# Supplementary material for: DIALib-QC an assessment tool for spectral libraries in data-independent acquisition proteomics
Source: Nat Commun. 2020 Oct 16;11:5251. doi: 10.1038/s41467-020-18901-y (PMC7567827; doi:10.1038/s41467-020-18901-y)
Supplement: Supplementary file 4 — Supplementary Data 1 [file 41467_2020_18901_MOESM4_ESM.xlsx]

## Sheet: Sheet1
Supplementary Data 1. Data dictionary of the assessment criteria terms used in the DIALib-QC tool.
Category		Term	Description
Complexity		pepions	Number of peptide ions (i.e. precursor, sequence + modifications + charge)
		peptides	Number of distinct peptide sequences
		fragments	Number of fragment (fragment ions) in library
		med_ppp	Median number of peptides per protein
		mean_ppp	Mean number of peptides per protein
		stddev_ppp	Standard deviation of the number of peptides per protein
		3_sigma_ppp	Number of peptides per protein more than 3 standard deviations from the mean number of peptides per protein
		mc_peps	Number of Missed cleavage peptides
Characteristics	Peptide ions	avg_len	Average peptide Length
		chg_2	Percentage of charge 2 precursors
		chg_3	Percentage of charge 3 precursors
		rt_min	Minimum RT (retention time) in library
		rt_max	Maximum RT in library
		rt_med	Median RT in library
		precursor_min	Minimum precursor m/z (mass/charge) in library
		precursor_max	Maximum precursor m/z in library
	Fragment ions	avg_num_frags	Average number of fragment per assay (precursor)
		avg_frag_len	Average fragment sequence length
		avg_intensity	Average Intensity
		fragment_above_precursor	Percentage of fragment m/z above precursor m/z
		y_perc	Percentage of y ions
		b_perc	Percentage of b ions
		t6_y_perc	Percentage of y ions considering only the top 6 fragments per assay
		max_intensity_idx	Average index of most intense fragment
		fragment_min	Minimum fragment m/z in library
		fragment_max	Maximum fragment m/z in library
		low_nr	Number of fragment annotated as y1,y2,b1, or b2
		short_perc	Percentage of assays with 5 or fewer transitions
Modifi-cation		mod_peps	Number of distinct modified peptides (sequences + modifications)
		mod_percent	Percentage of distinct modified peptides with a mass modification
		total_mods	Number of mass modified amino acids
Completeness		db_peps	Peptides in reference library, often 7-50 AA
		seen_peps	Number of library peptides seen
		irt_cnt	Number of iRT assays (precursor + fragment)
		db_prots	Number of Proteins in reference library
		lib_prots	Number of proteins with at least one assay in ion library
		seen_prots	Number of library proteins seen
		ux_prots	Unexplained (not in reference library) proteins
		n_irt	Number of iRT peptides in library
		ptp_percent	Percentage of proteotypic peptides (not shared)
		shared_percent	Percentage of shared peptides
		shared_pepions	Number of shared pepions
Correctness	Decoy	decoy_pct	Percentage of decoy (optionally includes "alternative", non-db decoys) assays
		mixed_pct	Percentage of mixed decoy/target (has both decoy and no-decoy annotations) assays
		fwd_pct	Percentage of target (non-decoy) assays
	Mass Accuracy	precursor_ok	Number of assays where precursor is within 5 PPM (parts per million m/z) of theoretical
		precursor_bad	Number of assays where fragment is more than 5 PPM from theoretical
		fragment_ok	Number of assays where fragment is within 1 PPM of theoretical
		fragment_bad	Number of assays where precursor is more than 1 PPM from theoretical
		fragment_na	Number of assays where peak annotation not found in expected b/y series
		fragment_avg_mdiff	Average m/z difference between reported and theoretical fragment
	RT fit	rt_rsq	r-squared value of fit between RT of +2 and +3 charge states for the same modified peptide
		rt_five	Percentage of +2/+3 charge pairs of the same mod pep within 5 RT units of each other
	SWATH Validation	swa_defined	Number of peptide ions that fall into a defined SWATH bin
		swa_missing	Number of peptide ions that fail to fall into a defined SWATH bin ( Pepions - swa_defined)
		swa_conflict	Number of fragment_ions that fall into same SWATH(s) as precursor
		swa_ok	Number of fragment_ions that do not fall into same SWATH(s) as precursor
		swa_conflict_assay	Number of precursor that have at least one failing fragment
		swa_5	Number of fragment ions that fall within 5 Th of precursor ion
		swa_25	Number of fragment ions that fall within 25 Th of precursor ion
		problem_assays	Assays whose precursor or any fragment m/z values do not match SWATHs file or differ significantly from theoretical values
ID		library	Name of library file being analyzed
		format	Library format, one of OpenSWATH, Peakview, Spectronaut, or Prosit
