# Supplementary material for: DIALib-QC an assessment tool for spectral libraries in data-independent acquisition proteomics
Source: Nat Commun. 2020 Oct 16;11:5251. doi: 10.1038/s41467-020-18901-y (PMC7567827; doi:10.1038/s41467-020-18901-y)
Supplement: Supplementary file 5 — Supplementary Data 2 [file 41467_2020_18901_MOESM5_ESM.xlsx]

## Sheet: a)PHL
Supplementary Data 2. DIALib-QC assessment report of eleven libraries. In all libraries, RT minimum (rt_min) and maximum (rt_max) are colored grey and light orange highlighting RT consistency in PeakView and Spectronaut formats, respectively. All criteria with erroneous values identified by DIALib-QC are highlighted in yellow when compared to the good set of libraries. a) SWATHAtlas-Pan-Human Lib…
Characteristics	PeakView				Spectronaut
library	good	q3bad_0.01	q3bad_0.02	q3bad_0.05	good	q3bad_0.01	q3bad_0.02	q3bad_0.05
format	Peakview	Peakview	Peakview	Peakview	Spectronaut	Spectronaut	Spectronaut	Spectronaut
pepions	203047	203047	203047	203047	203047	203047	203047	203047
fragments	1218282	1218282	1218282	1218282	1218282	1218282	1218282	1218282
ptp_percent	94.97	94.97	94.97	94.97	94.97	94.97	94.97	94.97
shared_percent	5.03	5.03	5.03	5.03	5.03	5.03	5.03	5.03
shared_pepions	10213	10213	10213	10213	10213	10213	10213	10213
peptides	145639	145639	145639	145639	145639	145639	145639	145639
mod_peps	155350	155350	155350	155350	155350	155350	155350	155350
mod_percent	26.9	26.9	26.9	26.9	26.9	26.9	26.9	26.9
total_mods	52805	52805	52805	52805	52805	52805	52805	52805
chg_2	47.4	47.4	47.4	47.4	47.4	47.4	47.4	47.4
chg_3	36.6	36.6	36.6	36.6	36.6	36.6	36.6	36.6
precursor_min	400	400	400	400	400	400	400	400
precursor_max	1249.3	1249.3	1249.3	1249.3	1249.3	1249.3	1249.3	1249.3
fragment_min	350.1	350.1	350.1	350.2	350.1	350.1	350.1	350.2
fragment_max	1499.9	1499.9	1499.9	1500	1499.9	1499.9	1499.9	1500
avg_len	16.5	16.5	16.5	16.5	16.5	16.5	16.5	16.5
avg_num_frags	6	6	6	6	6	6	6	6
avg_frag_len	0.36	0.36	0.36	0.36	0.36	0.36	0.36	0.36
short_perc	0	0	0	0	0	0	0	0
fragment_above_precursor	0.599	0.599	0.599	0.599	0.599	0.599	0.599	0.599
y_perc	79.3	79.3	79.3	79.3	79.3	79.3	79.3	79.3
b_perc	20.7	20.7	20.7	20.7	20.7	20.7	20.7	20.7
t6_y_perc	79.3	79.3	79.3	79.3	79.3	79.3	79.3	79.3
avg_intensity	3485.5	3485.5	3485.5	3485.5	3485.5	3485.5	3485.5	3485.5
rt_min	1	1	1	1	-60.6	-60.6	-60.6	-60.6
rt_max	243.6	243.6	243.6	243.6	182	182	182	182
rt_med	110.3	110.3	110.3	110.3	48.7	48.7	48.7	48.7
rt_rsq	0.997	0.997	0.997	0.997	0.997	0.997	0.997	0.997
rt_five	97.2	97.2	97.2	97.2	97.2	97.2	97.2	97.2
n_irt	11	11	11	11	11	11	11	11
irt_cnt	114	114	114	114	114	114	114	114
low_nr	521	521	521	521	521	521	521	521
db_peps	1204435	1204435	1204435	1204435	1204435	1204435	1204435	1204435
seen_peps	104624	104624	104624	104624	104624	104624	104624	104624
mc_peps	38081	38081	38081	38081	38081	38081	38081	38081
db_prots	40936	40936	40936	40936	40936	40936	40936	40936
lib_prots	11539	11539	11539	11539	11539	11539	11539	11539
seen_prots	11433	11433	11433	11433	11433	11433	11433	11433
ux_prots	106	106	106	106	106	106	106	106
decoy_pct	0	0	0	0	0	0	0	0
mixed_pct	0	0	0	0	0	0	0	0
fwd_pct	100	100	100	100	100	100	100	100
med_ppp	10	10	10	10	10	10	10	10
mean_ppp	19.2	19.2	19.2	19.2	19.2	19.2	19.2	19.2
stddev_ppp	29.8	29.8	29.8	29.8	29.8	29.8	29.8	29.8
3_sigma_ppp	197	197	197	197	197	197	197	197
max_intensity_idx	1	1	1	1	1	1	1	1
precursor_ok	203047	203047	203047	203047	203047	203047	203047	203047
precursor_bad	0	0	0	0	0	0	0	0
fragment_ok	1218282	114	114	114	1218282	114	114	114
fragment_bad	0	1218168	1218168	1218168	0	1218168	1218168	1218168
fragment_na	0	0	0	0	0	0	0	0
fragment_avg_mdiff	0	0.01	0.02	0.05	0	0.01	0.02	0.05
swa_defined	203047	203047	203047	203047	203047	203047	203047	203047
swa_missing	0	0	0	0	0	0	0	0
swa_conflict	0	4	8	27	0	4	8	27
swa_ok	1411218	1411214	1411210	1411191	1411218	1411214	1411210	1411191
swa_conflict_assay	0	4	8	27	0	4	8	27
swa_5	910	912	911	913	910	912	911	913
swa_25	41865	41904	41948	42038	41865	41904	41948	42038
problem_assays	0	203028	203028	203028	0	203028	203028	203028

## Sheet: b)K562
Supplementary Data 2. DIALib-QC assessment report of eleven libraries. In all libraries, RT minimum (rt_min) and maximum (rt_max) are colored grey and light orange highlighting RT consistency in PeakView and Spectronaut formats, respectively. All criteria with erroneous values identified by DIALib-QC are highlighted in yellow when compared to the good set of libraries. a) SWATHAtlas-Pan-Human Lib…
Characteristics	PeakView							Spectronaut
library	base	conflict	good	raw	q3bad	q3bad_mz_corrected	q3bad_mz_corrected_clean	base	conflict	good	raw	q3bad	q3bad_mz_corrected	q3bad_mz_corrected_clean
format	Peakview	Peakview	Peakview	Peakview	Peakview	Peakview	Peakview	Spectronaut	Spectronaut	Spectronaut	Spectronaut	Spectronaut	Spectronaut	Spectronaut
pepions	36627	36455	36431	36504	36431	36431	36426	36627	36455	36431	36504	36431	36431	36426
fragments	219762	218730	218586	1479006	218586	218586	218556	219762	218730	218586	1479006	218586	218586	218556
ptp_percent	88.7	89.18	89.17	89.19	89.17	89.17	89.17	88.7	89.18	89.17	89.19	89.17	89.17	89.17
shared_percent	11.3	10.82	10.83	10.81	10.83	10.83	10.83	11.3	10.82	10.83	10.81	10.83	10.83	10.83
shared_pepions	4139	3946	3945	3947	3945	3945	3945	4139	3946	3945	3947	3945	3945	3945
peptides	32660	32509	32489	32550	32489	32489	32487	32660	32509	32489	32550	32489	32489	32487
mod_peps	32750	32597	32577	32638	32577	32577	32575	32750	32597	32577	32638	32577	32577	32575
mod_percent	16.5	16.5	16.5	16.5	16.5	16.5	16.5	16.5	16.5	16.5	16.5	16.5	16.5	16.5
total_mods	6138	6103	6100	6113	6100	6100	6100	6138	6103	6100	6113	6100	6100	6100
chg_2	63.2	63.1	63.1	64.7	63.1	63.1	63.1	63.2	63.1	63.1	64.7	63.1	63.1	63.1
chg_3	32	32.1	32.1	31	32.1	32.1	32.1	32	32.1	32.1	31	32.1	32.1	32.1
precursor_min	399.5	399.5	399.5	399.5	399.5	399.5	399.5	399.5	399.5	399.5	399.5	399.5	399.5	399.5
precursor_max	1248	1248	1248	1248	1248	1248	1248	1248	1248	1248	1248	1248	1248	1248
fragment_min	101	101	101	100.1	101.1	101	101	101	101	101	100.1	101.1	101	101
fragment_max	1497.8	1497.8	1497.8	1499.7	1497.8	1497.8	1497.8	1497.8	1497.8	1497.8	1499.7	1497.8	1497.8	1497.8
avg_len	13.8	13.8	13.8	13.8	13.8	13.8	13.8	13.8	13.8	13.8	13.8	13.8	13.8	13.8
avg_num_frags	6	6	6	40.52	6	6	6	6	6	6	40.52	6	6	6
avg_frag_len	0.43	0.43	0.43	2.94	0.43	0.43	0.43	0.43	0.43	0.43	2.94	0.43	0.43	0.43
short_perc	0	0	0	0	0	0	0	0	0	0	0	0	0	0
fragment_above_precursor	0.486	0.486	0.484	0.479	0.484	0.484	0.484	0.486	0.486	0.484	0.479	0.484	0.484	0.484
y_perc	75.8	75.9	75.8	75.5	75.8	75.8	75.8	75.8	75.9	75.8	75.5	75.8	75.8	75.8
b_perc	24.2	24.1	24.2	24.5	24.2	24.2	24.2	24.2	24.1	24.2	24.5	24.2	24.2	24.2
t6_y_perc	75.8	75.9	75.8	74.9	75.8	75.8	75.8	75.8	75.9	75.8	74.9	75.8	75.8	75.8
avg_intensity	4440.4	4441.4	4418.3	4306.5	4418.4	4418.4	4418.2	4440.4	4441.4	4418.3	4306.5	4418.4	4418.4	4418.2
rt_min	1	1	1	1.1	1	1	1	-50.6	-50.6	-50.6	-50.5	-50.6	-50.6	-50.6
rt_max	214.7	214.7	214.7	214.7	214.7	214.7	214.7	163.1	163.1	163.1	163.1	163.1	163.1	163.1
rt_med	98.1	98.1	98.1	98.1	98.1	98.1	98.1	46.5	46.5	46.5	46.5	46.5	98.1	98.1
rt_rsq	0.992	0.992	0.992	0.989	0.992	0.992	0.992	0.992	0.992	0.992	0.989	0.992	0.992	0.992
rt_five	99.3	99.3	99.3	98.7	99.3	99.3	99.3	99.3	99.3	99.3	98.7	99.3	99.3	99.3
n_irt	11	11	11	11	11	11	11	11	11	11	11	11	11	11
irt_cnt	90	90	90	2418	90	90	90	90	90	90	2418	90	90	90
low_nr	30778	30634	30790	34170	30788	30788	30785	30778	30634	30790	34170	30788	30788	30785
db_peps	1204435	1204435	1204435	1204435	1204435	1204435	1204435	1204435	1204435	1204435	1204435	1204435	1204435	1204435
seen_peps	22713	22669	22659	22706	22659	22659	22658	22713	22669	22659	22706	22659	22659	22658
mc_peps	2519	2504	2501	2504	2501	2501	2501	2519	2504	2501	2504	2501	2501	2501
db_prots	40936	40936	40936	40936	40936	40936	40936	40936	40936	40936	40936	40936	40936	40936
lib_prots	4799	4530	4529	4530	4529	4529	4529	4799	4530	4529	4530	4529	4529	4529
seen_prots	4799	4530	4529	4530	4529	4529	4529	4799	4530	4529	4530	4529	4529	4529
ux_prots	0	0	0	0	0	0	0	0	0	0	0	0	0	0
decoy_pct	0.1	0	0	0	0	0	0	0.1	0	0	0	0	0	0
mixed_pct	0.4	0	0	0	0	0	0	0.4	0	0	0	0	0	0
fwd_pct	99.5	100	100	100	100	100	100	99.5	100	100	100	100	100	100
med_ppp	4	4	4	4	4	4	4	4	4	4	4	4	4	4
mean_ppp	9.5	9.9	9.9	9.9	9.9	9.9	9.9	9.5	9.9	9.9	9.9	9.9	9.9	9.9
stddev_ppp	15.6	15.8	15.8	15.8	15.8	15.8	15.8	15.6	15.8	15.8	15.8	15.8	15.8	15.8
3_sigma_ppp	90	83	83	83	83	83	83	90	83	83	83	83	83	83
max_intensity_idx	1	1	1	6.3	1	1	1	1	1	1	6.3	1	1	1
precursor_ok	36627	36455	36431	36504	36431	36431	36426	36627	36455	36431	36504	36431	36431	36426
precursor_bad	0	0	0	0	0	0	0	0	0	0	0	0	0	0
fragment_ok	219762	218730	218586	1479006	9680	218586	218556	219762	218730	218586	1479006	9680	218586	218556
fragment_bad	0	0	0	0	208906	0	0	0	0	0	0	208906	0	0
fragment_na	0	0	0	0	0	0	0	0	0	0	0	0	0	0
fragment_avg_mdiff	0	0	0	0	0.0064	0	0	0	0	0	0	0.0064	0	0
swa_defined	36627	36455	36431	36504	36431	36431	36426	36627	36455	36431	36504	36431	36431	36426
swa_missing	0	0	0	0	0	0	0	0	0	0	0	0	0	0
swa_conflict	2198	2188	0	0	0	5	0	2198	2188	0	0	0	5	0
swa_ok	254728	253520	255528	1727016	255528	255523	255498	254728	253520	255528	1727016	255528	255523	255498
swa_conflict_assay	2064	2057	0	0	0	5	0	2064	2057	0	0	0	5	0
swa_5	2526	2513	650	4557	655	652	649	2526	2513	650	4557	655	652	649
swa_25	9651	9621	9392	63743	9397	9395	9393	9651	9621	9392	63743	9397	9395	9393
problem_assays	2085	2076	0	0	36431	5	0	2085	2076	0	0	36431	5	0
