# Supplementary material for: DIALib-QC an assessment tool for spectral libraries in data-independent acquisition proteomics
Source: Nat Commun. 2020 Oct 16;11:5251. doi: 10.1038/s41467-020-18901-y (PMC7567827; doi:10.1038/s41467-020-18901-y)
Supplement: Supplementary file 6 — Supplementary Data 3 [file 41467_2020_18901_MOESM6_ESM.xlsx]

## Sheet: SupplementaryData3
Supplementary Data 3 | MAYU assessment report for filtering the data at 1% protein FDR.
scan	peptides	proteins	modifications	score	decoy	mFDR
K562_10ug_DDA_Top100_r02.11956.11956.2	VEVAVESQR	sp|Q8TAA5|GRPE2_HUMAN		0.780619	0	0.00106396
K562_10ug_DDA_Top40_r02.39509.39509.2	AVFLLDDK	sp|Q9H799|CPLN1_HUMAN		0.780648	0	0.00106397
K562_10ug_DDA_Top50_r02.32531.32531.2	PGLEGYALPR	sp|P33992|MCM5_HUMAN		0.780705	0	0.00106397
K562_10ug_DDA_Top50_r02.21293.21293.2	LSVASTPISQR	sp|Q9BXS6|NUSAP_HUMAN		0.780725	0	0.00106398
K562_10ug_DDA_Top20_r01.06930.06930.2	VSELKEELK	sp|Q00839|HNRPU_HUMAN		0.780733	0	0.00106398
K562_10ug_DDA_Top50_r01.56040.56040.2	FEPPLFHPNVYPSGTVCL	sp|P63279|UBC9_HUMAN	17=160.030649	0.780779	0	0.00106399
K562_10ug_DDA_Top100_r02.34284.34284.3	YINQGVSHALTWK	sp|O95373|IPO7_HUMAN		0.780812	0	0.00106399
K562_10ug_DDA_Top100_r02.13651.13651.2	NDGVEDLR	sp|P09211|GSTP1_HUMAN		0.780814	0	0.00106399
K562_10ug_DDA_Top100_r02.11470.11470.2	EADLAAQEEAAK	sp|Q9Y3B7|RM11_HUMAN		0.780816	0	0.001064
K562_10ug_DDA_Top100_r02.58963.58963.2	NGTGVLILSPTR	sp|Q9NVP1|DDX18_HUMAN		0.780827	0	0.001064
K562_10ug_DDA_Top100_r01.47593.47593.2	HEQILVLD	sp|Q9P0L0|VAPA_HUMAN		0.780944	0	0.00106401
K562_10ug_DDA_Top100_r01.87248.87248.2	IPAFLNVVDI	sp|Q9NTK5|OLA1_HUMAN		0.780951	0	0.00106401
K562_10ug_DDA_Top50_r01.18425.18425.2	LLASAGQDNVVR	sp|Q5JSH3|WDR44_HUMAN		0.780959	0	0.00106401
K562_10ug_DDA_Top50_r02.52727.52727.2	GLEHVTVDDLVAEITPK	sp|Q9NPA8|ENY2_HUMAN		0.780989	0	0.00106402
K562_10ug_DDA_Top100_r01.20943.20943.2	VLSAEQLR	sp|P50454|SERPH_HUMAN		0.78101	0	0.00106402
K562_10ug_DDA_Top100_r01.92085.92085.2	FVFDIFQF	sp|Q16222|UAP1_HUMAN		0.781024	0	0.00106403
K562_10ug_DDA_Top100_r01.05344.05344.3	HTNPIVENGQTHPCQK	sp|Q9Y5L0|TNPO3_HUMAN	14=160.030649	0.781072	0	0.00106403
K562_10ug_DDA_Top100_r01.63045.63045.2	VTLNPPGTFLEGVAK	sp|Q86Y39|NDUAB_HUMAN		0.781132	0	0.00106404
K562_10ug_DDA_Top50_r02.34461.34461.3	GIHDLDNISFPK	sp|P49721|PSB2_HUMAN		0.78117	0	0.00106404
K562_10ug_DDA_Top100_r01.19680.19680.2	YDCVISSPR	sp|O60568|PLOD3_HUMAN	3=160.030649	0.781176	0	0.00106009
K562_10ug_DDA_Top100_r01.57771.57771.2	LEDLNFPEIK	sp|Q9Y3T9|NOC2L_HUMAN		0.781179	0	0.00106009
K562_10ug_DDA_Top50_r01.56752.56752.2	TVWDWELMNDIK	sp|P14625|ENPL_HUMAN		0.781214	0	0.00105614
K562_10ug_DDA_Top40_r01.58986.58986.2	SAPFFIPTIPGLVPR	sp|Q8NI36|WDR36_HUMAN		0.781215	0	0.00105615
K562_10ug_DDA_Top50_r01.34599.34599.2	LIISELR	DECOY1_sp_2092		0.781272	0	0.00105615
K562_10ug_DDA_Top100_r01.37116.37116.3	KLTFDTTFSPNTGK	sp|P45880|VDAC2_HUMAN		0.781296	0	0.00105615
K562_10ug_DDA_Top50_r01.38346.38346.2	NILVFGEDGSGK	sp|O43237|DC1L2_HUMAN		0.781312	0	0.00105616
K562_10ug_DDA_Top20_r01.23280.23280.3	GALAPLAIPSAAAAAAAAGR	sp|P26599|PTBP1_HUMAN		0.781388	0	0.00105616
K562_10ug_DDA_Top40_r02.16672.16672.2	LLCTVAR	sp|Q09161|NCBP1_HUMAN	3=160.030649	0.781388	0	0.00105616
K562_10ug_DDA_Top40_r01.17575.17575.2	AIVQSVGVSSGK	sp|O95831|AIFM1_HUMAN		0.781398	0	0.00105617
K562_10ug_DDA_Top50_r01.59609.59609.2	LAFPSPFGHLSEGF	sp|Q13501|SQSTM_HUMAN		0.781413	0	0.00105618
K562_10ug_DDA_Top20_r01.18763.18763.2	NGLSLAALK	sp|P16401|H15_HUMAN		0.78146	0	0.00105618
K562_10ug_DDA_Top20_r02.20381.20381.2	VTLPAVFK	sp|P36578|RL4_HUMAN		0.78146	0	0.00105618
K562_10ug_DDA_Top100_r01.45473.45473.3	ALIGLGVSHPVLK	sp|P22695|QCR2_HUMAN		0.781471	0	0.00105619
K562_10ug_DDA_Top50_r01.36836.36836.2	NLLTGETEADPEMIK	sp|O96005|CLPT1_HUMAN		0.781497	0	0.00105619
K562_10ug_DDA_Top40_r02.39427.39427.2	AVFLLDDK	sp|Q9H799|CPLN1_HUMAN		0.781521	0	0.0010562
K562_10ug_DDA_Top40_r02.41473.41473.2	GLLDAYLK	sp|P26641|EF1G_HUMAN		0.781573	0	0.0010562
K562_10ug_DDA_Top100_r01.23360.23360.2	ISEGDEVEVYSR	sp|P51114|FXR1_HUMAN		0.781602	0	0.0010562
K562_10ug_DDA_Top100_r02.62186.62186.2	TISSLQDLTLYNPER	sp|Q9NZI8|IF2B1_HUMAN		0.781606	0	0.00105621
K562_10ug_DDA_Top100_r02.17551.17551.2	HVPLSGSQIVK	sp|O15446|RPA34_HUMAN		0.78161	0	0.00105621
K562_10ug_DDA_Top40_r02.19176.19176.2	EASDQLVK	DECOY1_sp_8896		0.781681	0	0.00105622
K562_10ug_DDA_Top100_r02.27921.27921.2	LTQVLNTHYVAPR	sp|P51532|SMCA4_HUMAN		0.781702	0	0.00105622
K562_10ug_DDA_Top100_r01.84377.84377.2	TVDLQDAEEAVELVQYAY	sp|P25205|MCM3_HUMAN		0.781713	0	0.00105623
K562_10ug_DDA_Top100_r01.72707.72707.2	ALLVEPVINSY	sp|P21980|TGM2_HUMAN		0.781735	0	0.00105623
K562_10ug_DDA_Top100_r02.07145.07145.2	HEGVSCDACLK	sp|Q9P0J7|KCMF1_HUMAN	9=160.030649:6=160.030649	0.781799	0	0.00105228
K562_10ug_DDA_Top40_r01.59818.59818.2	KPPTFGDASVIALELL	sp|P36542|ATPG_HUMAN		0.781811	0	0.00105228
K562_10ug_DDA_Top50_r02.62041.62041.2	RLETLFK	sp|P17655|CAN2_HUMAN		0.781811	0	0.00105228
K562_10ug_DDA_Top100_r02.21932.21932.2	GLEEPEMDPK	sp|Q1KMD3|HNRL2_HUMAN		0.781818	0	0.00105229
K562_10ug_DDA_Top100_r02.86910.86910.2	TTDFSDFLSIVGC	sp|Q9UHD1|CHRD1_HUMAN	13=160.030649	0.781845	0	0.00105229
K562_10ug_DDA_Top40_r01.06611.06611.2	SEHPPLCGR	sp|Q15393|SF3B3_HUMAN	7=160.030649	0.781882	0	0.0010523
K562_10ug_DDA_Top40_r01.27330.27330.2	TTEVDLLTK	sp|Q9UG63|ABCF2_HUMAN		0.781882	0	0.0010523
K562_10ug_DDA_Top40_r01.39854.39854.2	IFEILEK	sp|P22234|PUR6_HUMAN		0.781896	0	0.00105231
K562_10ug_DDA_Top100_r02.56782.56782.2	FLEVLVR	sp|O75822|EIF3J_HUMAN		0.781901	0	0.00105231
K562_10ug_DDA_Top20_r02.05443.05443.2	VDGMNAPK	sp|P23588|IF4B_HUMAN		0.781938	0	0.00105232
K562_10ug_DDA_Top100_r01.63561.63561.2	LFVGFLNR	sp|Q9NXE4|NSMA3_HUMAN		0.782054	0	0.00105232
K562_10ug_DDA_Top100_r02.23094.23094.2	EPGTVALVSK	sp|Q9HAV7|GRPE1_HUMAN		0.782081	0	0.00105232
K562_10ug_DDA_Top100_r01.64453.64453.2	SVFGFSFK	sp|P26639|SYTC_HUMAN		0.782087	0	0.00105233
K562_10ug_DDA_Top40_r02.13587.13587.2	PAAPAALEEVEK	sp|Q8IZ69|TRM2A_HUMAN		0.78217	0	0.00105233
K562_10ug_DDA_Top40_r01.44506.44506.3	YAICSALAASALPALVMSKG	sp|P36578|RL4_HUMAN	4=160.030649	0.782186	0	0.00105234
K562_10ug_DDA_Top100_r02.56043.56043.2	SFTLPYPVK	sp|Q9P035|HACD3_HUMAN		0.782218	0	0.00105234
K562_10ug_DDA_Top50_r02.39972.39972.2	QFLWGPR	sp|P43366|MAGB1_HUMAN		0.782225	0	0.00105234
K562_10ug_DDA_Top100_r02.26834.26834.3	FLAYEDKNDIPK	sp|Q04760|LGUL_HUMAN		0.782286	0	0.00105235
K562_10ug_DDA_Top40_r02.25775.25775.3	RGMIPVPYVEK	sp|P46108|CRK_HUMAN		0.782426	0	0.00105235
K562_10ug_DDA_Top100_r01.35719.35719.2	MYDVGLPSR	sp|Q16222|UAP1_HUMAN		0.782441	0	0.00105236
K562_10ug_DDA_Top50_r02.30948.30948.2	FAELEIK	sp|O75937|DNJC8_HUMAN		0.782447	0	0.00105236
K562_10ug_DDA_Top20_r02.17939.17939.2	ILVDDTLPSEVDK	sp|Q15029|U5S1_HUMAN		0.782457	0	0.00105237
K562_10ug_DDA_Top40_r01.21539.21539.2	AALATALGDK	sp|P20700|LMNB1_HUMAN		0.782518	0	0.00105237
K562_10ug_DDA_Top50_r01.48702.48702.2	SLQELFLAH	sp|P09874|PARP1_HUMAN		0.782544	0	0.00105237
K562_10ug_DDA_Top50_r01.07811.07811.2	VQYVNER	sp|P07910|HNRPC_HUMAN		0.782549	0	0.00105238
K562_10ug_DDA_Top100_r01.41820.41820.2	PGLEGYALPR	sp|P33992|MCM5_HUMAN		0.782646	0	0.00105238
K562_10ug_DDA_Top100_r01.55891.55891.3	GPGGSSLLIEALSNSSHK	sp|Q9BSH4|TACO1_HUMAN		0.78265	0	0.00105239
K562_10ug_DDA_Top100_r02.06372.06372.3	VDVCHDVEKDEK	sp|P17844|DDX5_HUMAN	4=160.030649	0.782694	0	0.00105239
K562_10ug_DDA_Top50_r02.07534.07534.2	TLEEAVGNI	sp|Q9Y678|COPG1_HUMAN		0.782694	0	0.00105239
K562_10ug_DDA_Top100_r01.51417.51417.2	DNSHPFVGLAFK	sp|Q96RP9|EFGM_HUMAN		0.782747	0	0.0010524
K562_10ug_DDA_Top100_r02.23144.23144.3	LGHGLLSGEYSK	sp|P45974|UBP5_HUMAN		0.78277	0	0.0010524
K562_10ug_DDA_Top40_r02.39467.39467.2	AVFLLDDK	sp|Q9H799|CPLN1_HUMAN		0.782813	0	0.00105241
K562_10ug_DDA_Top40_r01.18326.18326.2	NLMISTTEETIK	sp|Q8TBY0|RBM46_HUMAN		0.782895	0	0.00105241
K562_10ug_DDA_Top100_r01.74084.74084.3	AYEAPSLATGYGAYLAQPLLR	sp|P28070|PSB4_HUMAN		0.782982	0	0.00105242
K562_10ug_DDA_Top50_r02.11962.11962.2	LLQAAAGASAR	sp|Q96T76|MMS19_HUMAN		0.783002	0	0.00105242
K562_10ug_DDA_Top50_r01.11560.11560.2	RPDEEILK	sp|P10155|RO60_HUMAN		0.783013	0	0.00105242
K562_10ug_DDA_Top100_r01.17562.17562.2	SSDFITR	sp|O75794|CD123_HUMAN		0.783154	0	0.00105243
K562_10ug_DDA_Top50_r01.44145.44145.2	LPLDTVTFYK	sp|P30040|ERP29_HUMAN		0.783182	0	0.00105243
K562_10ug_DDA_Top40_r02.27887.27887.2	HFTDLYDIK	sp|Q00610|CLH1_HUMAN		0.783201	0	0.00105244
K562_10ug_DDA_Top50_r02.40805.40805.2	FCLICNYVSR	sp|P35249|RFC4_HUMAN	2=160.030649:5=160.030649	0.783211	0	0.00105244
K562_10ug_DDA_Top50_r02.25281.25281.3	TEVTGDHIPTPQDLPQR	sp|P56211|ARP19_HUMAN		0.78324	0	0.00105244
K562_10ug_DDA_Top100_r01.21182.21182.2	IVEPPENIQEK	sp|A5YKK6|CNOT1_HUMAN		0.783273	0	0.00105245
K562_10ug_DDA_Top50_r01.29918.29918.2	SSTVFELK	sp|Q15370|ELOB_HUMAN		0.783274	0	0.00105245
K562_10ug_DDA_Top50_r01.28367.28367.2	PGGLTSAAPAGGDKK	sp|P67809|YBOX1_HUMAN		0.78342	0	0.00105246
K562_10ug_DDA_Top100_r01.02403.02403.3	VQTTPSKPGGDR	sp|Q12834|CDC20_HUMAN		0.783468	0	0.00105246
K562_10ug_DDA_Top40_r01.06174.06174.2	VIEEAER	sp|P50991|TCPD_HUMAN		0.783491	0	0.00105246
K562_10ug_DDA_Top50_r01.11923.11923.2	AINGPTSASGDDISK	sp|P51114|FXR1_HUMAN		0.783501	0	0.00105247
K562_10ug_DDA_Top40_r02.16166.16166.2	TPGSPGNLQVR	sp|Q9NXS2|QPCTL_HUMAN		0.783553	0	0.00105247
K562_10ug_DDA_Top100_r01.66442.66442.2	WLPAGTGPQAF	sp|P50552|VASP_HUMAN		0.783579	0	0.00105248
K562_10ug_DDA_Top50_r01.21776.21776.3	GFLKEEDLTEK	sp|P35520|CBS_HUMAN		0.783632	0	0.00105248
K562_10ug_DDA_Top50_r02.52528.52528.2	LGDAVEQGVINNTVLGY	sp|P41250|GARS_HUMAN		0.783635	0	0.00105249
K562_10ug_DDA_Top50_r01.47154.47154.2	TVDSFLDLAR	sp|P43007|SATT_HUMAN		0.783649	0	0.00105249
K562_10ug_DDA_Top100_r01.69156.69156.2	YKETDLLILFK	sp|P05455|LA_HUMAN		0.783686	0	0.00105249
K562_10ug_DDA_Top100_r01.30903.30903.2	GPFGAVTNVK	sp|Q14576|ELAV3_HUMAN		0.783713	0	0.0010525
K562_10ug_DDA_Top50_r02.31631.31631.2	LEPTVIDEVR	sp|Q71U36|TBA1A_HUMAN		0.783731	0	0.0010525
K562_10ug_DDA_Top100_r02.67964.67964.3	DTILNAIEQHPVVVISGDTGCGK	sp|Q7L2E3|DHX30_HUMAN	21=160.030649	0.783746	0	0.00105251
K562_10ug_DDA_Top40_r02.39839.39839.2	LAVLPYELR	sp|Q9ULX3|NOB1_HUMAN		0.783762	0	0.00105251
K562_10ug_DDA_Top10_r02.05056.05056.2	LIYEETR	sp|Q99525|H4G_HUMAN		0.783837	0	0.00105251
K562_10ug_DDA_Top20_r01.15023.15023.2	LAALASLR	sp|Q12906|ILF3_HUMAN		0.783852	0	0.00105252
K562_10ug_DDA_Top100_r01.31830.31830.2	TLHLVLR	sp|P62979|RS27A_HUMAN		0.783914	0	0.00105252
K562_10ug_DDA_Top50_r02.31603.31603.2	EIDDSVLGQTGPYR	sp|O43615|TIM44_HUMAN		0.783916	0	0.00105253
K562_10ug_DDA_Top50_r01.16205.16205.2	GGDPALIR	sp|P49591|SYSC_HUMAN		0.783925	0	0.00105253
K562_10ug_DDA_Top100_r02.24105.24105.2	VAQPGPLEPEEPR	sp|Q96HY6|DDRGK_HUMAN		0.783932	0	0.00105254
K562_10ug_DDA_Top20_r02.08169.08169.2	VQAINVSSR	sp|Q96C19|EFHD2_HUMAN		0.783981	0	0.00105254
K562_10ug_DDA_Top50_r02.50059.50059.2	SPEGLLGVLGH	sp|O75448|MED24_HUMAN		0.784018	0	0.00105254
K562_10ug_DDA_Top100_r02.08309.08309.2	ALRPLVKPK	sp|P62910|RL32_HUMAN		0.784068	0	0.00105255
K562_10ug_DDA_Top20_r01.10428.10428.2	KHASHISK	sp|P09874|PARP1_HUMAN		0.784069	0	0.00105255
K562_10ug_DDA_Top20_r02.09262.09262.2	SYCSNLVR	sp|Q9Y5B9|SP16H_HUMAN	3=160.030649	0.784071	0	0.00105256
K562_10ug_DDA_Top100_r01.26075.26075.2	LVVTNLDK	sp|Q9Y2A7|NCKP1_HUMAN		0.784075	0	0.00105256
K562_10ug_DDA_Top10_r01.08347.08347.2	SEQFINLR	sp|P07384|CAN1_HUMAN		0.784132	0	0.00105256
K562_10ug_DDA_Top100_r02.65567.65567.3	ICLTDHFKPLW	sp|Q9Y3C8|UFC1_HUMAN	2=160.030649	0.784141	0	0.00105257
K562_10ug_DDA_Top100_r01.20650.20650.2	AGVPQSVTECVK	sp|Q15365|PCBP1_HUMAN	10=160.030649	0.784142	0	0.00105257
K562_10ug_DDA_Top50_r02.47457.47457.2	MDLSEYIIR	sp|Q9H0A0|NAT10_HUMAN		0.784142	0	0.00105257
K562_10ug_DDA_Top100_r01.17791.17791.2	TVGIHPTCSEEVVK	sp|Q9NNW7|TRXR2_HUMAN	8=160.030649	0.784143	0	0.00105258
K562_10ug_DDA_Top20_r01.03558.03558.2	MQPTHPIR	sp|P61981|1433G_HUMAN		0.78416	0	0.00105259
K562_10ug_DDA_Top50_r01.46528.46528.2	AENLLLDADMNIK	sp|Q7KZI7|MARK2_HUMAN		0.784168	0	0.00105259
K562_10ug_DDA_Top100_r02.51821.51821.2	SIYPLHDVFVR	sp|P61247|RS3A_HUMAN		0.784192	0	0.00105259
K562_10ug_DDA_Top50_r01.36713.36713.3	SYEALVQHVIEDHER	sp|Q9H2P0|ADNP_HUMAN		0.784209	0	0.0010526
K562_10ug_DDA_Top40_r01.34159.34159.2	NFQNWLK	sp|P37802|TAGL2_HUMAN		0.784214	0	0.0010526
K562_10ug_DDA_Top100_r01.69419.69419.2	SVAPVLSVLTECAR	sp|Q9NPQ8|RIC8A_HUMAN	12=160.030649	0.78424	0	0.00105261
K562_10ug_DDA_Top100_r01.78601.78601.3	ASPATVQWLLDNYETAEGVSLPR	sp|P22670|RFX1_HUMAN		0.784244	0	0.00105261
K562_10ug_DDA_Top50_r01.06296.06296.2	LVGGTTPGK	sp|P53597|SUCA_HUMAN		0.784251	0	0.00105261
K562_10ug_DDA_Top50_r01.30081.30081.3	TLHNLVIQYASQGR	sp|Q07866|KLC1_HUMAN		0.784271	0	0.00105262
K562_10ug_DDA_Top100_r01.40461.40461.2	PTVNADDLLK	sp|Q9UN37|VPS4A_HUMAN		0.784291	0	0.00105262
K562_10ug_DDA_Top100_r01.70732.70732.2	VNDVPEEFLYNPLTR	sp|O95486|SC24A_HUMAN		0.78431	0	0.00105263
K562_10ug_DDA_Top10_r02.10466.10466.2	AVWLPAVK	sp|P63010|AP2B1_HUMAN		0.78435	0	0.00105263
K562_10ug_DDA_Top100_r02.05820.05820.2	VETVGQPDR	sp|Q8IUI8|CRLF3_HUMAN		0.784481	0	0.00105264
K562_10ug_DDA_Top40_r02.36882.36882.2	IFEILEK	sp|P22234|PUR6_HUMAN		0.784503	0	0.00105264
K562_10ug_DDA_Top20_r02.29648.29648.3	VTDSCIVALLSHGVEGAIYGVDGK	sp|P42575|CASP2_HUMAN	5=160.030649	0.784532	0	0.00105264
K562_10ug_DDA_Top100_r02.10873.10873.2	VSAACTSQELR	sp|Q96PK6|RBM14_HUMAN	5=160.030649	0.784549	0	0.00105265
K562_10ug_DDA_Top40_r02.30571.30571.2	LFEMAYK	sp|P38646|GRP75_HUMAN		0.784568	0	0.00105265
K562_10ug_DDA_Top50_r02.09612.09612.3	YCAEIAHNVSSK	sp|P62910|RL32_HUMAN	2=160.030649	0.784573	0	0.00105266
K562_10ug_DDA_Top100_r01.64448.64448.2	LIAYQEPADDSSFSLSQEVLR	sp|Q86WV6|STING_HUMAN		0.784613	0	0.00105266
K562_10ug_DDA_Top40_r01.31826.31826.2	VELMLPEK	sp|O95563|MPC2_HUMAN		0.784616	0	0.00105266
K562_10ug_DDA_Top50_r02.21858.21858.2	GMTAFVEK	sp|P30084|ECHM_HUMAN		0.784725	0	0.00105267
K562_10ug_DDA_Top100_r02.45770.45770.2	GAFGEVQLVR	sp|O75116|ROCK2_HUMAN		0.784726	0	0.00105267
K562_10ug_DDA_Top50_r01.64435.64435.3	SFGLVIQQVFDNGSIYNPEVLDITEETLHSR	sp|P05388|RLA0_HUMAN		0.784735	0	0.00105268
K562_10ug_DDA_Top50_r02.29606.29606.2	IQHADVPSFATA	sp|Q14166|TTL12_HUMAN		0.784754	0	0.00105268
K562_10ug_DDA_Top40_r02.48859.48859.2	LSPLEEWLR	sp|P26640|SYVC_HUMAN		0.784788	0	0.00105269
K562_10ug_DDA_Top50_r02.31238.31238.2	LICESLYASGYR	sp|O60287|NPA1P_HUMAN	3=160.030649	0.784805	0	0.00105269
K562_10ug_DDA_Top40_r02.22655.22655.2	TVTVEFK	sp|P53992|SC24C_HUMAN		0.784822	0	0.00105269
K562_10ug_DDA_Top100_r02.37775.37775.3	CPGESSHICDFIR	sp|P50897|PPT1_HUMAN	9=160.030649:1=160.030649	0.784853	0	0.0010527
K562_10ug_DDA_Top50_r02.50515.50515.2	LVVDFLSYK	sp|Q07817|B2CL1_HUMAN		0.784878	0	0.0010527
K562_10ug_DDA_Top40_r01.22392.22392.2	PGFSIADK	sp|P62913|RL11_HUMAN		0.784896	0	0.00105271
K562_10ug_DDA_Top100_r01.61427.61427.3	AIELATTLDESLTNR	sp|Q9BXJ9|NAA15_HUMAN		0.78492	0	0.00105271
K562_10ug_DDA_Top10_r01.03593.03593.2	IYEDVER	sp|O43852|CALU_HUMAN		0.784936	0	0.00105271
K562_10ug_DDA_Top100_r01.52679.52679.3	VHAFTPLQLQELER	sp|Q9BQY4|RHXF2_HUMAN		0.784947	0	0.00105272
K562_10ug_DDA_Top50_r01.31140.31140.3	FVEFDMKPVCK	sp|P48059|LIMS1_HUMAN	10=160.030649	0.784971	0	0.00105272
K562_10ug_DDA_Top40_r01.66431.66431.3	FQSVPAQPGQTSPLLQYFGILLDQG	sp|Q00610|CLH1_HUMAN		0.785008	0	0.00105273
K562_10ug_DDA_Top20_r02.12848.12848.3	ALKEEIGNVQLEK	sp|Q86UP2|KTN1_HUMAN		0.785018	0	0.00105273
K562_10ug_DDA_Top50_r01.41997.41997.2	YQGPVLLIR	sp|O95870|ABHGA_HUMAN		0.785027	0	0.00105274
K562_10ug_DDA_Top50_r01.06215.06215.3	ETENEDNTNR	sp|Q03001|DYST_HUMAN		0.785037	0	0.00105274
K562_10ug_DDA_Top50_r02.08938.08938.2	IAVSNLHK	sp|P23921|RIR1_HUMAN		0.785038	0	0.00105274
K562_10ug_DDA_Top100_r01.71611.71611.2	ILTIEDGIFEVK	sp|P54652|HSP72_HUMAN		0.785088	0	0.00105275
K562_10ug_DDA_Top20_r02.08047.08047.3	ELRDEEQTAESIK	sp|Q14566|MCM6_HUMAN		0.785119	0	0.00105275
K562_10ug_DDA_Top100_r01.38750.38750.2	AYGYIEDLK	sp|P30740|ILEU_HUMAN		0.785153	0	0.00105276
K562_10ug_DDA_Top40_r02.06263.06263.2	VIEEAER	sp|P50991|TCPD_HUMAN		0.785153	0	0.00105276
K562_10ug_DDA_Top20_r01.16705.16705.2	GITALHIK	sp|P62263|RS14_HUMAN		0.785163	0	0.00105276
K562_10ug_DDA_Top50_r02.45496.45496.2	IPPLFPQKPLS	sp|Q8N163|CCAR2_HUMAN		0.785176	0	0.00105277
K562_10ug_DDA_Top50_r01.56643.56643.2	QGGVLPNIQAVLLPK	sp|Q93077|H2A1C_HUMAN		0.785275	0	0.00105277
K562_10ug_DDA_Top40_r01.04110.04110.3	SQQVAAAAHEANK	sp|Q12830|BPTF_HUMAN		0.785278	0	0.00105278
K562_10ug_DDA_Top100_r02.88712.88712.2	QVDVPTLTGAFGILAA	sp|P30049|ATPD_HUMAN		0.785381	0	0.00105278
K562_10ug_DDA_Top100_r02.45847.45847.2	VNLGVGAYRT	sp|P17174|AATC_HUMAN		0.78544	0	0.00105279
K562_10ug_DDA_Top100_r02.58081.58081.3	TAGVVLTATADHNLLLYEAR	sp|Q12788|TBL3_HUMAN		0.785441	0	0.00105279
K562_10ug_DDA_Top100_r02.89979.89979.3	DLLSGLAEGLGGNIEQLVAR	sp|Q92973|TNPO1_HUMAN		0.78554	0	0.00105279
K562_10ug_DDA_Top50_r02.46679.46679.3	SSSESLNHLLYDEFVK	sp|P78527|PRKDC_HUMAN		0.785547	0	0.0010528
K562_10ug_DDA_Top50_r02.11092.11092.3	GGPEGVAAQAVASAASAG	sp|O60264|SMCA5_HUMAN		0.785585	0	0.0010528
K562_10ug_DDA_Top50_r01.33422.33422.2	LGFDKENVYDELR	sp|O60264|SMCA5_HUMAN		0.78562	0	0.00105281
K562_10ug_DDA_Top50_r02.14158.14158.2	IACAAVDCVK	sp|Q14554|PDIA5_HUMAN	8=160.030649:3=160.030649	0.785676	0	0.00105281
K562_10ug_DDA_Top100_r01.52129.52129.2	SDFEFTLK	sp|O95239|KIF4A_HUMAN		0.785707	0	0.00105281
K562_10ug_DDA_Top100_r01.84541.84541.2	FIIAIGNNAVAF	sp|O95456|PSMG1_HUMAN		0.78571	0	0.00105282
K562_10ug_DDA_Top40_r02.62952.62952.2	GVLALEELQK	sp|P35523|CLCN1_HUMAN		0.785714	0	0.00105282
K562_10ug_DDA_Top40_r01.06443.06443.3	FKQESTVATER	sp|Q9H307|PININ_HUMAN		0.785726	0	0.00105283
K562_10ug_DDA_Top100_r01.16376.16376.2	TDSLAHCISEDCR	sp|Q9Y530|OARD1_HUMAN	7=160.030649:12=160.030649	0.785788	0	0.00105283
K562_10ug_DDA_Top50_r01.38834.38834.2	LWDSIMTR	sp|Q15020|SART3_HUMAN		0.785831	0	0.00105284
K562_10ug_DDA_Top50_r01.30982.30982.3	VGIIAWHPTAR	sp|Q9BR76|COR1B_HUMAN		0.785843	0	0.00105284
K562_10ug_DDA_Top100_r01.20150.20150.2	TVTELVTK	sp|Q8IY81|SPB1_HUMAN		0.785864	0	0.00105284
K562_10ug_DDA_Top40_r02.29304.29304.2	FFLANASR	sp|P07384|CAN1_HUMAN		0.785874	0	0.00104889
K562_10ug_DDA_Top100_r01.30751.30751.2	IDGGLETLR	sp|P38117|ETFB_HUMAN		0.785933	0	0.00104889
K562_10ug_DDA_Top50_r01.65673.65673.2	LDEGWVPLEIM	sp|P05455|LA_HUMAN		0.786108	0	0.0010489
K562_10ug_DDA_Top100_r02.58546.58546.2	IYISLLK	sp|O60716|CTND1_HUMAN		0.786111	0	0.0010489
K562_10ug_DDA_Top40_r02.45052.45052.2	IDPFSLDALSK	sp|P40227|TCPZ_HUMAN		0.786152	0	0.00104891
K562_10ug_DDA_Top100_r02.65380.65380.2	TLITFLCDR	sp|P11717|MPRI_HUMAN	7=160.030649	0.786162	0	0.00104891
K562_10ug_DDA_Top50_r01.55595.55595.2	DLLQNLLK	sp|Q00535|CDK5_HUMAN		0.786197	0	0.00104892
K562_10ug_DDA_Top50_r02.41490.41490.2	GWGLLGPR	sp|Q7L2E3|DHX30_HUMAN		0.786198	0	0.00104892
K562_10ug_DDA_Top50_r02.32159.32159.2	AIVICPTDEDLK	sp|Q9BUJ2|HNRL1_HUMAN	5=160.030649	0.786228	0	0.00104892
K562_10ug_DDA_Top50_r01.45799.45799.2	FDILFNR	sp|Q69YN2|C19L1_HUMAN		0.786257	0	0.00104893
K562_10ug_DDA_Top40_r01.10266.10266.2	VEAALDSR	sp|Q9BYN8|RT26_HUMAN		0.78628	0	0.00104893
K562_10ug_DDA_Top50_r02.51365.51365.2	INEAVECLLSLK	sp|P07814|SYEP_HUMAN	7=160.030649	0.786289	0	0.00104894
K562_10ug_DDA_Top100_r02.60769.60769.2	FIIFEAAPQETR	sp|P60510|PP4C_HUMAN		0.786328	0	0.00104894
K562_10ug_DDA_Top50_r01.69037.69037.2	RLWELIK	sp|Q9GZR7|DDX24_HUMAN		0.786429	0	0.00104499
K562_10ug_DDA_Top100_r02.60128.60128.2	LTTPTYGDLNHLV	sp|Q13885|TBB2A_HUMAN		0.786446	0	0.00104499
K562_10ug_DDA_Top100_r02.34020.34020.2	LFDDCTQQFK	sp|Q13362|2A5G_HUMAN	5=160.030649	0.786475	0	0.00104499
K562_10ug_DDA_Top40_r01.52796.52796.2	ELIPEYLNFIR	sp|P08238|HS90B_HUMAN		0.786505	0	0.001045
K562_10ug_DDA_Top20_r01.10168.10168.2	AAFDDAVEER	sp|Q09028|RBBP4_HUMAN		0.786517	0	0.001045
K562_10ug_DDA_Top40_r02.12626.12626.2	VEALSPGDR	sp|Q5JRX3|PREP_HUMAN		0.786519	0	0.00104501
K562_10ug_DDA_Top100_r02.31883.31883.2	AGVEGSLIVEK	sp|P10809|CH60_HUMAN		0.786524	0	0.00104501
K562_10ug_DDA_Top40_r01.44827.44827.2	IDPFSLDALSK	sp|P40227|TCPZ_HUMAN		0.78653	0	0.00104501
K562_10ug_DDA_Top50_r01.04830.04830.2	DKDEAEQAVSR	sp|Q9H939|PPIP2_HUMAN		0.786559	0	0.00104502
K562_10ug_DDA_Top40_r02.10100.10100.2	DEVTVTEDK	sp|P05386|RLA1_HUMAN		0.786569	0	0.00104502
K562_10ug_DDA_Top50_r01.49859.49859.3	GKPAVAALGDLTDLPTYEHIQTALSSK	sp|Q10713|MPPA_HUMAN		0.786692	0	0.00104503
K562_10ug_DDA_Top100_r02.45466.45466.2	SQSLLTFSTK	sp|Q8IWA0|WDR75_HUMAN		0.786721	0	0.00104503
K562_10ug_DDA_Top20_r01.16997.16997.2	FVVEVIK	sp|Q07021|C1QBP_HUMAN		0.786727	0	0.00104504
K562_10ug_DDA_Top40_r01.14258.14258.2	IQVPQDDDAR	sp|Q7KZF4|SND1_HUMAN		0.786735	0	0.00104504
K562_10ug_DDA_Top40_r01.32943.32943.2	IQLLDDYPK	sp|Q8NHW5|RLA0L_HUMAN		0.786738	0	0.00104504
K562_10ug_DDA_Top100_r01.46776.46776.2	SVFVGNLPYK	sp|P42696|RBM34_HUMAN		0.786741	0	0.00104505
K562_10ug_DDA_Top50_r01.50992.50992.2	EISLWFKPEE	sp|P22392|NDKB_HUMAN		0.786882	0	0.00104505
K562_10ug_DDA_Top40_r02.13225.13225.2	HVIEALR	sp|P27635|RL10_HUMAN		0.786895	0	0.00104506
K562_10ug_DDA_Top50_r01.14462.14462.2	SFDDEEIQK	sp|O43823|AKAP8_HUMAN		0.786912	0	0.00104506
K562_10ug_DDA_Top10_r02.09012.09012.2	LLDLGLR	sp|Q86Y56|DAAF5_HUMAN		0.786947	0	0.00104506
K562_10ug_DDA_Top50_r02.32394.32394.2	FENAFLSH	sp|P25705|ATPA_HUMAN		0.786948	0	0.00104507
K562_10ug_DDA_Top40_r01.12414.12414.2	LIEVDDERK	sp|P62753|RS6_HUMAN		0.786976	0	0.00104507
K562_10ug_DDA_Top40_r01.55907.55907.2	NAGLAEQLQASLK	sp|Q9NSC2|SALL1_HUMAN		0.786986	0	0.00104508
K562_10ug_DDA_Top10_r02.12217.12217.2	ALPGQLKPFETL	sp|P09211|GSTP1_HUMAN		0.787097	0	0.00104508
K562_10ug_DDA_Top50_r01.31247.31247.2	IIDPVLDR	sp|P68366|TBA4A_HUMAN		0.787097	0	0.00104508
K562_10ug_DDA_Top100_r02.10100.10100.4	LLHTDGAHERPGGDATVTISHR	sp|P13995|MTDC_HUMAN		0.787106	0	0.00104509
K562_10ug_DDA_Top100_r01.56242.56242.2	SPLSWIEEK	sp|P53004|BIEA_HUMAN		0.787171	0	0.00104509
K562_10ug_DDA_Top20_r02.14081.14081.2	KNEALIR	sp|Q9Y3X0|CCDC9_HUMAN		0.787195	0	0.0010451
K562_10ug_DDA_Top100_r01.08849.08849.2	ALNQATSQVESK	sp|Q9P2E9|RRBP1_HUMAN		0.787207	0	0.0010451
K562_10ug_DDA_Top20_r01.12301.12301.2	LGGGVVTIER	sp|P35268|RL22_HUMAN		0.787211	0	0.00104511
K562_10ug_DDA_Top100_r02.70486.70486.2	EDFLNICIEPDTISK	sp|Q53H12|AGK_HUMAN	7=160.030649	0.787233	0	0.00104511
K562_10ug_DDA_Top20_r01.16788.16788.2	AIEIYLK	sp|Q6N069|NAA16_HUMAN		0.787241	0	0.00104511
K562_10ug_DDA_Top50_r01.19398.19398.2	GEALSALDSK	sp|O75396|SC22B_HUMAN		0.787283	0	0.00104512
K562_10ug_DDA_Top40_r02.12371.12371.2	VYVVEGSK	sp|O75844|FACE1_HUMAN		0.787301	0	0.00104512
K562_10ug_DDA_Top100_r02.30578.30578.3	NGDLDEVKDYVAK	sp|P58546|MTPN_HUMAN		0.787389	0	0.00104513
K562_10ug_DDA_Top40_r02.12588.12588.2	RDNVEDLK	DECOY1_sp_12262		0.787467	0	0.00104513
K562_10ug_DDA_Top50_r01.35722.35722.2	ELLPELR	DECOY1_sp_1934		0.787481	0	0.00104513
K562_10ug_DDA_Top50_r01.25875.25875.2	LQNIIPASTGAAK	sp|P04406|G3P_HUMAN		0.787528	0	0.00104514
K562_10ug_DDA_Top20_r01.06003.06003.2	GDYPQAMK	sp|P31948|STIP1_HUMAN		0.78757	0	0.00104514
K562_10ug_DDA_Top40_r01.13885.13885.6	SLENETLNKEEDCHSPTSKPPKPDQPLK	sp|P23588|IF4B_HUMAN	13=160.030649	0.787672	0	0.00104515
K562_10ug_DDA_Top50_r02.52143.52143.3	IGNGVVIHLPGLFEEAEK	sp|Q8N142|PURA1_HUMAN		0.787699	0	0.00104515
K562_10ug_DDA_Top50_r01.38294.38294.2	YIWNTLNSGR	sp|O75390|CISY_HUMAN		0.787763	0	0.00104516
K562_10ug_DDA_Top100_r01.06261.06261.2	ETITESAGR	sp|Q9UM00|TMCO1_HUMAN		0.787816	0	0.00104516
K562_10ug_DDA_Top100_r01.24102.24102.2	DQEPIPQNIDR	sp|Q9UPN3|MACF1_HUMAN		0.787816	0	0.00104516
K562_10ug_DDA_Top50_r02.27783.27783.2	FTPEVQASWQK	sp|P69891|HBG1_HUMAN		0.78783	0	0.00104517
K562_10ug_DDA_Top100_r01.07322.07322.2	RPGTVALR	sp|Q16695|H31T_HUMAN		0.787844	0	0.00104517
K562_10ug_DDA_Top10_r01.17743.17743.2	LLSLLPEYVVPY	sp|Q9NTI5|PDS5B_HUMAN		0.787846	0	0.00104518
K562_10ug_DDA_Top100_r01.07098.07098.2	EGQNYQQNCIK	sp|O96000|NDUBA_HUMAN	9=160.030649	0.787849	0	0.00104518
K562_10ug_DDA_Top100_r02.74109.74109.3	ALLDSLQLGPDSLTVH	sp|Q14697|GANAB_HUMAN		0.787888	0	0.00104518
K562_10ug_DDA_Top50_r02.23217.23217.2	VIFTGGVGK	sp|Q9Y6K0|CEPT1_HUMAN		0.787956	0	0.00104519
K562_10ug_DDA_Top50_r02.25451.25451.2	VGDFGLAR	sp|Q9UQ88|CD11A_HUMAN		0.787974	0	0.00104519
K562_10ug_DDA_Top100_r01.90952.90952.2	YDDPPDWQEILTYF	sp|P61221|ABCE1_HUMAN		0.78808	0	0.0010452
K562_10ug_DDA_Top50_r02.06493.06493.2	TSNEVQYDQR	sp|Q13573|SNW1_HUMAN		0.788133	0	0.0010452
K562_10ug_DDA_Top40_r02.13245.13245.2	EGQGNLPVR	sp|Q13564|ULA1_HUMAN		0.788227	0	0.00104521
K562_10ug_DDA_Top40_r02.10173.10173.3	EDGSGDRGDGPFR	sp|P13010|XRCC5_HUMAN		0.78824	0	0.00104521
K562_10ug_DDA_Top50_r01.25103.25103.3	GVLECKPGEASVFQQPK	sp|Q96KP1|EXOC2_HUMAN	5=160.030649	0.788255	0	0.00104521
K562_10ug_DDA_Top100_r01.15588.15588.2	GGPPGPPISR	sp|Q04637|IF4G1_HUMAN		0.788261	0	0.00104522
K562_10ug_DDA_Top100_r02.32382.32382.2	MLVGIGDK	sp|P36542|ATPG_HUMAN		0.788282	0	0.00104522
K562_10ug_DDA_Top20_r02.15963.15963.2	NIWDGVTTK	sp|P05771|KPCB_HUMAN		0.788285	0	0.00104523
K562_10ug_DDA_Top50_r02.11399.11399.2	HLLSAGDGEVK	sp|Q86W42|THOC6_HUMAN		0.7883	0	0.00104523
K562_10ug_DDA_Top100_r02.08443.08443.2	PPLEGDDDTSR	sp|P07900|HS90A_HUMAN		0.788318	0	0.00104523
K562_10ug_DDA_Top10_r02.08036.08036.2	VVACTSAF	sp|P30043|BLVRB_HUMAN	4=160.030649	0.788318	0	0.00104523
K562_10ug_DDA_Top40_r02.17071.17071.2	VYTQGQAVLNR	sp|Q9H4A4|AMPB_HUMAN		0.788318	0	0.00104523
K562_10ug_DDA_Top10_r02.07728.07728.2	LLAGIECPR	sp|Q7KZF4|SND1_HUMAN	7=160.030649	0.788329	0	0.00104525
K562_10ug_DDA_Top40_r02.13148.13148.2	HVIEALR	sp|P27635|RL10_HUMAN		0.788338	0	0.00104525
K562_10ug_DDA_Top100_r01.33741.33741.3	SPLLAGGSPPQPVVPAHK	sp|Q8NFH5|NUP35_HUMAN		0.788349	0	0.00104525
K562_10ug_DDA_Top100_r02.52895.52895.2	AASALPALVMSK	sp|P36578|RL4_HUMAN		0.788377	0	0.00104526
K562_10ug_DDA_Top100_r01.13922.13922.2	SLNEESLGNR	sp|P23588|IF4B_HUMAN		0.788398	0	0.00104526
K562_10ug_DDA_Top100_r01.03083.03083.4	EKEPEKPAKPLTAEK	sp|Q8IYB5|SMAP1_HUMAN		0.788424	0	0.00104527
K562_10ug_DDA_Top40_r01.14359.14359.3	STAASRPPVTLR	sp|Q15366|PCBP2_HUMAN		0.78844	0	0.00104527
K562_10ug_DDA_Top100_r01.17887.17887.2	NVNVQNFH	sp|O43707|ACTN4_HUMAN		0.788533	0	0.00104528
K562_10ug_DDA_Top100_r01.04706.04706.2	NVAQPPASSQGR	sp|Q6ZN17|LN28B_HUMAN		0.788555	0	0.00104528
K562_10ug_DDA_Top50_r02.28017.28017.3	IYQIYEGTSQIQR	sp|P11310|ACADM_HUMAN		0.788559	0	0.00104528
K562_10ug_DDA_Top100_r01.33567.33567.3	AHFGLPSVEAEDK	sp|Q9BXS5|AP1M1_HUMAN		0.788594	0	0.00104529
K562_10ug_DDA_Top100_r01.13691.13691.2	YGLSAQPR	sp|Q9H9T3|ELP3_HUMAN		0.788605	0	0.00104529
K562_10ug_DDA_Top100_r01.13462.13462.2	TKFETEQALR	sp|P08727|K1C19_HUMAN		0.78861	0	0.0010453
K562_10ug_DDA_Top50_r02.10239.10239.2	YDEEVVK	sp|O60271|JIP4_HUMAN		0.788656	0	0.0010453
K562_10ug_DDA_Top50_r01.41616.41616.2	SFYVNGLTLGGQK	sp|P07737|PROF1_HUMAN		0.788698	0	0.0010453
K562_10ug_DDA_Top50_r02.35817.35817.2	HIMEIFSTYGK	sp|Q15287|RNPS1_HUMAN		0.788706	0	0.00104531
K562_10ug_DDA_Top50_r01.41142.41142.2	FVEWIPNNVK	sp|Q13885|TBB2A_HUMAN		0.78871	0	0.00104531
K562_10ug_DDA_Top20_r02.23957.23957.3	NVAADIAVQLCESVANK	sp|P08240|SRPRA_HUMAN	11=160.030649	0.788766	0	0.00104532
K562_10ug_DDA_Top50_r01.53253.53253.2	LLFEVFDENR	sp|Q96PU5|NED4L_HUMAN		0.788822	0	0.00104532
K562_10ug_DDA_Top20_r01.23777.23777.2	GLQCGAPLSLVDLAGSER	sp|Q9BW19|KIFC1_HUMAN	4=160.030649	0.788825	0	0.00104533
K562_10ug_DDA_Top100_r01.87211.87211.2	LGIETAGGVMTPLIK	sp|P54652|HSP72_HUMAN	10=147.035385	0.788892	0	0.00104533
K562_10ug_DDA_Top50_r02.39868.39868.2	VYPLDFAR	sp|P12235|ADT1_HUMAN		0.788892	0	0.00104533
K562_10ug_DDA_Top20_r02.22575.22575.2	SEASVFDAYVLPK	sp|P62854|RS26_HUMAN		0.788915	0	0.00104534
K562_10ug_DDA_Top10_r01.12581.12581.2	IDPFSLDALSK	sp|P40227|TCPZ_HUMAN		0.788922	0	0.00104534
K562_10ug_DDA_Top100_r01.06741.06741.2	HFGAEYR	sp|P04818|TYSY_HUMAN		0.788932	0	0.00104535
K562_10ug_DDA_Top100_r01.18630.18630.2	SEGSLAYVK	sp|Q96KP1|EXOC2_HUMAN		0.789063	0	0.00104535
K562_10ug_DDA_Top50_r01.32426.32426.2	KGGPATSPPK	sp|E9PAV3|NACAM_HUMAN		0.789179	0	0.00104139
K562_10ug_DDA_Top50_r01.66029.66029.2	LGELPSWIL	sp|P56134|ATPK_HUMAN		0.789181	0	0.0010414
K562_10ug_DDA_Top100_r01.44994.44994.2	PEEHPVLLTEAPLNPK	sp|P60709|ACTB_HUMAN		0.789193	0	0.0010414
K562_10ug_DDA_Top100_r02.51879.51879.3	DFLIPVQTQHPIR	sp|P06744|G6PI_HUMAN		0.789211	0	0.00104141
K562_10ug_DDA_Top100_r02.21480.21480.2	YDIDVAK	sp|P62750|RL23A_HUMAN		0.789216	0	0.00104141
K562_10ug_DDA_Top50_r02.38347.38347.2	NLQLIQSIR	sp|Q86UK7|ZN598_HUMAN		0.789252	0	0.00104142
K562_10ug_DDA_Top50_r01.67356.67356.2	VDFTEALYPAFW	sp|Q14258|TRI25_HUMAN		0.789261	0	0.00104142
K562_10ug_DDA_Top20_r01.19226.19226.3	NGIHDLDNISFPK	sp|P49721|PSB2_HUMAN		0.789314	0	0.00104142
K562_10ug_DDA_Top100_r01.37864.37864.2	ATPEQISMDLK	sp|Q08211|DHX9_HUMAN		0.789321	0	0.00104143
K562_10ug_DDA_Top40_r01.39580.39580.2	LPLDTVTFYK	sp|P30040|ERP29_HUMAN		0.789428	0	0.00104143
K562_10ug_DDA_Top100_r02.13184.13184.2	VTFDDHDTVDK	sp|P51991|ROA3_HUMAN		0.789464	0	0.00104144
K562_10ug_DDA_Top10_r02.05730.05730.2	SAVNAICYGAK	sp|O60832|DKC1_HUMAN	7=160.030649	0.789472	0	0.00104144
K562_10ug_DDA_Top40_r02.05359.05359.3	NGDICETSGKPK	sp|Q16637|SMN_HUMAN	5=160.030649	0.789472	0	0.00104144
K562_10ug_DDA_Top100_r02.80240.80240.2	ATLDVFFVPLK	sp|Q9NXV6|CARF_HUMAN		0.789499	0	0.00104145
K562_10ug_DDA_Top10_r01.15782.15782.3	PTINELLNDEFFTSGYIPAR	sp|P53350|PLK1_HUMAN		0.789504	0	0.00104145
K562_10ug_DDA_Top100_r02.20618.20618.2	KITESVAETAQTIK	sp|Q96A49|SYAP1_HUMAN		0.789505	0	0.00104146
K562_10ug_DDA_Top40_r01.38911.38911.2	LPLQDVY	sp|Q05639|EF1A2_HUMAN		0.789536	0	0.00104146
K562_10ug_DDA_Top40_r01.36792.36792.2	KLDGFPLLR	sp|P09661|RU2A_HUMAN		0.789608	0	0.00104146
K562_10ug_DDA_Top100_r01.16868.16868.2	KAEVVQVIR	sp|Q9H6F5|CCD86_HUMAN		0.789632	0	0.00104147
K562_10ug_DDA_Top40_r02.18527.18527.2	YYEQWGK	sp|P22626|ROA2_HUMAN		0.789679	0	0.00104147
K562_10ug_DDA_Top100_r02.58685.58685.2	SSDFLESAELDSGGFGK	sp|Q13546|RIPK1_HUMAN		0.789692	0	0.00104148
K562_10ug_DDA_Top100_r02.77942.77942.2	QVCQLPGLFSY	sp|Q9Y6C9|MTCH2_HUMAN	3=160.030649	0.789706	0	0.00104148
K562_10ug_DDA_Top50_r01.45242.45242.2	HPGLLLILGK	sp|O14497|ARI1A_HUMAN		0.789746	0	0.00104149
K562_10ug_DDA_Top100_r01.46090.46090.2	MVESAVIFR	sp|Q9HAU5|RENT2_HUMAN		0.789793	0	0.00104149
K562_10ug_DDA_Top10_r01.05186.05186.2	NLVDNVAK	sp|Q9BZE4|NOG1_HUMAN		0.7898	0	0.00104149
K562_10ug_DDA_Top40_r02.19947.19947.2	ISGWVSR	sp|O14980|XPO1_HUMAN		0.789847	0	0.00103754
K562_10ug_DDA_Top100_r02.89253.89253.2	WVPPLIGELY	sp|Q9P0J0|NDUAD_HUMAN		0.789856	0	0.00103754
K562_10ug_DDA_Top100_r02.82344.82344.2	LSEEVVVAPNQESGMKT	sp|Q6PJT7|ZC3HE_HUMAN	15=147.035385	0.789878	0	0.00103755
K562_10ug_DDA_Top100_r02.26691.26691.3	PEILPDGDHDLK	sp|P04075|ALDOA_HUMAN		0.789923	0	0.00103755
K562_10ug_DDA_Top100_r01.85355.85355.3	AECLEDLVSFIIEEPPQDMDEK	sp|Q5H9R7|PP6R3_HUMAN	3=160.030649	0.789932	0	0.00103755
K562_10ug_DDA_Top100_r02.09814.09814.2	LKGDDLQAIKK	sp|P07910|HNRPC_HUMAN		0.789938	0	0.00103756
K562_10ug_DDA_Top50_r01.50137.50137.2	QDVIITALDNVEAR	sp|A0AVT1|UBA6_HUMAN		0.789963	0	0.00103756
K562_10ug_DDA_Top50_r01.35089.35089.2	LTVDNSFEFEK	sp|Q9UHA3|RLP24_HUMAN		0.789969	0	0.00103757
K562_10ug_DDA_Top40_r02.14248.14248.3	ILDSHAATLNR	sp|Q13085|ACACA_HUMAN		0.789975	0	0.00103757
K562_10ug_DDA_Top100_r01.84368.84368.2	IGDQEFDHLPALLEF	sp|P46109|CRKL_HUMAN		0.789987	0	0.00103757
K562_10ug_DDA_Top100_r02.12492.12492.2	PASGCEAETQTEELK	sp|P11717|MPRI_HUMAN	5=160.030649	0.790006	0	0.00103758
K562_10ug_DDA_Top50_r01.25126.25126.2	GIVEFASK	sp|P23246|SFPQ_HUMAN		0.790019	0	0.00103758
K562_10ug_DDA_Top10_r01.05337.05337.2	NLMISTTEETIK	sp|Q8TBY0|RBM46_HUMAN		0.79003	0	0.00103759
K562_10ug_DDA_Top100_r01.07420.07420.2	AIAESGVER	sp|P28072|PSB6_HUMAN		0.790036	0	0.00103759
K562_10ug_DDA_Top20_r01.15139.15139.2	LGGSAVISLEGK	sp|P23528|COF1_HUMAN		0.790036	0	0.00103759
K562_10ug_DDA_Top100_r01.19644.19644.3	LTEVLTDSHVK	sp|Q92616|GCN1_HUMAN		0.790037	0	0.0010376
K562_10ug_DDA_Top20_r01.31034.31034.2	LTTDFNVIVEAL	sp|P05455|LA_HUMAN		0.790037	0	0.0010376
K562_10ug_DDA_Top40_r02.15948.15948.2	AVTVAPPGAR	sp|Q00839|HNRPU_HUMAN		0.790044	0	0.00103761
K562_10ug_DDA_Top50_r02.68022.68022.2	GPGTSFEFALAIVEALNGK	sp|Q99497|PARK7_HUMAN		0.790048	0	0.00103761
K562_10ug_DDA_Top50_r02.37549.37549.2	VDILPYDYNR	sp|P08575|PTPRC_HUMAN		0.790063	0	0.00103762
K562_10ug_DDA_Top100_r01.62100.62100.2	QIEYYFSVDNLER	sp|Q6PKG0|LARP1_HUMAN		0.79009	0	0.00103762
K562_10ug_DDA_Top50_r01.11023.11023.2	FACPECPK	sp|P08047|SP1_HUMAN	3=160.030649:6=160.030649	0.790103	0	0.00103762
K562_10ug_DDA_Top100_r01.64552.64552.2	ELQELNELFK	sp|Q8WU90|ZC3HF_HUMAN		0.790104	0	0.00103763
K562_10ug_DDA_Top40_r02.07210.07210.2	LVGGTTPGK	sp|P53597|SUCA_HUMAN		0.790121	0	0.00103763
K562_10ug_DDA_Top40_r01.62886.62886.2	ALLLPDYYLVTV	sp|Q7KZF4|SND1_HUMAN		0.790155	0	0.00103764
K562_10ug_DDA_Top100_r02.04092.04092.2	LAASEEETR	sp|Q9UPN4|CP131_HUMAN		0.790204	0	0.00103764
K562_10ug_DDA_Top50_r02.55212.55212.3	IGEHTPSALAIMENANVL	sp|P04075|ALDOA_HUMAN		0.790251	0	0.00103764
K562_10ug_DDA_Top40_r02.18164.18164.2	TVVALCGQR	sp|P48509|CD151_HUMAN	6=160.030649	0.790272	0	0.00103765
K562_10ug_DDA_Top20_r02.05417.05417.3	EWSQHINGASHSR	sp|P43243|MATR3_HUMAN		0.790323	0	0.00103765
K562_10ug_DDA_Top100_r01.65546.65546.2	YELALILK	sp|P82932|RT06_HUMAN		0.790325	0	0.00103766
K562_10ug_DDA_Top100_r02.03700.03700.3	STILQQQFNR	sp|Q9Y4G6|TLN2_HUMAN		0.790339	0	0.00103766
K562_10ug_DDA_Top40_r01.54972.54972.2	AGNFIGWLHI	sp|Q7KZF4|SND1_HUMAN		0.790346	0	0.00103766
K562_10ug_DDA_Top50_r02.12569.12569.2	FEQLSESAK	sp|Q9Y5X3|SNX5_HUMAN		0.790378	0	0.00103767
K562_10ug_DDA_Top100_r01.12180.12180.2	AQQHWGSGVGVK	sp|P49005|DPOD2_HUMAN		0.790404	0	0.00103767
K562_10ug_DDA_Top50_r02.10352.10352.2	IYEDVER	sp|O43852|CALU_HUMAN		0.790465	0	0.00103768
K562_10ug_DDA_Top50_r02.64866.64866.3	ENSTLNCASFTAGIVEAVLTHSGFPAK	sp|Q8IUR0|TPPC5_HUMAN	7=160.030649	0.790475	0	0.00103768
K562_10ug_DDA_Top40_r01.10200.10200.2	TVLESEGTR	sp|Q9UJZ1|STML2_HUMAN		0.790482	0	0.00103769
K562_10ug_DDA_Top100_r02.44171.44171.2	IVSMTLDK	sp|Q8WVM7|STAG1_HUMAN		0.790514	0	0.00103769
K562_10ug_DDA_Top50_r01.27835.27835.3	ELHVYGSVVPVSSR	sp|Q9H9T3|ELP3_HUMAN		0.790517	0	0.00103769
K562_10ug_DDA_Top10_r01.09244.09244.2	TVLEALR	sp|Q5T2N8|ATD3C_HUMAN		0.790534	0	0.0010377
K562_10ug_DDA_Top50_r01.41454.41454.3	ATHPIPAACGIYYFEVK	sp|Q6VN20|RBP10_HUMAN	9=160.030649	0.790542	0	0.0010377
K562_10ug_DDA_Top40_r01.04593.04593.3	IQLINNMLDK	sp|P00558|PGK1_HUMAN		0.790544	0	0.00103771
K562_10ug_DDA_Top100_r01.24779.24779.2	FTPLPEGK	sp|O75844|FACE1_HUMAN		0.790556	0	0.00103771
K562_10ug_DDA_Top40_r02.21162.21162.2	SFETTEESLR	sp|P22626|ROA2_HUMAN		0.790582	0	0.00103771
K562_10ug_DDA_Top40_r02.07988.07988.2	TDALNATR	sp|P10809|CH60_HUMAN		0.790699	0	0.00103772
K562_10ug_DDA_Top100_r01.39731.39731.3	ASYDTLCVLDGDKDSVNCAR	sp|Q93008|USP9X_HUMAN	7=160.030649:18=160.030649	0.790717	0	0.00103772
K562_10ug_DDA_Top100_r02.47665.47665.2	IMNVIGEPIDER	sp|P06576|ATPB_HUMAN		0.790718	0	0.00103773
K562_10ug_DDA_Top100_r01.48275.48275.2	LVELPYTVK	sp|Q9NPF4|OSGEP_HUMAN		0.790759	0	0.00103773
K562_10ug_DDA_Top100_r02.72182.72182.2	GFFIKPTVF	sp|P30837|AL1B1_HUMAN		0.790815	0	0.00103773
K562_10ug_DDA_Top20_r02.17005.17005.2	FTYINLDK	sp|P02786|TFR1_HUMAN		0.790823	0	0.00103774
K562_10ug_DDA_Top100_r02.24353.24353.3	DTGQLYAALHHR	sp|Q9H6Z4|RANB3_HUMAN		0.79084	0	0.00103774
K562_10ug_DDA_Top50_r02.53015.53015.2	IIDISDVFR	sp|Q6PI48|SYDM_HUMAN		0.790885	0	0.00103775
K562_10ug_DDA_Top20_r01.09273.09273.2	IDDIVSGH	sp|P49368|TCPG_HUMAN		0.790894	0	0.00103775
K562_10ug_DDA_Top40_r02.35575.35575.2	LAGIINFQR	sp|O00232|PSD12_HUMAN		0.790933	0	0.00103776
K562_10ug_DDA_Top20_r01.05787.05787.2	AEVNGLAAQGK	sp|P09972|ALDOC_HUMAN		0.790965	0	0.00103776
K562_10ug_DDA_Top50_r02.19801.19801.2	VDSQILPK	sp|Q02878|RL6_HUMAN		0.790965	0	0.00103776
K562_10ug_DDA_Top50_r02.46015.46015.3	ERDVYEELLTQAEIQGNINK	sp|P46940|IQGA1_HUMAN		0.790965	0	0.00103776
K562_10ug_DDA_Top50_r01.39466.39466.4	KAPLNIPGTPVLEDFPQNDDEKER	sp|Q15003|CND2_HUMAN		0.791018	0	0.00103777
K562_10ug_DDA_Top50_r02.11670.11670.2	LTGEFEK	sp|P62826|RAN_HUMAN		0.791032	0	0.00103778
K562_10ug_DDA_Top20_r02.09945.09945.4	FASHCLMNHPDLAK	sp|Q9NTI5|PDS5B_HUMAN	5=160.030649	0.791071	0	0.00103778
K562_10ug_DDA_Top100_r01.41395.41395.3	NPDDITNEEYGEFYK	sp|P07900|HS90A_HUMAN		0.791117	0	0.00103778
K562_10ug_DDA_Top50_r02.26063.26063.3	WLPDVTRPEGK	sp|Q09028|RBBP4_HUMAN		0.791131	0	0.00103779
K562_10ug_DDA_Top20_r01.04864.04864.2	QVEELQQR	sp|Q9BRP8|PYM1_HUMAN		0.791209	0	0.00103383
K562_10ug_DDA_Top50_r01.54683.54683.2	LMELLEEISER	sp|P61599|NAA20_HUMAN		0.791209	0	0.00103383
K562_10ug_DDA_Top40_r01.04757.04757.3	TPDGRPQEVGR	sp|P08648|ITA5_HUMAN		0.791224	0	0.00103384
K562_10ug_DDA_Top40_r01.33834.33834.2	SEIELFR	sp|O75643|U520_HUMAN		0.791233	0	0.00103384
K562_10ug_DDA_Top100_r02.04844.04844.2	MQPTHPIR	sp|P61981|1433G_HUMAN		0.791241	0	0.00103385
K562_10ug_DDA_Top100_r02.17905.17905.2	AELYVSDR	sp|O43776|SYNC_HUMAN		0.791251	0	0.00103385
K562_10ug_DDA_Top10_r02.14383.14383.2	YGLQILENVIK	sp|O14980|XPO1_HUMAN		0.791289	0	0.00103386
K562_10ug_DDA_Top50_r02.33542.33542.2	LIDEAILK	sp|P49591|SYSC_HUMAN		0.791393	0	0.00103386
K562_10ug_DDA_Top50_r01.24111.24111.2	MVEIITK	sp|Q10713|MPPA_HUMAN		0.791399	0	0.00103386
K562_10ug_DDA_Top100_r02.47063.47063.2	FLSVLER	sp|P07099|HYEP_HUMAN		0.791404	0	0.00103387
K562_10ug_DDA_Top100_r02.44793.44793.2	ATEAAITILR	sp|P17987|TCPA_HUMAN		0.791492	0	0.00103387
K562_10ug_DDA_Top20_r01.13247.13247.2	SFEPFSNK	sp|P27797|CALR_HUMAN		0.791503	0	0.00103388
K562_10ug_DDA_Top10_r01.09322.09322.2	SVLQFYPK	sp|Q9UBT2|SAE2_HUMAN		0.791527	0	0.00103388
K562_10ug_DDA_Top50_r01.12795.12795.2	VEHSDLSFSK	sp|P61769|B2MG_HUMAN		0.791529	0	0.00103388
K562_10ug_DDA_Top50_r01.28441.28441.2	GVLANALAGR	sp|Q8TED0|UTP15_HUMAN		0.791534	0	0.00103389
K562_10ug_DDA_Top20_r01.11528.11528.2	EAAACITGLR	sp|Q08211|DHX9_HUMAN	5=160.030649	0.791536	0	0.00103389
K562_10ug_DDA_Top10_r01.15625.15625.2	NAGLAEQLQASLK	sp|Q9NSC2|SALL1_HUMAN		0.791553	0	0.0010339
K562_10ug_DDA_Top50_r02.56644.56644.2	SGTFCLADTCLLLMDK	sp|P18031|PTN1_HUMAN	10=160.030649:5=160.030649	0.791583	0	0.0010339
K562_10ug_DDA_Top20_r02.03850.03850.2	MAACDPR	sp|Q13885|TBB2A_HUMAN	4=160.030649	0.791587	0	0.0010339
K562_10ug_DDA_Top10_r01.04463.04463.2	VANSAFVER	sp|P08238|HS90B_HUMAN		0.791607	0	0.00103391
K562_10ug_DDA_Top50_r02.55287.55287.2	SLPVSVPVWGFK	sp|Q96B36|AKTS1_HUMAN		0.791627	0	0.00103391
K562_10ug_DDA_Top100_r02.50374.50374.2	GYALTAIMK	sp|O43747|AP1G1_HUMAN		0.791629	0	0.00103392
K562_10ug_DDA_Top40_r01.46992.46992.2	VTFLPTGITFK	sp|Q9Y624|JAM1_HUMAN		0.791652	0	0.00103392
K562_10ug_DDA_Top40_r01.47643.47643.2	LPHVLLL	sp|O43809|CPSF5_HUMAN		0.791656	0	0.00103393
K562_10ug_DDA_Top40_r02.63214.63214.2	LLSLLPEYVVPY	sp|Q9NTI5|PDS5B_HUMAN		0.791659	0	0.00103393
K562_10ug_DDA_Top100_r02.39378.39378.2	LLTDEPFSR	sp|Q13356|PPIL2_HUMAN		0.791673	0	0.00103393
K562_10ug_DDA_Top100_r02.42593.42593.3	ITAPTHVPLQYIGPNQPR	sp|Q9NP81|SYSM_HUMAN		0.791674	0	0.00103394
K562_10ug_DDA_Top50_r02.09140.09140.2	GYPGDYTK	sp|P22102|PUR2_HUMAN		0.791678	0	0.00103394
K562_10ug_DDA_Top50_r02.27338.27338.2	LALIQPSR	sp|P78330|SERB_HUMAN		0.791686	0	0.00103395
K562_10ug_DDA_Top50_r02.40645.40645.3	SDNQPGVLIQVYEGER	sp|P0DMV8|HS71A_HUMAN		0.791701	0	0.00103395
K562_10ug_DDA_Top20_r01.14512.14512.2	IGGPPNICLDR	sp|P40763|STAT3_HUMAN	8=160.030649	0.791718	0	0.00103395
K562_10ug_DDA_Top50_r01.29394.29394.2	SYVAPLTAQPATYR	sp|Q96PK6|RBM14_HUMAN		0.791734	0	0.00103396
K562_10ug_DDA_Top100_r02.13592.13592.2	QILDEAGK	sp|P18206|VINC_HUMAN		0.791737	0	0.00103396
K562_10ug_DDA_Top100_r01.23494.23494.2	AEVSPMYGVQK	sp|Q9H3K2|GHITM_HUMAN		0.791784	0	0.00103397
K562_10ug_DDA_Top100_r01.10814.10814.2	YVGECQGPGVR	sp|Q15042|RB3GP_HUMAN	5=160.030649	0.791805	0	0.00103397
K562_10ug_DDA_Top100_r01.31357.31357.3	ADPCVAHALALR	sp|Q96PV6|LENG8_HUMAN	4=160.030649	0.79182	0	0.00103397
K562_10ug_DDA_Top50_r01.20569.20569.2	IDSDISGTLK	sp|Q9Y2B0|CNPY2_HUMAN		0.791831	0	0.00103398
K562_10ug_DDA_Top40_r01.08530.08530.2	FKECLDK	sp|Q9BXJ9|NAA15_HUMAN	4=160.030649	0.791892	0	0.00103398
K562_10ug_DDA_Top100_r01.80951.80951.2	NAGLAEQLQASLK	sp|Q9NSC2|SALL1_HUMAN		0.791936	0	0.00103399
K562_10ug_DDA_Top100_r02.07991.07991.3	QDPAAAQEGEDEGASAGQGPKPEAH	sp|Q13066|GAG2B_HUMAN		0.791943	0	0.00103399
K562_10ug_DDA_Top10_r01.12366.12366.2	AFLASPEYVNLPINGNGK	sp|P09211|GSTP1_HUMAN		0.791958	0	0.001034
K562_10ug_DDA_Top50_r02.39250.39250.2	ALGFPLER	sp|O75390|CISY_HUMAN		0.792068	0	0.001034
K562_10ug_DDA_Top50_r02.17527.17527.2	NLADCLQK	sp|Q14197|ICT1_HUMAN	5=160.030649	0.792116	0	0.001034
K562_10ug_DDA_Top40_r02.39051.39051.2	QSATTPLWPGSCPIQPSR	DECOY1_sp_5440	12=160.030649	0.792226	0	0.00103401
K562_10ug_DDA_Top100_r01.83086.83086.3	AALSGFGLPLASQEALSALTAR	sp|P04844|RPN2_HUMAN		0.792239	0	0.00103401
K562_10ug_DDA_Top100_r02.22615.22615.2	VDGGLSIPHSTK	sp|P46777|RL5_HUMAN		0.792248	0	0.00103402
K562_10ug_DDA_Top20_r01.19605.19605.3	FVHYTGWLLDGTK	sp|Q02790|FKBP4_HUMAN		0.792248	0	0.00103402
K562_10ug_DDA_Top100_r01.43272.43272.3	GDAEKPEEELEEDDDEELDETLSER	sp|Q9NS69|TOM22_HUMAN		0.792265	0	0.00103402
K562_10ug_DDA_Top50_r02.27650.27650.2	FGFVDAQK	sp|Q6P2Q9|PRP8_HUMAN		0.792289	0	0.00103403
K562_10ug_DDA_Top20_r01.05857.05857.2	GTVIQEVK	sp|P55084|ECHB_HUMAN		0.79232	0	0.00103403
K562_10ug_DDA_Top100_r01.22865.22865.3	LKGEATVSFDDPPSAK	sp|P35637|FUS_HUMAN		0.79235	0	0.00103404
K562_10ug_DDA_Top10_r01.10799.10799.2	THPSVVPGSIAF	sp|P46459|NSF_HUMAN		0.792359	0	0.00103404
K562_10ug_DDA_Top100_r01.07951.07951.2	IGGGGVQLGK	sp|Q02487|DSC2_HUMAN		0.792368	0	0.00103404
K562_10ug_DDA_Top40_r02.21513.21513.2	MFDVGGQR	sp|P08754|GNAI3_HUMAN		0.792391	0	0.00103405
K562_10ug_DDA_Top50_r02.42746.42746.2	TGTYHGDSDLQLDR	sp|P07437|TBB5_HUMAN		0.792391	0	0.00103405
K562_10ug_DDA_Top40_r02.13189.13189.2	HVIEALR	sp|P27635|RL10_HUMAN		0.792464	0	0.00103406
K562_10ug_DDA_Top100_r02.77100.77100.4	NASGTTLLEALDCILPPTRPTDKPLR	sp|Q5VTE0|EF1A3_HUMAN	13=160.030649	0.792475	0	0.00103406
K562_10ug_DDA_Top40_r01.39528.39528.2	AFLQEVWK	sp|P26640|SYVC_HUMAN		0.792569	0	0.00103406
K562_10ug_DDA_Top100_r01.10337.10337.2	AATSDLEHYDK	sp|P80303|NUCB2_HUMAN		0.792578	0	0.00103407
K562_10ug_DDA_Top40_r01.27068.27068.2	LFNIHED	sp|O95831|AIFM1_HUMAN		0.792583	0	0.00103407
K562_10ug_DDA_Top40_r02.29356.29356.2	VVEDIEYLK	sp|O95299|NDUAA_HUMAN		0.79259	0	0.00103408
K562_10ug_DDA_Top40_r02.04871.04871.3	NEETLREEEEEKK	sp|P82663|RT25_HUMAN		0.79266	0	0.00103408
K562_10ug_DDA_Top100_r02.64034.64034.2	GIWSIHVY	sp|Q16222|UAP1_HUMAN		0.792675	0	0.00103409
K562_10ug_DDA_Top40_r01.40392.40392.2	DLNLVLFSR	DECOY1_sp_8892		0.792723	0	0.00103409
K562_10ug_DDA_Top100_r01.14996.14996.3	HVGSNLCLDSR	sp|Q10471|GALT2_HUMAN	7=160.030649	0.792755	0	0.00103409
K562_10ug_DDA_Top100_r01.42935.42935.2	AVSNINTLLDK	sp|Q5T4S7|UBR4_HUMAN		0.792758	0	0.0010341
K562_10ug_DDA_Top20_r02.31688.31688.3	VLPAQATEYAFAFIQVPQD	sp|Q7KZF4|SND1_HUMAN		0.792844	0	0.0010341
K562_10ug_DDA_Top50_r02.35714.35714.2	ENLEEEAIIMK	sp|Q9P0J0|NDUAD_HUMAN		0.792863	0	0.00103411
K562_10ug_DDA_Top50_r02.40651.40651.3	LYDILGVPPGASENELKK	sp|O60884|DNJA2_HUMAN		0.792868	0	0.00103411
K562_10ug_DDA_Top50_r02.49586.49586.2	YELALILK	sp|P82932|RT06_HUMAN		0.792928	0	0.00103411
K562_10ug_DDA_Top50_r01.12362.12362.2	VEILNEHR	sp|Q9NTJ3|SMC4_HUMAN		0.792957	0	0.00103412
K562_10ug_DDA_Top50_r02.24542.24542.3	VVEFSELDKPR	sp|Q5C9Z4|NOM1_HUMAN		0.792959	0	0.00103412
K562_10ug_DDA_Top50_r02.50902.50902.2	KAFFESHPAPSAER	sp|P55786|PSA_HUMAN		0.79296	0	0.00103413
K562_10ug_DDA_Top20_r02.09744.09744.2	GEGDLSQLSK	sp|Q9P013|CWC15_HUMAN		0.792971	0	0.00103413
K562_10ug_DDA_Top40_r01.13130.13130.2	HLESMLR	sp|Q96FS4|SIPA1_HUMAN		0.793102	0	0.00103413
K562_10ug_DDA_Top20_r01.13786.13786.2	YVELLDK	sp|P56377|AP1S2_HUMAN		0.793149	0	0.00103414
K562_10ug_DDA_Top100_r01.38141.38141.3	STISSREIQTAVR	sp|Q96A08|H2B1A_HUMAN		0.793181	0	0.00103414
K562_10ug_DDA_Top40_r02.27779.27779.2	LEDLIVK	DECOY1_sp_6256		0.793187	0	0.00103415
K562_10ug_DDA_Top50_r02.20534.20534.2	SLCSITDPANEK	sp|P52306|GDS1_HUMAN	3=160.030649	0.793224	0	0.00103415
K562_10ug_DDA_Top100_r02.40754.40754.2	ELLAALQK	sp|Q8IWX8|CHERP_HUMAN		0.79325	0	0.00103415
K562_10ug_DDA_Top50_r02.14181.14181.3	QLAVAEGKPPEAPK	sp|P56192|SYMC_HUMAN		0.793257	0	0.00103416
K562_10ug_DDA_Top40_r01.32283.32283.2	PVIFEDVGR	sp|Q10713|MPPA_HUMAN		0.793406	0	0.00103416
K562_10ug_DDA_Top50_r02.63715.63715.2	VLLDWINDVLVEER	sp|Q9HBI1|PARVB_HUMAN		0.793452	0	0.00103417
K562_10ug_DDA_Top100_r02.90292.90292.2	YGPIVDVYVPLDFY	sp|O75494|SRS10_HUMAN		0.79347	0	0.00103417
K562_10ug_DDA_Top100_r01.23365.23365.2	GAPEPGTQDASIPVEK	sp|Q9NXA8|SIR5_HUMAN		0.793473	0	0.00103418
K562_10ug_DDA_Top50_r02.11149.11149.2	YTSQIVGR	sp|Q9UNS2|CSN3_HUMAN		0.793479	0	0.00103418
K562_10ug_DDA_Top40_r02.60670.60670.2	FVDILTNWY	sp|P41252|SYIC_HUMAN		0.793489	0	0.00103418
K562_10ug_DDA_Top100_r01.82867.82867.2	DAVVYPILVEFTR	sp|Q9Y4L1|HYOU1_HUMAN		0.793519	0	0.00103419
K562_10ug_DDA_Top100_r01.32719.32719.2	IQSIYLER	sp|Q9Y5J1|UTP18_HUMAN		0.793554	0	0.00103419
K562_10ug_DDA_Top50_r02.11528.11528.3	EQPLPPGPIGTER	sp|P48634|PRC2A_HUMAN		0.793594	0	0.0010342
K562_10ug_DDA_Top100_r01.30615.30615.2	ALDALADGGVK	sp|Q96C36|P5CR2_HUMAN		0.793599	0	0.0010342
K562_10ug_DDA_Top50_r01.07313.07313.2	EKEELMER	sp|P35241|RADI_HUMAN		0.793602	0	0.0010342
K562_10ug_DDA_Top100_r01.72581.72581.2	AGTCLGILANDGVLLAAER	sp|P25789|PSA4_HUMAN	4=160.030649	0.79367	0	0.00103421
K562_10ug_DDA_Top50_r02.46286.46286.2	VFLPFADDK	sp|P12956|XRCC6_HUMAN		0.793699	0	0.00103421
K562_10ug_DDA_Top50_r01.03762.03762.2	TTPTQPSEQK	sp|O95104|SFR15_HUMAN		0.79371	0	0.00103422
K562_10ug_DDA_Top10_r01.16406.16406.2	VGLTNYAAAYCTGLLL	sp|P46777|RL5_HUMAN	11=160.030649	0.793786	0	0.00103422
K562_10ug_DDA_Top100_r02.33153.33153.2	IFGQTGAGNNWAK	sp|Q9BUF5|TBB6_HUMAN		0.79381	0	0.00103422
K562_10ug_DDA_Top50_r01.44410.44410.3	LQQTQNQVDEVVDIMR	sp|Q15836|VAMP3_HUMAN		0.793881	0	0.00103423
K562_10ug_DDA_Top50_r02.66858.66858.3	SAATDIFSYLVEFSPSMVR	sp|Q5MIZ7|P4R3B_HUMAN		0.793968	0	0.00103423
K562_10ug_DDA_Top20_r02.26791.26791.3	AVFDNLIQLEHLNIVK	sp|Q9UHY1|NRBP_HUMAN		0.794038	0	0.00103424
K562_10ug_DDA_Top20_r02.09547.09547.2	TTLSYYK	sp|Q86UX7|URP2_HUMAN		0.794065	0	0.00103424
K562_10ug_DDA_Top50_r01.37416.37416.2	SMFAGVPTMR	sp|O15260|SURF4_HUMAN		0.794126	0	0.00103425
K562_10ug_DDA_Top100_r02.45219.45219.3	FCACPEEAAHALELR	sp|Q9NP81|SYSM_HUMAN	4=160.030649:2=160.030649	0.794173	0	0.00103425
K562_10ug_DDA_Top50_r01.10128.10128.2	ILDTGAAGR	sp|Q15084|PDIA6_HUMAN		0.79418	0	0.00103425
K562_10ug_DDA_Top40_r01.57134.57134.2	DLEKPFLLPVEAVY	sp|P49411|EFTU_HUMAN		0.794216	0	0.00103426
K562_10ug_DDA_Top20_r02.13250.13250.2	TTLSESPFK	sp|Q15181|IPYR_HUMAN		0.794228	0	0.00103426
K562_10ug_DDA_Top100_r02.81399.81399.3	VPYTDDGLEAIIFTAQGDMR	sp|P35250|RFC2_HUMAN		0.794244	0	0.00103427
K562_10ug_DDA_Top100_r01.80672.80672.2	LFVGEPVWTAY	sp|Q9BV57|MTND_HUMAN		0.794277	0	0.00103427
K562_10ug_DDA_Top10_r02.02664.02664.2	HGVESTLER	sp|Q04637|IF4G1_HUMAN		0.794309	0	0.00103031
K562_10ug_DDA_Top50_r02.51301.51301.2	TPSIQPSLLPHAAPF	sp|P35658|NU214_HUMAN		0.794309	0	0.00103031
K562_10ug_DDA_Top100_r02.51395.51395.2	LDQEDALLGSYPVDDGCR	sp|Q99426|TBCB_HUMAN	17=160.030649	0.794319	0	0.00103032
K562_10ug_DDA_Top40_r01.09119.09119.3	QDPAAAQEGEDEGASAGQGPKPEAH	sp|Q13066|GAG2B_HUMAN		0.794319	0	0.00103032
K562_10ug_DDA_Top50_r02.50557.50557.3	SAATLITHPFHVITL	sp|Q9Y6C9|MTCH2_HUMAN		0.794356	0	0.00103033
K562_10ug_DDA_Top100_r02.69146.69146.2	SFTFVVFK	sp|P50416|CPT1A_HUMAN		0.794365	0	0.00103033
K562_10ug_DDA_Top100_r01.46020.46020.2	IQLLDDYPK	sp|Q8NHW5|RLA0L_HUMAN		0.794451	0	0.00103034
K562_10ug_DDA_Top100_r02.88644.88644.2	SMLAALIAAQATAL	sp|Q8IY67|RAVR1_HUMAN		0.794473	0	0.00103034
K562_10ug_DDA_Top40_r02.16553.16553.2	LIDDEVR	sp|Q9Y4W6|AFG32_HUMAN		0.794593	0	0.00103034
K562_10ug_DDA_Top50_r01.35747.35747.3	YVHPLTEEAIEEMER	sp|P22830|HEMH_HUMAN		0.79462	0	0.00103035
K562_10ug_DDA_Top50_r02.66198.66198.2	VFIMDNCEELIPEYLNF	sp|P07900|HS90A_HUMAN	7=160.030649	0.794623	0	0.00103035
K562_10ug_DDA_Top50_r01.54335.54335.2	NVTVQPDDPISFMQLTAK	sp|P53618|COPB_HUMAN		0.794664	0	0.00103036
K562_10ug_DDA_Top100_r02.04517.04517.2	NANAEPAVQR	sp|P14209|CD99_HUMAN		0.79471	0	0.00103036
K562_10ug_DDA_Top100_r02.31250.31250.2	DEILLANK	sp|P54886|P5CS_HUMAN		0.794732	0	0.00103036
K562_10ug_DDA_Top40_r02.29636.29636.2	LQDFFNGR	sp|P0DMV8|HS71A_HUMAN		0.794768	0	0.00103037
K562_10ug_DDA_Top100_r02.65366.65366.4	GFIDKEDLHDMLASLGK	sp|P24844|MYL9_HUMAN		0.794769	0	0.00103037
K562_10ug_DDA_Top100_r02.48266.48266.2	TEIQTLFK	sp|Q8N6H7|ARFG2_HUMAN		0.794848	0	0.00103038
K562_10ug_DDA_Top50_r01.15425.15425.2	EFGVTTGR	sp|P30520|PURA2_HUMAN		0.794921	0	0.00103038
K562_10ug_DDA_Top50_r01.43873.43873.2	AVFLLDDK	sp|Q9H799|CPLN1_HUMAN		0.794937	0	0.00103038
K562_10ug_DDA_Top20_r01.24900.24900.2	ILTIEDGIFEVK	sp|P54652|HSP72_HUMAN		0.794946	0	0.00103039
K562_10ug_DDA_Top50_r02.47082.47082.3	ATIDPELNEIHVLSGLSK	sp|Q9UL63|MKLN1_HUMAN		0.79496	0	0.00103039
K562_10ug_DDA_Top100_r02.03406.03406.2	TAPSGSEYR	sp|O43660|PLRG1_HUMAN		0.79502	0	0.0010304
K562_10ug_DDA_Top40_r01.66428.66428.3	FQSVPAQPGQTSPLLQYFGILLD	sp|Q00610|CLH1_HUMAN		0.795037	0	0.0010304
K562_10ug_DDA_Top20_r02.34395.34395.2	SSLSFLVPSLLQF	sp|O75694|NU155_HUMAN		0.795075	0	0.0010304
K562_10ug_DDA_Top50_r01.26686.26686.2	AGDQLVPDNLK	sp|Q15042|RB3GP_HUMAN		0.795077	0	0.00103041
K562_10ug_DDA_Top100_r01.21088.21088.3	AYHAVVLSYGAEDHR	sp|P22570|ADRO_HUMAN		0.795078	0	0.00103041
K562_10ug_DDA_Top50_r02.52507.52507.4	TIEDAIAVLSVAEEAADRHPER	sp|Q96CT7|CC124_HUMAN		0.795136	0	0.00103042
K562_10ug_DDA_Top100_r02.47398.47398.2	GYGAGVVTVFK	sp|Q9NX46|ARHL2_HUMAN		0.795144	0	0.00103042
K562_10ug_DDA_Top50_r02.45841.45841.3	NTCQLYIQTDHLFFK	sp|O14672|ADA10_HUMAN	3=160.030649	0.795146	0	0.00103043
K562_10ug_DDA_Top40_r02.37498.37498.2	LEILFNK	sp|Q5UIP0|RIF1_HUMAN		0.795148	0	0.00103043
K562_10ug_DDA_Top100_r02.45992.45992.2	YGMIYLGK	sp|Q7KZF4|SND1_HUMAN		0.795159	0	0.00103043
K562_10ug_DDA_Top50_r01.12217.12217.2	FVMGVNHEK	sp|P04406|G3P_HUMAN		0.795159	0	0.00103043
K562_10ug_DDA_Top100_r02.67378.67378.2	MTLSNPSELDELMSEEAYEK	sp|P23434|GCSH_HUMAN		0.795179	0	0.00103044
K562_10ug_DDA_Top10_r01.14096.14096.3	IMEGPAFNFLDAPAVR	sp|P11177|ODPB_HUMAN		0.795215	0	0.00103045
K562_10ug_DDA_Top100_r02.59058.59058.2	PCILGQNGISDLVK	sp|P00338|LDHA_HUMAN	2=160.030649	0.79523	0	0.00103045
K562_10ug_DDA_Top40_r01.38200.38200.2	TNGSQFFITTVK	sp|P23284|PPIB_HUMAN		0.795297	0	0.00102649
K562_10ug_DDA_Top100_r02.45946.45946.2	QAQLAMSHLNGHK	sp|P26599|PTBP1_HUMAN		0.795301	0	0.00102649
K562_10ug_DDA_Top100_r02.92889.92889.3	ETFNTPAMYVAIQAVLSLYASGR	sp|P60709|ACTB_HUMAN		0.795301	0	0.00102649
K562_10ug_DDA_Top20_r01.04620.04620.2	YPNPEEGK	sp|Q96G03|PGM2_HUMAN		0.795318	0	0.0010265
K562_10ug_DDA_Top50_r02.60786.60786.2	IVSQLLTLMD	sp|P55072|TERA_HUMAN		0.795323	0	0.00102651
K562_10ug_DDA_Top50_r02.39568.39568.2	LNLGGDFIK	sp|Q9BSR8|YIPF4_HUMAN		0.795333	0	0.00102651
K562_10ug_DDA_Top50_r01.26635.26635.2	AAVPSGASTGIYE	sp|P06733|ENOA_HUMAN		0.795351	0	0.00102652
K562_10ug_DDA_Top100_r01.21419.21419.2	NDQVVTDLR	sp|P04424|ARLY_HUMAN		0.79536	0	0.00102652
K562_10ug_DDA_Top50_r02.38233.38233.2	IPDSLLIR	sp|P54819|KAD2_HUMAN		0.795364	0	0.00102652
K562_10ug_DDA_Top20_r01.18296.18296.2	GSPLGEVVEQGITR	sp|P51398|RT29_HUMAN		0.79539	0	0.00102653
K562_10ug_DDA_Top20_r01.08202.08202.3	LQQVDGFEKPK	sp|Q9NRN9|METL5_HUMAN		0.795413	0	0.00102653
K562_10ug_DDA_Top50_r02.28157.28157.3	ILANEHNVALFK	sp|O00410|IPO5_HUMAN		0.795437	0	0.00102654
K562_10ug_DDA_Top50_r01.50042.50042.2	LYGPTNFSPIINHV	sp|O75131|CPNE3_HUMAN		0.79544	0	0.00102654
K562_10ug_DDA_Top100_r02.52255.52255.3	IPQSTLSEFYPR	sp|P21281|VATB2_HUMAN		0.79545	0	0.00102654
K562_10ug_DDA_Top100_r02.22054.22054.3	MMRPVSDQVQIK	sp|Q96A33|CCD47_HUMAN		0.795471	0	0.00102655
K562_10ug_DDA_Top20_r02.16957.16957.2	LLDLGLR	sp|Q86Y56|DAAF5_HUMAN		0.795533	0	0.00102655
K562_10ug_DDA_Top100_r02.87753.87753.2	AIGTEPDSDVLSEIMHSF	sp|O00410|IPO5_HUMAN		0.795534	0	0.00102656
K562_10ug_DDA_Top40_r01.11906.11906.2	IYEDVER	sp|O43852|CALU_HUMAN		0.795584	0	0.00102656
K562_10ug_DDA_Top100_r02.69977.69977.2	AQQDQLVLIFAGK	sp|Q9NRR5|UBQL4_HUMAN		0.79568	0	0.0010226
K562_10ug_DDA_Top100_r01.07000.07000.2	VRDDVAEYK	sp|Q13895|BYST_HUMAN		0.7957	0	0.0010226
K562_10ug_DDA_Top50_r02.09562.09562.3	VVSPPEPEKEEAAK	sp|Q8N163|CCAR2_HUMAN		0.795726	0	0.00102261
K562_10ug_DDA_Top100_r02.43523.43523.2	IVPVLVSTR	sp|Q9BWD1|THIC_HUMAN		0.795756	0	0.00102261
K562_10ug_DDA_Top100_r01.08975.08975.2	DEVTVTEDK	sp|P05386|RLA1_HUMAN		0.795787	0	0.00102262
K562_10ug_DDA_Top40_r02.06507.06507.3	FKQESTVATER	sp|Q9H307|PININ_HUMAN		0.7958	0	0.00102262
K562_10ug_DDA_Top100_r01.59965.59965.2	PFLGIGLK	sp|Q14974|IMB1_HUMAN		0.795838	0	0.00102262
K562_10ug_DDA_Top100_r01.09799.09799.2	HPEQLITGK	sp|Q71U36|TBA1A_HUMAN		0.795867	0	0.00102263
K562_10ug_DDA_Top40_r02.13799.13799.2	LGNVTADK	sp|P00441|SODC_HUMAN		0.795898	0	0.00102263
K562_10ug_DDA_Top100_r02.79515.79515.3	IPEELKPWLVEDWDLVTR	sp|Q15014|MO4L2_HUMAN		0.795913	0	0.00102264
K562_10ug_DDA_Top50_r01.04614.04614.3	APTSTEANHIR	sp|P78316|NOP14_HUMAN		0.795953	0	0.00102264
K562_10ug_DDA_Top50_r02.28104.28104.2	LFNIHED	sp|O95831|AIFM1_HUMAN		0.795971	0	0.00102264
K562_10ug_DDA_Top50_r01.57230.57230.2	GVLGLDLWQVK	sp|P27797|CALR_HUMAN		0.796008	0	0.00102265
K562_10ug_DDA_Top50_r01.52752.52752.2	AIYELLFK	sp|P46783|RS10_HUMAN		0.796027	0	0.00102265
K562_10ug_DDA_Top40_r02.21690.21690.2	DTEEPLPVK	sp|P18583|SON_HUMAN		0.796028	0	0.00102266
K562_10ug_DDA_Top50_r02.33189.33189.3	IGEFEIIDDHR	sp|P62244|RS15A_HUMAN		0.796048	0	0.00102266
K562_10ug_DDA_Top50_r02.39138.39138.2	YSQTGNYELAVALSR	sp|P39656|OST48_HUMAN		0.796101	0	0.00102267
K562_10ug_DDA_Top40_r02.07153.07153.2	YKEEFEK	DECOY1_sp_7822		0.796144	0	0.00102267
K562_10ug_DDA_Top40_r01.35391.35391.2	LAGIINFQR	sp|O00232|PSD12_HUMAN		0.796149	0	0.00102267
K562_10ug_DDA_Top50_r01.20067.20067.2	QLDPTASISAK	sp|P45880|VDAC2_HUMAN		0.796153	0	0.00102268
K562_10ug_DDA_Top10_r02.03757.03757.2	LAVAGEDAR	sp|P57737|CORO7_HUMAN		0.796163	0	0.00102268
K562_10ug_DDA_Top100_r01.64663.64663.3	AAVEEGIVLGGGCALLR	sp|P10809|CH60_HUMAN	13=160.030649	0.796174	0	0.00102269
K562_10ug_DDA_Top100_r02.05809.05809.2	YAHELPK	sp|P46777|RL5_HUMAN		0.796176	0	0.00102269
K562_10ug_DDA_Top40_r02.21837.21837.2	IIDVSTVK	sp|Q9Y3B8|ORN_HUMAN		0.79636	0	0.00102269
K562_10ug_DDA_Top100_r02.38548.38548.3	CIVAPDTVIHCEGEPIK	sp|P55072|TERA_HUMAN	1=160.030649:11=160.030649	0.796362	0	0.0010227
K562_10ug_DDA_Top50_r02.11552.11552.2	AKPDCIITCDGK	sp|Q01469|FABP5_HUMAN	5=160.030649:9=160.030649	0.796424	0	0.0010227
K562_10ug_DDA_Top50_r02.46611.46611.2	ITADLLSNGIDVYPQK	sp|Q9UHD8|SEPT9_HUMAN		0.796442	0	0.00102271
K562_10ug_DDA_Top100_r01.50092.50092.3	ADFPAGIPECGTDALR	sp|P26640|SYVC_HUMAN	10=160.030649	0.79646	0	0.00102271
K562_10ug_DDA_Top100_r01.34400.34400.3	FSAPTLEDHFNK	sp|P55081|MFAP1_HUMAN		0.796498	0	0.00102271
K562_10ug_DDA_Top100_r01.43096.43096.2	LTILDQSEAPVR	sp|Q9Y4K3|TRAF6_HUMAN		0.796574	0	0.00102272
K562_10ug_DDA_Top40_r01.29080.29080.2	FFLANASR	sp|P07384|CAN1_HUMAN		0.796574	0	0.00102272
K562_10ug_DDA_Top10_r01.10070.10070.2	IIDPAAVIR	iRTpeptides		0.796591	0	0.00102273
K562_10ug_DDA_Top100_r02.17302.17302.2	QLENQPSEFR	sp|P78406|RAE1L_HUMAN		0.796602	0	0.00102273
K562_10ug_DDA_Top100_r02.17327.17327.2	LLWHGSR	sp|Q9UGN5|PARP2_HUMAN		0.796715	0	0.00102273
K562_10ug_DDA_Top100_r02.80963.80963.3	LPPTPLLLFPEEEATNGR	sp|Q9Y679|AUP1_HUMAN		0.796728	0	0.00102274
K562_10ug_DDA_Top50_r02.08168.08168.2	VDGPCTQVR	sp|P50914|RL14_HUMAN	5=160.030649	0.796736	0	0.00102274
K562_10ug_DDA_Top50_r01.48592.48592.2	LTTLPSDFCGLTHLVK	sp|Q96AG4|LRC59_HUMAN	9=160.030649	0.796769	0	0.00102275
K562_10ug_DDA_Top40_r02.41802.41802.2	IYELLFK	sp|P46783|RS10_HUMAN		0.796803	0	0.00102275
K562_10ug_DDA_Top40_r01.24980.24980.2	WGGNVLGPK	sp|P62424|RL7A_HUMAN		0.796856	0	0.00102275
K562_10ug_DDA_Top20_r02.14713.14713.2	TVLSALSR	sp|Q8WUM4|PDC6I_HUMAN		0.796919	0	0.00102276
K562_10ug_DDA_Top40_r02.49647.49647.2	FVFSLVDAMNGK	sp|P40926|MDHM_HUMAN		0.796919	0	0.00102276
K562_10ug_DDA_Top100_r02.17708.17708.2	SNLPDNLK	sp|Q14204|DYHC1_HUMAN		0.796927	0	0.00102277
K562_10ug_DDA_Top100_r02.40941.40941.2	SEGPAFFPGR	sp|Q9NSD9|SYFB_HUMAN		0.796997	0	0.00102277
K562_10ug_DDA_Top40_r01.13162.13162.2	TLDPVEK	sp|P11142|HSP7C_HUMAN		0.796997	0	0.00102277
K562_10ug_DDA_Top50_r02.09532.09532.2	AEVNGLAAQGK	sp|P09972|ALDOC_HUMAN		0.796997	0	0.00102277
K562_10ug_DDA_Top50_r02.44290.44290.2	NLSYDLVPLK	sp|Q92598|HS105_HUMAN		0.797036	0	0.00102278
K562_10ug_DDA_Top100_r02.67194.67194.3	NICFTVWDVGGQDR	sp|P18085|ARF4_HUMAN	3=160.030649	0.797097	0	0.00102279
K562_10ug_DDA_Top100_r02.30959.30959.3	EQDYLCHVYVR	sp|O15498|YKT6_HUMAN	6=160.030649	0.797131	0	0.00102279
K562_10ug_DDA_Top100_r01.24232.24232.2	LLSESAQPLK	sp|Q9H3N1|TMX1_HUMAN		0.797159	0	0.00102279
K562_10ug_DDA_Top50_r01.11557.11557.2	GEEVGELSR	sp|P09543|CN37_HUMAN		0.797189	0	0.0010228
K562_10ug_DDA_Top100_r02.49717.49717.2	KIWCFGPDGTGPN	sp|P13639|EF2_HUMAN	4=160.030649	0.797269	0	0.0010228
K562_10ug_DDA_Top100_r02.36841.36841.2	VNFQNGIECGGAYVK	sp|P27824|CALX_HUMAN	9=160.030649	0.797279	0	0.00102281
K562_10ug_DDA_Top100_r02.34744.34744.2	TPLYDLR	sp|Q9Y316|MEMO1_HUMAN		0.797295	0	0.00102281
K562_10ug_DDA_Top100_r02.13335.13335.2	EQEVAELK	sp|Q13439|GOGA4_HUMAN		0.79735	0	0.00102282
K562_10ug_DDA_Top100_r02.58642.58642.2	LPLLAVCDYK	sp|Q15149|PLEC_HUMAN	7=160.030649	0.79735	0	0.00102282
K562_10ug_DDA_Top50_r01.10656.10656.2	KYSNEDTL	sp|P26641|EF1G_HUMAN		0.79735	0	0.00102282
K562_10ug_DDA_Top20_r01.17936.17936.2	PTFIGTEPSLGVK	sp|P54687|BCAT1_HUMAN		0.797438	0	0.00102283
K562_10ug_DDA_Top100_r01.30283.30283.2	SAFLVADK	sp|P14625|ENPL_HUMAN		0.797453	0	0.00102283
K562_10ug_DDA_Top100_r02.92875.92875.2	ADAEDLLDSFLSNILQDCR	sp|Q96T76|MMS19_HUMAN	18=160.030649	0.797484	0	0.00102284
K562_10ug_DDA_Top100_r01.08607.08607.2	DSEIMQQK	sp|P84101|SERF2_HUMAN		0.797508	0	0.00102284
K562_10ug_DDA_Top50_r01.14993.14993.3	YHVVSGADDYTVK	sp|Q8TED0|UTP15_HUMAN		0.797514	0	0.00102284
K562_10ug_DDA_Top100_r02.71073.71073.3	FLTTLQQFGSDISPEIGER	sp|O75081|MTG16_HUMAN		0.797516	0	0.00102285
K562_10ug_DDA_Top100_r02.59298.59298.2	TVGLFLQGGK	sp|P43304|GPDM_HUMAN		0.797605	0	0.00102285
K562_10ug_DDA_Top50_r01.27332.27332.3	FADQHVPGSPFSVK	sp|P21333|FLNA_HUMAN		0.79761	0	0.00102286
K562_10ug_DDA_Top100_r02.34938.34938.2	YVAPEVLGPEK	sp|P49137|MAPK2_HUMAN		0.79764	0	0.00102286
K562_10ug_DDA_Top40_r01.18280.18280.2	TCINQPQFR	sp|P26641|EF1G_HUMAN	2=160.030649	0.797702	0	0.00102286
K562_10ug_DDA_Top40_r01.11442.11442.2	IAENALGK	sp|P31942|HNRH3_HUMAN		0.797707	0	0.00102287
K562_10ug_DDA_Top100_r01.17136.17136.2	LIYEETR	sp|Q99525|H4G_HUMAN		0.797768	0	0.00102287
K562_10ug_DDA_Top50_r02.04650.04650.2	VQAEGEAEAAK	sp|Q99623|PHB2_HUMAN		0.797773	0	0.00102288
K562_10ug_DDA_Top50_r02.19933.19933.2	FTQVLEDDEK	sp|Q9NTI5|PDS5B_HUMAN		0.797792	0	0.00102288
K562_10ug_DDA_Top40_r02.07722.07722.3	TNPEHASVAMR	sp|P98179|RBM3_HUMAN		0.797794	0	0.00102288
K562_10ug_DDA_Top50_r02.27565.27565.2	GIYPSETFTR	sp|Q13257|MD2L1_HUMAN		0.797805	0	0.00102289
K562_10ug_DDA_Top100_r01.47749.47749.2	IPCLIVAAK	sp|Q8IXI2|MIRO1_HUMAN	3=160.030649	0.797819	0	0.00102289
K562_10ug_DDA_Top20_r02.03888.03888.2	TPGHACTQK	sp|P04075|ALDOA_HUMAN	6=160.030649	0.797824	0	0.0010229
K562_10ug_DDA_Top20_r01.10792.10792.2	LLSTDPVAAK	sp|Q10567|AP1B1_HUMAN		0.797836	0	0.0010229
K562_10ug_DDA_Top100_r02.10610.10610.2	IQQNTFTR	sp|P21333|FLNA_HUMAN		0.797884	0	0.0010229
K562_10ug_DDA_Top100_r02.41153.41153.2	GVATNWLR	sp|P16435|NCPR_HUMAN		0.797904	0	0.00102291
K562_10ug_DDA_Top50_r01.19747.19747.2	LTDCVVMR	sp|Q32P51|RA1L2_HUMAN	7=147.035385:4=160.030649	0.797908	0	0.00102291
K562_10ug_DDA_Top100_r02.35895.35895.2	QVLLGRK	sp|P40429|RL13A_HUMAN		0.797943	0	0.00102292
K562_10ug_DDA_Top10_r01.01636.01636.4	NEETLREEEEEKK	sp|P82663|RT25_HUMAN		0.797972	0	0.00102292
K562_10ug_DDA_Top50_r02.05312.05312.2	NIKPQVDR	sp|P23526|SAHH_HUMAN		0.797987	0	0.00102292
K562_10ug_DDA_Top10_r02.17784.17784.2	GCELIMIIQR	DECOY1_sp_15274	2=160.030649	0.798	0	0.00102293
K562_10ug_DDA_Top40_r01.53660.53660.2	ALTVPELTQQVF	sp|P07437|TBB5_HUMAN		0.798053	0	0.00102293
K562_10ug_DDA_Top20_r01.08476.08476.2	IDPTLCR	sp|Q2VIR3|IF2GL_HUMAN	6=160.030649	0.798055	0	0.00102294
K562_10ug_DDA_Top10_r01.04119.04119.2	LIGDSGVGK	sp|P59190|RAB15_HUMAN		0.798133	0	0.00102294
K562_10ug_DDA_Top10_r02.11220.11220.3	LVQIEYALAAVAGGAPSVGIK	sp|P25787|PSA2_HUMAN		0.798312	0	0.00101898
K562_10ug_DDA_Top20_r02.10177.10177.2	TLYEAVR	sp|P62906|RL10A_HUMAN		0.798334	0	0.00101898
K562_10ug_DDA_Top100_r01.71504.71504.2	YIVEDGDIIFFK	sp|Q9NTK5|OLA1_HUMAN		0.798336	0	0.00101899
K562_10ug_DDA_Top50_r01.38914.38914.2	SYQFWDTQPVPK	sp|P30419|NMT1_HUMAN		0.798353	0	0.00101899
K562_10ug_DDA_Top100_r01.83696.83696.2	AIGFVMVDAK	sp|O14958|CASQ2_HUMAN		0.79836	0	0.001019
K562_10ug_DDA_Top20_r02.10475.10475.2	NFSCLTR	sp|P40925|MDHC_HUMAN	4=160.030649	0.798383	0	0.001019
K562_10ug_DDA_Top50_r02.28864.28864.2	GDPVAILK	sp|Q9P2E9|RRBP1_HUMAN		0.798397	0	0.001019
K562_10ug_DDA_Top50_r01.11255.11255.2	SVEESTPISR	sp|Q04637|IF4G1_HUMAN		0.798407	0	0.00101901
K562_10ug_DDA_Top40_r02.14663.14663.3	STAASRPPVTLR	sp|Q15366|PCBP2_HUMAN		0.798418	0	0.00101901
K562_10ug_DDA_Top20_r01.17303.17303.3	GVLDVPACQIAIRPEGK	sp|P19174|PLCG1_HUMAN	8=160.030649	0.798448	0	0.00101902
K562_10ug_DDA_Top40_r01.26207.26207.2	LQALEGLK	sp|P39019|RS19_HUMAN		0.798454	0	0.00101902
K562_10ug_DDA_Top100_r02.24921.24921.2	LLAQTTLR	sp|P27105|STOM_HUMAN		0.798542	0	0.00101902
K562_10ug_DDA_Top50_r01.21013.21013.2	AALATALGDK	sp|P20700|LMNB1_HUMAN		0.798559	0	0.00101903
K562_10ug_DDA_Top50_r01.08765.08765.2	HVYEIAR	sp|Q9Y3B7|RM11_HUMAN		0.79857	0	0.00101903
K562_10ug_DDA_Top50_r02.18652.18652.2	YPLADAHLTK	sp|P55769|NH2L1_HUMAN		0.798576	0	0.00101904
K562_10ug_DDA_Top20_r02.33542.33542.2	MTHIMSLNSNEK	sp|Q92834|RPGR_HUMAN	1=147.035385:5=147.035385	0.798618	0	0.00101904
K562_10ug_DDA_Top50_r02.34305.34305.2	LDDIHPF	sp|Q9BZE4|NOG1_HUMAN		0.798619	0	0.00101904
K562_10ug_DDA_Top100_r01.47146.47146.2	STAYYALVVR	sp|P49327|FAS_HUMAN		0.798623	0	0.00101905
K562_10ug_DDA_Top40_r02.14085.14085.3	WKPGSLASHVK	sp|P06493|CDK1_HUMAN		0.798634	0	0.00101905
K562_10ug_DDA_Top50_r01.41091.41091.2	TLPVDFVTADK	sp|P00558|PGK1_HUMAN		0.798659	0	0.00101906
K562_10ug_DDA_Top100_r01.89714.89714.3	VLEYLTAEILELAGNAAR	sp|Q93077|H2A1C_HUMAN		0.798701	0	0.00101906
K562_10ug_DDA_Top100_r01.59978.59978.2	TAVVLLVSPR	sp|Q8N819|PPM1N_HUMAN		0.798727	0	0.00101906
K562_10ug_DDA_Top20_r02.20628.20628.2	GLELIASENFCSR	sp|P34897|GLYM_HUMAN	11=160.030649	0.79874	0	0.00101907
K562_10ug_DDA_Top100_r02.24812.24812.2	NSCPLTPVVSK	sp|Q6IN84|MRM1_HUMAN	3=160.030649	0.798745	0	0.00101907
K562_10ug_DDA_Top100_r02.13698.13698.3	WKPGSLASHVK	sp|P06493|CDK1_HUMAN		0.798767	0	0.00101908
K562_10ug_DDA_Top100_r02.11861.11861.2	YKEELIEK	sp|Q9UNX3|RL26L_HUMAN		0.798772	0	0.00101908
K562_10ug_DDA_Top100_r02.85030.85030.3	VSFFQPDDEVVGILPLDSEDPGLCEVVR	sp|O95825|QORL1_HUMAN	24=160.030649	0.79881	0	0.00101909
K562_10ug_DDA_Top20_r02.21210.21210.2	SVTALQLLQANR	sp|Q99536|VAT1_HUMAN		0.798815	0	0.00101909
K562_10ug_DDA_Top100_r02.11919.11919.2	ADDPYAHLSK	sp|Q8NE71|ABCF1_HUMAN		0.798856	0	0.00101909
K562_10ug_DDA_Top100_r02.73426.73426.2	INGGAVSLGHPIGMSGAR	sp|P24752|THIL_HUMAN		0.798857	0	0.0010191
K562_10ug_DDA_Top10_r02.13635.13635.2	SQPFVDHVFTF	sp|Q8TDN6|BRX1_HUMAN		0.798896	0	0.0010191
K562_10ug_DDA_Top100_r02.42533.42533.2	GEAHLAVNDFELAR	sp|Q02790|FKBP4_HUMAN		0.798899	0	0.00101911
K562_10ug_DDA_Top100_r02.52966.52966.3	VQQVELICEYNDLK	sp|Q8N806|UBR7_HUMAN	8=160.030649	0.798899	0	0.00101911
K562_10ug_DDA_Top10_r01.03324.03324.2	MATPEQVGK	sp|P12956|XRCC6_HUMAN		0.798899	0	0.00101911
K562_10ug_DDA_Top100_r01.30223.30223.2	LEVPQEIK	sp|P42898|MTHR_HUMAN		0.798934	0	0.00101515
K562_10ug_DDA_Top100_r01.24899.24899.2	SSPELQAQIEAR	sp|O15067|PUR4_HUMAN		0.799016	0	0.00101516
K562_10ug_DDA_Top100_r02.43643.43643.2	VQIAEAINLQDK	sp|Q14C86|GAPD1_HUMAN		0.799017	0	0.00101516
K562_10ug_DDA_Top10_r02.14369.14369.2	YFPTQALNF	sp|P12235|ADT1_HUMAN		0.799017	0	0.00101516
K562_10ug_DDA_Top50_r01.47256.47256.2	TISNLGMFGIK	sp|P10515|ODP2_HUMAN		0.79904	0	0.00101517
K562_10ug_DDA_Top100_r01.09426.09426.2	EGKPPISVK	sp|Q9BXS5|AP1M1_HUMAN		0.799043	0	0.00101517
K562_10ug_DDA_Top100_r01.58716.58716.3	TYGFHFTTPALVVEK	sp|O43237|DC1L2_HUMAN		0.79906	0	0.00101518
K562_10ug_DDA_Top40_r02.05081.05081.2	YKAEDEVQR	sp|P0DMV8|HS71A_HUMAN		0.79913	0	0.00101518
K562_10ug_DDA_Top20_r02.11528.11528.2	ADFGVLHR	sp|P26639|SYTC_HUMAN		0.799166	0	0.00101518
K562_10ug_DDA_Top100_r01.23178.23178.2	CAADLGLNK	sp|P49773|HINT1_HUMAN	1=160.030649	0.799235	0	0.00101519
K562_10ug_DDA_Top10_r02.09211.09211.2	VLGMDPLPSK	sp|Q12906|ILF3_HUMAN		0.79925	0	0.00101519
K562_10ug_DDA_Top100_r02.32517.32517.2	EEEVSLQGINTR	sp|Q9Y6W5|WASF2_HUMAN		0.799254	0	0.0010152
K562_10ug_DDA_Top50_r01.12473.12473.2	FNDEDIEK	sp|Q86UV5|UBP48_HUMAN		0.79928	0	0.0010152
K562_10ug_DDA_Top10_r02.03267.03267.2	DEVTVTEDK	sp|P05386|RLA1_HUMAN		0.799296	0	0.0010152
K562_10ug_DDA_Top50_r01.64403.64403.2	GVMLAVDAVIAELK	sp|P10809|CH60_HUMAN	3=147.035385	0.799296	0	0.0010152
K562_10ug_DDA_Top40_r01.59411.59411.3	TAYILQAVESAWEGVDR	sp|Q9H1I8|ASCC2_HUMAN		0.799298	0	0.00101521
K562_10ug_DDA_Top40_r02.56981.56981.2	YSVWIGGSILA	sp|P68133|ACTS_HUMAN		0.799326	0	0.00101522
K562_10ug_DDA_Top50_r02.07324.07324.2	GPQYGTVEK	sp|Q9UNF0|PACN2_HUMAN		0.799328	0	0.00101522
K562_10ug_DDA_Top100_r01.13136.13136.2	VHDLALR	sp|Q9Y383|LC7L2_HUMAN		0.799391	0	0.00101522
K562_10ug_DDA_Top40_r02.19785.19785.2	YTTLIAK	sp|Q9UGI8|TES_HUMAN		0.799397	0	0.00101523
K562_10ug_DDA_Top40_r01.24939.24939.2	LTSLGDAIK	sp|P69891|HBG1_HUMAN		0.799404	0	0.00101523
K562_10ug_DDA_Top20_r01.13870.13870.2	TVLSALSR	sp|Q8WUM4|PDC6I_HUMAN		0.799428	0	0.00101524
K562_10ug_DDA_Top20_r02.07909.07909.2	VHDLALR	sp|Q9Y383|LC7L2_HUMAN		0.799442	0	0.00101524
K562_10ug_DDA_Top100_r02.58120.58120.3	PAFDELPHYALLK	sp|Q8TDN6|BRX1_HUMAN		0.799451	0	0.00101524
K562_10ug_DDA_Top100_r02.03658.03658.3	IATQGHQDQSIR	sp|Q9UMR2|DD19B_HUMAN		0.799474	0	0.00101525
K562_10ug_DDA_Top50_r02.58903.58903.2	MTQIMFETF	sp|P0CG38|POTEI_HUMAN		0.799506	0	0.00101525
K562_10ug_DDA_Top10_r01.09080.09080.2	LFSDVQFK	sp|P12956|XRCC6_HUMAN		0.799561	0	0.00101526
K562_10ug_DDA_Top50_r01.47361.47361.2	SALFLGVAYGATR	sp|P56385|ATP5I_HUMAN		0.79958	0	0.00101526
K562_10ug_DDA_Top50_r02.25389.25389.2	LLVQQASQCLSK	sp|Q1KMD3|HNRL2_HUMAN	9=160.030649	0.799596	0	0.00101526
K562_10ug_DDA_Top50_r02.26121.26121.2	THSLFFR	sp|P39656|OST48_HUMAN		0.799628	0	0.00101527
K562_10ug_DDA_Top100_r01.25096.25096.3	SSEHINEGETAMLVCK	sp|P35613|BASI_HUMAN	15=160.030649	0.799659	0	0.00101527
K562_10ug_DDA_Top50_r01.15097.15097.2	SEDQDLQGLK	sp|P51608|MECP2_HUMAN		0.799693	0	0.00101528
K562_10ug_DDA_Top100_r02.44061.44061.2	LLTAPQGNVDLVR	sp|P14324|FPPS_HUMAN		0.799761	0	0.00101528
K562_10ug_DDA_Top100_r02.72159.72159.2	LLYFLDSCEPEFK	sp|O43747|AP1G1_HUMAN	8=160.030649	0.799794	0	0.00101528
K562_10ug_DDA_Top50_r01.62896.62896.2	IIGATDSSGELMFL	sp|P83916|CBX1_HUMAN		0.799805	0	0.00101529
K562_10ug_DDA_Top100_r02.79694.79694.2	HEGQEPFLQWL	sp|O14773|TPP1_HUMAN		0.799825	0	0.00101529
K562_10ug_DDA_Top50_r02.35672.35672.2	PVTNLNNAFEVAEK	sp|O43707|ACTN4_HUMAN		0.799829	0	0.0010153
K562_10ug_DDA_Top100_r02.39766.39766.2	TIDPELLGK	sp|P15586|GNS_HUMAN		0.799844	0	0.0010153
K562_10ug_DDA_Top50_r01.08122.08122.2	LTSEIQSR	sp|Q14CX7|NAA25_HUMAN		0.799865	0	0.0010153
K562_10ug_DDA_Top50_r01.55718.55718.3	GNAGGIQPDLLISLTAPK	sp|Q8NCW5|NNRE_HUMAN		0.799947	0	0.00101531
K562_10ug_DDA_Top100_r01.22045.22045.2	LSGASLEK	sp|Q9UPN3|MACF1_HUMAN		0.799953	0	0.00101531
K562_10ug_DDA_Top100_r02.14236.14236.2	APGAEFAPNK	sp|Q15233|NONO_HUMAN		0.799953	0	0.00101531
K562_10ug_DDA_Top50_r01.48401.48401.2	QQDVLGFLEANK	sp|O75368|SH3L1_HUMAN		0.799965	0	0.00101532
K562_10ug_DDA_Top100_r02.61569.61569.2	NALTLLIK	sp|Q9H3U1|UN45A_HUMAN		0.799975	0	0.00101533
K562_10ug_DDA_Top50_r01.32755.32755.2	ASESQILSIAEK	sp|Q5JRA6|TGO1_HUMAN		0.799981	0	0.00101533
K562_10ug_DDA_Top100_r01.08670.08670.3	SDEDKDKEGEALEVK	sp|O94826|TOM70_HUMAN		0.800016	0	0.00101533
K562_10ug_DDA_Top100_r02.21163.21163.2	AFTELQAK	sp|O60925|PFD1_HUMAN		0.800067	0	0.00101534
K562_10ug_DDA_Top50_r01.09591.09591.2	LSSQISAGEEK	sp|Q86UE4|LYRIC_HUMAN		0.800082	0	0.00101534
K562_10ug_DDA_Top100_r02.40640.40640.2	LVTDEDVFPTK	sp|Q70IA6|MOB2_HUMAN		0.800089	0	0.00101535
K562_10ug_DDA_Top50_r01.54081.54081.2	ILTIEDGIFEVK	sp|P54652|HSP72_HUMAN		0.800101	0	0.00101535
K562_10ug_DDA_Top100_r02.93335.93335.2	VGAGAPVYLAAVLEYL	sp|Q93077|H2A1C_HUMAN		0.800114	0	0.00101535
K562_10ug_DDA_Top40_r01.13165.13165.2	SIQSGPLK	sp|Q16891|MIC60_HUMAN		0.800163	0	0.00101536
K562_10ug_DDA_Top40_r01.27681.27681.2	LILADYGK	sp|Q6P2Q9|PRP8_HUMAN		0.800163	0	0.00101536
K562_10ug_DDA_Top20_r02.29333.29333.2	YSPDCIIIVV	sp|P07195|LDHB_HUMAN	5=160.030649	0.800176	0	0.00101537
K562_10ug_DDA_Top100_r02.06906.06906.2	RPGTVALR	sp|Q16695|H31T_HUMAN		0.800233	0	0.00101537
K562_10ug_DDA_Top100_r01.66766.66766.2	LMDFLLQR	sp|Q96DM3|RMC1_HUMAN		0.800236	0	0.00101537
K562_10ug_DDA_Top100_r01.16129.16129.3	TTSSANNPNLMYQDECDRR	sp|Q92841|DDX17_HUMAN	16=160.030649	0.800268	0	0.00101538
K562_10ug_DDA_Top50_r02.38200.38200.2	ATDFDVLSYK	sp|Q9NTJ5|SAC1_HUMAN		0.800294	0	0.00101538
K562_10ug_DDA_Top50_r01.47892.47892.2	SLDDLTNLVVK	sp|P14735|IDE_HUMAN		0.800424	0	0.00101539
K562_10ug_DDA_Top100_r01.50609.50609.2	VLDTSDALK	sp|Q9NR09|BIRC6_HUMAN		0.800432	0	0.00101539
K562_10ug_DDA_Top50_r02.59992.59992.3	FIDDLADLSCLVYR	sp|P84090|ERH_HUMAN	10=160.030649	0.800481	0	0.00101539
K562_10ug_DDA_Top100_r02.56085.56085.2	GYGFITFSDSECAK	sp|Q14498|RBM39_HUMAN	12=160.030649	0.800508	0	0.0010154
K562_10ug_DDA_Top100_r01.81107.81107.3	YGALALQEIFDGIQPK	sp|P55060|XPO2_HUMAN		0.800691	0	0.0010154
K562_10ug_DDA_Top100_r02.33020.33020.2	TFVAELK	sp|P40926|MDHM_HUMAN		0.800701	0	0.00101541
K562_10ug_DDA_Top50_r02.62608.62608.2	MVVPVAALFTPLK	sp|Q15436|SC23A_HUMAN		0.800724	0	0.00101541
K562_10ug_DDA_Top50_r02.13989.13989.3	YHVSEKPYGIVEK	sp|O95139|NDUB6_HUMAN		0.800729	0	0.00101541
K562_10ug_DDA_Top20_r01.23497.23497.3	GLCIFDDVIEHCSPASFK	sp|O00410|IPO5_HUMAN	3=160.030649:12=160.030649	0.800748	0	0.00101542
K562_10ug_DDA_Top50_r02.64222.64222.2	SFPDFPTPGVVF	sp|P07741|APT_HUMAN		0.800804	0	0.00101542
K562_10ug_DDA_Top40_r02.66031.66031.3	AVLEYLTAEILELAGNAAR	sp|Q93077|H2A1C_HUMAN		0.800823	0	0.00101543
K562_10ug_DDA_Top100_r01.12351.12351.2	HVIEALR	sp|P27635|RL10_HUMAN		0.800879	0	0.00101543
K562_10ug_DDA_Top100_r01.21511.21511.2	AVAPVQEESDLEK	sp|Q13409|DC1I2_HUMAN		0.800917	0	0.00101543
K562_10ug_DDA_Top100_r02.28352.28352.2	VMEIVDADEK	sp|Q9Y5B9|SP16H_HUMAN		0.800934	0	0.00101544
K562_10ug_DDA_Top40_r01.22450.22450.2	EILSEVER	sp|P49368|TCPG_HUMAN		0.800941	0	0.00101544
K562_10ug_DDA_Top40_r01.09231.09231.2	VDGPCTQVR	sp|P50914|RL14_HUMAN	5=160.030649	0.800944	0	0.00101545
K562_10ug_DDA_Top20_r01.06199.06199.2	TTTGHLIYK	sp|Q05639|EF1A2_HUMAN		0.800964	0	0.00101545
K562_10ug_DDA_Top10_r01.07260.07260.2	GEAVQEELLK	sp|Q14008|CKAP5_HUMAN		0.800997	0	0.00101545
K562_10ug_DDA_Top100_r02.52332.52332.2	AIDWFDGK	sp|Q92804|RBP56_HUMAN		0.801033	0	0.00101546
K562_10ug_DDA_Top100_r02.15092.15092.2	STSEENIGIK	sp|Q92990|GLMN_HUMAN		0.801053	0	0.00101546
K562_10ug_DDA_Top20_r01.16622.16622.2	LFSDVQFK	sp|P12956|XRCC6_HUMAN		0.801064	0	0.00101547
K562_10ug_DDA_Top100_r02.56292.56292.3	ALDYADELPKPEQLAIR	sp|P49792|RBP2_HUMAN		0.801074	0	0.00101547
K562_10ug_DDA_Top100_r02.63782.63782.2	AVDQVCTFLFK	sp|O15541|R113A_HUMAN	6=160.030649	0.801075	0	0.00101547
K562_10ug_DDA_Top100_r02.31275.31275.3	LTDISVTDPEKYPH	sp|Q9Y333|LSM2_HUMAN		0.801087	0	0.00101548
K562_10ug_DDA_Top50_r01.18965.18965.2	EAAENSLVAYK	sp|P62258|1433E_HUMAN		0.801239	0	0.00101548
K562_10ug_DDA_Top100_r02.19371.19371.2	QLSAQSYGVTSSTAR	sp|P49790|NU153_HUMAN		0.801315	0	0.00101549
K562_10ug_DDA_Top100_r02.10716.10716.2	HAEATLGSGNLR	sp|Q7L9L4|MOB1B_HUMAN		0.801327	0	0.00101549
K562_10ug_DDA_Top50_r02.39508.39508.2	SFAPILPH	sp|Q9NSE4|SYIM_HUMAN		0.801344	0	0.00101549
K562_10ug_DDA_Top100_r02.23906.23906.2	TGESVSVIK	sp|O14983|AT2A1_HUMAN		0.801354	0	0.0010155
K562_10ug_DDA_Top20_r02.04278.04278.3	EKDTAVQGNIR	sp|Q9UBV8|PEF1_HUMAN		0.801354	0	0.0010155
K562_10ug_DDA_Top10_r02.06274.06274.2	KEVAAQVK	sp|Q99497|PARK7_HUMAN		0.80138	0	0.00101551
K562_10ug_DDA_Top10_r02.07495.07495.3	WLPDVTRPEGK	sp|Q09028|RBBP4_HUMAN		0.801383	0	0.00101551
K562_10ug_DDA_Top100_r01.36816.36816.2	AVICAGLYPK	sp|Q9H2U1|DHX36_HUMAN	4=160.030649	0.801422	0	0.00101551
K562_10ug_DDA_Top40_r01.21781.21781.2	FPDENFK	sp|P45877|PPIC_HUMAN		0.801429	0	0.00101552
K562_10ug_DDA_Top20_r01.25462.25462.2	NILFDFVK	sp|P55010|IF5_HUMAN		0.801435	0	0.00101552
K562_10ug_DDA_Top40_r01.34326.34326.2	VDLIELSEK	sp|Q69YN4|VIR_HUMAN		0.801509	0	0.00101553
K562_10ug_DDA_Top40_r01.54860.54860.2	MLPPLFLEPGDLR	sp|P00403|COX2_HUMAN		0.801522	0	0.00101553
K562_10ug_DDA_Top50_r02.33961.33961.2	ACLPLPGYR	sp|P13796|PLSL_HUMAN	2=160.030649	0.801581	0	0.00101553
K562_10ug_DDA_Top50_r01.27040.27040.2	KDIEDVFYK	sp|Q07955|SRSF1_HUMAN		0.801634	0	0.00101554
K562_10ug_DDA_Top100_r01.08943.08943.2	YSESLAR	sp|P31150|GDIA_HUMAN		0.801638	0	0.00101554
K562_10ug_DDA_Top40_r01.50805.50805.3	YDLEQGLGDLLTER	sp|Q5VTR2|BRE1A_HUMAN		0.801646	0	0.00101555
K562_10ug_DDA_Top20_r02.10416.10416.2	AENSLVAYK	sp|P62258|1433E_HUMAN		0.80166	0	0.00101555
K562_10ug_DDA_Top50_r02.12991.12991.2	YDDAIVSQK	sp|O75643|U520_HUMAN		0.801685	0	0.00101555
K562_10ug_DDA_Top40_r01.15540.15540.2	VLEAIQK	sp|Q96ST3|SIN3A_HUMAN		0.801688	0	0.00101556
K562_10ug_DDA_Top50_r02.16899.16899.2	YYEQWGK	sp|P22626|ROA2_HUMAN		0.801704	0	0.00101556
K562_10ug_DDA_Top100_r02.22891.22891.2	GILFSHPR	sp|P30041|PRDX6_HUMAN		0.801722	0	0.00101557
K562_10ug_DDA_Top20_r02.28102.28102.2	VVYPILVEFTR	sp|Q9Y4L1|HYOU1_HUMAN		0.801723	0	0.00101557
K562_10ug_DDA_Top100_r02.54697.54697.3	AQLLQPTLEINPR	sp|Q12931|TRAP1_HUMAN		0.801752	0	0.00101557
K562_10ug_DDA_Top40_r02.16762.16762.2	LIYEETR	sp|Q99525|H4G_HUMAN		0.801758	0	0.00101558
K562_10ug_DDA_Top20_r02.08229.08229.2	IVENICGR	sp|P42166|LAP2A_HUMAN	6=160.030649	0.80178	0	0.00101558
K562_10ug_DDA_Top40_r01.53498.53498.2	VANVSLLAL	sp|P62266|RS23_HUMAN		0.801816	0	0.00101559
K562_10ug_DDA_Top100_r01.07077.07077.2	IHSLPPEGK	sp|P10176|COX8A_HUMAN		0.801827	0	0.00101559
K562_10ug_DDA_Top100_r01.85073.85073.3	DVAAIAGGLVDAEALVALK	sp|P28331|NDUS1_HUMAN		0.801875	0	0.00101559
K562_10ug_DDA_Top50_r02.08902.08902.2	YAECGLR	sp|P36969|GPX4_HUMAN	4=160.030649	0.801936	0	0.0010156
K562_10ug_DDA_Top100_r02.02688.02688.2	NEPQNPGANSAR	sp|P20339|RAB5A_HUMAN		0.801975	0	0.0010156
K562_10ug_DDA_Top100_r02.42893.42893.2	WLAIDANAR	sp|Q14974|IMB1_HUMAN		0.801983	0	0.00101561
K562_10ug_DDA_Top100_r02.51880.51880.2	EFLWQEGH	sp|P07814|SYEP_HUMAN		0.801983	0	0.00101561
K562_10ug_DDA_Top20_r01.21766.21766.2	FVLPEFAR	sp|P19623|SPEE_HUMAN		0.802008	0	0.00101562
K562_10ug_DDA_Top100_r01.03862.03862.2	GQEDQGLTK	sp|O95758|PTBP3_HUMAN		0.802014	0	0.00101562
K562_10ug_DDA_Top100_r01.12768.12768.2	AEAPPLER	sp|O75569|PRKRA_HUMAN		0.802047	0	0.00101562
K562_10ug_DDA_Top20_r02.14164.14164.2	VLLYGPR	sp|P54578|UBP14_HUMAN		0.802048	0	0.00101563
K562_10ug_DDA_Top100_r01.41357.41357.2	LFEMAYK	sp|P38646|GRP75_HUMAN		0.802091	0	0.00101563
K562_10ug_DDA_Top20_r01.21040.21040.2	YVATLGVEVHPL	sp|P62826|RAN_HUMAN		0.802113	0	0.00101564
K562_10ug_DDA_Top40_r01.63725.63725.4	RFQSSAVMALQEASEAYLVGLFEDTNLCAIHAK	sp|Q71DI3|H32_HUMAN	8=147.035385:28=160.030649	0.802202	0	0.00101564
K562_10ug_DDA_Top100_r01.03425.03425.2	NKFEEAER	sp|P14314|GLU2B_HUMAN		0.802271	0	0.00101564
K562_10ug_DDA_Top40_r02.15206.15206.2	VYTGDALR	sp|P20618|PSB1_HUMAN		0.802328	0	0.00101565
K562_10ug_DDA_Top100_r02.31497.31497.3	YSHYYTTIQDLR	sp|P08727|K1C19_HUMAN		0.802345	0	0.00101565
K562_10ug_DDA_Top100_r02.72174.72174.2	TGGQVPDTNYIFMGDFVDR	sp|O00743|PPP6_HUMAN		0.802347	0	0.00101566
K562_10ug_DDA_Top50_r02.11964.11964.2	AEVNGLAAQGK	sp|P09972|ALDOC_HUMAN		0.802403	0	0.00101566
K562_10ug_DDA_Top50_r01.41798.41798.3	IADFGWSVHAPSLR	sp|Q96GD4|AURKB_HUMAN		0.802466	0	0.0010117
K562_10ug_DDA_Top50_r02.25234.25234.2	AQPSFSAEDIAK	sp|P25205|MCM3_HUMAN		0.802482	0	0.0010117
K562_10ug_DDA_Top100_r02.33559.33559.3	LYGSAGPPPTGEEDTAEKDEL	sp|P11021|BIP_HUMAN		0.802484	0	0.0010117
K562_10ug_DDA_Top50_r02.14015.14015.2	TLNEEKR	sp|P80303|NUCB2_HUMAN		0.802492	0	0.00101171
K562_10ug_DDA_Top100_r01.58621.58621.2	PLLVLVDR	sp|Q8WVM8|SCFD1_HUMAN		0.802502	0	0.00101171
K562_10ug_DDA_Top10_r01.03051.03051.2	YSESLAR	sp|P31150|GDIA_HUMAN		0.802531	0	0.00101172
K562_10ug_DDA_Top100_r01.47960.47960.2	TAGKPILF	sp|Q9Y5P4|C43BP_HUMAN		0.802541	0	0.00101172
K562_10ug_DDA_Top50_r02.34460.34460.2	NIGMVVIR	sp|P62308|RUXG_HUMAN		0.802551	0	0.00101172
K562_10ug_DDA_Top100_r02.89255.89255.3	LAPPLVTLLSGEPEVQY	sp|P63010|AP2B1_HUMAN		0.80262	0	0.00101173
K562_10ug_DDA_Top40_r01.12813.12813.2	VLEAAAQAAR	sp|Q9NPD3|EXOS4_HUMAN		0.802627	0	0.00101173
K562_10ug_DDA_Top100_r02.45687.45687.2	CVVQFLEK	sp|Q14738|2A5D_HUMAN	1=160.030649	0.802655	0	0.00101174
K562_10ug_DDA_Top50_r02.13679.13679.2	SPPADAIPK	sp|P18754|RCC1_HUMAN		0.802662	0	0.00101174
K562_10ug_DDA_Top50_r02.06047.06047.2	SYCNMACSK	DECOY1_sp_11020	5=147.035385:7=160.030649:3=160.030649	0.802673	0	0.00101174
K562_10ug_DDA_Top50_r02.20010.20010.3	HHNQPYCGIAPY	sp|P08621|RU17_HUMAN	7=160.030649	0.802675	0	0.00101175
K562_10ug_DDA_Top100_r02.77289.77289.3	LEDLSESIVNDFAYMK	sp|P49755|TMEDA_HUMAN		0.802697	0	0.00101175
K562_10ug_DDA_Top100_r01.11535.11535.3	TVSTLHHVLQR	sp|O00764|PDXK_HUMAN		0.802809	0	0.00101176
K562_10ug_DDA_Top50_r02.05742.05742.2	TICSHVQ	sp|P32969|RL9_HUMAN	3=160.030649	0.802862	0	0.00100779
K562_10ug_DDA_Top40_r01.28989.28989.2	TLLEEIK	sp|Q6QEF8|CORO6_HUMAN		0.802919	0	0.0010078
K562_10ug_DDA_Top100_r01.78161.78161.2	TFIVGDQISFADY	sp|P09211|GSTP1_HUMAN		0.802941	0	0.0010078
K562_10ug_DDA_Top100_r01.06233.06233.2	SSSQTSTSQLPSK	sp|Q9NXV6|CARF_HUMAN		0.802959	0	0.0010078
K562_10ug_DDA_Top100_r02.45429.45429.2	LIVLINK	sp|P15170|ERF3A_HUMAN		0.80299	0	0.00100781
K562_10ug_DDA_Top100_r01.13527.13527.2	SALSVAPSK	sp|Q5XKP0|MIC13_HUMAN		0.803012	0	0.00100781
K562_10ug_DDA_Top20_r01.03183.03183.2	YKEETIEK	sp|P61254|RL26_HUMAN		0.803038	0	0.00100782
K562_10ug_DDA_Top50_r01.24679.24679.2	SHLFFTAGK	sp|Q9UNX4|WDR3_HUMAN		0.803047	0	0.00100782
K562_10ug_DDA_Top10_r02.09104.09104.2	ACLDFSLQK	sp|P17987|TCPA_HUMAN	2=160.030649	0.803068	0	0.00100782
K562_10ug_DDA_Top50_r01.41783.41783.2	AIGISLLK	sp|Q8NFW8|NEUA_HUMAN		0.803103	0	0.00100783
K562_10ug_DDA_Top20_r01.05748.05748.2	ALCEENMR	sp|P13639|EF2_HUMAN	3=160.030649	0.803107	0	0.00100783
K562_10ug_DDA_Top50_r02.18016.18016.2	QGNQLEENSAR	DECOY1_sp_9870		0.803124	0	0.00100784
K562_10ug_DDA_Top50_r01.24876.24876.3	KPAISLADSTDLR	sp|Q5VSL9|STRP1_HUMAN		0.803129	0	0.00100784
K562_10ug_DDA_Top100_r01.13999.13999.2	TWTQTYK	sp|P11388|TOP2A_HUMAN		0.803169	0	0.00100784
K562_10ug_DDA_Top20_r01.06278.06278.2	VSSDVIDQK	sp|Q9Y262|EIF3L_HUMAN		0.803198	0	0.00100785
K562_10ug_DDA_Top100_r02.72194.72194.3	PSFTHAMQLLTAEIEK	sp|Q07666|KHDR1_HUMAN		0.803216	0	0.00100785
K562_10ug_DDA_Top20_r02.05979.05979.3	RREEEGIQLR	sp|O15131|IMA6_HUMAN		0.803226	0	0.00100786
K562_10ug_DDA_Top40_r01.05979.05979.2	ITEDVQGK	sp|P61247|RS3A_HUMAN		0.803255	0	0.00100786
K562_10ug_DDA_Top50_r01.12353.12353.3	GTKPIDLGNGQTR	sp|P16930|FAAA_HUMAN		0.803266	0	0.00100786
K562_10ug_DDA_Top40_r01.11054.11054.2	LEEPEEPK	sp|O75822|EIF3J_HUMAN		0.803268	0	0.00100787
K562_10ug_DDA_Top100_r02.01824.01824.3	EWHIELMLDR	sp|Q9H583|HEAT1_HUMAN	7=147.035385	0.80331	0	0.00100787
K562_10ug_DDA_Top50_r02.37904.37904.2	EFQTNLVPYPR	sp|Q71U36|TBA1A_HUMAN		0.80331	0	0.00100787
K562_10ug_DDA_Top50_r02.58316.58316.2	LLGGVTIAQGGVLPNIQA	sp|Q96QV6|H2A1A_HUMAN		0.803323	0	0.00100788
K562_10ug_DDA_Top40_r01.64421.64421.2	MTHIMSLNSNEK	sp|Q92834|RPGR_HUMAN	5=147.035385:1=147.035385	0.803335	0	0.00100788
K562_10ug_DDA_Top20_r01.03332.03332.3	EIKDDNPHLK	sp|Q9HAV7|GRPE1_HUMAN		0.803346	0	0.00100789
K562_10ug_DDA_Top100_r01.48702.48702.3	VEINFLCVHK	sp|P30419|NMT1_HUMAN	7=160.030649	0.803356	0	0.00100789
K562_10ug_DDA_Top50_r01.21213.21213.3	TQLEQLPEHIK	sp|P82664|RT10_HUMAN		0.803384	0	0.0010079
K562_10ug_DDA_Top50_r02.24596.24596.2	SEMIEAIR	sp|Q15397|PUM3_HUMAN		0.803409	0	0.0010079
K562_10ug_DDA_Top50_r01.22404.22404.2	ISGSLVDTSYK	sp|Q9BTX1|NDC1_HUMAN		0.803414	0	0.0010079
K562_10ug_DDA_Top100_r02.68216.68216.3	FIPLSEPAPVPPIPNEQQLAR	sp|Q99627|CSN8_HUMAN		0.803425	0	0.00100791
K562_10ug_DDA_Top40_r01.10365.10365.2	LQCLNESR	sp|Q9GZP4|PITH1_HUMAN	3=160.030649	0.803429	0	0.00100791
K562_10ug_DDA_Top100_r02.61365.61365.2	LVLWDINK	sp|Q8N3Y7|RDHE2_HUMAN		0.803434	0	0.00100792
K562_10ug_DDA_Top100_r01.75738.75738.3	IIGIMEEVADGFK	sp|P52701|MSH6_HUMAN		0.803469	0	0.00100792
K562_10ug_DDA_Top100_r02.56044.56044.2	VLVNAIYFK	sp|P50453|SPB9_HUMAN		0.803522	0	0.00100792
K562_10ug_DDA_Top100_r01.11993.11993.3	YNAPTSHVTPSVK	sp|O60271|JIP4_HUMAN		0.803542	0	0.00100793
K562_10ug_DDA_Top100_r02.17782.17782.3	PWSQHYHQGYY	sp|Q00839|HNRPU_HUMAN		0.803582	0	0.00100793
K562_10ug_DDA_Top10_r02.05462.05462.2	VGAGAGAAPFR	sp|Q96T37|RBM15_HUMAN		0.803646	0	0.00100794
K562_10ug_DDA_Top100_r01.71986.71986.2	LATDNIGYIDWDPYVPK	sp|Q14997|PSME4_HUMAN		0.803699	0	0.00100794
K562_10ug_DDA_Top40_r02.48331.48331.2	SSFDFFLTDAR	sp|O76021|RL1D1_HUMAN		0.803736	0	0.00100794
K562_10ug_DDA_Top50_r02.27925.27925.2	TIDAVPNAIPGR	sp|O43670|ZN207_HUMAN		0.80374	0	0.00100795
K562_10ug_DDA_Top100_r02.39016.39016.2	EVQDLFEAQGNDR	sp|Q9H3U1|UN45A_HUMAN		0.803753	0	0.00100795
K562_10ug_DDA_Top50_r02.35889.35889.2	GLDSFLNR	sp|Q96QC0|PP1RA_HUMAN		0.803761	0	0.00100796
K562_10ug_DDA_Top40_r02.48688.48688.2	IEVHFLSL	sp|P78527|PRKDC_HUMAN		0.803799	0	0.00100796
K562_10ug_DDA_Top20_r02.25147.25147.2	LIEFLLR	sp|P28838|AMPL_HUMAN		0.803855	0	0.00100796
K562_10ug_DDA_Top50_r02.38366.38366.2	NILVFGEDGSGK	sp|O43237|DC1L2_HUMAN		0.803883	0	0.001004
K562_10ug_DDA_Top50_r01.46782.46782.2	GGDIINALCFSPNR	sp|P63244|RACK1_HUMAN	9=160.030649	0.803921	0	0.001004
K562_10ug_DDA_Top50_r02.41802.41802.2	SSLSELFR	sp|Q9BQA1|MEP50_HUMAN		0.803922	0	0.00100401
K562_10ug_DDA_Top50_r02.53221.53221.2	SFEMLILGR	sp|P11166|GTR1_HUMAN		0.803947	0	0.00100401
K562_10ug_DDA_Top50_r02.50285.50285.2	SPIPFPPLSYK	sp|Q6P2Q9|PRP8_HUMAN		0.804007	0	0.00100402
K562_10ug_DDA_Top100_r02.07478.07478.3	NYEAGKDDYVK	sp|P09211|GSTP1_HUMAN		0.804063	0	0.00100402
K562_10ug_DDA_Top40_r01.38297.38297.2	NTHIVISW	sp|P05141|ADT2_HUMAN		0.804165	0	0.00100402
K562_10ug_DDA_Top100_r02.15988.15988.2	VVDSLYNK	sp|O00231|PSD11_HUMAN		0.804197	0	0.00100403
K562_10ug_DDA_Top20_r02.23292.23292.2	SLSTFQQMWISK	sp|P0CG38|POTEI_HUMAN		0.804199	0	0.00100403
K562_10ug_DDA_Top50_r02.50597.50597.2	ALFIRPF	sp|Q9UG63|ABCF2_HUMAN		0.804205	0	0.00100404
K562_10ug_DDA_Top20_r01.16347.16347.3	VFHMVVEVPR	sp|Q15181|IPYR_HUMAN		0.804208	0	0.00100404
K562_10ug_DDA_Top50_r01.11948.11948.2	SETSWESPK	sp|Q86UE4|LYRIC_HUMAN		0.804228	0	0.00100404
K562_10ug_DDA_Top20_r02.12457.12457.2	HALGPIYYR	sp|Q9UL25|RAB21_HUMAN		0.804256	0	0.00100405
K562_10ug_DDA_Top50_r02.41037.41037.2	VLLVFANK	sp|P84085|ARF5_HUMAN		0.804284	0	0.00100405
K562_10ug_DDA_Top100_r02.19854.19854.2	TNPPLIQEK	sp|P78344|IF4G2_HUMAN		0.804285	0	0.00100406
K562_10ug_DDA_Top50_r02.14363.14363.2	GRPGFSIADK	sp|P62913|RL11_HUMAN		0.804298	0	0.00100406
K562_10ug_DDA_Top100_r02.55349.55349.3	IADFGWSVHAPSLR	sp|Q96GD4|AURKB_HUMAN		0.804339	0	0.00100406
K562_10ug_DDA_Top40_r01.23043.23043.2	VLYADIK	sp|P52272|HNRPM_HUMAN		0.804343	0	0.00100407
K562_10ug_DDA_Top100_r01.22163.22163.2	GHYTEGAELVD	sp|Q13885|TBB2A_HUMAN		0.804361	0	0.00100407
K562_10ug_DDA_Top50_r02.67728.67728.2	SGLLGFVGPGSLVF	sp|Q9P265|DIP2B_HUMAN		0.804374	0	0.00100408
K562_10ug_DDA_Top50_r01.55135.55135.3	AVFVDLEPTVIDEVR	sp|Q71U36|TBA1A_HUMAN		0.804377	0	0.00100408
K562_10ug_DDA_Top40_r01.38068.38068.2	APGFLQPPPLR	sp|Q9H074|PAIP1_HUMAN		0.804381	0	0.00100408
K562_10ug_DDA_Top50_r01.47261.47261.2	ALPLDTVTFYK	sp|P30040|ERP29_HUMAN		0.804423	0	0.00100409
K562_10ug_DDA_Top40_r02.39550.39550.2	AVFLLDDK	sp|Q9H799|CPLN1_HUMAN		0.804451	0	0.00100409
K562_10ug_DDA_Top100_r02.13786.13786.2	TIVEAASDEER	sp|Q9NWY4|HPF1_HUMAN		0.804481	0	0.0010041
K562_10ug_DDA_Top20_r01.10783.10783.2	IIDESLR	DECOY1_sp_1896		0.804505	0	0.0010041
K562_10ug_DDA_Top20_r02.27267.27267.2	TIFPLFMK	sp|Q8WYA6|CTBL1_HUMAN		0.804553	0	0.0010041
K562_10ug_DDA_Top100_r02.29198.29198.2	STNDTIVSGTLPQR	sp|P49327|FAS_HUMAN		0.80459	0	0.00100411
K562_10ug_DDA_Top20_r01.26603.26603.4	GFGFITFEDEQSVDQAVNMHFHDIMGK	sp|Q96EP5|DAZP1_HUMAN		0.804634	0	0.00100411
K562_10ug_DDA_Top50_r02.33153.33153.3	GLGHQVATDALVAMEK	sp|Q9Y3I0|RTCB_HUMAN		0.804687	0	0.00100412
K562_10ug_DDA_Top100_r02.62703.62703.2	ELLAIPVVK	sp|P07814|SYEP_HUMAN		0.804736	0	0.00100412
K562_10ug_DDA_Top100_r02.27471.27471.2	TLATLSENNMEAK	sp|Q9H2W6|RM46_HUMAN		0.804758	0	0.00100412
K562_10ug_DDA_Top50_r02.33100.33100.3	CTVFHGAQVEDAFR	sp|P49327|FAS_HUMAN	1=160.030649	0.804772	0	0.00100413
K562_10ug_DDA_Top100_r02.29160.29160.2	FVTSLPDDK	sp|P29144|TPP2_HUMAN		0.804787	0	0.00100413
K562_10ug_DDA_Top100_r02.35690.35690.2	MYDVGLPSR	sp|Q16222|UAP1_HUMAN		0.804827	0	0.00100414
K562_10ug_DDA_Top50_r01.16340.16340.2	LEELDADKAEMR	sp|Q9UG63|ABCF2_HUMAN		0.80483	0	0.00100414
K562_10ug_DDA_Top50_r01.13425.13425.2	CLYGNVEK	sp|P14866|HNRPL_HUMAN	1=160.030649	0.804841	0	0.00100414
K562_10ug_DDA_Top20_r01.31656.31656.2	QVDVPTLTGAFGILAA	sp|P30049|ATPD_HUMAN		0.804844	0	0.00100415
K562_10ug_DDA_Top100_r02.39326.39326.2	NLPLQENVTIQK	sp|Q99661|KIF2C_HUMAN		0.804849	0	0.00100415
K562_10ug_DDA_Top40_r02.34083.34083.2	QPFPELHCAALK	sp|Q16401|PSMD5_HUMAN	8=160.030649	0.804851	0	0.00100416
K562_10ug_DDA_Top100_r01.79113.79113.2	ETPLPIDPSMFPTWPAK	sp|Q9UQ88|CD11A_HUMAN		0.804909	0	0.00100416
K562_10ug_DDA_Top40_r01.26775.26775.2	VDLVLEK	sp|P17900|SAP3_HUMAN		0.804912	0	0.00100416
K562_10ug_DDA_Top50_r02.20225.20225.2	MIEVVCNDR	sp|Q9BZL1|UBL5_HUMAN	6=160.030649	0.80497	0	0.00100417
K562_10ug_DDA_Top100_r02.31959.31959.2	AQDFFSTCR	sp|P06132|DCUP_HUMAN	8=160.030649	0.80505	0	0.00100417
K562_10ug_DDA_Top50_r01.15947.15947.2	NNFEGEVTK	sp|P07237|PDIA1_HUMAN		0.805063	0	0.00100418
K562_10ug_DDA_Top40_r01.17018.17018.2	LVELTQK	sp|Q9NP80|PLPL8_HUMAN		0.805075	0	0.00100418
K562_10ug_DDA_Top50_r02.22527.22527.2	EDHTLGNIIK	sp|P52435|RPB11_HUMAN		0.805095	0	0.00100418
K562_10ug_DDA_Top40_r01.08450.08450.2	FKDLEDK	sp|P54578|UBP14_HUMAN		0.805119	0	0.00100419
K562_10ug_DDA_Top40_r02.21764.21764.2	AALATALGDK	sp|P20700|LMNB1_HUMAN		0.805139	0	0.00100419
K562_10ug_DDA_Top100_r02.78745.78745.2	SFLFQLLK	sp|Q00535|CDK5_HUMAN		0.805154	0	0.0010042
K562_10ug_DDA_Top40_r01.32721.32721.2	FVVEVIK	sp|Q07021|C1QBP_HUMAN		0.805195	0	0.0010042
K562_10ug_DDA_Top50_r02.61788.61788.2	SLFDAVSSLIR	sp|P54619|AAKG1_HUMAN		0.805227	0	0.0010042
K562_10ug_DDA_Top100_r02.42823.42823.2	VCFVGDGFTR	sp|O95478|NSA2_HUMAN	2=160.030649	0.805296	0	0.00100421
K562_10ug_DDA_Top20_r01.04090.04090.2	ETITESAGR	sp|Q9UM00|TMCO1_HUMAN		0.805318	0	0.00100421
K562_10ug_DDA_Top40_r01.22890.22890.2	FFVQTCR	sp|O15347|HMGB3_HUMAN	6=160.030649	0.805328	0	0.00100422
K562_10ug_DDA_Top50_r01.25008.25008.2	NETGGGEGIEVLK	sp|P48739|PIPNB_HUMAN		0.805392	0	0.00100422
K562_10ug_DDA_Top100_r01.76352.76352.3	LLVDCYKPTEAFISGLLDK	sp|Q96C90|PP14B_HUMAN	5=160.030649	0.805413	0	0.00100422
K562_10ug_DDA_Top100_r01.25593.25593.2	GPSYGLSAEVK	sp|Q15417|CNN3_HUMAN		0.805445	0	0.00100423
K562_10ug_DDA_Top50_r01.15332.15332.2	KDCEVVM	sp|Q00839|HNRPU_HUMAN	3=160.030649	0.805467	0	0.00100423
K562_10ug_DDA_Top100_r02.66978.66978.3	PLGSFPCPTPQEDFPALGGPCPPR	sp|Q86UK7|ZN598_HUMAN	21=160.030649:7=160.030649	0.805502	0	0.00100424
K562_10ug_DDA_Top100_r01.21225.21225.2	SMYGVDLHK	sp|P11171|41_HUMAN		0.805542	0	0.00100424
K562_10ug_DDA_Top100_r01.10703.10703.2	AHEIGFGSK	sp|Q99497|PARK7_HUMAN		0.805548	0	0.00100424
K562_10ug_DDA_Top40_r01.59898.59898.2	VVPSDLYPLVL	sp|Q14978|NOLC1_HUMAN		0.805568	0	0.00100425
K562_10ug_DDA_Top50_r01.31259.31259.2	GDCLAFQMR	sp|Q66PJ3|AR6P4_HUMAN	3=160.030649	0.805583	0	0.00100425
K562_10ug_DDA_Top20_r01.20338.20338.2	AVFLLDDK	sp|Q9H799|CPLN1_HUMAN		0.8056	0	0.00100426
K562_10ug_DDA_Top50_r02.21782.21782.2	VHMTWVQPR	sp|Q9UNM6|PSD13_HUMAN		0.805606	0	0.00100426
K562_10ug_DDA_Top50_r01.26541.26541.3	HYITPMMELKPNAGSDR	sp|P43487|RANG_HUMAN		0.805646	0	0.00100426
K562_10ug_DDA_Top50_r02.21236.21236.2	PVNAIIEHVR	sp|Q7KZF4|SND1_HUMAN		0.805675	0	0.00100427
K562_10ug_DDA_Top50_r01.33940.33940.2	SLDLVTMK	sp|Q9NVA2|SEP11_HUMAN		0.8057	0	0.00100427
K562_10ug_DDA_Top40_r01.12446.12446.2	RDNVEDLK	DECOY1_sp_12262		0.80574	0	0.00100428
K562_10ug_DDA_Top100_r02.07756.07756.2	PAPAVGEAEDK	sp|P16989|YBOX3_HUMAN		0.805773	0	0.00100428
K562_10ug_DDA_Top100_r02.76015.76015.3	KGWEVVESDLYAMNFNPIISR	sp|P15559|NQO1_HUMAN		0.805801	0	0.00100428
K562_10ug_DDA_Top100_r01.85883.85883.3	SQADCAVLIVAAGVGEFEAGISK	sp|Q05639|EF1A2_HUMAN	5=160.030649	0.805815	0	0.00100429
K562_10ug_DDA_Top100_r01.25799.25799.4	IREDCCPGKPLNVFR	sp|Q9P2J5|SYLC_HUMAN	6=160.030649:5=160.030649	0.805819	0	0.00100429
K562_10ug_DDA_Top40_r02.13667.13667.2	PAAPAALEEVEK	sp|Q8IZ69|TRM2A_HUMAN		0.805826	0	0.0010043
K562_10ug_DDA_Top40_r02.28073.28073.2	EIIINAVR	sp|P31350|RIR2_HUMAN		0.805846	0	0.0010043
K562_10ug_DDA_Top40_r02.65483.65483.2	ALLLPDYYLVTVM	sp|Q7KZF4|SND1_HUMAN		0.805883	0	0.0010043
K562_10ug_DDA_Top50_r02.19853.19853.2	QVLIRPC	sp|P62244|RS15A_HUMAN	7=160.030649	0.80589	0	0.00100431
K562_10ug_DDA_Top40_r02.35336.35336.2	ILSPWGAEVK	sp|P09874|PARP1_HUMAN		0.805895	0	0.00100431
K562_10ug_DDA_Top100_r01.13221.13221.2	VSNWDEATK	sp|O76021|RL1D1_HUMAN		0.805958	0	0.00100431
K562_10ug_DDA_Top100_r01.26916.26916.3	PEILPDGDHDLK	sp|P04075|ALDOA_HUMAN		0.806005	0	0.00100432
K562_10ug_DDA_Top50_r01.58767.58767.2	SFLFQLLK	sp|Q00535|CDK5_HUMAN		0.806036	0	0.00100432
K562_10ug_DDA_Top100_r01.83626.83626.2	NTPFLYDLV	sp|Q16576|RBBP7_HUMAN		0.806074	0	0.00100433
K562_10ug_DDA_Top50_r01.35593.35593.2	GVLMYGPPGCGK	sp|P43686|PRS6B_HUMAN	10=160.030649:4=147.035385	0.806077	0	0.00100433
K562_10ug_DDA_Top100_r01.44468.44468.2	VVYFPVR	sp|P09211|GSTP1_HUMAN		0.806091	0	0.00100433
K562_10ug_DDA_Top40_r02.52702.52702.2	ANNFLWPFK	sp|P18124|RL7_HUMAN		0.806129	0	0.00100434
K562_10ug_DDA_Top40_r01.22323.22323.2	YAICGAIR	sp|P63220|RS21_HUMAN	4=160.030649	0.806146	0	0.00100434
K562_10ug_DDA_Top50_r02.10800.10800.2	IIVEGCQR	sp|P50993|AT1A2_HUMAN	6=160.030649	0.806153	0	0.00100435
K562_10ug_DDA_Top50_r02.63399.63399.3	INNVIDNLIVAPGTFEVQIEEVR	sp|Q12905|ILF2_HUMAN		0.806157	0	0.00100435
K562_10ug_DDA_Top20_r02.04546.04546.2	SEHPPLCGR	sp|Q15393|SF3B3_HUMAN	7=160.030649	0.806162	0	0.00100435
K562_10ug_DDA_Top100_r01.49875.49875.2	YIWNTLNSGR	sp|O75390|CISY_HUMAN		0.806182	0	0.00100436
K562_10ug_DDA_Top20_r02.32134.32134.3	ILTNSNLPEEELDFFEILR	sp|Q9UIV1|CNOT7_HUMAN		0.806196	0	0.00100436
K562_10ug_DDA_Top40_r02.09938.09938.2	VECSALTQK	sp|P17081|RHOQ_HUMAN	3=160.030649	0.8062	0	0.00100437
K562_10ug_DDA_Top10_r01.18535.18535.3	NTPAMYVAIQAVLSLYASGR	sp|P60709|ACTB_HUMAN		0.806218	0	0.00100437
K562_10ug_DDA_Top50_r01.06492.06492.3	TDLSSEHFSHSSK	sp|Q96R06|SPAG5_HUMAN		0.806231	0	0.00100437
K562_10ug_DDA_Top50_r01.38259.38259.2	LHGLPEQFLYGTATK	sp|Q02880|TOP2B_HUMAN		0.806256	0	0.00100438
K562_10ug_DDA_Top100_r01.60814.60814.2	ALEDLAMFR	sp|Q9H0I9|TKTL2_HUMAN		0.80626	0	0.00100438
K562_10ug_DDA_Top50_r01.10426.10426.2	TAPLTPTSR	sp|Q93084|AT2A3_HUMAN		0.80626	0	0.00100438
K562_10ug_DDA_Top40_r02.35335.35335.2	TFIAIKPDGV	sp|P15531|NDKA_HUMAN		0.806271	0	0.00100439
K562_10ug_DDA_Top10_r01.14702.14702.2	VLLLFPITEK	sp|P15374|UCHL3_HUMAN		0.806279	0	0.00100439
K562_10ug_DDA_Top100_r01.14885.14885.2	QASALIDR	sp|P11171|41_HUMAN		0.806299	0	0.0010044
K562_10ug_DDA_Top100_r01.82069.82069.2	GYIPIYTPF	sp|P49591|SYSC_HUMAN		0.806299	0	0.0010044
K562_10ug_DDA_Top40_r01.15033.15033.2	RPSAPVDFSK	sp|Q14696|MESD_HUMAN		0.806307	0	0.00100441
K562_10ug_DDA_Top100_r01.63315.63315.2	TLSGLLEWECK	sp|Q8WVV9|HNRLL_HUMAN	10=160.030649	0.806311	0	0.00100441
K562_10ug_DDA_Top100_r02.76047.76047.3	KGPNVVGPYGLLQPFADAMK	sp|P03886|NU1M_HUMAN		0.806332	0	0.00100441
K562_10ug_DDA_Top100_r02.10034.10034.2	LADESQTLK	sp|Q9UNZ2|NSF1C_HUMAN		0.806351	0	0.00100442
K562_10ug_DDA_Top100_r02.40852.40852.2	CNNVLYIR	sp|P62306|RUXF_HUMAN	1=160.030649	0.806401	0	0.00100442
K562_10ug_DDA_Top50_r02.27810.27810.2	NGAQIADGFR	sp|P42696|RBM34_HUMAN		0.806404	0	0.00100443
K562_10ug_DDA_Top40_r02.24422.24422.2	IIPALQSR	sp|P40937|RFC5_HUMAN		0.806416	0	0.00100443
K562_10ug_DDA_Top50_r02.54362.54362.2	KIGYNPDTVAFVPISGWNGD	sp|Q5VTE0|EF1A3_HUMAN		0.806438	0	0.00100443
K562_10ug_DDA_Top50_r02.60485.60485.2	TIADSLINSFLK	sp|Q15058|KIF14_HUMAN		0.806466	0	0.00100444
K562_10ug_DDA_Top100_r01.60765.60765.3	IVHEYIGGYIFLSTR	sp|Q9BQL6|FERM1_HUMAN		0.806577	0	0.00100444
K562_10ug_DDA_Top100_r02.30307.30307.2	EDVEVAESPLR	sp|Q99567|NUP88_HUMAN		0.806586	0	0.00100445
K562_10ug_DDA_Top50_r02.36419.36419.2	LEVNEAELLR	sp|Q6NZI2|CAVN1_HUMAN		0.806655	0	0.00100445
K562_10ug_DDA_Top20_r01.17755.17755.2	NLVFLAQK	sp|P42229|STA5A_HUMAN		0.806715	0	0.00100445
K562_10ug_DDA_Top100_r01.05864.05864.3	SNKPPQISSTYHK	sp|Q8TEQ6|GEMI5_HUMAN		0.806751	0	0.00100446
K562_10ug_DDA_Top40_r01.37496.37496.2	ITGASLADIMAK	sp|P83731|RL24_HUMAN		0.806762	0	0.00100446
K562_10ug_DDA_Top10_r01.11623.11623.2	ILPCLDGYLK	sp|P78527|PRKDC_HUMAN	4=160.030649	0.80692	0	0.00100447
K562_10ug_DDA_Top50_r01.37684.37684.2	IGISDISSLSEK	sp|Q5UIP0|RIF1_HUMAN		0.806923	0	0.00100447
K562_10ug_DDA_Top100_r01.10190.10190.3	TPGNNLHEVETAQGQR	sp|Q8N9N8|EIF1A_HUMAN		0.806959	0	0.00100447
K562_10ug_DDA_Top100_r02.66378.66378.3	NPHLITNWGPAAFTEAELEER	sp|Q9UH65|SWP70_HUMAN		0.806961	0	0.00100448
K562_10ug_DDA_Top100_r01.06714.06714.2	EHEVFQR	sp|O60884|DNJA2_HUMAN		0.807004	0	0.00100448
K562_10ug_DDA_Top50_r02.26766.26766.2	VQQQEDEITVLK	sp|Q9HC35|EMAL4_HUMAN		0.807052	0	0.00100449
K562_10ug_DDA_Top100_r02.35366.35366.2	SLPDICYR	sp|P62633|CNBP_HUMAN	6=160.030649	0.807075	0	0.00100449
K562_10ug_DDA_Top40_r02.04742.04742.3	QSIGTENTEENRR	sp|P04075|ALDOA_HUMAN		0.807088	0	0.00100449
K562_10ug_DDA_Top100_r02.52056.52056.2	NMQITILTCR	sp|O95456|PSMG1_HUMAN	9=160.030649	0.807128	0	0.0010045
K562_10ug_DDA_Top20_r02.03394.03394.3	FCAQHGRPPRPR	sp|P22314|UBA1_HUMAN	2=160.030649	0.807136	0	0.0010045
K562_10ug_DDA_Top100_r02.51346.51346.3	AQQEFAAGVFSNPAVR	sp|O14828|SCAM3_HUMAN		0.807163	0	0.00100451
K562_10ug_DDA_Top100_r01.16481.16481.2	LPDVSEAGGSGR	sp|O14526|FCHO1_HUMAN		0.807175	0	0.00100451
K562_10ug_DDA_Top100_r01.43014.43014.3	APEEHPVLLTEAPLNPK	sp|P60709|ACTB_HUMAN		0.807192	0	0.00100451
K562_10ug_DDA_Top100_r02.93256.93256.2	VPFVLTPDFLF	sp|P48736|PK3CG_HUMAN		0.807251	0	0.00100452
K562_10ug_DDA_Top20_r01.24302.24302.2	GDNMLEPSANMPWFK	sp|Q5VTE0|EF1A3_HUMAN		0.807269	0	0.00100452
K562_10ug_DDA_Top100_r01.84565.84565.3	DPTSLLGVLQAEADSTSEGLEDAVHSR	sp|Q27J81|INF2_HUMAN		0.807282	0	0.00100453
K562_10ug_DDA_Top100_r02.14376.14376.3	RMGGYPGGYNGGPGGSGGSGGYGGR	DECOY1_sp_5368	2=147.035385	0.807322	0	0.00100453
K562_10ug_DDA_Top100_r02.37184.37184.3	STDHIPILYR	sp|Q06210|GFPT1_HUMAN		0.807338	0	0.00100453
K562_10ug_DDA_Top100_r02.74466.74466.2	ECGNYPGFLTILR	sp|Q8NI27|THOC2_HUMAN	2=160.030649	0.807338	0	0.00100453
K562_10ug_DDA_Top40_r02.15766.15766.2	SLCISTK	sp|P09874|PARP1_HUMAN	3=160.030649	0.807338	0	0.00100453
K562_10ug_DDA_Top20_r01.10856.10856.2	AAIQSQLDGVR	sp|O60645|EXOC3_HUMAN		0.807401	0	0.00100455
K562_10ug_DDA_Top50_r02.11487.11487.2	EQNVPVPK	sp|Q6P2I3|FAH2B_HUMAN		0.807508	0	0.00100455
K562_10ug_DDA_Top100_r01.52979.52979.2	WEVPLPK	sp|O95478|NSA2_HUMAN		0.807511	0	0.00100455
K562_10ug_DDA_Top10_r01.18250.18250.2	MTHIMSLNSNEK	sp|Q92834|RPGR_HUMAN	1=147.035385:5=147.035385	0.807529	0	0.00100456
K562_10ug_DDA_Top40_r02.45883.45883.3	NVVHQLSVTLEDLYNGATR	sp|P31689|DNJA1_HUMAN		0.807536	0	0.00100456
K562_10ug_DDA_Top20_r02.08767.08767.2	AADLGLNK	sp|P49773|HINT1_HUMAN		0.807539	0	0.00100457
K562_10ug_DDA_Top50_r01.41268.41268.2	ALPAVQQNNLDEDLIR	sp|P22314|UBA1_HUMAN		0.807569	0	0.00100457
K562_10ug_DDA_Top40_r01.11465.11465.2	ALAAPAAEEK	sp|Q01650|LAT1_HUMAN		0.807609	0	0.00100457
K562_10ug_DDA_Top100_r01.65798.65798.2	FPLLSAYVGR	sp|P09211|GSTP1_HUMAN		0.807753	0	0.00100458
K562_10ug_DDA_Top100_r01.03453.03453.2	LVSDANQHVK	sp|P30153|2AAA_HUMAN		0.807774	0	0.00100458
K562_10ug_DDA_Top100_r01.26167.26167.2	ISELPHVER	sp|Q8N1F7|NUP93_HUMAN		0.807822	0	0.00100459
K562_10ug_DDA_Top40_r02.22837.22837.2	AWEEYYK	sp|Q96AE4|FUBP1_HUMAN		0.807845	0	0.00100459
K562_10ug_DDA_Top40_r01.05832.05832.3	SACKEDIPSEK	sp|Q15121|PEA15_HUMAN	3=160.030649	0.807852	0	0.00100459
K562_10ug_DDA_Top40_r02.31758.31758.2	YLIEIAK	sp|P53990|IST1_HUMAN		0.807856	0	0.0010046
K562_10ug_DDA_Top10_r01.02604.02604.3	LLEQYKEESKK	sp|Q00839|HNRPU_HUMAN		0.80786	0	0.0010046
K562_10ug_DDA_Top50_r01.04733.04733.2	EDPQTHSNR	sp|P08238|HS90B_HUMAN		0.807865	0	0.00100461
K562_10ug_DDA_Top100_r02.76083.76083.2	APDFVFY	sp|P35241|RADI_HUMAN		0.807891	0	0.00100461
K562_10ug_DDA_Top10_r01.10759.10759.2	TNGSQFFITTVK	sp|P23284|PPIB_HUMAN		0.807899	0	0.00100461
K562_10ug_DDA_Top100_r01.63196.63196.2	DIQNTQCLLNVEHL	sp|Q7KZF4|SND1_HUMAN	7=160.030649	0.80796	0	0.00100065
K562_10ug_DDA_Top100_r01.15161.15161.2	SLEEQDQETLR	sp|P48681|NEST_HUMAN		0.807962	0	0.00100065
K562_10ug_DDA_Top100_r01.63941.63941.2	FVSEAYLLTLGK	sp|Q96F07|CYFP2_HUMAN		0.808006	0	0.00100066
K562_10ug_DDA_Top100_r02.72491.72491.3	ALITWIGENVSGLQR	sp|Q14019|COTL1_HUMAN		0.808006	0	0.00100066
K562_10ug_DDA_Top50_r02.60911.60911.2	LFNHLSAVSESIQALGWVA	sp|Q01518|CAP1_HUMAN		0.808044	0	0.000996692
K562_10ug_DDA_Top10_r01.01234.01234.4	EKPASTNSDDVRDEK	sp|P11413|G6PD_HUMAN		0.808098	0	0.000996696
K562_10ug_DDA_Top100_r01.82851.82851.3	SLYALFSQFGHVVD	sp|P08579|RU2B_HUMAN		0.808104	0	0.0009967
K562_10ug_DDA_Top40_r02.53761.53761.2	SLWFPSDLAELR	sp|Q96HV5|TM41A_HUMAN		0.808118	0	0.000996704
K562_10ug_DDA_Top50_r02.62174.62174.2	LPEEWSQWL	sp|P04792|HSPB1_HUMAN		0.808118	0	0.000996704
K562_10ug_DDA_Top40_r02.13965.13965.2	GEVFIHK	sp|Q15233|NONO_HUMAN		0.80816	0	0.000996712
K562_10ug_DDA_Top40_r02.46247.46247.2	LYGLQEALEIAR	sp|Q9UGU0|TCF20_HUMAN		0.808187	0	0.000996716
K562_10ug_DDA_Top20_r01.03133.03133.2	DTEEHHLR	sp|Q32P51|RA1L2_HUMAN		0.808237	0	0.00099672
K562_10ug_DDA_Top50_r02.08639.08639.3	EIQELQSKPDR	sp|P55196|AFAD_HUMAN		0.808315	0	0.000996724
K562_10ug_DDA_Top20_r01.23960.23960.3	DLLNMYIETEGKMIMQDK	sp|Q92598|HS105_HUMAN	5=147.035385	0.808342	0	0.000996728
K562_10ug_DDA_Top40_r01.37198.37198.2	FEPPLFHPN	sp|P63279|UBC9_HUMAN		0.808365	0	0.000996732
K562_10ug_DDA_Top40_r01.55371.55371.3	AVLLGLVLLVVLLLLLR	sp|P21964|COMT_HUMAN		0.808375	0	0.000996736
K562_10ug_DDA_Top50_r01.20253.20253.2	LDVVHPAAK	sp|Q99832|TCPH_HUMAN		0.808375	0	0.000996736
K562_10ug_DDA_Top50_r01.51732.51732.2	QLQVLLAY	sp|O75691|UTP20_HUMAN		0.808426	0	0.000996744
K562_10ug_DDA_Top50_r02.20223.20223.2	RPELGVTLTK	sp|P46976|GLYG_HUMAN		0.808432	0	0.000996748
K562_10ug_DDA_Top100_r02.88165.88165.3	SSGVALSIAVGLLECTFPNTGAR	sp|Q15436|SC23A_HUMAN	15=160.030649	0.808443	0	0.000996752
K562_10ug_DDA_Top40_r02.25370.25370.3	EKFENLGIQPPK	sp|P17980|PRS6A_HUMAN		0.808444	0	0.000996756
K562_10ug_DDA_Top50_r01.49715.49715.2	CPEALFQPSFLGMESCG	sp|P60709|ACTB_HUMAN	1=160.030649:16=160.030649	0.808444	0	0.000996756
K562_10ug_DDA_Top40_r01.28715.28715.2	NGYGFINR	sp|Q9Y2T7|YBOX2_HUMAN		0.808452	0	0.000996763
K562_10ug_DDA_Top100_r01.07814.07814.2	NSLAYQR	sp|Q9HCG8|CWC22_HUMAN		0.808467	0	0.000996767
K562_10ug_DDA_Top50_r02.29598.29598.2	DFGIQPVEDK	sp|Q96GX2|A7L3B_HUMAN		0.808469	0	0.000996771
K562_10ug_DDA_Top100_r02.74083.74083.2	QPAIISQLDPVNER	sp|Q08211|DHX9_HUMAN		0.808557	0	0.000996775
K562_10ug_DDA_Top50_r01.26974.26974.2	LLKPELLR	sp|Q13838|DX39B_HUMAN		0.808595	0	0.000996779
K562_10ug_DDA_Top50_r01.60933.60933.2	HSQELLAELLTHLER	sp|Q969Z0|FAKD4_HUMAN		0.808651	0	0.000996783
K562_10ug_DDA_Top40_r01.27598.27598.2	IFLGGVDK	sp|P12236|ADT3_HUMAN		0.808723	0	0.000996787
K562_10ug_DDA_Top50_r01.50664.50664.2	DEVASLLFDPK	sp|Q9H583|HEAT1_HUMAN		0.808793	0	0.000996791
K562_10ug_DDA_Top100_r02.24439.24439.2	SYDDVSSFR	sp|Q99848|EBP2_HUMAN		0.808858	0	0.000996795
K562_10ug_DDA_Top40_r02.22715.22715.2	EILSEVER	sp|P49368|TCPG_HUMAN		0.808859	0	0.000996799
K562_10ug_DDA_Top100_r01.33433.33433.2	AENSSLNLIGK	sp|P46459|NSF_HUMAN		0.808882	0	0.000996803
K562_10ug_DDA_Top100_r01.70074.70074.2	AVFVDLEPTVIDEVR	sp|Q71U36|TBA1A_HUMAN		0.808893	0	0.000996807
K562_10ug_DDA_Top50_r01.27345.27345.2	DTQLQQIVDK	sp|P63098|CANB1_HUMAN		0.808901	0	0.000996811
K562_10ug_DDA_Top100_r01.74675.74675.3	NTVGNVPLEWYDDFPHVGYDLDGR	sp|Q14137|BOP1_HUMAN		0.809016	0	0.000996815
K562_10ug_DDA_Top100_r02.52009.52009.2	MASNIFGTPEENQASWAK	sp|Q9UK76|JUPI1_HUMAN		0.809113	0	0.000996819
K562_10ug_DDA_Top100_r02.04790.04790.2	NPEAVNEPK	sp|Q12972|PP1R8_HUMAN		0.809154	0	0.000996823
K562_10ug_DDA_Top50_r01.05524.05524.2	SNQTTTDNLR	sp|Q9H9A5|CNO10_HUMAN		0.809183	0	0.000996827
K562_10ug_DDA_Top100_r02.54240.54240.2	GMACAISILGK	sp|P07195|LDHB_HUMAN	4=160.030649	0.809203	0	0.000996831
K562_10ug_DDA_Top10_r02.13555.13555.2	LPHVLLL	sp|O43809|CPSF5_HUMAN		0.809227	0	0.000996835
K562_10ug_DDA_Top100_r02.33842.33842.2	TGLVDEAIDTK	sp|P18206|VINC_HUMAN		0.809301	0	0.000996839
K562_10ug_DDA_Top100_r02.58714.58714.2	YLYFTQFK	sp|Q969H8|MYDGF_HUMAN		0.809309	0	0.000996843
K562_10ug_DDA_Top10_r01.07957.07957.2	LAFQISK	sp|Q13838|DX39B_HUMAN		0.809341	0	0.000996847
K562_10ug_DDA_Top50_r01.25214.25214.2	GYDVIAQAQSGTGK	sp|P60842|IF4A1_HUMAN		0.809362	0	0.000992879
K562_10ug_DDA_Top100_r02.25136.25136.3	NYEVRPEMLK	sp|Q8WTT2|NOC3L_HUMAN		0.809364	0	0.000992883
K562_10ug_DDA_Top40_r02.64425.64425.2	PVIGSSVTYDHPSKPVEK	sp|P16278|BGAL_HUMAN		0.809375	0	0.000992887
K562_10ug_DDA_Top100_r02.26406.26406.2	GMTAFVEK	sp|P30084|ECHM_HUMAN		0.80938	0	0.000992891
K562_10ug_DDA_Top40_r01.28949.28949.2	TLLEEIK	sp|Q6QEF8|CORO6_HUMAN		0.80939	0	0.000992895
K562_10ug_DDA_Top50_r01.40951.40951.2	LLCFSPALQGR	sp|Q8IWY9|CDAN1_HUMAN	3=160.030649	0.80939	0	0.000992895
K562_10ug_DDA_Top50_r01.15719.15719.2	VSESSDVLPK	sp|P05787|K2C8_HUMAN		0.809438	0	0.000992903
K562_10ug_DDA_Top50_r01.58215.58215.3	SYFSSFTDDIISQPMLK	sp|O94826|TOM70_HUMAN		0.809476	0	0.000992907
K562_10ug_DDA_Top40_r01.19652.19652.2	LAVPDNYK	sp|Q9Y617|SERC_HUMAN		0.809561	0	0.000992911
K562_10ug_DDA_Top100_r01.48910.48910.2	PTFIGTEPSLGVK	sp|P54687|BCAT1_HUMAN		0.809598	0	0.000992915
K562_10ug_DDA_Top40_r02.19426.19426.2	SDYPPLGR	sp|Q5VTE0|EF1A3_HUMAN		0.809616	0	0.000988947
K562_10ug_DDA_Top100_r02.17491.17491.2	GEMWSEQSAK	sp|P26583|HMGB2_HUMAN		0.809683	0	0.000988951
K562_10ug_DDA_Top50_r02.09611.09611.3	TEALKPYSSGGPR	sp|P06744|G6PI_HUMAN		0.809685	0	0.000988955
K562_10ug_DDA_Top50_r01.10706.10706.2	IQINQEEER	sp|P42696|RBM34_HUMAN		0.809707	0	0.000988959
K562_10ug_DDA_Top50_r02.45057.45057.2	EVFPTAALMPGAEK	sp|Q08623|HDHD1_HUMAN		0.809715	0	0.000988963
K562_10ug_DDA_Top100_r01.60259.60259.2	FSWGFGGYGR	sp|Q9P258|RCC2_HUMAN		0.809741	0	0.000988966
K562_10ug_DDA_Top40_r01.39221.39221.2	LIHFSGVALGEAC	sp|P78371|TCPB_HUMAN	13=160.030649	0.809751	0	0.00098897
K562_10ug_DDA_Top100_r01.62092.62092.2	FQGQDTILDYTLR	sp|P36639|8ODP_HUMAN		0.80979	0	0.000988974
K562_10ug_DDA_Top50_r02.08756.08756.2	GAAMSLAGAEK	sp|P08195|4F2_HUMAN	4=147.035385	0.809802	0	0.000988978
K562_10ug_DDA_Top50_r01.43888.43888.2	AGESWFLVEK	sp|P51784|UBP11_HUMAN		0.809808	0	0.000988982
K562_10ug_DDA_Top50_r01.29901.29901.2	PSGAVVTLECVEK	sp|Q9Y314|NOSIP_HUMAN	10=160.030649	0.809827	0	0.000988986
K562_10ug_DDA_Top100_r02.14846.14846.2	LAPSGPSGTLK	sp|Q16658|FSCN1_HUMAN		0.80983	0	0.00098899
K562_10ug_DDA_Top100_r01.24273.24273.2	FNPGELR	sp|O14776|TCRG1_HUMAN		0.809837	0	0.000988994
K562_10ug_DDA_Top40_r02.67114.67114.2	WLPAGDALLQMITI	sp|P13639|EF2_HUMAN		0.809879	0	0.000988998
K562_10ug_DDA_Top100_r02.72053.72053.2	LISQIVSSI	sp|P68363|TBA1B_HUMAN		0.809892	0	0.000989002
K562_10ug_DDA_Top100_r01.34928.34928.2	GHAAPILY	sp|Q9H0I9|TKTL2_HUMAN		0.809896	0	0.000989006
K562_10ug_DDA_Top100_r01.50784.50784.2	CAVVDVPFGGAK	sp|P49448|DHE4_HUMAN	1=160.030649	0.809898	0	0.00098901
K562_10ug_DDA_Top100_r01.33328.33328.2	IEILCTR	sp|P20073|ANXA7_HUMAN	5=160.030649	0.809899	0	0.000989014
K562_10ug_DDA_Top100_r01.86388.86388.2	KLPIDVTEGEVISLGLPF	sp|P26599|PTBP1_HUMAN		0.80996	0	0.000989018
K562_10ug_DDA_Top100_r01.84893.84893.2	SALEYGVPVTLIGEAVFAR	sp|P52209|6PGD_HUMAN		0.809999	0	0.000989021
K562_10ug_DDA_Top100_r02.30942.30942.2	LLPGELAK	sp|P58876|H2B1D_HUMAN		0.81003	0	0.000989025
K562_10ug_DDA_Top50_r02.53435.53435.2	TLYSEATSLFIK	sp|Q5T1C6|THEM4_HUMAN		0.81009	0	0.000989029
K562_10ug_DDA_Top20_r02.10468.10468.2	LAVQIQK	sp|P38919|IF4A3_HUMAN		0.810098	0	0.000989033
K562_10ug_DDA_Top100_r02.29879.29879.2	LQELQDSLNAER	sp|P12270|TPR_HUMAN		0.810132	0	0.000989037
K562_10ug_DDA_Top100_r01.52882.52882.3	DLLSTQPSETLASSDSFASTQPTHSWK	sp|O75940|SPF30_HUMAN		0.810136	0	0.000989041
K562_10ug_DDA_Top100_r01.60281.60281.2	TDIEGTLFVYR	sp|Q9NPI6|DCP1A_HUMAN		0.810161	0	0.000989045
K562_10ug_DDA_Top100_r02.46927.46927.2	FDQAFGLPR	sp|P04792|HSPB1_HUMAN		0.810167	0	0.000989049
K562_10ug_DDA_Top50_r01.19853.19853.3	VGSLYPEMSAHER	sp|Q14203|DCTN1_HUMAN		0.810188	0	0.000989053
K562_10ug_DDA_Top100_r02.25386.25386.3	ASYFICHDQETIK	sp|Q96G03|PGM2_HUMAN	6=160.030649	0.810193	0	0.000989057
K562_10ug_DDA_Top100_r01.35797.35797.2	VGLTGFECR	sp|Q6FIF0|ZFAN6_HUMAN	8=160.030649	0.810227	0	0.000989061
K562_10ug_DDA_Top100_r02.58550.58550.2	AVFLLDDK	sp|Q9H799|CPLN1_HUMAN		0.81025	0	0.000989065
K562_10ug_DDA_Top50_r01.49857.49857.3	IPQSHIQQICETILTSGENLAR	sp|O43813|LANC1_HUMAN	10=160.030649	0.81025	0	0.000989065
K562_10ug_DDA_Top100_r01.71711.71711.3	VLQEALCVISGVPGLK	sp|Q92616|GCN1_HUMAN	7=160.030649	0.810268	0	0.000989073
K562_10ug_DDA_Top50_r01.31428.31428.2	YGDSGEQIAGFVK	sp|P10619|PPGB_HUMAN		0.810298	0	0.000989076
K562_10ug_DDA_Top50_r02.34578.34578.2	FSIDVGYER	sp|P61158|ARP3_HUMAN		0.810316	0	0.00098908
K562_10ug_DDA_Top100_r02.30297.30297.2	LSDDFDSPVK	sp|Q96T23|RSF1_HUMAN		0.81033	0	0.000989084
K562_10ug_DDA_Top10_r01.15497.15497.3	STFFNVLTNSQASAENFPFCTIDPNESR	sp|Q9NTK5|OLA1_HUMAN	20=160.030649	0.810351	0	0.000989088
K562_10ug_DDA_Top100_r02.04374.04374.2	DHPTLNER	sp|Q9UKI8|TLK1_HUMAN		0.810364	0	0.000989092
K562_10ug_DDA_Top100_r01.40539.40539.3	FIFIDSDHTDNQR	sp|P07237|PDIA1_HUMAN		0.810374	0	0.000989096
K562_10ug_DDA_Top100_r01.92299.92299.2	YFYPFPVPPLLY	sp|O95793|STAU1_HUMAN		0.810384	0	0.0009891
K562_10ug_DDA_Top40_r01.08099.08099.2	RPGTVALR	sp|Q16695|H31T_HUMAN		0.810384	0	0.0009891
K562_10ug_DDA_Top50_r02.08479.08479.2	VAGATSIAR	sp|P18206|VINC_HUMAN		0.810442	0	0.000989108
K562_10ug_DDA_Top50_r02.20753.20753.3	GTLTLCPYHSDR	sp|Q13200|PSMD2_HUMAN	6=160.030649	0.810511	0	0.000989112
K562_10ug_DDA_Top50_r02.58591.58591.2	NTAAVLEAAQELLR	sp|Q9BVQ7|SPA5L_HUMAN		0.810524	0	0.000989116
K562_10ug_DDA_Top100_r02.04165.04165.2	FSEPHAR	sp|P22694|KAPCB_HUMAN		0.810539	0	0.00098912
K562_10ug_DDA_Top50_r01.12736.12736.2	EYDPVEAR	sp|Q15555|MARE2_HUMAN		0.810555	0	0.000989124
K562_10ug_DDA_Top50_r01.22160.22160.2	DAEDALHNLDR	sp|O75494|SRS10_HUMAN		0.810613	0	0.000989128
K562_10ug_DDA_Top40_r01.19211.19211.2	LLSGGDDGALK	sp|Q9BQ67|GRWD1_HUMAN		0.810702	0	0.000989131
K562_10ug_DDA_Top100_r01.34681.34681.3	VAWVSHDSTVCLADADK	sp|O15143|ARC1B_HUMAN	11=160.030649	0.810767	0	0.000989135
K562_10ug_DDA_Top50_r01.12196.12196.2	VSIYDSK	sp|P55265|DSRAD_HUMAN		0.810781	0	0.000989139
K562_10ug_DDA_Top50_r02.52895.52895.2	LTQAQIFDYGEIPNFPR	sp|P00491|PNPH_HUMAN		0.81081	0	0.000989143
K562_10ug_DDA_Top100_r02.46903.46903.2	TGAPQYGSYGTAPVNLNIK	sp|Q6UN15|FIP1_HUMAN		0.810864	0	0.000989147
K562_10ug_DDA_Top20_r01.10573.10573.2	GEFCIAK	sp|Q7KZF4|SND1_HUMAN	4=160.030649	0.810924	0	0.000989151
K562_10ug_DDA_Top100_r02.31364.31364.2	LLVQQASQCLSK	sp|Q1KMD3|HNRL2_HUMAN	9=160.030649	0.810942	0	0.000989155
K562_10ug_DDA_Top50_r02.29078.29078.2	EIIINAVR	sp|P31350|RIR2_HUMAN		0.811051	0	0.000989159
K562_10ug_DDA_Top100_r01.19603.19603.2	YDCVISSPR	sp|O60568|PLOD3_HUMAN	3=160.030649	0.811069	0	0.000989163
K562_10ug_DDA_Top40_r02.25612.25612.2	QTPSDFLK	sp|P62312|LSM6_HUMAN		0.811073	0	0.000989167
K562_10ug_DDA_Top20_r02.16355.16355.2	AINVFVSANR	sp|Q9BUL8|PDC10_HUMAN		0.81108	0	0.000989171
K562_10ug_DDA_Top100_r01.40657.40657.2	TALLGLTK	sp|Q9BTZ2|DHRS4_HUMAN		0.811116	0	0.000989175
K562_10ug_DDA_Top10_r02.05714.05714.2	VLSAEQLR	sp|P50454|SERPH_HUMAN		0.811135	0	0.000989179
K562_10ug_DDA_Top40_r02.14007.14007.2	AQHIVPC	sp|P15927|RFA2_HUMAN	7=160.030649	0.811207	0	0.000989183
K562_10ug_DDA_Top100_r01.53420.53420.3	LLSYASYCIEHGDLELAAK	sp|Q16891|MIC60_HUMAN	8=160.030649	0.811267	0	0.000989186
K562_10ug_DDA_Top100_r02.65733.65733.3	EFGFVIPERPVVVDDVR	sp|O14841|OPLA_HUMAN		0.811296	0	0.00098919
K562_10ug_DDA_Top50_r01.09617.09617.2	SRLDQELK	sp|P46781|RS9_HUMAN		0.81134	0	0.000989194
K562_10ug_DDA_Top100_r01.14747.14747.2	ALQEGDLASSR	sp|Q9NV70|EXOC1_HUMAN		0.811345	0	0.000989198
K562_10ug_DDA_Top100_r02.10804.10804.2	KLEQAAIVK	sp|Q13451|FKBP5_HUMAN		0.811414	0	0.000989202
K562_10ug_DDA_Top20_r02.07174.07174.2	IVGQYPR	sp|O14980|XPO1_HUMAN		0.811473	0	0.000989206
K562_10ug_DDA_Top50_r01.24612.24612.3	TLEGELHDLRG	sp|P02545|LMNA_HUMAN		0.811473	0	0.000989206
K562_10ug_DDA_Top10_r01.08255.08255.2	TLLETLQK	sp|Q9UHG3|PCYOX_HUMAN		0.811488	0	0.000989214
K562_10ug_DDA_Top40_r01.16278.16278.2	LVNLSEK	sp|Q9NTK5|OLA1_HUMAN		0.811552	0	0.000989218
K562_10ug_DDA_Top50_r02.55558.55558.2	LEFSIYPAPQVST	sp|Q71U36|TBA1A_HUMAN		0.811578	0	0.000989222
K562_10ug_DDA_Top40_r02.12627.12627.2	LAEQELEK	sp|Q15149|PLEC_HUMAN		0.811613	0	0.000989226
K562_10ug_DDA_Top50_r01.52687.52687.3	LGQHVPTLHPTSEELTIAGMTF	sp|Q9NR31|SAR1A_HUMAN		0.811698	0	0.00098923
K562_10ug_DDA_Top100_r01.58354.58354.2	DFLITQMTGK	sp|Q9H9J2|RM44_HUMAN		0.8117	0	0.000989234
K562_10ug_DDA_Top100_r02.45927.45927.3	ELDNFCNPIIYKPK	sp|O95757|HS74L_HUMAN	6=160.030649	0.811736	0	0.000989238
K562_10ug_DDA_Top100_r02.06713.06713.2	RPGTVALR	sp|Q16695|H31T_HUMAN		0.811742	0	0.000989242
K562_10ug_DDA_Top40_r02.17284.17284.2	LDDIVSR	sp|Q92945|FUBP2_HUMAN		0.811772	0	0.000989245
K562_10ug_DDA_Top100_r01.29835.29835.3	TNDWEDHLAVK	sp|P08238|HS90B_HUMAN		0.811778	0	0.000989249
K562_10ug_DDA_Top50_r02.51809.51809.4	AFLFDHLLTLKPVK	sp|Q7L2H7|EIF3M_HUMAN		0.811803	0	0.000989253
K562_10ug_DDA_Top40_r01.17330.17330.2	TEAYLPDDK	sp|O15027|SC16A_HUMAN		0.811812	0	0.000989257
K562_10ug_DDA_Top20_r02.11794.11794.2	KEVAAQVK	sp|Q99497|PARK7_HUMAN		0.811843	0	0.000989261
K562_10ug_DDA_Top50_r02.29685.29685.2	FFAGDTIPK	sp|O75369|FLNB_HUMAN		0.811885	0	0.000989265
K562_10ug_DDA_Top40_r01.06880.06880.2	TAEADTSSELA	sp|Q9BYW2|SETD2_HUMAN		0.811901	0	0.000989269
K562_10ug_DDA_Top20_r01.32701.32701.2	MTHIMSLNSNEK	sp|Q92834|RPGR_HUMAN	1=147.035385:5=147.035385	0.811916	0	0.000989273
K562_10ug_DDA_Top100_r02.34533.34533.2	LAYQVLAEK	sp|Q9BPX3|CND3_HUMAN		0.811937	0	0.000989277
K562_10ug_DDA_Top100_r02.08463.08463.2	GYQQNFK	sp|Q14444|CAPR1_HUMAN		0.811939	0	0.000989281
K562_10ug_DDA_Top50_r01.37827.37827.3	VHYGEVTNDFVMLK	sp|P39023|RL3_HUMAN		0.811953	0	0.000989285
K562_10ug_DDA_Top100_r02.60151.60151.2	YLVYQEPIPTAQLVQR	sp|P25787|PSA2_HUMAN		0.812009	0	0.000989289
K562_10ug_DDA_Top20_r01.11915.11915.2	GIVEFSGK	sp|Q15233|NONO_HUMAN		0.812046	0	0.000989293
K562_10ug_DDA_Top40_r01.57089.57089.2	NILETLLQMK	sp|P82673|RT35_HUMAN		0.812056	0	0.000989297
K562_10ug_DDA_Top50_r01.45566.45566.2	SISDVGFGMLK	sp|O00116|ADAS_HUMAN		0.812097	0	0.0009893
K562_10ug_DDA_Top10_r02.02987.02987.2	SASPDATIR	sp|Q9UMS4|PRP19_HUMAN		0.812122	0	0.000989304
K562_10ug_DDA_Top100_r02.71783.71783.2	SPNTEEIFNMLTK	sp|Q7KZ85|SPT6H_HUMAN		0.812184	0	0.000989308
K562_10ug_DDA_Top20_r01.27835.27835.2	KEGFVEYTEQVVK	sp|O00410|IPO5_HUMAN		0.812228	0	0.000989312
K562_10ug_DDA_Top50_r02.07588.07588.2	LAEDELR	sp|P61204|ARF3_HUMAN		0.812231	0	0.000989316
K562_10ug_DDA_Top100_r01.43295.43295.2	VDVYGYVVK	sp|P08575|PTPRC_HUMAN		0.812233	0	0.00098932
K562_10ug_DDA_Top100_r02.31020.31020.2	GIVEFASK	sp|P23246|SFPQ_HUMAN		0.812331	0	0.000989324
K562_10ug_DDA_Top20_r01.26457.26457.2	FFDVMNPSEILK	sp|Q8WTV0|SCRB1_HUMAN		0.812413	0	0.000989328
K562_10ug_DDA_Top20_r02.23346.23346.2	ALEVYDLIR	sp|Q9H5X1|FA96A_HUMAN		0.812418	0	0.000989332
K562_10ug_DDA_Top100_r01.14124.14124.2	MEQVPAQVK	sp|Q5VV42|CDKAL_HUMAN		0.81243	0	0.000989336
K562_10ug_DDA_Top50_r01.30103.30103.2	TVDPVQDEMLAR	sp|P49736|MCM2_HUMAN		0.81243	0	0.000989336
K562_10ug_DDA_Top50_r01.37863.37863.3	IGGNEGIDVPIPR	sp|Q96AE4|FUBP1_HUMAN		0.812469	0	0.000989344
K562_10ug_DDA_Top20_r02.09278.09278.2	SGSELLDR	sp|Q08AM6|VAC14_HUMAN		0.812478	0	0.000989348
K562_10ug_DDA_Top100_r01.91406.91406.2	VGAGAPVYMAAVLEYL	sp|Q6FI13|H2A2A_HUMAN		0.812515	0	0.000989352
K562_10ug_DDA_Top50_r01.08130.08130.2	KLANSEPVGT	sp|Q9UPN3|MACF1_HUMAN		0.81257	0	0.000989355
K562_10ug_DDA_Top50_r02.25274.25274.2	SELDLTYGNR	sp|P11413|G6PD_HUMAN		0.812632	0	0.000989359
K562_10ug_DDA_Top100_r02.69805.69805.3	ETVVEVPQVTWEDIGGLEDVKR	sp|P55072|TERA_HUMAN		0.812697	0	0.000989363
K562_10ug_DDA_Top50_r02.52157.52157.3	ETVVEVPQVTWEDIGGLEDVKR	sp|P55072|TERA_HUMAN		0.812697	0	0.000989363
K562_10ug_DDA_Top100_r02.04480.04480.2	LVTECEQK	sp|Q06546|GABPA_HUMAN	5=160.030649	0.8127	0	0.000989371
K562_10ug_DDA_Top40_r01.15758.15758.2	TITELGEK	sp|P36957|ODO2_HUMAN		0.812704	0	0.000989375
K562_10ug_DDA_Top10_r01.09456.09456.2	FLQEVWK	sp|P26640|SYVC_HUMAN		0.812733	0	0.000989379
K562_10ug_DDA_Top50_r02.65990.65990.2	AVVDGGAIPAFISLLASPH	sp|P52292|IMA1_HUMAN		0.812788	0	0.000989383
K562_10ug_DDA_Top100_r02.34928.34928.3	LTEQHFIELDENR	sp|Q8IY18|SMC5_HUMAN		0.81283	0	0.000989387
K562_10ug_DDA_Top100_r02.57130.57130.2	PLPVPTEEGNPLLK	sp|Q15758|AAAT_HUMAN		0.812873	0	0.000989391
K562_10ug_DDA_Top20_r02.11420.11420.2	LYVELHR	sp|Q04323|UBXN1_HUMAN		0.812887	0	0.000989395
K562_10ug_DDA_Top50_r01.54860.54860.2	FFGGYVPEMVLTPDDQR	sp|P56192|SYMC_HUMAN		0.812913	0	0.000989399
K562_10ug_DDA_Top50_r02.06609.06609.2	KYDEDLGR	sp|Q86XZ4|SPAS2_HUMAN		0.812922	0	0.000989403
K562_10ug_DDA_Top40_r02.22110.22110.2	LAQQIEEETIK	sp|Q9BUQ8|DDX23_HUMAN		0.812963	0	0.000989407
K562_10ug_DDA_Top20_r01.03867.03867.2	LVPADNEK	sp|P10515|ODP2_HUMAN		0.812992	0	0.000989411
K562_10ug_DDA_Top10_r02.04323.04323.3	ELRDEEQTAESIK	sp|Q14566|MCM6_HUMAN		0.813028	0	0.000989414
K562_10ug_DDA_Top10_r02.06531.06531.2	LIITEETAK	sp|Q9NSD9|SYFB_HUMAN		0.813037	0	0.000989418
K562_10ug_DDA_Top40_r01.59697.59697.3	TCATSGDGLYEGLDWLANQLK	sp|P61204|ARF3_HUMAN	2=160.030649	0.81308	0	0.000989422
K562_10ug_DDA_Top40_r02.41761.41761.2	IYELLFK	sp|P46783|RS10_HUMAN		0.81308	0	0.000989422
K562_10ug_DDA_Top100_r01.43720.43720.3	GQPSNKEDVDDLVSQLR	sp|P12270|TPR_HUMAN		0.813098	0	0.00098943
K562_10ug_DDA_Top50_r02.66660.66660.4	RFQSSAVMALQEASEAYLVGLFEDTNLCAIHAK	sp|Q71DI3|H32_HUMAN	8=147.035385:28=160.030649	0.813135	0	0.000989434
K562_10ug_DDA_Top100_r01.14734.14734.2	IYDVEQTR	sp|Q13576|IQGA2_HUMAN		0.813142	0	0.000989438
K562_10ug_DDA_Top40_r02.05461.05461.2	SQEDQLSR	sp|Q9HD42|CHM1A_HUMAN		0.813174	0	0.000989442
K562_10ug_DDA_Top100_r02.49832.49832.2	ILSLCPEIK	sp|O94903|PLPHP_HUMAN	5=160.030649	0.813184	0	0.000989446
K562_10ug_DDA_Top50_r02.48397.48397.2	RPTLTTFF	sp|P16150|LEUK_HUMAN		0.813205	0	0.00098945
K562_10ug_DDA_Top100_r02.90863.90863.2	LPNFGFVVF	sp|Q9UN86|G3BP2_HUMAN		0.813211	0	0.000989454
K562_10ug_DDA_Top20_r01.04489.04489.3	NLCPVGSSKPTK	sp|A3KN83|SBNO1_HUMAN	3=160.030649	0.813216	0	0.000989458
K562_10ug_DDA_Top50_r02.59945.59945.2	ELTMASLPFTFDVER	sp|Q9H0D6|XRN2_HUMAN		0.813264	0	0.000989462
K562_10ug_DDA_Top100_r02.03315.03315.3	GADSGEEKEEGINR	sp|Q9BVG4|PBDC1_HUMAN		0.813292	0	0.000989466
K562_10ug_DDA_Top20_r02.26162.26162.2	ENVIMSQILPC	sp|P30153|2AAA_HUMAN	11=160.030649	0.813309	0	0.00098947
K562_10ug_DDA_Top100_r01.72901.72901.3	YAALANLDNIFSAGQGGDQGSGFGTTGK	sp|P52594|AGFG1_HUMAN		0.813374	0	0.000989473
K562_10ug_DDA_Top50_r01.20028.20028.2	ENELTYYCCK	sp|P13987|CD59_HUMAN	9=160.030649:8=160.030649	0.81339	0	0.000989477
K562_10ug_DDA_Top20_r02.34448.34448.2	FDVFEDFISPTTAAQTLLFTAC	sp|O95373|IPO7_HUMAN	22=160.030649	0.813391	0	0.000989481
K562_10ug_DDA_Top40_r02.29343.29343.2	PIIFDCR	sp|P35232|PHB_HUMAN	6=160.030649	0.813391	0	0.000989481
K562_10ug_DDA_Top40_r01.21773.21773.2	QLPVLDK	sp|Q9H492|MLP3A_HUMAN		0.813426	0	0.000989489
K562_10ug_DDA_Top100_r02.15977.15977.3	YLSEEVQAVHK	sp|Q53GS9|SNUT2_HUMAN		0.813449	0	0.000989493
K562_10ug_DDA_Top50_r01.53802.53802.3	ANCSDNEFTQALTAAIPPESLTR	sp|Q16891|MIC60_HUMAN	3=160.030649	0.81346	0	0.000989497
K562_10ug_DDA_Top100_r01.50691.50691.2	YEDGIALLR	sp|Q9UJX3|APC7_HUMAN		0.813513	0	0.000989501
K562_10ug_DDA_Top50_r02.43296.43296.2	GPAVVGQFIQDVK	sp|Q86VP6|CAND1_HUMAN		0.813528	0	0.000989505
K562_10ug_DDA_Top100_r02.84397.84397.3	TIEDFHNTFMDLIEQVEK	sp|Q96FW1|OTUB1_HUMAN		0.813537	0	0.000989509
K562_10ug_DDA_Top100_r02.46384.46384.3	KEDYYQILGVPR	sp|Q96EY1|DNJA3_HUMAN		0.813607	0	0.000989513
K562_10ug_DDA_Top50_r02.34698.34698.2	SSQEVVDFIQSK	sp|O15355|PPM1G_HUMAN		0.813661	0	0.000989517
K562_10ug_DDA_Top50_r01.22187.22187.2	SVFALTNGI	sp|Q02878|RL6_HUMAN		0.813665	0	0.000989521
K562_10ug_DDA_Top100_r01.40086.40086.2	EILELAGNAAR	sp|Q93077|H2A1C_HUMAN		0.813685	0	0.000989525
K562_10ug_DDA_Top100_r02.56095.56095.2	CIVTSTYGWTANMER	sp|P08238|HS90B_HUMAN	1=160.030649	0.813724	0	0.000989528
K562_10ug_DDA_Top20_r02.17550.17550.2	VQLPAYLK	sp|Q8N5K1|CISD2_HUMAN		0.813757	0	0.000989532
K562_10ug_DDA_Top100_r02.29227.29227.2	LETVPLER	sp|P22626|ROA2_HUMAN		0.813802	0	0.000989536
K562_10ug_DDA_Top40_r01.41003.41003.2	FLSGLELVK	sp|Q96S44|PRPK_HUMAN		0.813809	0	0.00098954
K562_10ug_DDA_Top50_r01.12924.12924.3	KGGPSPGDVEAIK	sp|P09661|RU2A_HUMAN		0.813832	0	0.000989544
K562_10ug_DDA_Top100_r01.63691.63691.3	FGLQILEHVVK	sp|Q9HAV4|XPO5_HUMAN		0.81387	0	0.000989548
K562_10ug_DDA_Top40_r02.25507.25507.3	LKPNLGNGADLPNYR	sp|Q9Y266|NUDC_HUMAN		0.813892	0	0.000989552
K562_10ug_DDA_Top40_r02.24762.24762.2	FVTATDVVR	sp|P13796|PLSL_HUMAN		0.813938	0	0.000989556
K562_10ug_DDA_Top10_r02.09595.09595.2	VNMVPFPR	sp|Q13885|TBB2A_HUMAN		0.813976	0	0.000985586
K562_10ug_DDA_Top100_r02.67800.67800.3	EIEELKELLPEIR	sp|P49321|NASP_HUMAN		0.814007	0	0.000981616
K562_10ug_DDA_Top50_r01.52499.52499.2	IFSFNVWGK	sp|Q9UHQ4|BAP29_HUMAN		0.814015	0	0.000981619
K562_10ug_DDA_Top100_r02.62198.62198.2	IFALLAGKP	sp|P52948|NUP98_HUMAN		0.814056	0	0.000981623
K562_10ug_DDA_Top10_r01.04236.04236.2	QTEYLEER	sp|P08238|HS90B_HUMAN		0.814062	0	0.000981627
K562_10ug_DDA_Top100_r01.64660.64660.2	INIEQLWR	sp|Q12996|CSTF3_HUMAN		0.814064	0	0.000981631
K562_10ug_DDA_Top40_r02.22588.22588.2	SVFAGVGER	sp|P06576|ATPB_HUMAN		0.81407	0	0.000981635
K562_10ug_DDA_Top20_r02.11554.11554.2	DITSDTSGDFR	sp|P04083|ANXA1_HUMAN		0.814075	0	0.000981639
K562_10ug_DDA_Top50_r02.43751.43751.2	VEDEILWVGER	sp|Q01082|SPTB2_HUMAN		0.814143	0	0.000981643
K562_10ug_DDA_Top20_r02.09344.09344.2	HSMNILNR	sp|Q9UMR2|DD19B_HUMAN		0.814185	0	0.000981647
K562_10ug_DDA_Top40_r02.52557.52557.3	AAATTSQPVLTSQQIETIFFK	sp|P11274|BCR_HUMAN		0.814186	0	0.000981651
K562_10ug_DDA_Top20_r01.23785.23785.2	VQPINLIFR	sp|P62304|RUXE_HUMAN		0.814235	0	0.000981655
K562_10ug_DDA_Top100_r01.34567.34567.2	MLDDIVSR	sp|Q92945|FUBP2_HUMAN		0.814285	0	0.000981658
K562_10ug_DDA_Top50_r02.08460.08460.2	LGTTCYDR	sp|O43172|PRP4_HUMAN	5=160.030649	0.814314	0	0.000977688
K562_10ug_DDA_Top100_r01.91464.91464.3	EITAIESSVPCQLLESVLQELK	sp|O75694|NU155_HUMAN	11=160.030649	0.81433	0	0.000977692
K562_10ug_DDA_Top40_r02.13855.13855.2	LAQLEEAK	sp|P24539|AT5F1_HUMAN		0.814331	0	0.000977696
K562_10ug_DDA_Top50_r01.42026.42026.2	VSSMSASADVLALAK	sp|P47985|UCRI_HUMAN		0.814381	0	0.0009777
K562_10ug_DDA_Top40_r01.22197.22197.2	HFNLLSSK	sp|Q9BUP3|HTAI2_HUMAN		0.814397	0	0.000977704
K562_10ug_DDA_Top100_r01.26850.26850.2	LLLGAGESGK	sp|P08754|GNAI3_HUMAN		0.814419	0	0.000977707
K562_10ug_DDA_Top40_r02.62039.62039.2	TFIVGDQISFADYNLL	sp|P09211|GSTP1_HUMAN		0.814455	0	0.000977711
K562_10ug_DDA_Top40_r02.05485.05485.3	IIHGAGYSEEDKR	sp|P29992|GNA11_HUMAN		0.814501	0	0.000977715
K562_10ug_DDA_Top100_r02.25702.25702.3	NLSASFPMEESSINYT	sp|P0DJD1|RGPD2_HUMAN		0.814525	0	0.000977719
K562_10ug_DDA_Top20_r02.20393.20393.2	SFYVNGLTLGGQK	sp|P07737|PROF1_HUMAN		0.81455	0	0.000977723
K562_10ug_DDA_Top100_r02.91310.91310.2	EFGAGPLFNQILPL	sp|O75533|SF3B1_HUMAN		0.814553	0	0.000977727
K562_10ug_DDA_Top50_r01.54185.54185.2	VLFPLLTK	sp|Q92538|GBF1_HUMAN		0.814574	0	0.000977731
K562_10ug_DDA_Top50_r02.05252.05252.2	AVAAQNCYK	sp|P60174|TPIS_HUMAN	7=160.030649	0.814594	0	0.000977735
K562_10ug_DDA_Top100_r02.16437.16437.2	SQPELIEAHTCER	sp|Q9BTW9|TBCD_HUMAN	11=160.030649	0.814595	0	0.000977739
K562_10ug_DDA_Top50_r01.25323.25323.2	SSQQPVSEVSTIPCPR	sp|Q15154|PCM1_HUMAN	14=160.030649	0.814642	0	0.000977742
K562_10ug_DDA_Top100_r01.08573.08573.2	TENDHINLK	sp|P55854|SUMO3_HUMAN		0.814658	0	0.000977746
K562_10ug_DDA_Top100_r02.40940.40940.2	LLNYAPLEK	sp|P62875|RPAB5_HUMAN		0.814665	0	0.00097775
K562_10ug_DDA_Top50_r02.06751.06751.2	YHTINGHNAEVR	sp|P22626|ROA2_HUMAN		0.814729	0	0.000977754
K562_10ug_DDA_Top20_r01.16493.16493.2	QVSLLIR	sp|Q99623|PHB2_HUMAN		0.814755	0	0.000977758
K562_10ug_DDA_Top100_r02.19398.19398.2	QALEDLEK	sp|Q07866|KLC1_HUMAN		0.814767	0	0.000977762
K562_10ug_DDA_Top100_r02.89594.89594.2	LTLDNAAFPFLAY	sp|P02786|TFR1_HUMAN		0.814782	0	0.000977766
K562_10ug_DDA_Top50_r02.06796.06796.2	LEVEHPAAK	sp|P17987|TCPA_HUMAN		0.814831	0	0.00097777
K562_10ug_DDA_Top20_r01.05923.05923.3	KDIQEESTFSSR	sp|P42704|LPPRC_HUMAN		0.814849	0	0.000977774
K562_10ug_DDA_Top50_r02.18387.18387.2	VLGGSFADQK	sp|O00507|USP9Y_HUMAN		0.81487	0	0.000977777
K562_10ug_DDA_Top100_r01.62063.62063.3	VAHALAEGLGVIACIGEK	sp|P60174|TPIS_HUMAN	14=160.030649	0.814879	0	0.000977781
K562_10ug_DDA_Top50_r02.27966.27966.2	ETEFYLGK	sp|P18077|RL35A_HUMAN		0.814889	0	0.000977785
K562_10ug_DDA_Top20_r02.13523.13523.2	QLEQVYIR	sp|P62318|SMD3_HUMAN		0.8149	0	0.000977789
K562_10ug_DDA_Top50_r02.57767.57767.2	NLQEILSK	sp|Q8N1G2|CMTR1_HUMAN		0.814943	0	0.000977793
K562_10ug_DDA_Top40_r02.06873.06873.2	LAEEVNDK	sp|O94874|UFL1_HUMAN		0.814973	0	0.000977797
K562_10ug_DDA_Top100_r01.40913.40913.3	VKEGMNIVEAMER	sp|P62937|PPIA_HUMAN		0.814984	0	0.000977801
K562_10ug_DDA_Top50_r02.09321.09321.2	LTETQGELK	sp|Q9Y448|SKAP_HUMAN		0.81499	0	0.000977805
K562_10ug_DDA_Top40_r01.41413.41413.2	CPLLKPW	sp|P04075|ALDOA_HUMAN	1=160.030649	0.815075	0	0.000977809
K562_10ug_DDA_Top10_r01.14988.14988.2	ALTVPELTQQVF	sp|P07437|TBB5_HUMAN		0.815116	0	0.000977812
K562_10ug_DDA_Top50_r01.34564.34564.3	TVVLHIDGLDDTSR	sp|Q9NVT9|ARMC1_HUMAN		0.815129	0	0.000977816
K562_10ug_DDA_Top20_r02.19751.19751.2	AVWLPAVK	sp|P63010|AP2B1_HUMAN		0.815167	0	0.00097782
K562_10ug_DDA_Top50_r01.55637.55637.3	THNGESVSYLFSHVPL	sp|P60891|PRPS1_HUMAN		0.815205	0	0.000977824
K562_10ug_DDA_Top50_r01.50592.50592.2	TSTSAVPNLFVPLNTNPK	sp|P35611|ADDA_HUMAN		0.815261	0	0.000977828
K562_10ug_DDA_Top100_r02.52479.52479.2	SDFEFTLK	sp|O95239|KIF4A_HUMAN		0.815303	0	0.000977832
K562_10ug_DDA_Top100_r02.26861.26861.3	VIAVSCGPAQCQETIR	sp|P38117|ETFB_HUMAN	6=160.030649:11=160.030649	0.815304	0	0.000977836
K562_10ug_DDA_Top100_r01.41089.41089.2	YGVIILDEAHER	sp|O43143|DHX15_HUMAN		0.815332	0	0.00097784
K562_10ug_DDA_Top40_r02.20573.20573.2	LNDLIQR	sp|Q15154|PCM1_HUMAN		0.815385	0	0.000977843
K562_10ug_DDA_Top100_r01.67228.67228.2	LPYVLPWK	sp|Q8WW33|GTSF1_HUMAN		0.815394	0	0.000977847
K562_10ug_DDA_Top40_r01.12838.12838.2	FQEITGK	sp|Q9Y450|HBS1L_HUMAN		0.815405	0	0.000977851
K562_10ug_DDA_Top50_r01.30032.30032.2	VSLVGADDLR	sp|Q14160|SCRIB_HUMAN		0.815438	0	0.000977855
K562_10ug_DDA_Top10_r01.10550.10550.2	GVQSLGGTGALR	sp|P17174|AATC_HUMAN		0.815493	0	0.000977859
K562_10ug_DDA_Top40_r02.14547.14547.2	IDIHEVR	sp|Q00839|HNRPU_HUMAN		0.815501	0	0.000977863
K562_10ug_DDA_Top40_r02.12132.12132.2	IYEDVER	sp|O43852|CALU_HUMAN		0.815507	0	0.000977867
K562_10ug_DDA_Top100_r02.11245.11245.2	IVNTNVPR	sp|P14174|MIF_HUMAN		0.815551	0	0.000977871
K562_10ug_DDA_Top40_r01.20430.20430.2	INLYTDR	sp|P35637|FUS_HUMAN		0.815564	0	0.000977875
K562_10ug_DDA_Top40_r02.28886.28886.2	STPLLLGK	sp|P40926|MDHM_HUMAN		0.815582	0	0.000977878
K562_10ug_DDA_Top10_r01.06606.06606.2	LAEDAPWK	sp|P21333|FLNA_HUMAN		0.815608	0	0.000977882
K562_10ug_DDA_Top50_r01.16809.16809.2	VIATDKEDVAFK	sp|P40925|MDHC_HUMAN		0.815614	0	0.000977886
K562_10ug_DDA_Top100_r01.87689.87689.2	DIEQIAEFLEQSVK	sp|P18858|DNLI1_HUMAN		0.815663	0	0.00097789
K562_10ug_DDA_Top50_r01.48800.48800.2	SVFGFSFK	sp|P26639|SYTC_HUMAN		0.815778	0	0.000977894
K562_10ug_DDA_Top20_r02.14633.14633.2	TYSLGSALR	sp|P08670|VIME_HUMAN		0.815793	0	0.000977898
K562_10ug_DDA_Top100_r01.43124.43124.2	IAWALSR	sp|Q04760|LGUL_HUMAN		0.815801	0	0.000977902
K562_10ug_DDA_Top100_r02.28066.28066.2	KVELCSFSGYK	sp|P83731|RL24_HUMAN	5=160.030649	0.815815	0	0.000977906
K562_10ug_DDA_Top40_r01.28621.28621.2	STPLLLGK	sp|P40926|MDHM_HUMAN		0.815839	0	0.00097791
K562_10ug_DDA_Top100_r01.24431.24431.2	IWDVSSGK	sp|P61964|WDR5_HUMAN		0.815847	0	0.000977913
K562_10ug_DDA_Top40_r02.23930.23930.2	VVFCPVK	sp|Q9UBE0|SAE1_HUMAN	4=160.030649	0.815888	0	0.000977917
K562_10ug_DDA_Top50_r02.23542.23542.2	FGLQYQDTK	sp|P26038|MOES_HUMAN		0.815942	0	0.000977921
K562_10ug_DDA_Top10_r02.06185.06185.2	IIDESLR	DECOY1_sp_1896		0.816021	0	0.000977925
K562_10ug_DDA_Top20_r01.15721.15721.2	GVATNWLR	sp|P16435|NCPR_HUMAN		0.816048	0	0.000977929
K562_10ug_DDA_Top100_r01.77957.77957.2	IPTHLFTFI	sp|P10155|RO60_HUMAN		0.816049	0	0.000977933
K562_10ug_DDA_Top50_r02.17693.17693.2	HECAEALGAIAR	sp|Q9BU89|DOHH_HUMAN	3=160.030649	0.816063	0	0.000977937
K562_10ug_DDA_Top50_r01.08412.08412.2	TTLEGHLAK	sp|Q9BW19|KIFC1_HUMAN		0.81607	0	0.000977941
K562_10ug_DDA_Top100_r02.58341.58341.2	VIDLAALASR	sp|A5YKK6|CNOT1_HUMAN		0.816072	0	0.000977945
K562_10ug_DDA_Top50_r01.57997.57997.2	IIDEDGLLNLIR	sp|P35251|RFC1_HUMAN		0.816118	0	0.000977948
K562_10ug_DDA_Top20_r01.22353.22353.2	FLWGSFR	sp|P18754|RCC1_HUMAN		0.816186	0	0.000977952
K562_10ug_DDA_Top100_r02.07936.07936.2	KDDEVAQLK	sp|P07195|LDHB_HUMAN		0.816189	0	0.000977956
K562_10ug_DDA_Top10_r01.06534.06534.2	TISNDGATILK	sp|Q99832|TCPH_HUMAN		0.816193	0	0.00097796
K562_10ug_DDA_Top100_r02.15126.15126.2	AAGIEIQK	sp|Q99459|CDC5L_HUMAN		0.816216	0	0.000977964
K562_10ug_DDA_Top50_r01.19654.19654.2	NLSADQWR	sp|Q9Y2A7|NCKP1_HUMAN		0.816284	0	0.000977968
K562_10ug_DDA_Top50_r01.19187.19187.2	LPAELPAK	sp|P78527|PRKDC_HUMAN		0.816324	0	0.000977972
K562_10ug_DDA_Top10_r02.12137.12137.2	LLKPELLR	sp|Q13838|DX39B_HUMAN		0.816332	0	0.000977976
K562_10ug_DDA_Top50_r01.38199.38199.2	VFSLMDPNSPER	sp|Q7L5D6|GET4_HUMAN		0.816333	0	0.00097798
K562_10ug_DDA_Top100_r01.42613.42613.2	TELAEPIAIR	sp|P07814|SYEP_HUMAN		0.816334	0	0.000977983
K562_10ug_DDA_Top100_r01.20945.20945.2	NMGLYGER	sp|P00505|AATM_HUMAN		0.816392	0	0.000977987
K562_10ug_DDA_Top10_r01.04242.04242.2	LYTEVTR	sp|P31150|GDIA_HUMAN		0.816392	0	0.000977987
K562_10ug_DDA_Top50_r01.11673.11673.2	PLPAEEPER	sp|P26358|DNMT1_HUMAN		0.816392	0	0.000977987
K562_10ug_DDA_Top100_r02.21674.21674.2	ELNNTCEPVVTQPK	sp|Q92598|HS105_HUMAN	6=160.030649	0.816399	0	0.000977999
K562_10ug_DDA_Top40_r02.15135.15135.2	LPQTEQELK	sp|Q9NTJ3|SMC4_HUMAN		0.816434	0	0.000978003
K562_10ug_DDA_Top100_r01.52366.52366.2	YLIPELCK	sp|Q96GX9|MTNB_HUMAN	7=160.030649	0.816438	0	0.000978007
K562_10ug_DDA_Top50_r01.28818.28818.2	NEVDSTLTFR	sp|P21912|SDHB_HUMAN		0.81645	0	0.000978011
K562_10ug_DDA_Top100_r01.23828.23828.3	GLVMVKPGSIKPH	sp|P49411|EFTU_HUMAN		0.816473	0	0.000978015
K562_10ug_DDA_Top100_r02.14965.14965.2	EQGNIEEAVR	sp|O15294|OGT1_HUMAN		0.816495	0	0.000978018
K562_10ug_DDA_Top50_r01.10517.10517.2	NGAVQTIAQR	sp|P82675|RT05_HUMAN		0.816504	0	0.000978022
K562_10ug_DDA_Top100_r01.14157.14157.2	NLSAIQDR	sp|Q96BM9|ARL8A_HUMAN		0.816505	0	0.000978026
K562_10ug_DDA_Top100_r02.56213.56213.2	VPAELICLDPR	sp|O15213|WDR46_HUMAN	7=160.030649	0.81662	0	0.00097803
K562_10ug_DDA_Top100_r02.40551.40551.3	NRPSSGSLIQVVTTEGR	sp|P09417|DHPR_HUMAN		0.816645	0	0.000978034
K562_10ug_DDA_Top50_r02.43019.43019.2	LAFNSLLEK	sp|O75400|PR40A_HUMAN		0.816649	0	0.000978038
K562_10ug_DDA_Top100_r02.21027.21027.2	EFGNLTR	sp|O14949|QCR8_HUMAN		0.816663	0	0.000978042
K562_10ug_DDA_Top40_r02.22676.22676.2	PSTTPFIDK	sp|P27816|MAP4_HUMAN		0.816682	0	0.000978046
K562_10ug_DDA_Top50_r01.08480.08480.2	KIEEVVER	sp|P30837|AL1B1_HUMAN		0.8167	0	0.00097805
K562_10ug_DDA_Top40_r01.08366.08366.4	VTGVHEEATEEDIHDK	sp|Q9Y5S9|RBM8A_HUMAN		0.816729	0	0.000978053
K562_10ug_DDA_Top100_r01.69662.69662.4	QVFDVGPRYTNLSYIGEGAYGMVCSAYDNVNK	sp|P28482|MK01_HUMAN	24=160.030649	0.816732	0	0.000978057
K562_10ug_DDA_Top20_r02.14126.14126.2	FMTDPIR	sp|P38919|IF4A3_HUMAN		0.816732	0	0.000978057
K562_10ug_DDA_Top50_r01.12274.12274.2	QILDEAGK	sp|P18206|VINC_HUMAN		0.816732	0	0.000978057
K562_10ug_DDA_Top20_r01.02702.02702.3	SQAVEKPPSEKPR	sp|Q7Z7K6|CENPV_HUMAN		0.816743	0	0.000978069
K562_10ug_DDA_Top20_r01.09367.09367.2	VYDQMPEPR	sp|O75251|NDUS7_HUMAN		0.816826	0	0.000978073
K562_10ug_DDA_Top40_r02.28161.28161.2	GIPLENVYK	sp|Q8NDH2|CC168_HUMAN		0.816848	0	0.000978077
K562_10ug_DDA_Top50_r01.07670.07670.2	SATADQEFSK	sp|Q9NVE7|PANK4_HUMAN		0.816851	0	0.000978081
K562_10ug_DDA_Top10_r02.05596.05596.2	NFSCLTR	sp|P40925|MDHC_HUMAN	4=160.030649	0.816863	0	0.000978085
K562_10ug_DDA_Top100_r02.15483.15483.2	QSSNFGPMK	sp|Q32P51|RA1L2_HUMAN		0.816885	0	0.000978088
K562_10ug_DDA_Top50_r02.17897.17897.2	AETEELIR	sp|P29590|PML_HUMAN		0.816924	0	0.000978092
K562_10ug_DDA_Top50_r02.23094.23094.3	YANTVLSGGTTMYPGIADR	sp|P60709|ACTB_HUMAN		0.816936	0	0.000978096
K562_10ug_DDA_Top40_r02.39386.39386.2	AVFLLDDK	sp|Q9H799|CPLN1_HUMAN		0.816984	0	0.0009781
K562_10ug_DDA_Top100_r01.42936.42936.2	LEAGDYADLVK	sp|Q14008|CKAP5_HUMAN		0.817003	0	0.000978104
K562_10ug_DDA_Top100_r02.29749.29749.2	TVLFTNAR	sp|P42285|MTREX_HUMAN		0.817003	0	0.000978104
K562_10ug_DDA_Top10_r02.06641.06641.2	YAICGAIR	sp|P63220|RS21_HUMAN	4=160.030649	0.817121	0	0.000978112
K562_10ug_DDA_Top100_r01.40667.40667.2	GEFSMDLR	sp|P07737|PROF1_HUMAN		0.817159	0	0.000978116
K562_10ug_DDA_Top50_r01.48453.48453.2	AANNGALPPDLSYIVR	sp|P08574|CY1_HUMAN		0.817179	0	0.00097812
K562_10ug_DDA_Top20_r02.25862.25862.2	NLLIWIK	sp|Q9BTM9|URM1_HUMAN		0.817195	0	0.000978123
K562_10ug_DDA_Top50_r01.07879.07879.2	ALQGDYDQSR	sp|Q9Y6D9|MD1L1_HUMAN		0.817206	0	0.000978127
K562_10ug_DDA_Top50_r01.57178.57178.4	NDPPMEAAGFTAQVIILNHPGQISAGYAPVLDCH	sp|Q5VTE0|EF1A3_HUMAN	33=160.030649	0.817304	0	0.000978131
K562_10ug_DDA_Top40_r02.32985.32985.2	FVVEVIK	sp|Q07021|C1QBP_HUMAN		0.817329	0	0.000978135
K562_10ug_DDA_Top100_r02.10026.10026.2	RLEEAALR	sp|Q96A33|CCD47_HUMAN		0.817332	0	0.000978139
K562_10ug_DDA_Top100_r02.64458.64458.2	RPTLTTFF	sp|P16150|LEUK_HUMAN		0.817347	0	0.000978143
K562_10ug_DDA_Top50_r02.50235.50235.3	YFLWPLQHGTLH	sp|P16083|NQO2_HUMAN		0.81738	0	0.000978147
K562_10ug_DDA_Top100_r01.23915.23915.3	VVQVVKPHTPLIR	sp|P82909|RT36_HUMAN		0.817383	0	0.000978151
K562_10ug_DDA_Top100_r01.18252.18252.2	VLLDTANK	sp|P08243|ASNS_HUMAN		0.817411	0	0.000978155
K562_10ug_DDA_Top100_r02.45892.45892.4	IGSLICNVGAGGPAPAAGAAPAGGPAPSTAAAPAEEK	sp|P05386|RLA1_HUMAN	6=160.030649	0.817429	0	0.000978158
K562_10ug_DDA_Top40_r01.59011.59011.2	SAPFFIPTIPGLVPR	sp|Q8NI36|WDR36_HUMAN		0.817445	0	0.000978162
K562_10ug_DDA_Top50_r02.48315.48315.2	QQDVLGFLEANK	sp|O75368|SH3L1_HUMAN		0.817446	0	0.000978166
K562_10ug_DDA_Top40_r01.58943.58943.3	LADQCTGLQGFLVFHSFGGGTGSGFTSL	sp|Q71U36|TBA1A_HUMAN	5=160.030649	0.817641	0	0.00097817
K562_10ug_DDA_Top40_r02.13738.13738.2	HEPIGVCGQ	sp|O94788|AL1A2_HUMAN	7=160.030649	0.817685	0	0.000978174
K562_10ug_DDA_Top40_r01.17287.17287.2	TESTPITAVK	sp|Q9Y678|COPG1_HUMAN		0.817736	0	0.000978178
K562_10ug_DDA_Top40_r01.07994.07994.2	RPGTVALR	sp|Q16695|H31T_HUMAN		0.817775	0	0.000978182
K562_10ug_DDA_Top40_r01.24919.24919.2	AQPSFSAEDIAK	sp|P25205|MCM3_HUMAN		0.817792	0	0.000978186
K562_10ug_DDA_Top20_r01.04089.04089.3	GTHNFHNFTSQK	sp|Q9Y606|TRUA_HUMAN		0.817798	0	0.00097819
K562_10ug_DDA_Top20_r01.14606.14606.2	TALQEVLK	sp|P25398|RS12_HUMAN		0.817834	0	0.000978193
K562_10ug_DDA_Top100_r02.25376.25376.2	LLDEEISR	sp|Q96PU8|QKI_HUMAN		0.817868	0	0.000978197
K562_10ug_DDA_Top100_r01.16313.16313.2	TDTYVTDNGDGTYR	sp|Q14315|FLNC_HUMAN		0.817886	0	0.000978201
K562_10ug_DDA_Top20_r01.06837.06837.2	SLEQLQK	sp|Q14980|NUMA1_HUMAN		0.817886	0	0.000978201
K562_10ug_DDA_Top100_r02.67738.67738.3	GFQFVSSSLPDICYR	sp|P62633|CNBP_HUMAN	13=160.030649	0.817892	0	0.000978209
K562_10ug_DDA_Top100_r02.72501.72501.5	GQYISPFHDIPIYADKDVFHMVVEVPR	sp|Q15181|IPYR_HUMAN		0.817896	0	0.000978213
K562_10ug_DDA_Top40_r02.57014.57014.2	YSVWIGGSILA	sp|P68133|ACTS_HUMAN		0.817897	0	0.000978217
K562_10ug_DDA_Top40_r02.24623.24623.2	VAEEFLK	sp|P59998|ARPC4_HUMAN		0.817953	0	0.000978221
K562_10ug_DDA_Top50_r02.56906.56906.2	NVIPALELVEPIK	sp|P07602|SAP_HUMAN		0.817953	0	0.000978221
K562_10ug_DDA_Top100_r02.77705.77705.3	VTELEDKFDLLVDANDVILER	sp|Q01780|EXOSX_HUMAN		0.81799	0	0.000978228
K562_10ug_DDA_Top40_r01.05598.05598.2	SVQTADHR	sp|Q16658|FSCN1_HUMAN		0.818021	0	0.000978232
K562_10ug_DDA_Top50_r01.39002.39002.2	SLILLDECSK	sp|Q9NYY8|FAKD2_HUMAN	8=160.030649	0.818031	0	0.000978236
K562_10ug_DDA_Top50_r01.12016.12016.2	SFVIDHQR	sp|O15269|SPTC1_HUMAN		0.818064	0	0.00097824
K562_10ug_DDA_Top50_r02.61354.61354.2	GSTPEAAAQVVQWVSF	sp|P26641|EF1G_HUMAN		0.818075	0	0.000978244
K562_10ug_DDA_Top100_r02.43252.43252.2	HTGPGILSMANAGPN	sp|P62937|PPIA_HUMAN		0.818089	0	0.000978248
K562_10ug_DDA_Top50_r02.35339.35339.2	IMDPEIALK	sp|Q9H0L4|CSTFT_HUMAN		0.818096	0	0.000978252
K562_10ug_DDA_Top50_r02.55405.55405.2	FQQAVDAVEEFLR	sp|Q49A26|GLYR1_HUMAN		0.818141	0	0.000978256
K562_10ug_DDA_Top50_r01.49805.49805.3	HGLEVIYTIEPIDEYCVQQLK	sp|Q58FG1|HS904_HUMAN	16=160.030649	0.818188	0	0.00097826
K562_10ug_DDA_Top10_r02.04054.04054.2	VLEAAAQAAR	sp|Q9NPD3|EXOS4_HUMAN		0.818194	0	0.000978263
K562_10ug_DDA_Top100_r01.48929.48929.2	SFVPFPR	sp|P0CG12|CTF8A_HUMAN		0.8182	0	0.000978267
K562_10ug_DDA_Top100_r02.49105.49105.2	SFVPFPR	sp|P0CG12|CTF8A_HUMAN		0.8182	0	0.000978267
K562_10ug_DDA_Top40_r02.25344.25344.2	TLISEPCGIK	sp|O60678|ANM3_HUMAN	7=160.030649	0.818242	0	0.000978275
K562_10ug_DDA_Top100_r02.42807.42807.2	HLGFIEIR	sp|Q9Y383|LC7L2_HUMAN		0.818243	0	0.000978279
K562_10ug_DDA_Top100_r01.35357.35357.3	EVLGEHIVPSDQQQIVR	sp|Q8N9N8|EIF1A_HUMAN		0.818267	0	0.000978283
K562_10ug_DDA_Top100_r02.36249.36249.2	ELASPVSPELR	sp|Q5T4S7|UBR4_HUMAN		0.818292	0	0.000978287
K562_10ug_DDA_Top50_r01.25102.25102.2	ALEAANGELEVK	sp|P08727|K1C19_HUMAN		0.818338	0	0.000978291
K562_10ug_DDA_Top40_r02.50324.50324.2	FEPPLFHPNVYPSGTVCL	sp|P63279|UBC9_HUMAN	17=160.030649	0.818367	0	0.000978295
K562_10ug_DDA_Top100_r01.09757.09757.2	VQQGEEFER	sp|P00568|KAD1_HUMAN		0.818369	0	0.000978298
K562_10ug_DDA_Top50_r02.40529.40529.3	AWGVNLPAHTVIIK	sp|O75643|U520_HUMAN		0.818375	0	0.000978302
K562_10ug_DDA_Top50_r01.25030.25030.2	VLTAPTLR	sp|A8MPS7|YDJC_HUMAN		0.818386	0	0.000978306
K562_10ug_DDA_Top50_r02.50269.50269.2	QYATLDVYNPFETR	sp|O14828|SCAM3_HUMAN		0.818398	0	0.00097831
K562_10ug_DDA_Top100_r01.73265.73265.3	AFLSTHPNTETVFEAFLK	sp|Q96S44|PRPK_HUMAN		0.818412	0	0.000978314
K562_10ug_DDA_Top10_r01.07343.07343.3	KTGQPMINLYTDR	sp|P35637|FUS_HUMAN		0.818416	0	0.000978318
K562_10ug_DDA_Top50_r02.57940.57940.2	GAMAVIDGNVMAINP	sp|O75153|CLU_HUMAN		0.81844	0	0.000978322
K562_10ug_DDA_Top50_r02.51689.51689.2	SFTFVVFK	sp|P50416|CPT1A_HUMAN		0.818445	0	0.000978326
K562_10ug_DDA_Top50_r02.07537.07537.2	STGGSVASAVK	sp|Q13547|HDAC1_HUMAN		0.818459	0	0.00097833
K562_10ug_DDA_Top50_r02.23027.23027.2	ASADLSPYVR	sp|O00203|AP3B1_HUMAN		0.818471	0	0.000978333
K562_10ug_DDA_Top50_r02.50563.50563.2	ILLAELEQLKG	sp|P08670|VIME_HUMAN		0.818489	0	0.000978337
K562_10ug_DDA_Top100_r02.41453.41453.3	QITVNDLPVGR	sp|P32119|PRDX2_HUMAN		0.818503	0	0.000978341
K562_10ug_DDA_Top40_r02.06725.06725.2	LLQSSASR	sp|Q9UQ80|PA2G4_HUMAN		0.818519	0	0.000978345
K562_10ug_DDA_Top20_r02.10012.10012.2	IINSLPNR	sp|P46109|CRKL_HUMAN		0.818556	0	0.000978349
K562_10ug_DDA_Top50_r01.09866.09866.2	LPDGQEYQR	sp|Q14694|UBP10_HUMAN		0.818559	0	0.000978353
K562_10ug_DDA_Top50_r02.10005.10005.2	NICVGESGDR	sp|P62913|RL11_HUMAN	3=160.030649	0.818583	0	0.000978357
K562_10ug_DDA_Top40_r01.46551.46551.2	VGLVGVDQFLVK	sp|P13639|EF2_HUMAN		0.818664	0	0.000978361
K562_10ug_DDA_Top50_r01.43687.43687.3	RPLPGGDEAITAIWETR	sp|Q9BRQ3|NUD22_HUMAN		0.818678	0	0.000978365
K562_10ug_DDA_Top100_r02.18284.18284.2	IGIAPPER	sp|Q8N7R1|P1L12_HUMAN		0.818689	0	0.000978369
K562_10ug_DDA_Top20_r02.28202.28202.2	VLLGQDEPLIHVF	sp|Q9BT73|PSMG3_HUMAN		0.81876	0	0.000978372
K562_10ug_DDA_Top100_r02.54482.54482.2	LTWVIGTGSPR	sp|Q92616|GCN1_HUMAN		0.818766	0	0.000978376
K562_10ug_DDA_Top100_r01.45745.45745.2	YEAWLAEAESR	sp|Q15642|CIP4_HUMAN		0.818777	0	0.00097838
K562_10ug_DDA_Top20_r02.08292.08292.2	AGSAAVCLR	sp|Q16658|FSCN1_HUMAN	7=160.030649	0.818784	0	0.000978384
K562_10ug_DDA_Top50_r01.38251.38251.2	GLSFSEATASNLVK	sp|Q9UEY8|ADDG_HUMAN		0.818828	0	0.000978388
K562_10ug_DDA_Top100_r02.34496.34496.3	MSVHLSPCFR	sp|P62280|RS11_HUMAN	8=160.030649	0.818841	0	0.000978392
K562_10ug_DDA_Top10_r02.10345.10345.3	GPHLVQSDGTVPFWAH	sp|P49257|LMAN1_HUMAN		0.818853	0	0.000978396
K562_10ug_DDA_Top50_r02.51964.51964.2	SIEDPFDQDDWGAWQK	sp|P06733|ENOA_HUMAN		0.818893	0	0.0009784
K562_10ug_DDA_Top50_r02.46491.46491.2	FIEFASFEDAK	sp|P19338|NUCL_HUMAN		0.818961	0	0.000978404
K562_10ug_DDA_Top50_r02.64075.64075.2	MPAYQELVEEAIAYGR	sp|P37837|TALDO_HUMAN	1=147.035385	0.818969	0	0.000978407
K562_10ug_DDA_Top50_r01.40880.40880.2	VGLISVSNLPK	sp|Q92688|AN32B_HUMAN		0.818991	0	0.000978411
K562_10ug_DDA_Top50_r01.22053.22053.2	NHTIPGFQQAS	sp|Q9HD15|SRA1_HUMAN		0.819051	0	0.000978415
K562_10ug_DDA_Top20_r02.22977.22977.2	ACQSIYPLHDVF	sp|P61247|RS3A_HUMAN	2=160.030649	0.81916	0	0.000978419
K562_10ug_DDA_Top100_r01.44824.44824.2	VESFSDYPPLGR	sp|Q5VTE0|EF1A3_HUMAN		0.8192	0	0.000978423
K562_10ug_DDA_Top40_r01.09983.09983.2	DSLYAQGK	sp|P83881|RL36A_HUMAN		0.819204	0	0.000978427
K562_10ug_DDA_Top100_r02.88216.88216.2	VDSYLPVILDIIK	sp|P07602|SAP_HUMAN		0.819208	0	0.000978431
K562_10ug_DDA_Top100_r02.72529.72529.3	STVLSLDWHPNNVLLAAGSCDFK	sp|Q92747|ARC1A_HUMAN	20=160.030649	0.819249	0	0.000978435
K562_10ug_DDA_Top100_r02.51743.51743.2	LFNPDVCWDR	sp|O00483|NDUA4_HUMAN	7=160.030649	0.819267	0	0.000978439
K562_10ug_DDA_Top50_r02.25564.25564.2	NGDYLCVK	sp|P55884|EIF3B_HUMAN	6=160.030649	0.819307	0	0.000978442
K562_10ug_DDA_Top20_r02.19428.19428.2	SEITFELPDNAK	sp|Q9Y3B3|TMED7_HUMAN		0.819321	0	0.000978446
K562_10ug_DDA_Top100_r02.78200.78200.2	FPSEYVPTVFDNY	sp|P60953|CDC42_HUMAN		0.819381	0	0.00097845
K562_10ug_DDA_Top50_r02.06614.06614.2	WETEERPR	sp|Q13162|PRDX4_HUMAN		0.819381	0	0.00097845
K562_10ug_DDA_Top100_r01.48328.48328.2	GFYEVFK	sp|Q00325|MPCP_HUMAN		0.819406	0	0.000978458
K562_10ug_DDA_Top100_r01.74609.74609.3	FLYEELGLDSTSVFEDLKK	sp|Q4J6C6|PPCEL_HUMAN		0.819429	0	0.000978462
K562_10ug_DDA_Top100_r02.34826.34826.2	IFAGVDVTK	sp|P31040|SDHA_HUMAN		0.819443	0	0.000978466
K562_10ug_DDA_Top50_r01.09661.09661.2	NVSDAVAQSTR	sp|P60174|TPIS_HUMAN		0.819495	0	0.00097847
K562_10ug_DDA_Top100_r02.34060.34060.2	FGPGGQLIK	sp|O15027|SC16A_HUMAN		0.819513	0	0.000978474
K562_10ug_DDA_Top50_r01.42114.42114.2	YGPAGPYGIFAGR	sp|O15173|PGRC2_HUMAN		0.81954	0	0.000978477
K562_10ug_DDA_Top100_r01.44356.44356.2	NSVSQISVLSGGK	sp|O15143|ARC1B_HUMAN		0.819561	0	0.000978481
K562_10ug_DDA_Top10_r02.11975.11975.2	SEASVFDAYVLPK	sp|P62854|RS26_HUMAN		0.819636	0	0.000978485
K562_10ug_DDA_Top50_r01.40975.40975.2	VLLVFANK	sp|P84085|ARF5_HUMAN		0.819654	0	0.000978489
K562_10ug_DDA_Top50_r01.51568.51568.4	IYSALILHDDEVTVTEDKINALIK	sp|P05386|RLA1_HUMAN		0.819655	0	0.000978493
K562_10ug_DDA_Top50_r01.12695.12695.2	SAAMTLNER	sp|Q9NYF8|BCLF1_HUMAN		0.819658	0	0.000978497
K562_10ug_DDA_Top100_r02.55078.55078.2	LTPITYPQGLAMAK	sp|P63000|RAC1_HUMAN		0.81967	0	0.000978501
K562_10ug_DDA_Top40_r02.07217.07217.3	HSSTPNSSEFSR	sp|Q8N9Q2|SR1IP_HUMAN		0.819672	0	0.000978505
K562_10ug_DDA_Top50_r01.30744.30744.2	TTFYTALGR	sp|Q9UIA9|XPO7_HUMAN		0.819686	0	0.000978509
K562_10ug_DDA_Top50_r01.08136.08136.2	DVMDSTTTQK	sp|Q6P2Q9|PRP8_HUMAN		0.819689	0	0.000978513
K562_10ug_DDA_Top100_r01.52522.52522.2	VYPLDFAR	sp|P12235|ADT1_HUMAN		0.819713	0	0.000978516
K562_10ug_DDA_Top40_r02.33863.33863.2	ILTLTYVDK	sp|P08240|SRPRA_HUMAN		0.819756	0	0.00097852
K562_10ug_DDA_Top100_r01.77618.77618.2	LHFFMPGFAP	sp|Q13885|TBB2A_HUMAN		0.819774	0	0.000978524
K562_10ug_DDA_Top20_r02.15448.15448.2	TALGVERR	sp|Q92616|GCN1_HUMAN		0.819777	0	0.000978528
K562_10ug_DDA_Top100_r01.45466.45466.2	TVLEQVL	sp|P25685|DNJB1_HUMAN		0.819782	0	0.000978532
K562_10ug_DDA_Top100_r02.47864.47864.2	IINILTDK	sp|P50851|LRBA_HUMAN		0.819797	0	0.000978536
K562_10ug_DDA_Top40_r02.13107.13107.2	VSQVAIGR	sp|Q14376|GALE_HUMAN		0.819837	0	0.00097854
K562_10ug_DDA_Top100_r02.29692.29692.2	IFVVDSNDR	sp|P84085|ARF5_HUMAN		0.819913	0	0.000978544
K562_10ug_DDA_Top10_r02.03798.03798.2	AVNISAAR	sp|P40227|TCPZ_HUMAN		0.819915	0	0.000978548
K562_10ug_DDA_Top10_r02.09164.09164.2	VAPEEHPVLLTEA	sp|A5A3E0|POTEF_HUMAN		0.819993	0	0.000978551
K562_10ug_DDA_Top10_r02.05247.05247.2	TESTPITAVK	sp|Q9Y678|COPG1_HUMAN		0.820012	0	0.000978555
K562_10ug_DDA_Top40_r02.08063.08063.2	RPGTVALR	sp|Q16695|H31T_HUMAN		0.820014	0	0.000978559
K562_10ug_DDA_Top50_r01.41624.41624.2	LTTPTYGDLNHLVS	sp|Q13885|TBB2A_HUMAN		0.820051	0	0.000978563
K562_10ug_DDA_Top50_r01.05270.05270.2	SDLDSETR	sp|Q9Y266|NUDC_HUMAN		0.820102	0	0.000978567
K562_10ug_DDA_Top40_r02.24911.24911.2	LLPGELAK	sp|P58876|H2B1D_HUMAN		0.820118	0	0.000978571
K562_10ug_DDA_Top50_r01.28183.28183.3	AEHQVGEDGFLLK	sp|P42229|STA5A_HUMAN		0.820146	0	0.000978575
K562_10ug_DDA_Top100_r01.49678.49678.2	RFEELCSDLFR	sp|P48741|HSP77_HUMAN	6=160.030649	0.820175	0	0.000978579
K562_10ug_DDA_Top100_r02.11808.11808.2	QMYDEGER	sp|A6NHR9|SMHD1_HUMAN	2=147.035385	0.820186	0	0.000978583
K562_10ug_DDA_Top40_r01.29577.29577.2	IWTESAFR	sp|P36578|RL4_HUMAN		0.820186	0	0.000978583
K562_10ug_DDA_Top50_r01.06886.06886.2	ATLPDADKER	sp|P12814|ACTN1_HUMAN		0.820195	0	0.00097859
K562_10ug_DDA_Top100_r02.82766.82766.4	HSQDLAFLSMLNDIAAVPATAMPFRG	sp|P49327|FAS_HUMAN		0.820209	0	0.000978594
K562_10ug_DDA_Top20_r01.27290.27290.2	YWFAATVAVPLVGK	sp|Q9BUN8|DERL1_HUMAN		0.820243	0	0.00097462
K562_10ug_DDA_Top50_r01.61560.61560.2	MPPYTVVYFP	sp|P09211|GSTP1_HUMAN		0.820292	0	0.000974624
K562_10ug_DDA_Top10_r01.13175.13175.2	VTFLPTGITFK	sp|Q9Y624|JAM1_HUMAN		0.820293	0	0.000974628
K562_10ug_DDA_Top50_r01.19589.19589.2	AGGSFDLR	sp|O43760|SNG2_HUMAN		0.820295	0	0.000974632
K562_10ug_DDA_Top100_r01.35472.35472.4	LHPCPPPDFFRPCR	sp|Q9H6R4|NOL6_HUMAN	13=160.030649:4=160.030649	0.82034	0	0.000974636
K562_10ug_DDA_Top40_r01.52799.52799.2	VLLGQDEPLIHVF	sp|Q9BT73|PSMG3_HUMAN		0.820412	0	0.000974639
K562_10ug_DDA_Top20_r01.09072.09072.2	SAYPEELSR	sp|P07686|HEXB_HUMAN		0.820481	0	0.000974643
K562_10ug_DDA_Top100_r02.78329.78329.3	LGLVPVSEASIIIAVSSAHR	sp|O96007|MOC2B_HUMAN		0.820485	0	0.000974647
K562_10ug_DDA_Top40_r02.14103.14103.2	EDYSITTK	sp|Q9BUQ8|DDX23_HUMAN		0.820562	0	0.000974651
K562_10ug_DDA_Top100_r02.07302.07302.2	VFQTASER	sp|Q96T76|MMS19_HUMAN		0.820563	0	0.000974655
K562_10ug_DDA_Top100_r01.57846.57846.2	LDADLLVPASVK	sp|Q8WWQ0|PHIP_HUMAN		0.820568	0	0.000974659
K562_10ug_DDA_Top50_r02.47952.47952.2	FNFLNPNDPYHAY	sp|Q15459|SF3A1_HUMAN		0.820591	0	0.000974663
K562_10ug_DDA_Top50_r01.48861.48861.3	GGSIQTSVNALSADVLGR	sp|Q99832|TCPH_HUMAN		0.820621	0	0.000974667
K562_10ug_DDA_Top50_r01.36094.36094.2	IEALGGFVSH	sp|P49593|PPM1F_HUMAN		0.820623	0	0.000974671
K562_10ug_DDA_Top50_r01.30314.30314.2	AGIVQEDVQPPGLK	sp|Q8N5G0|SIM20_HUMAN		0.820624	0	0.000974674
K562_10ug_DDA_Top50_r02.14306.14306.2	WDVSTTK	sp|P07814|SYEP_HUMAN		0.820625	0	0.000974678
K562_10ug_DDA_Top40_r02.15512.15512.2	ALQATVGNSYK	sp|P11279|LAMP1_HUMAN		0.820774	0	0.000974682
K562_10ug_DDA_Top100_r01.68048.68048.2	LFYSFFK	sp|Q9Y333|LSM2_HUMAN		0.820821	0	0.000974686
K562_10ug_DDA_Top100_r01.50076.50076.2	GVEWAAFGR	sp|Q6IA86|ELP2_HUMAN		0.820833	0	0.00097469
K562_10ug_DDA_Top50_r02.27792.27792.2	FGPLASVK	sp|O15042|SR140_HUMAN		0.820847	0	0.000974694
K562_10ug_DDA_Top100_r01.06848.06848.2	NHQPYLER	sp|Q92841|DDX17_HUMAN		0.820857	0	0.000974698
K562_10ug_DDA_Top20_r02.13489.13489.2	QLVEQVEQIQK	sp|Q9BVK6|TMED9_HUMAN		0.820873	0	0.000974702
K562_10ug_DDA_Top50_r01.28777.28777.2	SVTGGMCSVYLK	sp|O00267|SPT5H_HUMAN	7=160.030649	0.820892	0	0.000974705
K562_10ug_DDA_Top20_r01.21286.21286.4	ALAFHPIEPVLITASEDHTLK	sp|O43815|STRN_HUMAN		0.820906	0	0.000974709
K562_10ug_DDA_Top100_r01.79628.79628.3	VQENLLANGVDLVTYITR	sp|P21283|VATC1_HUMAN		0.821002	0	0.000974713
K562_10ug_DDA_Top20_r02.15830.15830.2	LLLQVQHA	sp|P12235|ADT1_HUMAN		0.821107	0	0.000974717
K562_10ug_DDA_Top100_r02.23677.23677.2	ETAAGGLTLK	sp|Q92797|SYMPK_HUMAN		0.821119	0	0.000974721
K562_10ug_DDA_Top50_r02.19507.19507.3	RPSSAIYPSDSFR	sp|Q92974|ARHG2_HUMAN		0.821197	0	0.000974725
K562_10ug_DDA_Top100_r02.28217.28217.3	SLIGVEYKPVSATGAEDKDK	sp|P07814|SYEP_HUMAN		0.821201	0	0.000974729
K562_10ug_DDA_Top100_r02.77773.77773.2	LIAQIVASDPDFYSEAILGK	sp|Q5VVQ6|OTU1_HUMAN		0.821221	0	0.000974733
K562_10ug_DDA_Top40_r02.39540.39540.2	LTTPTYGDLNHLVSA	sp|Q13885|TBB2A_HUMAN		0.821242	0	0.000974736
K562_10ug_DDA_Top40_r01.06902.06902.2	GRIPVNTR	sp|P09622|DLDH_HUMAN		0.821251	0	0.00097474
K562_10ug_DDA_Top100_r01.06483.06483.2	SVTVGTQATK	sp|O43847|NRDC_HUMAN		0.821265	0	0.000974744
K562_10ug_DDA_Top100_r02.40749.40749.2	AILSPAFK	sp|P34932|HSP74_HUMAN		0.821287	0	0.000974748
K562_10ug_DDA_Top20_r01.18827.18827.2	VYPLDFAR	sp|P12235|ADT1_HUMAN		0.821332	0	0.000974752
K562_10ug_DDA_Top50_r02.36087.36087.2	LWSIVDK	sp|Q9NR19|ACSA_HUMAN		0.821339	0	0.000974756
K562_10ug_DDA_Top100_r02.40564.40564.3	PQPDPNAEFDPDLPGGGLHR	sp|O00488|ZN593_HUMAN		0.821393	0	0.00097476
K562_10ug_DDA_Top100_r01.40818.40818.2	SIAGLLLK	sp|Q15149|PLEC_HUMAN		0.821413	0	0.000974764
K562_10ug_DDA_Top100_r02.31730.31730.2	TPALISDYK	sp|Q02880|TOP2B_HUMAN		0.82147	0	0.000970789
K562_10ug_DDA_Top50_r02.38267.38267.2	VLNPLCQVDYR	sp|Q15437|SC23B_HUMAN	6=160.030649	0.821474	0	0.000970793
K562_10ug_DDA_Top100_r01.32892.32892.2	TLTPDQWAR	sp|Q9H3K6|BOLA2_HUMAN		0.82151	0	0.000970797
K562_10ug_DDA_Top10_r01.10339.10339.2	FLLKPELLR	sp|Q13838|DX39B_HUMAN		0.821534	0	0.0009708
K562_10ug_DDA_Top40_r02.62606.62606.3	VTASGPGLSSYGVPASLPV	sp|O75369|FLNB_HUMAN		0.821534	0	0.0009708
K562_10ug_DDA_Top40_r02.51152.51152.3	NGGLGHMNIALLSDLTK	sp|P30048|PRDX3_HUMAN		0.821561	0	0.000970808
K562_10ug_DDA_Top40_r02.11558.11558.2	EIELTHR	sp|O43395|PRPF3_HUMAN		0.821581	0	0.000970812
K562_10ug_DDA_Top50_r01.36284.36284.3	IIFSEHLPLSK	sp|Q9Y2L1|RRP44_HUMAN		0.821586	0	0.000970816
K562_10ug_DDA_Top40_r02.24705.24705.2	LLPGELAK	sp|P58876|H2B1D_HUMAN		0.821601	0	0.00097082
K562_10ug_DDA_Top100_r01.45628.45628.2	YTIIPLNK	sp|O95347|SMC2_HUMAN		0.82165	0	0.000970824
K562_10ug_DDA_Top20_r01.07180.07180.2	SLPSDVESR	sp|Q9GZS1|RPA49_HUMAN		0.821675	0	0.000970827
K562_10ug_DDA_Top50_r02.22116.22116.2	GLTETGLYR	sp|Q9H0H5|RGAP1_HUMAN		0.821721	0	0.000970831
K562_10ug_DDA_Top20_r02.06347.06347.3	LKGELESSDQVR	sp|Q9P2E9|RRBP1_HUMAN		0.82173	0	0.000970835
K562_10ug_DDA_Top50_r02.53697.53697.2	NPAAFDFLLQR	sp|Q07864|DPOE1_HUMAN		0.821784	0	0.000970839
K562_10ug_DDA_Top100_r01.14483.14483.2	YASSPGGVYATR	sp|P08670|VIME_HUMAN		0.821832	0	0.000970843
K562_10ug_DDA_Top100_r02.44150.44150.2	TLEPICDADPSALAK	sp|Q5T8P6|RBM26_HUMAN	6=160.030649	0.821869	0	0.000970847
K562_10ug_DDA_Top50_r02.14950.14950.2	IAEELPK	sp|Q01780|EXOSX_HUMAN		0.8219	0	0.000970851
K562_10ug_DDA_Top50_r02.26886.26886.2	VLELDSVK	sp|P30154|2AAB_HUMAN		0.821921	0	0.000970854
K562_10ug_DDA_Top50_r02.49163.49163.2	ILIPVLDR	sp|Q9UJZ1|STML2_HUMAN		0.821923	0	0.000970858
K562_10ug_DDA_Top100_r01.22054.22054.2	AVPFNAPK	sp|Q96CT7|CC124_HUMAN		0.821934	0	0.000970862
K562_10ug_DDA_Top40_r01.38600.38600.3	LAHLVGDQDQFDSFLK	sp|Q9H4A4|AMPB_HUMAN		0.821938	0	0.000970866
K562_10ug_DDA_Top50_r02.17124.17124.3	LGRPDGVPMPDK	sp|P00558|PGK1_HUMAN		0.821938	0	0.000970866
K562_10ug_DDA_Top50_r02.46582.46582.2	TEEILADVLK	sp|P56537|IF6_HUMAN		0.82195	0	0.000970874
K562_10ug_DDA_Top20_r01.08036.08036.3	EAPPMEKPEVVK	sp|P62841|RS15_HUMAN	5=147.035385	0.822003	0	0.000970878
K562_10ug_DDA_Top50_r01.16113.16113.3	DITQSAQHALR	sp|Q12906|ILF3_HUMAN		0.822005	0	0.000970882
K562_10ug_DDA_Top50_r02.50649.50649.3	ILFEEVHIPGSPFK	sp|O75369|FLNB_HUMAN		0.822027	0	0.000970885
K562_10ug_DDA_Top100_r01.62049.62049.2	TIDISLWK	sp|Q05639|EF1A2_HUMAN		0.822032	0	0.000970889
K562_10ug_DDA_Top40_r02.16962.16962.2	EGQVEVLK	sp|Q6NZI2|CAVN1_HUMAN		0.822036	0	0.000970893
K562_10ug_DDA_Top40_r01.11751.11751.3	ETGYVVERPSTTK	sp|Q9NYF8|BCLF1_HUMAN		0.822044	0	0.000970897
K562_10ug_DDA_Top50_r01.46170.46170.2	YVTTLLYKPI	sp|Q9Y478|AAKB1_HUMAN		0.822057	0	0.000970901
K562_10ug_DDA_Top50_r02.27045.27045.3	HGNQYIQVNEPWK	sp|P56192|SYMC_HUMAN		0.822117	0	0.000970905
K562_10ug_DDA_Top100_r02.24674.24674.2	NLYPSSSPYTR	sp|Q9Y2Z0|SGT1_HUMAN		0.82214	0	0.000970909
K562_10ug_DDA_Top50_r02.26292.26292.2	LIPVSDINDK	sp|Q06203|PUR1_HUMAN		0.822159	0	0.000970912
K562_10ug_DDA_Top100_r02.57260.57260.2	FNPDIFSPGVR	sp|O75153|CLU_HUMAN		0.822199	0	0.000970916
K562_10ug_DDA_Top50_r01.05690.05690.2	LQEKEELR	sp|Q03252|LMNB2_HUMAN		0.822207	0	0.00097092
K562_10ug_DDA_Top10_r02.01709.01709.3	QRPEAQQQLQQR	sp|Q99743|NPAS2_HUMAN		0.822212	0	0.000970924
K562_10ug_DDA_Top100_r01.31444.31444.2	VADEISFR	sp|Q9H814|PHAX_HUMAN		0.822239	0	0.000970928
K562_10ug_DDA_Top40_r02.51448.51448.2	LLGMGDIEGLIDK	sp|P61011|SRP54_HUMAN		0.82225	0	0.000970932
K562_10ug_DDA_Top50_r01.23081.23081.2	IATGGDINAAIER	sp|Q9UMX0|UBQL1_HUMAN		0.822356	0	0.000966956
K562_10ug_DDA_Top20_r01.07823.07823.2	AFADAVQR	sp|Q92945|FUBP2_HUMAN		0.822379	0	0.00096696
K562_10ug_DDA_Top100_r02.58480.58480.3	PVLLQVAESAYR	sp|Q9UJS0|CMC2_HUMAN		0.822392	0	0.000966964
K562_10ug_DDA_Top50_r02.36787.36787.3	MVACRAIGILSRFSAFR	sp|P40939|ECHA_HUMAN	4=160.030649	0.822401	0	0.000966968
K562_10ug_DDA_Top100_r02.27655.27655.2	LAEDAPWK	sp|P21333|FLNA_HUMAN		0.822416	0	0.000966972
K562_10ug_DDA_Top20_r01.08555.08555.3	AVHTVDFTADK	sp|Q8TED0|UTP15_HUMAN		0.822424	0	0.000966976
K562_10ug_DDA_Top40_r01.11427.11427.2	TIISEQQAK	sp|P42229|STA5A_HUMAN		0.822424	0	0.000966976
K562_10ug_DDA_Top40_r01.25201.25201.3	LKPNLGNGADLPNYR	sp|Q9Y266|NUDC_HUMAN		0.822454	0	0.000966983
K562_10ug_DDA_Top100_r01.10084.10084.2	AEVNGLAAQGK	sp|P09972|ALDOC_HUMAN		0.822476	0	0.000966987
K562_10ug_DDA_Top40_r02.44731.44731.3	YAICSALAASALPALVMSKG	sp|P36578|RL4_HUMAN	4=160.030649	0.822476	0	0.000966987
K562_10ug_DDA_Top50_r01.45677.45677.2	EIAEAYLGYPVTN	sp|P0DMV8|HS71A_HUMAN		0.822476	0	0.000966987
K562_10ug_DDA_Top40_r01.51590.51590.2	ALPGQLKPFETLL	sp|P09211|GSTP1_HUMAN		0.82248	0	0.000966999
K562_10ug_DDA_Top100_r01.51986.51986.2	LLTPVAIAAGR	sp|P00390|GSHR_HUMAN		0.822489	0	0.000967003
K562_10ug_DDA_Top50_r01.39335.39335.2	WIFVGGK	sp|O43681|ASNA_HUMAN		0.822551	0	0.000967006
K562_10ug_DDA_Top50_r01.28557.28557.3	IYWGTATTGKPHVAY	sp|P54577|SYYC_HUMAN		0.822673	0	0.00096701
K562_10ug_DDA_Top100_r02.14130.14130.2	IQVPQDDDAR	sp|Q7KZF4|SND1_HUMAN		0.822686	0	0.000967014
K562_10ug_DDA_Top100_r01.49007.49007.2	GDFIPGLR	sp|P08559|ODPA_HUMAN		0.822701	0	0.000967018
K562_10ug_DDA_Top50_r01.15111.15111.2	IQEAVYK	sp|Q8TEM1|PO210_HUMAN		0.822708	0	0.000967022
K562_10ug_DDA_Top50_r01.44351.44351.2	NGTGVLILSPTR	sp|Q9NVP1|DDX18_HUMAN		0.822753	0	0.000967026
K562_10ug_DDA_Top50_r02.48837.48837.2	ACADAGLLDESFLR	sp|O95155|UBE4B_HUMAN	2=160.030649	0.822771	0	0.000967029
K562_10ug_DDA_Top100_r02.76618.76618.3	LLYLLESTEDPVIIER	sp|Q8N2F6|ARM10_HUMAN		0.822831	0	0.000967033
K562_10ug_DDA_Top20_r02.18836.18836.2	LVNELTEFAK	sp|ALBU_BOVIN|		0.822855	0	0.000967037
K562_10ug_DDA_Top50_r02.47201.47201.2	LNLSCIHSPVVNEL	sp|Q9Y2X3|NOP58_HUMAN	5=160.030649	0.822879	0	0.000967041
K562_10ug_DDA_Top50_r02.27716.27716.2	ISLYYTGEK	sp|P19338|NUCL_HUMAN		0.822888	0	0.000967045
K562_10ug_DDA_Top50_r01.21486.21486.2	NSDEINIPR	sp|Q9BXW9|FACD2_HUMAN		0.822894	0	0.000967049
K562_10ug_DDA_Top50_r01.22300.22300.2	LSSPVPAVCR	sp|O75792|RNH2A_HUMAN	9=160.030649	0.822904	0	0.000967053
K562_10ug_DDA_Top40_r01.07646.07646.3	TNPEHASVAMR	sp|P98179|RBM3_HUMAN		0.822932	0	0.000967056
K562_10ug_DDA_Top100_r01.38931.38931.2	WYDNEFGYSNR	sp|P04406|G3P_HUMAN		0.822956	0	0.00096706
K562_10ug_DDA_Top100_r02.04254.04254.3	RQNEDIEPTSSR	sp|Q9NW82|WDR70_HUMAN		0.822968	0	0.000967064
K562_10ug_DDA_Top40_r02.46969.46969.2	AIYELLFK	sp|P46783|RS10_HUMAN		0.822987	0	0.000967068
K562_10ug_DDA_Top100_r02.46710.46710.2	FPDENFTLK	sp|P30405|PPIF_HUMAN		0.823058	0	0.000967072
K562_10ug_DDA_Top50_r02.33134.33134.2	KFLDDIK	sp|Q9C0C9|UBE2O_HUMAN		0.823067	0	0.000967076
K562_10ug_DDA_Top100_r01.07788.07788.2	LDETGEER	DECOY1_sp_16962		0.82309	0	0.000967079
K562_10ug_DDA_Top40_r01.20266.20266.2	LNDLIQR	sp|Q15154|PCM1_HUMAN		0.823117	0	0.000967083
K562_10ug_DDA_Top40_r02.05084.05084.2	PASSQVPR	sp|P11940|PABP1_HUMAN		0.82313	0	0.000967087
K562_10ug_DDA_Top50_r02.24343.24343.2	TFYNELR	sp|P0CG38|POTEI_HUMAN		0.823131	0	0.000967091
K562_10ug_DDA_Top100_r01.12036.12036.2	GLDYEER	sp|Q99623|PHB2_HUMAN		0.823147	0	0.000967095
K562_10ug_DDA_Top100_r01.14184.14184.3	KPAEQAEETAPIEATATK	sp|Q8N4Q1|MIA40_HUMAN		0.823294	0	0.000967099
K562_10ug_DDA_Top20_r01.08400.08400.2	YKPLDLRPK	sp|P42766|RL35_HUMAN		0.823297	0	0.000967103
K562_10ug_DDA_Top40_r01.35345.35345.2	TVLNQILR	sp|Q7Z6Z7|HUWE1_HUMAN		0.823337	0	0.000967106
K562_10ug_DDA_Top10_r02.02933.02933.2	LNDMEPSK	sp|Q9P0L0|VAPA_HUMAN		0.82334	0	0.00096711
K562_10ug_DDA_Top100_r02.66327.66327.3	GLETAGGVMTALIK	sp|P0DMV8|HS71A_HUMAN		0.823348	0	0.000967114
K562_10ug_DDA_Top20_r02.17881.17881.2	FVVEVIK	sp|Q07021|C1QBP_HUMAN		0.823354	0	0.000967118
K562_10ug_DDA_Top20_r02.28940.28940.3	FEDEELQQILDDIQTK	sp|O15514|RPB4_HUMAN		0.823431	0	0.000967122
K562_10ug_DDA_Top50_r01.39666.39666.3	LDQEVAEVDKNIELLK	sp|Q99816|TS101_HUMAN		0.823435	0	0.000967126
K562_10ug_DDA_Top50_r01.08623.08623.2	YSESLAR	sp|P31150|GDIA_HUMAN		0.823449	0	0.00096713
K562_10ug_DDA_Top50_r01.12978.12978.2	VMETKPDK	sp|Q92890|UFD1_HUMAN		0.823457	0	0.000967133
K562_10ug_DDA_Top20_r01.33658.33658.2	VGAGAPVYMAAVLEYLTA	sp|Q6FI13|H2A2A_HUMAN		0.823487	0	0.000967137
K562_10ug_DDA_Top40_r01.10322.10322.2	AKFENLCK	sp|P08238|HS90B_HUMAN	7=160.030649	0.823517	0	0.000967141
K562_10ug_DDA_Top50_r01.28323.28323.2	LETHMTPEMFR	sp|Q08211|DHX9_HUMAN		0.823558	0	0.000967145
K562_10ug_DDA_Top40_r01.10953.10953.2	QQVSPIR	sp|Q9UG63|ABCF2_HUMAN		0.823605	0	0.000967149
K562_10ug_DDA_Top50_r02.05509.05509.2	VPVGDQPK	sp|O00429|DNM1L_HUMAN		0.823611	0	0.000967153
K562_10ug_DDA_Top100_r02.58094.58094.2	CEECIQLEPTFIK	sp|P31948|STIP1_HUMAN	1=160.030649:4=160.030649	0.823638	0	0.000967156
K562_10ug_DDA_Top100_r02.52101.52101.2	AFQLFDR	sp|P60660|MYL6_HUMAN		0.823643	0	0.00096716
K562_10ug_DDA_Top40_r02.04149.04149.3	EKGSETDSAQDQPVK	sp|P30419|NMT1_HUMAN		0.823661	0	0.000967164
K562_10ug_DDA_Top100_r01.62051.62051.2	LLYFDGLR	sp|Q9Y446|PKP3_HUMAN		0.823694	0	0.000967168
K562_10ug_DDA_Top40_r02.38286.38286.2	NIVPGWLQR	sp|P49790|NU153_HUMAN		0.823696	0	0.000967172
K562_10ug_DDA_Top50_r01.65895.65895.2	GCELIMIIQR	DECOY1_sp_15274	2=160.030649	0.823703	0	0.000967176
K562_10ug_DDA_Top50_r02.30403.30403.2	DELYGTWR	sp|P36578|RL4_HUMAN		0.823761	0	0.00096718
K562_10ug_DDA_Top100_r01.52808.52808.2	IFEILEK	sp|P22234|PUR6_HUMAN		0.823818	0	0.000967183
K562_10ug_DDA_Top100_r01.05133.05133.4	VLHNAQEVEKEPGQR	sp|P49916|DNLI3_HUMAN		0.823837	0	0.000967187
K562_10ug_DDA_Top50_r02.28800.28800.2	SSQESIVCELR	sp|Q9NXV6|CARF_HUMAN	8=160.030649	0.823856	0	0.000967191
K562_10ug_DDA_Top40_r02.14426.14426.2	LYTEVTR	sp|P31150|GDIA_HUMAN		0.823952	0	0.000967195
K562_10ug_DDA_Top20_r02.29998.29998.2	LPSLEVWDVAQRK	DECOY1_sp_6918		0.824043	0	0.000967199
K562_10ug_DDA_Top100_r01.34685.34685.2	AVTEEFQPVYK	sp|P05556|ITB1_HUMAN		0.824047	0	0.000967203
K562_10ug_DDA_Top50_r02.37701.37701.2	PTFIGTEPSLGVK	sp|P54687|BCAT1_HUMAN		0.82407	0	0.000967207
K562_10ug_DDA_Top40_r01.16351.16351.2	EPQLAFHQR	sp|O43242|PSMD3_HUMAN		0.824089	0	0.00096721
K562_10ug_DDA_Top50_r02.03315.03315.3	NHSGNDERDEEDEER	sp|Q8IWS0|PHF6_HUMAN		0.824152	0	0.000967214
K562_10ug_DDA_Top100_r02.37630.37630.2	ETTEVDLLTK	sp|Q9UG63|ABCF2_HUMAN		0.824153	0	0.000967218
K562_10ug_DDA_Top100_r01.73334.73334.3	TQLGAIYIDASCLTWEGQQFQGK	sp|P61970|NTF2_HUMAN	12=160.030649	0.82418	0	0.000967222
K562_10ug_DDA_Top50_r01.48923.48923.2	LLTLEVPGVTESR	sp|Q9HCE1|MOV10_HUMAN		0.824185	0	0.000967226
K562_10ug_DDA_Top100_r02.64185.64185.2	IHFPLATYAP	sp|Q71U36|TBA1A_HUMAN		0.824188	0	0.00096723
K562_10ug_DDA_Top50_r02.63411.63411.2	IPAIFSPAFY	sp|Q12933|TRAF2_HUMAN		0.82419	0	0.000967233
K562_10ug_DDA_Top100_r02.23035.23035.3	ALNGAEPNYHSLPSAR	sp|Q6IAA8|LTOR1_HUMAN		0.824191	0	0.000967237
K562_10ug_DDA_Top100_r02.39432.39432.3	VLFPGYTHLQR	sp|P04424|ARLY_HUMAN		0.824197	0	0.000967241
K562_10ug_DDA_Top100_r01.05588.05588.2	ELQPQQQPR	sp|P55196|AFAD_HUMAN		0.82434	0	0.000967245
K562_10ug_DDA_Top40_r02.20468.20468.2	VQEAVESMVK	sp|Q96C01|F136A_HUMAN		0.82438	0	0.000967249
K562_10ug_DDA_Top100_r01.41757.41757.2	VVPGLDGAQIPR	sp|P49327|FAS_HUMAN		0.824383	0	0.000967253
K562_10ug_DDA_Top50_r01.28354.28354.2	VEYEIDLQK	sp|P09874|PARP1_HUMAN		0.824421	0	0.000967257
K562_10ug_DDA_Top20_r02.17095.17095.2	KLPDFLTAK	sp|Q9BZZ5|API5_HUMAN		0.824439	0	0.00096726
K562_10ug_DDA_Top100_r02.32394.32394.2	IITSELYR	sp|Q13144|EI2BE_HUMAN		0.824451	0	0.000967264
K562_10ug_DDA_Top50_r01.51937.51937.2	VNFPFLVK	sp|P17612|KAPCA_HUMAN		0.824462	0	0.000967268
K562_10ug_DDA_Top40_r02.34513.34513.3	TYTHEVVTLWYR	sp|Q00526|CDK3_HUMAN		0.824469	0	0.000967272
K562_10ug_DDA_Top50_r02.26857.26857.2	TVLSLTGNPCK	sp|Q5T4S7|UBR4_HUMAN	10=160.030649	0.824555	0	0.000967276
K562_10ug_DDA_Top100_r01.51761.51761.2	LNLGGDFIK	sp|Q9BSR8|YIPF4_HUMAN		0.824574	0	0.00096728
K562_10ug_DDA_Top50_r02.34031.34031.2	VGDNDFLEVR	sp|O00178|GTPB1_HUMAN		0.82459	0	0.000967284
K562_10ug_DDA_Top100_r02.21213.21213.2	LCNLEEGSPGSGTYTR	sp|Q9Y3B2|EXOS1_HUMAN	2=160.030649	0.82467	0	0.000967287
K562_10ug_DDA_Top100_r02.76138.76138.3	LLGTIYTAAEEIEAVGGK	sp|Q6YN16|HSDL2_HUMAN		0.824691	0	0.000967291
K562_10ug_DDA_Top40_r01.09054.09054.2	GKPQGTVAR	sp|P27635|RL10_HUMAN		0.824693	0	0.000967295
K562_10ug_DDA_Top100_r02.66860.66860.2	SSPAAFINPPIGTVTPALK	sp|Q9BY77|PDIP3_HUMAN		0.824694	0	0.000967299
K562_10ug_DDA_Top100_r01.02315.02315.3	ALEKEEEEEK	sp|O75400|PR40A_HUMAN		0.824712	0	0.000967303
K562_10ug_DDA_Top40_r02.24376.24376.2	LAVYIDK	sp|P20700|LMNB1_HUMAN		0.824756	0	0.000967307
K562_10ug_DDA_Top50_r01.25211.25211.3	TEVTGDHIPTPQDLPQR	sp|P56211|ARP19_HUMAN		0.824766	0	0.00096731
K562_10ug_DDA_Top100_r01.52526.52526.3	LIHQTNLILQTFK	sp|Q9BUL8|PDC10_HUMAN		0.82479	0	0.000967314
K562_10ug_DDA_Top100_r01.52742.52742.2	LQILNLGAK	sp|O00203|AP3B1_HUMAN		0.824791	0	0.000967318
K562_10ug_DDA_Top40_r02.42480.42480.2	NGNPITIFQER	sp|P04406|G3P_HUMAN		0.824822	0	0.000967322
K562_10ug_DDA_Top50_r02.21487.21487.2	SIYEGDESFR	sp|Q6NW29|RWDD4_HUMAN		0.824895	0	0.000967326
K562_10ug_DDA_Top50_r02.41347.41347.2	GIYEALELR	sp|P06733|ENOA_HUMAN		0.824902	0	0.00096733
K562_10ug_DDA_Top100_r01.20978.20978.2	GTVQGQLQGPISK	sp|P07311|ACYP1_HUMAN		0.82491	0	0.000967334
K562_10ug_DDA_Top50_r01.33167.33167.2	FSSETWQNLGTLHR	sp|Q96IU4|ABHEB_HUMAN		0.824923	0	0.000967337
K562_10ug_DDA_Top50_r02.43850.43850.2	TSGPLNEILICGK	sp|Q5T6S3|PHF19_HUMAN	11=160.030649	0.824982	0	0.000967341
K562_10ug_DDA_Top40_r01.50100.50100.2	FEPPLFHPNVYPSGTVCL	sp|P63279|UBC9_HUMAN	17=160.030649	0.824992	0	0.000967345
K562_10ug_DDA_Top50_r02.40731.40731.2	ADLQFRPR	sp|O43242|PSMD3_HUMAN		0.825011	0	0.000967349
K562_10ug_DDA_Top10_r02.12125.12125.2	VSFFDLR	sp|Q13347|EIF3I_HUMAN		0.82502	0	0.000967353
K562_10ug_DDA_Top50_r02.10534.10534.2	EAAEIYR	sp|Q9BXJ9|NAA15_HUMAN		0.825023	0	0.000967357
K562_10ug_DDA_Top40_r01.21204.21204.2	LACGIIAR	sp|O14618|CCS_HUMAN	3=160.030649	0.825027	0	0.000967361
K562_10ug_DDA_Top100_r02.12286.12286.2	KNSVVEASEAAYK	sp|Q04917|1433F_HUMAN		0.825036	0	0.000967364
K562_10ug_DDA_Top100_r01.37539.37539.2	AYFGVYDTAK	sp|P12235|ADT1_HUMAN		0.825041	0	0.000967368
K562_10ug_DDA_Top50_r02.18682.18682.2	KIPVVFR	sp|P10768|ESTD_HUMAN		0.8251	0	0.000963391
K562_10ug_DDA_Top20_r02.09567.09567.2	IQEAVYK	sp|Q8TEM1|PO210_HUMAN		0.825113	0	0.000963395
K562_10ug_DDA_Top50_r02.51708.51708.2	LCSALTLSGLVEVK	sp|Q6FI81|CPIN1_HUMAN	2=160.030649	0.825124	0	0.000963399
K562_10ug_DDA_Top100_r01.67235.67235.3	VDNLLQLGFTAQEAR	sp|Q9Y5A7|NUB1_HUMAN		0.825127	0	0.000963403
K562_10ug_DDA_Top20_r01.28129.28129.3	NELHNLLDKPQLQGIPVLVL	sp|Q96BM9|ARL8A_HUMAN		0.825165	0	0.000963406
K562_10ug_DDA_Top100_r01.84980.84980.2	NLVATFICVFEK	sp|O94913|PCF11_HUMAN	8=160.030649	0.825201	0	0.00096341
K562_10ug_DDA_Top100_r02.75792.75792.2	SEMLEIVQAIYK	sp|P37235|HPCL1_HUMAN		0.825216	0	0.000963414
K562_10ug_DDA_Top40_r02.27175.27175.2	LTLSQFQK	sp|Q8N1F7|NUP93_HUMAN		0.825223	0	0.000963418
K562_10ug_DDA_Top40_r02.62753.62753.2	VGWEQLLTTI	sp|O43707|ACTN4_HUMAN		0.825239	0	0.000963422
K562_10ug_DDA_Top50_r01.62181.62181.2	SLASIVQFYY	sp|O94776|MTA2_HUMAN		0.825266	0	0.000963426
K562_10ug_DDA_Top100_r02.77693.77693.2	AGVTALSCWLPLR	sp|O75608|LYPA1_HUMAN	8=160.030649	0.825271	0	0.000963429
K562_10ug_DDA_Top50_r02.25035.25035.2	KLWSMHLHVQAK	sp|Q69YN4|VIR_HUMAN		0.825324	0	0.000963433
K562_10ug_DDA_Top40_r02.48489.48489.3	VLQEALCVISGVPGLK	sp|Q92616|GCN1_HUMAN	7=160.030649	0.825338	0	0.000963437
K562_10ug_DDA_Top10_r01.07784.07784.2	ANEFISAVR	sp|Q9NVI1|FANCI_HUMAN		0.825386	0	0.000963441
K562_10ug_DDA_Top100_r01.13650.13650.2	PSSTQPALPK	sp|O75251|NDUS7_HUMAN		0.825404	0	0.000963445
K562_10ug_DDA_Top50_r02.09697.09697.3	EGEDPNKAEELPSEK	sp|Q969S3|ZN622_HUMAN		0.825419	0	0.000963449
K562_10ug_DDA_Top50_r02.27503.27503.3	LVYVANFDEKDPR	sp|P50395|GDIB_HUMAN		0.825424	0	0.000963453
K562_10ug_DDA_Top100_r02.81329.81329.3	ALQEASEAYLVGLFEDTNLCAIHAK	sp|Q71DI3|H32_HUMAN	20=160.030649	0.825427	0	0.000963456
K562_10ug_DDA_Top50_r01.42275.42275.2	GYGFITFSDSECAK	sp|Q14498|RBM39_HUMAN	12=160.030649	0.825443	0	0.00096346
K562_10ug_DDA_Top20_r01.29428.29428.3	VGNLPFNTVQGDIDAIFK	sp|Q15056|IF4H_HUMAN		0.82549	0	0.000963464
K562_10ug_DDA_Top100_r02.08569.08569.3	PITTVCQHNVCK	sp|Q96T88|UHRF1_HUMAN	6=160.030649:11=160.030649	0.825502	0	0.000963468
K562_10ug_DDA_Top20_r02.07239.07239.2	VYVVEGSK	sp|O75844|FACE1_HUMAN		0.825515	0	0.000963472
K562_10ug_DDA_Top20_r02.16054.16054.2	ELSIAIR	DECOY1_sp_2030		0.825579	0	0.000963476
K562_10ug_DDA_Top100_r02.56728.56728.3	GIDPTPYYWYTDQR	sp|O43776|SYNC_HUMAN		0.825583	0	0.000963479
K562_10ug_DDA_Top100_r01.35823.35823.2	YACTAVDMISR	sp|P43304|GPDM_HUMAN	3=160.030649	0.825621	0	0.000963483
K562_10ug_DDA_Top100_r01.77366.77366.3	LQEACEAYLVGLFEDTNLCAIHAK	sp|P68431|H31_HUMAN	5=160.030649:19=160.030649	0.82564	0	0.000963487
K562_10ug_DDA_Top100_r02.92467.92467.2	AELLFNTIQAADIDTR	sp|P61160|ARP2_HUMAN		0.825642	0	0.000963491
K562_10ug_DDA_Top100_r02.13239.13239.2	LQAANAEDIK	sp|Q02818|NUCB1_HUMAN		0.825647	0	0.000963495
K562_10ug_DDA_Top50_r01.13825.13825.2	TSSMYVPGK	sp|Q99471|PFD5_HUMAN		0.825668	0	0.000963499
K562_10ug_DDA_Top100_r01.61418.61418.3	GLLFHPEWVVK	sp|O14787|TNPO2_HUMAN		0.825669	0	0.000963502
K562_10ug_DDA_Top50_r01.21735.21735.2	TMYPGIADR	sp|P68133|ACTS_HUMAN		0.825691	0	0.000963506
K562_10ug_DDA_Top100_r02.49129.49129.2	VLFCLSEDK	sp|P23528|COF1_HUMAN	4=160.030649	0.825758	0	0.00096351
K562_10ug_DDA_Top100_r02.83483.83483.2	SDLYEVIQSTL	sp|P22102|PUR2_HUMAN		0.825758	0	0.00096351
K562_10ug_DDA_Top20_r02.06252.06252.2	IIGDGPQCR	sp|O00629|IMA3_HUMAN	8=160.030649	0.82576	0	0.000963518
K562_10ug_DDA_Top50_r02.19808.19808.2	LTDCVVMR	sp|Q32P51|RA1L2_HUMAN	4=160.030649:7=147.035385	0.825767	0	0.000963522
K562_10ug_DDA_Top100_r01.45126.45126.2	IEIVVVGTGDR	sp|Q9BU61|NDUF3_HUMAN		0.825807	0	0.000963525
K562_10ug_DDA_Top100_r01.64047.64047.2	LLLGDLAPVR	sp|Q9NUQ8|ABCF3_HUMAN		0.82583	0	0.000963529
K562_10ug_DDA_Top40_r02.22660.22660.2	LVQGSILK	sp|P12004|PCNA_HUMAN		0.825832	0	0.000963533
K562_10ug_DDA_Top40_r01.19600.19600.2	ISGWVSR	sp|O14980|XPO1_HUMAN		0.825876	0	0.000963537
K562_10ug_DDA_Top10_r02.12800.12800.2	IDPFSLDALSK	sp|P40227|TCPZ_HUMAN		0.825878	0	0.000963541
K562_10ug_DDA_Top100_r02.38951.38951.2	CGDLVFAK	sp|P51858|HDGF_HUMAN	1=160.030649	0.825882	0	0.000963545
K562_10ug_DDA_Top50_r01.18026.18026.2	CVVVGDGAVGK	sp|P60763|RAC3_HUMAN	1=160.030649	0.825882	0	0.000963545
K562_10ug_DDA_Top100_r01.33285.33285.2	AAVPSGASTGIYE	sp|P06733|ENOA_HUMAN		0.825891	0	0.000963552
K562_10ug_DDA_Top50_r01.35932.35932.2	AGEIPVVAIR	sp|P30101|PDIA3_HUMAN		0.825891	0	0.000963552
K562_10ug_DDA_Top40_r02.28774.28774.2	LMVGLDAAGK	sp|P84085|ARF5_HUMAN		0.82591	0	0.00096356
K562_10ug_DDA_Top100_r02.77850.77850.2	FLINPELIISR	sp|Q86W56|PARG_HUMAN		0.825983	0	0.000963564
K562_10ug_DDA_Top50_r01.26142.26142.2	VLLYGPR	sp|P54578|UBP14_HUMAN		0.82602	0	0.000963568
K562_10ug_DDA_Top20_r02.21137.21137.2	SLAPVNIFK	sp|P78371|TCPB_HUMAN		0.826025	0	0.000963571
K562_10ug_DDA_Top40_r01.20301.20301.2	LSELHAY	sp|P02008|HBAZ_HUMAN		0.82607	0	0.000963575
K562_10ug_DDA_Top100_r01.45911.45911.2	NAGPNTNGSQFFICTAK	sp|P0DN37|PAL4G_HUMAN	14=160.030649	0.826092	0	0.000963579
K562_10ug_DDA_Top100_r02.32157.32157.2	TSQIFLAK	sp|Q9UPN3|MACF1_HUMAN		0.826092	0	0.000963579
K562_10ug_DDA_Top20_r01.06350.06350.3	GKGGEIQPVSVK	sp|P61604|CH10_HUMAN		0.826101	0	0.000963587
K562_10ug_DDA_Top100_r01.28763.28763.2	ADQIETQQLMR	sp|Q9NZN3|EHD3_HUMAN		0.82611	0	0.000963591
K562_10ug_DDA_Top10_r02.04364.04364.2	NDGVEDLR	sp|P09211|GSTP1_HUMAN		0.826128	0	0.000959613
K562_10ug_DDA_Top50_r02.16966.16966.2	GTVEGFEPADNK	sp|P37108|SRP14_HUMAN		0.826131	0	0.000959616
K562_10ug_DDA_Top20_r01.15178.15178.2	VVEDIEYLK	sp|O95299|NDUAA_HUMAN		0.826141	0	0.00095962
K562_10ug_DDA_Top50_r02.58832.58832.4	NIFESFVDYVAVEQLDGDNKYDAGEHGLQEAEK	sp|Q93009|UBP7_HUMAN		0.826158	0	0.000959624
K562_10ug_DDA_Top40_r01.39260.39260.2	GAAGALMVYDITR	sp|P61106|RAB14_HUMAN		0.826165	0	0.000959628
K562_10ug_DDA_Top100_r02.20972.20972.2	ITAAQALAH	sp|Q16539|MK14_HUMAN		0.82622	0	0.000959632
K562_10ug_DDA_Top100_r01.83482.83482.3	TQAILLEMVGDLPDADIKPPENVLFVCK	sp|Q8WUA2|PPIL4_HUMAN	27=160.030649	0.826234	0	0.000959636
K562_10ug_DDA_Top40_r02.27823.27823.2	IFLGGVDK	sp|P12236|ADT3_HUMAN		0.826265	0	0.000959639
K562_10ug_DDA_Top50_r02.14885.14885.2	SPEDYTLK	sp|P07339|CATD_HUMAN		0.826313	0	0.000959643
K562_10ug_DDA_Top100_r02.59078.59078.3	NLQEEIDALESR	sp|Q9NQP4|PFD4_HUMAN		0.826331	0	0.000959647
K562_10ug_DDA_Top50_r01.55398.55398.3	NIIQPPSCVLHYYNVPLCVTEETFTK	sp|Q8WVV9|HNRLL_HUMAN	8=160.030649:18=160.030649	0.826425	0	0.000959651
K562_10ug_DDA_Top20_r02.16039.16039.2	TTFYTALGR	sp|Q9UIA9|XPO7_HUMAN		0.826426	0	0.000959655
K562_10ug_DDA_Top50_r02.32121.32121.3	LAILDQELEHK	sp|Q12888|TP53B_HUMAN		0.826478	0	0.000959659
K562_10ug_DDA_Top10_r02.02192.02192.2	VIEEAER	sp|P50991|TCPD_HUMAN		0.826492	0	0.000959662
K562_10ug_DDA_Top50_r02.42770.42770.2	QWDLNAWTK	sp|Q13263|TIF1B_HUMAN		0.826505	0	0.000959666
K562_10ug_DDA_Top20_r02.13891.13891.2	TDWLDGK	sp|Q9UNP9|PPIE_HUMAN		0.826518	0	0.00095967
K562_10ug_DDA_Top100_r02.49416.49416.2	LELLIQK	DECOY1_sp_286		0.826534	0	0.000959674
K562_10ug_DDA_Top50_r01.10654.10654.2	QLPTAAPDK	sp|P56211|ARP19_HUMAN		0.826568	0	0.000959678
K562_10ug_DDA_Top40_r01.13638.13638.2	LQELDAASK	sp|P09497|CLCB_HUMAN		0.826605	0	0.000959681
K562_10ug_DDA_Top10_r02.10008.10008.3	VTNGAFTGEISPGMIK	sp|P60174|TPIS_HUMAN		0.826618	0	0.000959685
K562_10ug_DDA_Top20_r02.05377.05377.2	VESYIHR	sp|Q9BQ39|DDX50_HUMAN		0.826625	0	0.000959689
K562_10ug_DDA_Top50_r02.23114.23114.2	TPIPTSLR	sp|Q6P1L8|RM14_HUMAN		0.826625	0	0.000959689
K562_10ug_DDA_Top50_r01.37961.37961.2	LGGLELIK	sp|O75052|CAPON_HUMAN		0.826652	0	0.000959697
K562_10ug_DDA_Top100_r02.62944.62944.4	TVLLHEVPHEVGDFAILVQSGCSK	sp|Q92504|S39A7_HUMAN	22=160.030649	0.826756	0	0.000959701
K562_10ug_DDA_Top40_r01.08345.08345.2	EKEELMER	sp|P35241|RADI_HUMAN		0.826779	0	0.000959704
K562_10ug_DDA_Top20_r01.11833.11833.3	FIGNLPHEVDK	sp|Q13283|G3BP1_HUMAN		0.826804	0	0.000959708
K562_10ug_DDA_Top100_r02.68909.68909.3	MLSAVSQQVQCIQEALR	sp|Q14204|DYHC1_HUMAN	11=160.030649	0.826865	0	0.000959712
K562_10ug_DDA_Top50_r01.31535.31535.2	WSVHIAMHPQVN	sp|Q16658|FSCN1_HUMAN		0.826913	0	0.000959716
K562_10ug_DDA_Top50_r01.14525.14525.2	LVAYYQK	sp|P62249|RS16_HUMAN		0.826928	0	0.00095972
K562_10ug_DDA_Top40_r01.64502.64502.2	FDYSPEFLLW	sp|P30419|NMT1_HUMAN		0.826936	0	0.000959723
K562_10ug_DDA_Top40_r02.39142.39142.2	AYILNLVK	sp|P50991|TCPD_HUMAN		0.826957	0	0.000959727
K562_10ug_DDA_Top100_r01.55432.55432.2	SFPQIFR	sp|P23381|SYWC_HUMAN		0.826958	0	0.000959731
K562_10ug_DDA_Top100_r01.28066.28066.2	LKEYEAAVEQLK	sp|Q5T9A4|ATD3B_HUMAN		0.826985	0	0.000959735
K562_10ug_DDA_Top100_r02.86769.86769.3	SQADCAVLIVAAGVGEFEAGISK	sp|Q05639|EF1A2_HUMAN	5=160.030649	0.826986	0	0.000959739
K562_10ug_DDA_Top20_r01.11162.11162.2	NLADCLR	sp|P49721|PSB2_HUMAN	5=160.030649	0.827008	0	0.000959743
K562_10ug_DDA_Top100_r01.24734.24734.2	TIADCGQLE	sp|P62937|PPIA_HUMAN	5=160.030649	0.827025	0	0.000959746
K562_10ug_DDA_Top50_r02.28878.28878.2	SVDFNNWK	sp|Q15185|TEBP_HUMAN		0.827037	0	0.00095975
K562_10ug_DDA_Top100_r02.60365.60365.2	SGEEDFESLASQFSDCSSAK	sp|Q13526|PIN1_HUMAN	16=160.030649	0.827063	0	0.000959754
K562_10ug_DDA_Top50_r02.14730.14730.2	YKDDPVDLR	sp|Q9Y2W1|TR150_HUMAN		0.827134	0	0.000959758
K562_10ug_DDA_Top50_r02.26432.26432.2	IELEETIK	sp|P56556|NDUA6_HUMAN		0.827175	0	0.000955779
K562_10ug_DDA_Top50_r01.47580.47580.3	KWLAPDGLIFPDR	sp|Q99873|ANM1_HUMAN		0.827225	0	0.000955783
K562_10ug_DDA_Top50_r02.31659.31659.2	DDAIFIK	sp|Q12933|TRAF2_HUMAN		0.827304	0	0.000955787
K562_10ug_DDA_Top20_r01.04754.04754.2	NDYVAAER	sp|Q99747|SNAG_HUMAN		0.827316	0	0.000955791
K562_10ug_DDA_Top100_r02.92823.92823.2	YEISSVPTFLFF	sp|O76003|GLRX3_HUMAN		0.827319	0	0.000955795
K562_10ug_DDA_Top100_r01.33633.33633.2	FFIDQSK	sp|Q12931|TRAP1_HUMAN		0.827358	0	0.000955798
K562_10ug_DDA_Top20_r01.22458.22458.2	IFNFVLK	sp|P78527|PRKDC_HUMAN		0.827361	0	0.000955802
K562_10ug_DDA_Top100_r01.75583.75583.2	PQTGLSFLGPEPEDLEDLYSR	sp|P43686|PRS6B_HUMAN		0.827362	0	0.000955806
K562_10ug_DDA_Top20_r01.23970.23970.2	LTLILNPLTK	sp|P03905|NU4M_HUMAN		0.827418	0	0.00095581
K562_10ug_DDA_Top100_r01.49019.49019.2	VDLLAPYAK	sp|P06576|ATPB_HUMAN		0.827425	0	0.000955814
K562_10ug_DDA_Top100_r01.70788.70788.2	SGLSDGYGFTTDLFGR	sp|P52597|HNRPF_HUMAN		0.827446	0	0.000955817
K562_10ug_DDA_Top100_r02.62307.62307.2	PVAVMAESAFSFK	sp|Q99627|CSN8_HUMAN		0.827455	0	0.000955821
K562_10ug_DDA_Top50_r01.17962.17962.3	KEPCVLGVDEAGR	sp|O75792|RNH2A_HUMAN	4=160.030649	0.827455	0	0.000955821
K562_10ug_DDA_Top50_r01.34401.34401.2	LFSDVQFK	sp|P12956|XRCC6_HUMAN		0.82755	0	0.000955829
K562_10ug_DDA_Top20_r01.21998.21998.2	IFAFDLDAK	sp|Q96P11|NSUN5_HUMAN		0.827565	0	0.000955833
K562_10ug_DDA_Top100_r01.34054.34054.4	KDELSDWSLAGEDDRDSR	sp|P51114|FXR1_HUMAN		0.82758	0	0.000955836
K562_10ug_DDA_Top50_r02.35081.35081.2	EVLLPEVGAK	sp|Q13724|MOGS_HUMAN		0.827588	0	0.00095584
K562_10ug_DDA_Top20_r02.11526.11526.2	INLYTDR	sp|P35637|FUS_HUMAN		0.827621	0	0.000955844
K562_10ug_DDA_Top50_r01.68497.68497.3	IAIFGATGQTGLTTLAQAVQAGYEVTVL	sp|P30043|BLVRB_HUMAN		0.827622	0	0.000955848
K562_10ug_DDA_Top100_r01.50617.50617.2	AIIVGSIITK	sp|Q13895|BYST_HUMAN		0.827642	0	0.000955852
K562_10ug_DDA_Top40_r02.34060.34060.2	VPIILVGNK	sp|P55042|RAD_HUMAN		0.827661	0	0.000955855
K562_10ug_DDA_Top10_r02.09338.09338.2	AAVEWFDGK	sp|Q01844|EWS_HUMAN		0.827702	0	0.000955859
K562_10ug_DDA_Top40_r01.38218.38218.2	IQILEGWK	sp|P15559|NQO1_HUMAN		0.82775	0	0.000955863
K562_10ug_DDA_Top40_r02.20402.20402.2	INLDVNR	sp|P26640|SYVC_HUMAN		0.827767	0	0.000955867
K562_10ug_DDA_Top40_r02.13122.13122.2	AILSNEATK	sp|A0AVT1|UBA6_HUMAN		0.827871	0	0.000955871
K562_10ug_DDA_Top20_r02.11951.11951.2	HTNFVEFR	sp|P53680|AP2S1_HUMAN		0.827876	0	0.000955874
K562_10ug_DDA_Top40_r02.09641.09641.2	CVGPEVEK	sp|P00558|PGK1_HUMAN	1=160.030649	0.82789	0	0.000955878
K562_10ug_DDA_Top50_r01.27722.27722.2	ELDELLK	sp|P23468|PTPRD_HUMAN		0.827909	0	0.000955882
K562_10ug_DDA_Top50_r02.38510.38510.3	HSVLGAAVSVGVPQGVSLK	sp|Q9NVH1|DJC11_HUMAN		0.827929	0	0.000955886
K562_10ug_DDA_Top50_r02.30196.30196.2	LAQVIFDK	sp|Q5T6F2|UBAP2_HUMAN		0.827938	0	0.00095589
K562_10ug_DDA_Top100_r01.91315.91315.2	TFSLFQQLIQSSF	sp|P42224|STAT1_HUMAN		0.827955	0	0.000955893
K562_10ug_DDA_Top100_r01.67291.67291.2	FTIDLDFK	sp|Q99873|ANM1_HUMAN		0.827957	0	0.000955897
K562_10ug_DDA_Top10_r02.08479.08479.2	NIWDGVTTK	sp|P05771|KPCB_HUMAN		0.82797	0	0.000955901
K562_10ug_DDA_Top50_r01.37657.37657.3	YTLIPHDFGMK	sp|P09874|PARP1_HUMAN		0.827988	0	0.000955905
K562_10ug_DDA_Top100_r02.75378.75378.2	NQVEDLLATLEK	sp|Q92542|NICA_HUMAN		0.827989	0	0.000955909
K562_10ug_DDA_Top100_r02.27934.27934.2	VLYADIK	sp|P52272|HNRPM_HUMAN		0.827997	0	0.000955913
K562_10ug_DDA_Top20_r01.04322.04322.2	VGGSGVNVNAK	sp|Q09666|AHNK_HUMAN		0.828075	0	0.000955916
K562_10ug_DDA_Top50_r01.11564.11564.2	VSELKEELK	sp|Q00839|HNRPU_HUMAN		0.82809	0	0.00095592
K562_10ug_DDA_Top100_r01.85572.85572.2	ISPNASLFDAVSSLIR	sp|P54619|AAKG1_HUMAN		0.828114	0	0.000955924
K562_10ug_DDA_Top40_r02.51901.51901.2	ALPGQLKPFETLL	sp|P09211|GSTP1_HUMAN		0.828186	0	0.000951945
K562_10ug_DDA_Top40_r01.12200.12200.2	MVASGSELGK	sp|P54819|KAD2_HUMAN		0.828205	0	0.000951949
K562_10ug_DDA_Top50_r02.43522.43522.2	VGIDIFTGK	sp|P63241|IF5A1_HUMAN		0.828248	0	0.000951952
K562_10ug_DDA_Top100_r02.45092.45092.2	LFIVDAR	sp|Q9UNZ2|NSF1C_HUMAN		0.828296	0	0.000951956
K562_10ug_DDA_Top50_r02.50789.50789.2	LVLDPYLLK	sp|Q9Y2R5|RT17_HUMAN		0.828303	0	0.00095196
K562_10ug_DDA_Top100_r01.83334.83334.2	VGWPLPAIEVDFPEGIDR	sp|Q8IY37|DHX37_HUMAN		0.828309	0	0.000951964
K562_10ug_DDA_Top50_r01.29863.29863.2	SIINDFK	sp|Q7L014|DDX46_HUMAN		0.828336	0	0.000951967
K562_10ug_DDA_Top100_r01.40726.40726.2	AFEVSENGNLVVSGK	sp|P49327|FAS_HUMAN		0.82834	0	0.000951971
K562_10ug_DDA_Top20_r02.08930.08930.2	AEDALHNLDR	sp|O75494|SRS10_HUMAN		0.828345	0	0.000951975
K562_10ug_DDA_Top20_r02.06897.06897.2	GEHGFIGCR	sp|Q16658|FSCN1_HUMAN	8=160.030649	0.828356	0	0.000951979
K562_10ug_DDA_Top40_r02.39627.39627.2	AVFLLDDK	sp|Q9H799|CPLN1_HUMAN		0.828366	0	0.000951983
K562_10ug_DDA_Top100_r01.53844.53844.2	SQEIFLNLK	sp|Q9BZD4|NUF2_HUMAN		0.828368	0	0.000951986
K562_10ug_DDA_Top50_r01.68484.68484.2	GPTLGLLPDVPSLMETL	sp|Q96N66|MBOA7_HUMAN		0.828415	0	0.00095199
K562_10ug_DDA_Top20_r02.10387.10387.3	LPEHCIEYVR	sp|Q8TBC4|UBA3_HUMAN	5=160.030649	0.828423	0	0.000951994
K562_10ug_DDA_Top40_r01.11246.11246.2	SLYTTER	sp|Q13595|TRA2A_HUMAN		0.82843	0	0.000951998
K562_10ug_DDA_Top100_r02.03413.03413.2	ECDSPSYQK	sp|Q8NHU0|CT453_HUMAN	2=160.030649	0.828522	0	0.000952002
K562_10ug_DDA_Top50_r02.42422.42422.3	TVNELQNLSSAEVVVPR	sp|O00425|IF2B3_HUMAN		0.828551	0	0.000952005
K562_10ug_DDA_Top50_r01.43462.43462.2	PTFQFFK	sp|P10599|THIO_HUMAN		0.828552	0	0.000952009
K562_10ug_DDA_Top100_r01.19346.19346.2	VDYSDSLTEK	sp|P51532|SMCA4_HUMAN		0.828555	0	0.000952013
K562_10ug_DDA_Top10_r01.02155.02155.3	DPHNHVLYSNR	sp|P31948|STIP1_HUMAN		0.828555	0	0.000952013
K562_10ug_DDA_Top40_r02.25115.25115.2	LLPGELAK	sp|P58876|H2B1D_HUMAN		0.828555	0	0.000952013
K562_10ug_DDA_Top50_r02.30468.30468.2	TGGFSQEELLK	sp|Q14684|RRP1B_HUMAN		0.828568	0	0.000952024
K562_10ug_DDA_Top40_r01.39365.39365.2	AVFLLDDK	sp|Q9H799|CPLN1_HUMAN		0.828572	0	0.000952028
K562_10ug_DDA_Top40_r02.56614.56614.3	GLVIQQVFDNGSIYNPEVLDITEETLHSR	sp|P05388|RLA0_HUMAN		0.828576	0	0.000952032
K562_10ug_DDA_Top50_r02.37214.37214.2	NFQNWLK	sp|P37802|TAGL2_HUMAN		0.828621	0	0.000952036
K562_10ug_DDA_Top20_r02.30027.30027.2	LGWDPKPGEGHLDAL	sp|P55786|PSA_HUMAN		0.828688	0	0.00095204
K562_10ug_DDA_Top40_r01.18321.18321.2	TCINQPQFR	sp|P26641|EF1G_HUMAN	2=160.030649	0.828688	0	0.00095204
K562_10ug_DDA_Top50_r01.29223.29223.2	NLSFDEINK	sp|P11766|ADHX_HUMAN		0.828751	0	0.000952047
K562_10ug_DDA_Top50_r01.39252.39252.2	SLMDQYFAR	sp|P78344|IF4G2_HUMAN		0.82882	0	0.000952051
K562_10ug_DDA_Top40_r01.56598.56598.2	MPPYTVVYFP	sp|P09211|GSTP1_HUMAN		0.828826	0	0.000952055
K562_10ug_DDA_Top100_r02.30065.30065.2	EVFAEAVR	sp|P84095|RHOG_HUMAN		0.828864	0	0.000952058
K562_10ug_DDA_Top100_r02.38377.38377.3	GIIKMVLSGCAIIVR	sp|Q7KZF4|SND1_HUMAN	10=160.030649	0.828887	0	0.000952062
K562_10ug_DDA_Top100_r02.39297.39297.2	AVLTVADMER	sp|P48643|TCPE_HUMAN		0.82891	0	0.000952066
K562_10ug_DDA_Top50_r02.10264.10264.3	IKADPDGPEAQAEACSGER	sp|Q9NX24|NHP2_HUMAN	15=160.030649	0.828923	0	0.00095207
K562_10ug_DDA_Top50_r02.62554.62554.2	NTPFLYDLV	sp|Q16576|RBBP7_HUMAN		0.828924	0	0.000952074
K562_10ug_DDA_Top40_r01.13372.13372.2	LELSDNR	DECOY1_sp_848		0.828955	0	0.000952077
K562_10ug_DDA_Top50_r01.06660.06660.2	VAANAVDPK	sp|Q15642|CIP4_HUMAN		0.828974	0	0.000952081
K562_10ug_DDA_Top40_r01.17555.17555.2	MLLEEAK	sp|P07942|LAMB1_HUMAN		0.829031	0	0.000952085
K562_10ug_DDA_Top40_r02.15642.15642.2	IAEELPK	sp|Q01780|EXOSX_HUMAN		0.829033	0	0.000952089
K562_10ug_DDA_Top40_r02.22541.22541.2	YAICGAIR	sp|P63220|RS21_HUMAN	4=160.030649	0.829048	0	0.000952093
K562_10ug_DDA_Top40_r02.10654.10654.2	GSSNSYAIK	sp|P46782|RS5_HUMAN		0.82908	0	0.000952096
K562_10ug_DDA_Top100_r01.10617.10617.2	YVLKPATEGK	sp|Q5T2N8|ATD3C_HUMAN		0.829089	0	0.0009521
K562_10ug_DDA_Top50_r01.18043.18043.2	CVANNQVETLEK	sp|P42704|LPPRC_HUMAN	1=160.030649	0.829136	0	0.000952104
K562_10ug_DDA_Top10_r02.02388.02388.4	NFSHGTHEYHAETIK	sp|P14618|KPYM_HUMAN		0.829145	0	0.000952108
K562_10ug_DDA_Top50_r01.45293.45293.2	SPLEEWLR	sp|P26640|SYVC_HUMAN		0.829176	0	0.000952112
K562_10ug_DDA_Top50_r01.56952.56952.2	AFTELFQVAC	sp|Q14166|TTL12_HUMAN	10=160.030649	0.829177	0	0.000952115
K562_10ug_DDA_Top50_r01.63567.63567.2	LEDLLSPLEELVK	sp|P37198|NUP62_HUMAN		0.829222	0	0.000952119
K562_10ug_DDA_Top100_r01.54508.54508.2	LLLQLLGSP	sp|P10515|ODP2_HUMAN		0.829228	0	0.000952123
K562_10ug_DDA_Top100_r01.04187.04187.2	EMQEVQSSR	sp|P22626|ROA2_HUMAN		0.829239	0	0.000952127
K562_10ug_DDA_Top100_r02.06944.06944.2	LLSSEDR	sp|Q149M9|NWD1_HUMAN		0.82927	0	0.000952131
K562_10ug_DDA_Top50_r02.33897.33897.2	HAPFIEK	sp|Q9UPN3|MACF1_HUMAN		0.829285	0	0.000952134
K562_10ug_DDA_Top50_r01.38434.38434.3	TICAILENYQTEK	sp|P49591|SYSC_HUMAN	3=160.030649	0.829318	0	0.000952138
K562_10ug_DDA_Top40_r01.07086.07086.2	YTPPGAGR	sp|Q14315|FLNC_HUMAN		0.82933	0	0.000952142
K562_10ug_DDA_Top40_r02.11258.11258.2	ELETAVR	sp|Q13561|DCTN2_HUMAN		0.829358	0	0.000952146
K562_10ug_DDA_Top50_r02.14425.14425.2	TELTQIK	sp|Q9UKM9|RALY_HUMAN		0.829365	0	0.00095215
K562_10ug_DDA_Top10_r02.11806.11806.2	GLLDAYLK	sp|P26641|EF1G_HUMAN		0.829374	0	0.000952153
K562_10ug_DDA_Top100_r01.84180.84180.2	LTNGIWILAELR	sp|P63010|AP2B1_HUMAN		0.829394	0	0.000952157
K562_10ug_DDA_Top100_r01.40259.40259.2	NLPEGVAMEVTK	sp|P82664|RT10_HUMAN		0.829417	0	0.000952161
K562_10ug_DDA_Top40_r01.21416.21416.2	DLEASIAR	sp|Q14204|DYHC1_HUMAN		0.829457	0	0.000952165
K562_10ug_DDA_Top50_r02.23736.23736.2	IIYDDLSK	sp|P25705|ATPA_HUMAN		0.829457	0	0.000952165
K562_10ug_DDA_Top50_r02.25405.25405.3	TQILAASYELHK	sp|Q01082|SPTB2_HUMAN		0.829484	0	0.000952172
K562_10ug_DDA_Top100_r02.54689.54689.2	LNLVLSVR	sp|P49327|FAS_HUMAN		0.829501	0	0.000952176
K562_10ug_DDA_Top50_r01.50918.50918.3	LSVLVDDYQMDFHPSPVVLK	sp|O95140|MFN2_HUMAN		0.829534	0	0.00095218
K562_10ug_DDA_Top40_r02.26090.26090.2	SSDQPLTVPVSPK	sp|Q9ULW0|TPX2_HUMAN		0.829578	0	0.000952184
K562_10ug_DDA_Top50_r02.48431.48431.2	ALADIVIPQEYGITK	sp|O43314|VIP2_HUMAN		0.829582	0	0.000952187
K562_10ug_DDA_Top50_r01.40164.40164.3	VHAFTPLQLQELER	sp|Q9BQY4|RHXF2_HUMAN		0.829618	0	0.000952191
K562_10ug_DDA_Top50_r01.13857.13857.2	DDEVAQLK	sp|P07195|LDHB_HUMAN		0.829644	0	0.000952195
K562_10ug_DDA_Top50_r02.06914.06914.2	ACHSASLTVR	sp|Q15233|NONO_HUMAN	2=160.030649	0.829648	0	0.000952199
K562_10ug_DDA_Top50_r01.09558.09558.2	GSPCSEEAGTLR	sp|Q9NVI1|FANCI_HUMAN	4=160.030649	0.82966	0	0.000952203
K562_10ug_DDA_Top50_r01.59385.59385.2	KEGFVEYTEQVVK	sp|O00410|IPO5_HUMAN		0.829749	0	0.000948222
K562_10ug_DDA_Top100_r02.59684.59684.2	EMESNWVSLVSK	sp|O75934|SPF27_HUMAN		0.829791	0	0.000948226
K562_10ug_DDA_Top50_r02.36060.36060.2	SLESYAFNMK	sp|P11142|HSP7C_HUMAN		0.829815	0	0.00094823
K562_10ug_DDA_Top100_r01.55586.55586.2	NIVPGWLQR	sp|P49790|NU153_HUMAN		0.829869	0	0.000948234
K562_10ug_DDA_Top50_r02.19365.19365.2	SDPFVEAEK	sp|P34932|HSP74_HUMAN		0.829881	0	0.000948237
K562_10ug_DDA_Top40_r01.42726.42726.2	ADLIESMLK	sp|P07195|LDHB_HUMAN		0.829902	0	0.000948241
K562_10ug_DDA_Top20_r01.23082.23082.2	MSLIINTFYSNK	sp|P08238|HS90B_HUMAN		0.829921	0	0.000948245
K562_10ug_DDA_Top100_r01.31740.31740.2	NQIGSVTESLQACK	sp|P06733|ENOA_HUMAN	13=160.030649	0.829937	0	0.000948249
K562_10ug_DDA_Top100_r02.40844.40844.4	GHFTEEDKATITSLWGK	sp|P69891|HBG1_HUMAN		0.829984	0	0.000948253
K562_10ug_DDA_Top100_r01.40089.40089.2	SALTLATETVR	sp|P50991|TCPD_HUMAN		0.829989	0	0.000948256
K562_10ug_DDA_Top100_r01.70188.70188.2	GFGFVTFADPASVDK	sp|Q96DH6|MSI2H_HUMAN		0.82999	0	0.00094826
K562_10ug_DDA_Top50_r02.26017.26017.2	MFEEALR	sp|P33991|MCM4_HUMAN		0.83001	0	0.000948264
K562_10ug_DDA_Top50_r02.19531.19531.2	MQQGGAPSPFDR	sp|Q01813|PFKAP_HUMAN		0.830014	0	0.000948268
K562_10ug_DDA_Top50_r02.58631.58631.3	AGNLASGGAAGATSLCFVYPLDFAR	sp|P12235|ADT1_HUMAN	16=160.030649	0.830056	0	0.000948271
K562_10ug_DDA_Top20_r02.05480.05480.2	LIETGER	sp|Q9NPA8|ENY2_HUMAN		0.830065	0	0.000948275
K562_10ug_DDA_Top100_r01.58006.58006.2	GTAGIPNLQLYDVK	sp|Q9BY44|EIF2A_HUMAN		0.830095	0	0.000948279
K562_10ug_DDA_Top100_r02.92317.92317.2	SDLYEVIQSTLDGL	sp|P22102|PUR2_HUMAN		0.830101	0	0.000948283
K562_10ug_DDA_Top50_r01.54214.54214.3	ISEVFPDQFIHLGGDEVEFK	sp|P07686|HEXB_HUMAN		0.830104	0	0.000948287
K562_10ug_DDA_Top100_r01.19467.19467.2	NSTGEPVWK	sp|Q8WVM8|SCFD1_HUMAN		0.830116	0	0.00094829
K562_10ug_DDA_Top40_r01.09477.09477.2	PYANQPTVR	sp|P19387|RPB3_HUMAN		0.830136	0	0.000948294
K562_10ug_DDA_Top20_r02.07752.07752.2	VSELKEELK	sp|Q00839|HNRPU_HUMAN		0.830146	0	0.000948298
K562_10ug_DDA_Top100_r01.84302.84302.2	SENVQDLLLLDVA	sp|P0DMV8|HS71A_HUMAN		0.830212	0	0.000948302
K562_10ug_DDA_Top40_r01.57679.57679.2	NIPPYFVALVPQE	sp|P12956|XRCC6_HUMAN		0.830237	0	0.000948305
K562_10ug_DDA_Top40_r01.26638.26638.2	GIYPSETFTR	sp|Q13257|MD2L1_HUMAN		0.830248	0	0.000948309
K562_10ug_DDA_Top100_r02.91292.91292.4	SKEDLVSQGFTEFTIEDFHNTFMDLIEQVEK	sp|Q96FW1|OTUB1_HUMAN		0.830264	0	0.000948313
K562_10ug_DDA_Top100_r01.61688.61688.2	IYELLFK	sp|P46783|RS10_HUMAN		0.830286	0	0.000948317
K562_10ug_DDA_Top100_r01.71793.71793.2	SLPEYLENMVIK	sp|Q96FV9|THOC1_HUMAN		0.830312	0	0.000948321
K562_10ug_DDA_Top50_r02.49032.49032.2	LLILTAIK	sp|P53675|CLH2_HUMAN		0.830333	0	0.000948324
K562_10ug_DDA_Top100_r01.53160.53160.2	TAMDVVYALK	sp|P62805|H4_HUMAN		0.830345	0	0.000948328
K562_10ug_DDA_Top20_r01.11689.11689.3	ISGLIYEETRGV	sp|P62805|H4_HUMAN		0.830411	0	0.000948332
K562_10ug_DDA_Top100_r02.05212.05212.2	GKEDALVTK	sp|P22087|FBRL_HUMAN		0.830448	0	0.000948336
K562_10ug_DDA_Top40_r02.19360.19360.2	CVVVGDGAVGK	sp|P60763|RAC3_HUMAN	1=160.030649	0.830452	0	0.000948339
K562_10ug_DDA_Top40_r02.12747.12747.2	VAASPEDIK	sp|Q92552|RT27_HUMAN		0.83051	0	0.000948343
K562_10ug_DDA_Top100_r02.43423.43423.3	VFHMVVEVPR	sp|Q15181|IPYR_HUMAN		0.830521	0	0.000948347
K562_10ug_DDA_Top50_r01.68983.68983.2	YEISSVPTFLFF	sp|O76003|GLRX3_HUMAN		0.830537	0	0.000948351
K562_10ug_DDA_Top100_r01.35388.35388.3	VLFCLSEDKK	sp|P23528|COF1_HUMAN	4=160.030649	0.830582	0	0.000948355
K562_10ug_DDA_Top20_r02.03059.03059.3	KAEASSGDHPTDTEMK	sp|Q02790|FKBP4_HUMAN	15=147.035385	0.830609	0	0.000948358
K562_10ug_DDA_Top50_r02.10663.10663.2	DIEEHLQR	sp|Q9UNE7|CHIP_HUMAN		0.830637	0	0.000948362
K562_10ug_DDA_Top10_r02.08356.08356.2	NGYGFINR	sp|Q9Y2T7|YBOX2_HUMAN		0.830714	0	0.000948366
K562_10ug_DDA_Top100_r02.54620.54620.2	NIIVQFGVR	sp|A5YKK6|CNOT1_HUMAN		0.830808	0	0.00094837
K562_10ug_DDA_Top40_r02.20491.20491.2	LNDLIQR	sp|Q15154|PCM1_HUMAN		0.830815	0	0.000948373
K562_10ug_DDA_Top50_r02.40617.40617.2	FAQPGTFEFEYASR	sp|Q8WXF1|PSPC1_HUMAN		0.830834	0	0.000948377
K562_10ug_DDA_Top100_r02.69024.69024.4	KPAFNLSAFGTLSPSLGNSSILK	sp|P49790|NU153_HUMAN		0.830867	0	0.000948381
K562_10ug_DDA_Top50_r02.40102.40102.3	LKDPANFQYPAESVLAYK	sp|P15559|NQO1_HUMAN		0.830872	0	0.000948385
K562_10ug_DDA_Top100_r01.66897.66897.2	FELFVMK	sp|Q15046|SYK_HUMAN		0.830881	0	0.000948389
K562_10ug_DDA_Top50_r02.17390.17390.2	AAAALVEEETR	sp|O75934|SPF27_HUMAN		0.8309	0	0.000948392
K562_10ug_DDA_Top10_r02.14913.14913.3	FAVSQMSALLDSAHLLASSTQR	sp|O14617|AP3D1_HUMAN		0.830901	0	0.000948396
K562_10ug_DDA_Top20_r01.28272.28272.2	IEGLTAEFVNL	sp|Q92688|AN32B_HUMAN		0.830946	0	0.0009484
K562_10ug_DDA_Top100_r02.66532.66532.3	LKPDLLDFTFEGK	sp|A6NEC2|PSAL_HUMAN		0.830959	0	0.000948404
K562_10ug_DDA_Top100_r01.06044.06044.2	INATDPSAR	sp|P08243|ASNS_HUMAN		0.830962	0	0.000948407
K562_10ug_DDA_Top50_r01.54954.54954.2	GLELLENSLLR	sp|Q92990|GLMN_HUMAN		0.831025	0	0.000948411
K562_10ug_DDA_Top20_r01.02602.02602.2	SRPGDSDDSR	sp|P14866|HNRPL_HUMAN		0.831054	0	0.000948415
K562_10ug_DDA_Top50_r02.32179.32179.3	TLPHEILEMTNK	sp|P38919|IF4A3_HUMAN		0.831058	0	0.000948419
K562_10ug_DDA_Top50_r02.25658.25658.2	TLHLVLR	sp|P62979|RS27A_HUMAN		0.831064	0	0.000948423
K562_10ug_DDA_Top10_r01.11224.11224.2	IFEILEK	sp|P22234|PUR6_HUMAN		0.831072	0	0.000948426
K562_10ug_DDA_Top50_r01.42466.42466.2	FTVASPAEFVTR	sp|O00763|ACACB_HUMAN		0.831072	0	0.000948426
K562_10ug_DDA_Top50_r01.19552.19552.2	SLNIDPDAK	sp|P14625|ENPL_HUMAN		0.831109	0	0.000948434
K562_10ug_DDA_Top10_r01.04133.04133.2	EDYSITTK	sp|Q9BUQ8|DDX23_HUMAN		0.831125	0	0.000948438
K562_10ug_DDA_Top50_r01.37051.37051.2	TISPLDLAK	sp|Q15365|PCBP1_HUMAN		0.831126	0	0.000948441
K562_10ug_DDA_Top50_r02.36473.36473.2	PTAAAIAYGLDK	sp|P11021|BIP_HUMAN		0.831185	0	0.000948445
K562_10ug_DDA_Top20_r02.08036.08036.2	GEVFIHK	sp|Q15233|NONO_HUMAN		0.831189	0	0.000948449
K562_10ug_DDA_Top100_r01.50856.50856.3	ILADALCYAHTFNPK	sp|P28838|AMPL_HUMAN	7=160.030649	0.831204	0	0.000948453
K562_10ug_DDA_Top40_r02.22665.22665.3	ISGLIYEETRGV	sp|P62805|H4_HUMAN		0.831204	0	0.000948453
K562_10ug_DDA_Top50_r02.28538.28538.2	QGDTILVSGMK	sp|Q8TEM1|PO210_HUMAN		0.831204	0	0.000948453
K562_10ug_DDA_Top50_r02.34866.34866.2	LFIVDAR	sp|Q9UNZ2|NSF1C_HUMAN		0.83121	0	0.000948464
K562_10ug_DDA_Top40_r02.27001.27001.2	VDLVLEK	sp|P17900|SAP3_HUMAN		0.831236	0	0.000948468
K562_10ug_DDA_Top40_r01.33586.33586.2	HTGPGLLSMA	sp|P49792|RBP2_HUMAN		0.83127	0	0.000948472
K562_10ug_DDA_Top100_r02.29083.29083.2	GVIPNVEGR	sp|P22570|ADRO_HUMAN		0.831277	0	0.000948475
K562_10ug_DDA_Top100_r02.66363.66363.2	SGFGFINSENVFK	sp|P35250|RFC2_HUMAN		0.831279	0	0.000948479
K562_10ug_DDA_Top100_r02.11175.11175.2	LASAQEVAGSTSAK	sp|Q8IYL3|CA174_HUMAN		0.831293	0	0.000948483
K562_10ug_DDA_Top50_r01.12359.12359.2	VQAINVSSR	sp|Q96C19|EFHD2_HUMAN		0.83131	0	0.000948487
K562_10ug_DDA_Top40_r02.39454.39454.2	LTTPTYGDLNHLVSA	sp|Q13885|TBB2A_HUMAN		0.831358	0	0.000948491
K562_10ug_DDA_Top10_r02.03025.03025.2	SAQCAAIAER	sp|Q96RS6|NUDC1_HUMAN	4=160.030649	0.831364	0	0.000948494
K562_10ug_DDA_Top40_r02.20379.20379.2	GGGSLPESLR	sp|Q14376|GALE_HUMAN		0.831381	0	0.000948498
K562_10ug_DDA_Top100_r02.59434.59434.2	FDMIWDR	sp|P51580|TPMT_HUMAN		0.831399	0	0.000948502
K562_10ug_DDA_Top50_r02.63070.63070.3	GDFGSVGATEWLEGYLSSLHLK	sp|P02786|TFR1_HUMAN		0.831402	0	0.000948506
K562_10ug_DDA_Top100_r01.75424.75424.2	TTDIFQTVDLWEGK	sp|P37802|TAGL2_HUMAN		0.83143	0	0.000948509
K562_10ug_DDA_Top100_r01.38208.38208.3	KEPILVCPPLR	sp|Q8N5N7|RM50_HUMAN	7=160.030649	0.831436	0	0.000948513
K562_10ug_DDA_Top100_r01.05415.05415.2	VSGQPQSVTASSDK	sp|Q8N6T3|ARFG1_HUMAN		0.831484	0	0.000948517
K562_10ug_DDA_Top50_r02.32796.32796.2	RGPSWDPFR	sp|P04792|HSPB1_HUMAN		0.831492	0	0.000948521
K562_10ug_DDA_Top50_r01.05151.05151.3	EIKDDNPHLK	sp|Q9HAV7|GRPE1_HUMAN		0.83153	0	0.000948525
K562_10ug_DDA_Top100_r02.41023.41023.2	GSQFFICTAK	sp|P0DN37|PAL4G_HUMAN	7=160.030649	0.831535	0	0.000948528
K562_10ug_DDA_Top50_r01.58002.58002.2	TGTFDTVLWAIGR	sp|Q9NNW7|TRXR2_HUMAN		0.831537	0	0.000948532
K562_10ug_DDA_Top100_r02.41555.41555.2	PASLSLLSK	sp|O75419|CDC45_HUMAN		0.831547	0	0.000948536
K562_10ug_DDA_Top40_r01.18544.18544.2	NFSCLTR	sp|P40925|MDHC_HUMAN	4=160.030649	0.831569	0	0.00094854
K562_10ug_DDA_Top100_r01.38808.38808.2	DLAVVDVR	sp|P19338|NUCL_HUMAN		0.831667	0	0.000948544
K562_10ug_DDA_Top40_r02.45730.45730.2	DVQIGDIVTVGECRPL	sp|P62280|RS11_HUMAN	13=160.030649	0.831711	0	0.000948547
K562_10ug_DDA_Top20_r01.19247.19247.2	LCIFLEK	sp|P78527|PRKDC_HUMAN	2=160.030649	0.831744	0	0.000948551
K562_10ug_DDA_Top20_r01.09428.09428.2	FVQYVNER	sp|P07910|HNRPC_HUMAN		0.831799	0	0.000948555
K562_10ug_DDA_Top20_r02.04558.04558.2	VVNDAGRPK	sp|P11142|HSP7C_HUMAN		0.831865	0	0.000948559
K562_10ug_DDA_Top50_r01.17401.17401.2	DNDFIYHDR	sp|Q8WUM4|PDC6I_HUMAN		0.831865	0	0.000948559
K562_10ug_DDA_Top40_r01.08417.08417.2	LDGMVSDPK	DECOY1_sp_19214		0.831891	0	0.000948566
K562_10ug_DDA_Top40_r01.25554.25554.2	TCLDVGLR	sp|P26640|SYVC_HUMAN	2=160.030649	0.831902	0	0.00094857
K562_10ug_DDA_Top50_r02.52618.52618.2	LIEFLLR	sp|P28838|AMPL_HUMAN		0.831902	0	0.00094857
K562_10ug_DDA_Top100_r02.41344.41344.2	ISGIEAQLGDVR	sp|P08727|K1C19_HUMAN		0.831931	0	0.000948578
K562_10ug_DDA_Top50_r01.05349.05349.2	DDEEINK	sp|Q6UB98|ANR12_HUMAN		0.831953	0	0.000948581
K562_10ug_DDA_Top50_r01.56035.56035.2	EAVSQLLQTDLSEFR	sp|P49593|PPM1F_HUMAN		0.832049	0	0.000948585
K562_10ug_DDA_Top50_r01.06018.06018.2	EKVESELR	sp|P27348|1433T_HUMAN		0.832062	0	0.000948589
K562_10ug_DDA_Top40_r01.57493.57493.2	VLTILEQIPGMVVVADK	sp|Q8NHP8|PLBL2_HUMAN		0.832081	0	0.000948593
K562_10ug_DDA_Top40_r02.32339.32339.2	FYGELALK	sp|P78527|PRKDC_HUMAN		0.832104	0	0.000948596
K562_10ug_DDA_Top50_r02.20599.20599.2	NSLPELSR	sp|Q9UHD1|CHRD1_HUMAN		0.832106	0	0.0009486
K562_10ug_DDA_Top100_r01.90966.90966.3	NTPAMYVAIQAVLSLYASGR	sp|P60709|ACTB_HUMAN		0.832137	0	0.000948604
K562_10ug_DDA_Top100_r01.25580.25580.2	GLTSVINQK	sp|P07195|LDHB_HUMAN		0.832138	0	0.000948608
K562_10ug_DDA_Top40_r01.60272.60272.3	VLPAQATEYAFAFIQVPQD	sp|Q7KZF4|SND1_HUMAN		0.832139	0	0.000948612
K562_10ug_DDA_Top100_r01.14454.14454.2	FSGEELDK	sp|P30533|AMRP_HUMAN		0.832156	0	0.000948615
K562_10ug_DDA_Top20_r01.19524.19524.2	LSQILTDFPK	sp|Q9BZE4|NOG1_HUMAN		0.832181	0	0.000948619
K562_10ug_DDA_Top100_r02.14930.14930.2	EYDESGPSIVHR	sp|P0CG38|POTEI_HUMAN		0.832194	0	0.000948623
K562_10ug_DDA_Top50_r02.52438.52438.2	SSWEELASLGLDR	sp|Q12874|SF3A3_HUMAN		0.832194	0	0.000948623
K562_10ug_DDA_Top100_r01.30827.30827.2	NVIAALNSR	sp|Q8N766|EMC1_HUMAN		0.832204	0	0.00094863
K562_10ug_DDA_Top50_r02.38609.38609.2	VMVAEALDISR	sp|Q96I99|SUCB2_HUMAN		0.832227	0	0.000948634
K562_10ug_DDA_Top50_r01.53914.53914.3	AQVEIVTDGEEPAEMIQVLGPK	sp|P40121|CAPG_HUMAN		0.832241	0	0.000948638
K562_10ug_DDA_Top100_r02.19326.19326.2	GLTDVYNK	sp|P24752|THIL_HUMAN		0.832255	0	0.000948642
K562_10ug_DDA_Top40_r01.12487.12487.2	LAEQELEK	sp|Q15149|PLEC_HUMAN		0.832268	0	0.000948646
K562_10ug_DDA_Top50_r02.43222.43222.2	AYILNLVK	sp|P50991|TCPD_HUMAN		0.832271	0	0.000948649
K562_10ug_DDA_Top40_r02.29879.29879.2	VHIGQVIMS	sp|P27635|RL10_HUMAN		0.832297	0	0.000948653
K562_10ug_DDA_Top100_r02.37105.37105.2	TGVVEFVR	sp|Q07955|SRSF1_HUMAN		0.832306	0	0.000948657
K562_10ug_DDA_Top50_r02.52894.52894.2	YIGFETVNGDIFICTQK	sp|Q9P2J5|SYLC_HUMAN	14=160.030649	0.832325	0	0.000948661
K562_10ug_DDA_Top50_r02.62593.62593.2	VGLTNYAAAYCTGLLL	sp|P46777|RL5_HUMAN	11=160.030649	0.83236	0	0.000948664
K562_10ug_DDA_Top100_r01.90189.90189.2	VLNSIISSLDLLPY	sp|Q13576|IQGA2_HUMAN		0.832366	0	0.000948668
K562_10ug_DDA_Top100_r02.69701.69701.2	LGWEALLAR	sp|Q16512|PKN1_HUMAN		0.832375	0	0.000948672
K562_10ug_DDA_Top100_r02.75206.75206.2	ADLTALFLPR	sp|Q13045|FLII_HUMAN		0.832394	0	0.000948676
K562_10ug_DDA_Top10_r02.06075.06075.2	LADLVER	sp|O94788|AL1A2_HUMAN		0.832422	0	0.00094868
K562_10ug_DDA_Top100_r01.20176.20176.3	LVFHTQLAHGSPTGR	sp|O14908|GIPC1_HUMAN		0.832431	0	0.000948683
K562_10ug_DDA_Top50_r02.66342.66342.3	TESCLVSGTQVLLTLLETR	sp|O75170|PP6R2_HUMAN	4=160.030649	0.832431	0	0.000948683
K562_10ug_DDA_Top20_r02.24947.24947.2	ELALVDVLEDK	sp|P07195|LDHB_HUMAN		0.832432	0	0.000948691
K562_10ug_DDA_Top50_r02.55100.55100.2	GLECLVSILK	sp|Q9Y6D5|BIG2_HUMAN	4=160.030649	0.832454	0	0.000948695
K562_10ug_DDA_Top50_r01.28132.28132.2	FPNIGVEK	sp|O14672|ADA10_HUMAN		0.832493	0	0.000948699
K562_10ug_DDA_Top20_r02.11605.11605.2	QVLIRPC	sp|P62244|RS15A_HUMAN	7=160.030649	0.83251	0	0.000948702
K562_10ug_DDA_Top100_r02.10650.10650.2	TPATAPVPAR	sp|P18887|XRCC1_HUMAN		0.832546	0	0.000948706
K562_10ug_DDA_Top10_r02.15853.15853.2	AVENLPTFLVELSR	sp|Q14974|IMB1_HUMAN		0.832607	0	0.00094871
K562_10ug_DDA_Top100_r01.21672.21672.3	LMTTVHAITATQK	sp|P04406|G3P_HUMAN		0.832656	0	0.000948714
K562_10ug_DDA_Top40_r02.19629.19629.2	IMSSPLSK	sp|P61254|RL26_HUMAN		0.832689	0	0.000948717
K562_10ug_DDA_Top20_r02.16791.16791.2	FQEHLQL	sp|Q00610|CLH1_HUMAN		0.832704	0	0.000948721
K562_10ug_DDA_Top40_r01.05218.05218.2	NPAAYENDK	sp|O14949|QCR8_HUMAN		0.83276	0	0.000948725
K562_10ug_DDA_Top100_r02.46911.46911.3	VLLSVVDHFNR	sp|P51665|PSMD7_HUMAN		0.832788	0	0.000948729
K562_10ug_DDA_Top100_r01.82035.82035.2	MPPYTVVYFP	sp|P09211|GSTP1_HUMAN		0.83279	0	0.000948733
K562_10ug_DDA_Top100_r02.71976.71976.2	QVCEIIESPLFLK	sp|Q7L5N1|CSN6_HUMAN	3=160.030649	0.832792	0	0.000948736
K562_10ug_DDA_Top20_r02.13105.13105.2	VSFCAPGPPGR	sp|Q8IY67|RAVR1_HUMAN	4=160.030649	0.832799	0	0.00094874
K562_10ug_DDA_Top40_r01.15545.15545.2	LVLDNCK	sp|Q92688|AN32B_HUMAN	6=160.030649	0.83283	0	0.000948744
K562_10ug_DDA_Top40_r01.29673.29673.2	FANDATFEIK	sp|P08559|ODPA_HUMAN		0.832841	0	0.000948748
K562_10ug_DDA_Top40_r02.11927.11927.2	LAVAGEDAR	sp|P57737|CORO7_HUMAN		0.832843	0	0.000948751
K562_10ug_DDA_Top50_r01.24208.24208.2	QAVELLGK	sp|Q99747|SNAG_HUMAN		0.832932	0	0.000948755
K562_10ug_DDA_Top40_r02.28968.28968.2	STPLLLGK	sp|P40926|MDHM_HUMAN		0.832983	0	0.000948759
K562_10ug_DDA_Top100_r01.33652.33652.2	LIPTEEALR	sp|Q15149|PLEC_HUMAN		0.832985	0	0.000948763
K562_10ug_DDA_Top50_r01.10270.10270.2	LGNLGEAK	sp|Q6PD62|CTR9_HUMAN		0.832999	0	0.000948767
K562_10ug_DDA_Top20_r01.20348.20348.2	GAAGALMVYDITR	sp|P61106|RAB14_HUMAN		0.833021	0	0.00094877
K562_10ug_DDA_Top50_r02.27071.27071.2	TWGDLGAAAGGGTPSK	sp|P31323|KAP3_HUMAN		0.833154	0	0.000948774
K562_10ug_DDA_Top40_r01.57895.57895.2	NIQVDEANLLTWQGL	sp|P68036|UB2L3_HUMAN		0.833179	0	0.000948778
K562_10ug_DDA_Top100_r02.57612.57612.2	SLAPVNIFK	sp|P78371|TCPB_HUMAN		0.833183	0	0.000948782
K562_10ug_DDA_Top100_r02.80049.80049.2	VLSLLALVKPE	sp|Q9UL46|PSME2_HUMAN		0.833203	0	0.000948786
K562_10ug_DDA_Top40_r01.06391.06391.2	FIEEHATK	sp|P13667|PDIA4_HUMAN		0.833209	0	0.000948789
K562_10ug_DDA_Top20_r01.07925.07925.2	AADLGLNK	sp|P49773|HINT1_HUMAN		0.833245	0	0.000948793
K562_10ug_DDA_Top20_r01.24629.24629.3	NQDLAPNSAEQASILSLVTK	sp|Q12905|ILF2_HUMAN		0.833258	0	0.000948797
K562_10ug_DDA_Top50_r01.60367.60367.2	LLWTELFR	sp|O00217|NDUS8_HUMAN		0.83328	0	0.000948801
K562_10ug_DDA_Top100_r01.30019.30019.2	CGTVLLSGPR	sp|Q07020|RL18_HUMAN	1=160.030649	0.833329	0	0.000948804
K562_10ug_DDA_Top40_r02.55485.55485.3	RPFGISALIVGFDFDGTPR	sp|O14818|PSA7_HUMAN		0.833392	0	0.000948808
K562_10ug_DDA_Top40_r02.06726.06726.3	NKYEDEINKR	sp|P05787|K2C8_HUMAN		0.833439	0	0.000948812
K562_10ug_DDA_Top50_r01.29133.29133.2	AQQLLDAVEQR	sp|Q6ZSJ8|CA122_HUMAN		0.833444	0	0.000948816
K562_10ug_DDA_Top50_r02.48760.48760.2	SVFGFSFK	sp|P26639|SYTC_HUMAN		0.833448	0	0.00094882
K562_10ug_DDA_Top40_r01.13332.13332.2	LELSDNR	DECOY1_sp_848		0.833492	0	0.000948823
K562_10ug_DDA_Top100_r02.69775.69775.2	LFLAEFQSIPR	sp|P08575|PTPRC_HUMAN		0.833494	0	0.000948827
K562_10ug_DDA_Top100_r01.22590.22590.3	LALQLHPDRNPDDPQAQEK	sp|Q9UBS4|DJB11_HUMAN		0.833508	0	0.000948831
K562_10ug_DDA_Top100_r01.13362.13362.3	YDESGPSIVHR	sp|P0CG38|POTEI_HUMAN		0.833511	0	0.000948835
K562_10ug_DDA_Top100_r02.08227.08227.2	LEGSSGGIGER	sp|Q9Y5B6|PAXB1_HUMAN		0.833556	0	0.000948838
K562_10ug_DDA_Top50_r02.46147.46147.3	PALLHSTFFPALQGAQTK	sp|P23381|SYWC_HUMAN		0.83356	0	0.000948842
K562_10ug_DDA_Top20_r02.16381.16381.3	VAVEYLDPSPEVQK	sp|O43684|BUB3_HUMAN		0.833579	0	0.000948846
[truncated: 250,830+ more rows]
