# Supplementary material for: DIALib-QC an assessment tool for spectral libraries in data-independent acquisition proteomics
Source: Nat Commun. 2020 Oct 16;11:5251. doi: 10.1038/s41467-020-18901-y (PMC7567827; doi:10.1038/s41467-020-18901-y)
Supplement: Supplementary file 7 — Supplementary Data 4 [file 41467_2020_18901_MOESM7_ESM.xlsx]

## Sheet: PHL_PV_proteins
Supplementary Data 4. Performance of spectral libraries analyzed in PeakView. Identification of a) proteins and b) peptides using modified Pan Human Libraries (PHL), Identification of c) proteins and d) peptides using in-house K562 libraries.
a) Identification of proteins in PeakView using modified Pan Human Libraries (PHL)
	good Library					q3bad_0.01 Library					q3bad_0.02 Library					q3bad_0.05 Library
Protein	Replicate 1	Replicate 2	Replicate 3	Replicate 4	Replicate 5	Replicate 1	Replicate 2	Replicate 3	Replicate 4	Replicate 5	Replicate 1	Replicate 2	Replicate 3	Replicate 4	Replicate 5	Replicate 1	Replicate 2	Replicate 3	Replicate 4	Replicate 5
[ RT-Cal protein ]	207609587	193241495	210621674	220117974	184888196	207609587	193241495	210621674	220117974	184888196	207609587	193241495	210621674	220117974	184888196	207609587	207609587	210621674	220117974	184888196
A0AV96	NA	47257	NA	NA	NA	NA	NA	NA	NA	NA	NA	NA	NA	NA	NA	NA	NA	NA	NA	NA
A0AVT1	7.82778e+06	8.05086e+06	8.04697e+06	7.94996e+06	7.60213e+06	5.52383e+06	5.76919e+06	6.93132e+06	6.29082e+06	6.49613e+06	2.78389e+06	3.07997e+06	3.78726e+06	3.01243e+06	4.03374e+06	70168.8	70168.8	60466.9	NA	NA
A0FGR8	63074.2	37481.4	184700	137146	107055	NA	NA	NA	29442.2	NA	NA	NA	NA	NA	NA	NA	NA	NA	NA	NA
A0JNW5	NA	NA	NA	NA	13534.4	NA	NA	NA	NA	NA	NA	NA	NA	NA	NA	NA	NA	NA	NA	NA
A0M8Q6,P0CF74,P0CG06,P0CG04,B9A064,P0CG05	NA	NA	9590.85	NA	NA	NA	NA	NA	NA	NA	NA	NA	NA	NA	NA	NA	NA	NA	NA	NA
A0MZ66	858661	886404	770219	919680	967739	517089	424655	511882	422792	773222	307370	242588	196497	160087	357034	NA	NA	NA	28053.6	41657.8
A2A3N6,P55036	341471	272769	348776	266204	274681	NA	226630	246532	224097	248525	NA	130951	NA	NA	171608	NA	NA	NA	NA	NA
A2RRP1	509884	587815	602491	639152	396888	337951	470270	470833	326601	355210	237456	107491	318204	133252	222737	NA	NA	NA	NA	12870.8
A2RTX5,P26639	1.10054e+06	279667	1.14532e+06	1.13529e+06	899245	470978	110912	1.07601e+06	124106	866413	NA	75942.5	NA	NA	232970	NA	NA	NA	NA	NA
A2VDF0	19622.5	23839.3	25907.3	25072.5	23579.3	NA	20810.1	26104.7	22224.2	NA	NA	16185	23407.3	17961.8	NA	NA	NA	NA	NA	NA
A3KMH1	NA	69211.2	9548.45	20656.1	NA	NA	NA	NA	NA	NA	NA	NA	17181.3	12122.6	NA	NA	NA	NA	NA	NA
A3KN83	257297	416654	575778	363358	239163	165827	NA	285533	93204.1	167217	NA	NA	103626	NA	23381.7	NA	NA	NA	NA	NA
A3KN83,Q9Y2G9	151090	409069	298263	144020	139721	60227.8	174253	165641	70856.4	126359	56926.7	170147	163346	152063	51474.3	NA	NA	NA	NA	NA
A4D1E9	168012	361526	324756	288072	336766	166533	137206	186596	140218	305805	45645.9	55479.3	146701	86642.2	127426	NA	NA	NA	NA	NA
A4D1P6	NA	NA	13256.7	NA	77693.7	14112.4	NA	16752.3	NA	NA	NA	NA	NA	NA	NA	NA	NA	NA	NA	NA
A4QPH2,P42356	NA	NA	NA	39858.1	36444.4	NA	NA	NA	NA	36445.5	NA	NA	NA	NA	NA	NA	NA	NA	NA	NA
A5A3E0	3824783	4107378	3987443	4111860	3979412	3653769	NA	3802607	3798551	3893752	2843654	NA	3088041	2818011	NA	NA	NA	NA	NA	NA
A5A3E0,Q6S8J3,P68133,P63267,P63261,P68032,P60709,Q9BYX7,Q562R1,P62736	42598013	43938849	45043063	38100615	41940961	41865302	35937809	44432332	36221916	36553152	33026187	25324719	34795291	26395965	30264400	NA	NA	NA	NA	NA
A5D8V6	75387.5	110948	27076.5	NA	25984.7	NA	33231	28807.3	71205.3	27746.2	NA	NA	26505.3	NA	NA	NA	NA	NA	NA	NA
A5PLN9	NA	14335.8	NA	NA	NA	NA	NA	NA	NA	14805.2	NA	NA	NA	NA	NA	NA	NA	NA	NA	NA
A5YKK6	4.66231e+06	3.99196e+06	4.28082e+06	4.07928e+06	4107536	3.18904e+06	2.83043e+06	3.47652e+06	2.87114e+06	3.22871e+06	1.5422e+06	977954	1.76601e+06	626812	1.28329e+06	31088.1	31088.1	30061.7	NA	83693.6
A6NC98	NA	163102	NA	NA	NA	NA	NA	NA	NA	NA	NA	NA	NA	NA	NA	NA	NA	NA	NA	NA
A6ND36	57581.1	53778	54022	53821.1	NA	NA	NA	NA	NA	NA	NA	NA	NA	NA	NA	NA	NA	NA	NA	NA
A6ND91	NA	NA	NA	NA	NA	NA	NA	NA	NA	NA	NA	NA	NA	NA	NA	NA	NA	NA	NA	86147
A6NDG6	1.70601e+06	1.54896e+06	1668806	1.87635e+06	1.21224e+06	1.2423e+06	834084	1355525	1.53925e+06	1.15699e+06	789707	457543	778468	338952	977964	NA	NA	NA	NA	NA
A6NDJ8,Q96DA2,Q14964,O00194,P51159,Q8IZ41,Q9NP90,Q92930,P61006,Q9NRW1,P20340,P61018,P20338,Q7Z6P3,Q86YS6,Q5JT25,O95716,Q96E17,P20337,P20336,Q96AX2,Q15286,Q9BZG1,Q15771,Q92928,Q9H0U4,P62820,P59190,P61106,Q6IQ22,P61026,Q9H082	1.21331e+06	1.2014e+06	1.21107e+06	1.30224e+06	1256202	1.17441e+06	1.1073e+06	1.17127e+06	1.19973e+06	1.18955e+06	984246	871026	971038	937557	994582	NA	NA	NA	NA	NA
A6NDJ8,Q96DA2,Q14964,Q9H082,O00194,P51159,Q8IZ41,Q9NP90,Q92930,P61006,Q9NRW1,P20340,P61018,P20338,Q7Z6P3,Q86YS6,Q5JT25,O95716,Q96E17,P20337,P20336,Q96AX2,Q15286,Q9BZG1,Q15771,Q92928,Q9H0U4,P62820,P59190,P61106,Q6IQ22,P61026	1.28372e+06	1291624	1.21107e+06	1.3963e+06	1256202	1.17441e+06	1.18657e+06	1168641	1.19849e+06	1.18898e+06	984408	871026	968396	937557	994582	NA	NA	NA	NA	NA
A6NDJ8,Q96DA2,Q14964,Q9H082,O00194,P51159,Q8IZ41,Q9NP90,Q92930,P61006,Q9NRW1,P20340,P61018,P20338,Q7Z6P3,Q86YS6,Q5JT25,O95716,Q96E17,P20337,P20336,Q96AX2,Q15286,Q9BZG1,Q15771,Q92928,Q9H0U4,P62820,P61106,Q6IQ22,P61026,P59190	1.21331e+06	1.2014e+06	1.21107e+06	1.29985e+06	1256202	1.17441e+06	1.1073e+06	1168641	1.19849e+06	1.18898e+06	984408	871026	968396	937557	994582	NA	NA	NA	NA	NA
A6NDJ8,Q96DA2,Q14964,Q9H082,O00194,P51159,Q8IZ41,Q9NP90,Q92930,P61006,Q9NRW1,P61018,P20338,Q7Z6P3,Q86YS6,Q5JT25,O95716,Q96E17,P20337,P20336,Q96AX2,Q15286,Q9BZG1,Q15771,Q92928,Q9H0U4,P62820,P59190,P61106,Q6IQ22,P61026,P20340	1.21331e+06	1.2014e+06	1.21107e+06	1.30224e+06	1256202	1.17441e+06	1.1073e+06	1.17127e+06	1.19973e+06	1.18955e+06	984246	871026	971038	937557	994582	NA	NA	NA	NA	NA
A6NDU8	273812	286039	224314	306209	137730	259105	139078	214569	273498	130170	126201	112629	NA	112862	114608	NA	NA	NA	NA	NA
A6NEC2,P55786	264841	265423	260058	269037	224447	NA	NA	246598	234277	217495	NA	NA	197803	165877	181604	NA	NA	NA	NA	NA
A6NED2	18081.8	17577.9	NA	16042.1	18006.4	18183	15986.8	14449.1	13910.3	17364.7	14985.9	NA	13367.5	NA	NA	NA	NA	24734.2	NA	NA
A6NER3,P0CL82,P0CL81,P0CL80,O76087,Q13068,Q13065	2237913	2456090	2537741	2560396	2329501	2204177	2254327	2481918	2391368	2313111	1868627	1739980	2139693	1860423	2038595	NA	NA	NA	NA	NA
A6NFI3	NA	NA	38456.7	33843.2	NA	NA	NA	34471.5	NA	NA	NA	NA	27318.8	NA	NA	NA	NA	NA	NA	NA
A6NHL2,Q9NY65,P68366,Q13748,Q9BQE3,P68363,Q71U36	4442320	4552136	4300785	4995457	4473727	4342352	4278619	4255582	4629283	4379656	3373848	3031633	3388825	3040006	3374444	NA	NA	NA	NA	NA
A6NHL2,Q9NY65,P68366,Q6PEY2,Q13748,P68363,Q71U36,Q9BQE3	14024867	14998790	14986551	15180219	14960566	13674763	13927344	14725784	14107078	14670562	10190447	9448060	11518277	9072744	11457367	NA	NA	NA	NA	NA
A6NHQ2,P22087	1791630	1918042	1921448	1890149	1829015	NA	1794605	1899913	1780253	1830747	NA	1414324	1682454	1445682	1598560	NA	NA	NA	NA	NA
A6NHR9	5.88982e+06	5.95371e+06	5.45408e+06	4.94817e+06	5.15404e+06	4.28624e+06	3.3908e+06	4.54237e+06	2.80971e+06	4.19076e+06	1.90872e+06	1.65145e+06	2.10275e+06	1.16211e+06	2.29144e+06	NA	NA	NA	NA	19432.2
A6NI47,P0CG39,P0CG38,Q6S545,Q6S5H5,Q6S8J3,B2RU33,Q6S5H4,Q6S8J7,H3BUK9,A5A3E0	NA	NA	129767	NA	NA	NA	NA	NA	NA	NA	NA	NA	NA	NA	NA	NA	NA	NA	NA	NA
A6NIH7	NA	25461.6	NA	NA	NA	NA	NA	NA	NA	NA	NA	NA	NA	NA	NA	NA	NA	NA	NA	NA
A6NIH7,Q13432	107222	NA	108346	105997	NA	107976	NA	NA	111728	NA	NA	NA	NA	NA	NA	NA	NA	NA	NA	NA
A6NIZ1,P01111,P01116,P01112,P61224,P62834	430713	466578	445409	453051	473743	412388	416795	429496	405541	455555	313461	277934	331798	279790	356131	NA	NA	NA	NA	NA
A6NIZ1,P61224	843286	842359	877727	862489	818767	792997	743683	823292	761720	791843	608163	516038	641621	538399	628215	NA	NA	NA	NA	30206.8
A6NIZ1,P61224,P62834	1.05696e+06	1.08644e+06	1.03682e+06	1.01876e+06	848460	1.01663e+06	986711	987086	768434	704056	784445	440880	734975	384462	623207	190284	190284	197404	NA	153450
A6NIZ1,P61224,P62834,O95716	188975	197790	176312	222075	179648	174070	170337	166540	NA	167585	129733	NA	NA	NA	NA	NA	NA	NA	NA	NA
A6NJ78	NA	NA	NA	NA	10417.2	NA	NA	NA	NA	NA	NA	NA	NA	NA	NA	NA	NA	NA	NA	NA
A6NKD9	NA	NA	NA	NA	NA	NA	NA	NA	NA	NA	NA	NA	NA	NA	NA	NA	NA	NA	213036	NA
A6NKT7,P49792	202291	212376	181326	NA	215384	185402	NA	182557	NA	200984	NA	146134	NA	NA	NA	NA	NA	NA	NA	NA
A6NKZ8,Q3ZCM7,A6NNZ2,P07437,P68371,Q9BVA1,Q13885,Q9H4B7	349230	384553	362412	361196	364644	337027	NA	351045	333764	356690	274826	NA	285192	255890	293950	NA	NA	NA	NA	NA
A6NKZ8,Q3ZCM7,A6NNZ2,Q9BUF5,P07437,P68371,P04350,Q13509,Q9BVA1,Q13885,Q9H4B7	123551	128351	124197	NA	186758	117206	135116	NA	NA	111777	92164.2	NA	NA	NA	NA	NA	NA	NA	NA	NA
A6NKZ8,Q3ZCM7,A6NNZ2,Q9BUF5,P07437,P68371,P04350,Q9BVA1,Q13885	30439605	32436687	32053959	33030863	29470098	31085295	31169494	31970246	31213598	29365556	26483703	23502281	26900745	22547890	24898157	1295147	1295147	NA	NA	NA
A6NL28	3.23273e+06	3.56976e+06	3395473	1.66363e+06	3.41513e+06	1.41681e+06	1.59771e+06	2.88566e+06	1.07308e+06	1.14058e+06	1.27503e+06	1.01487e+06	1.09488e+06	942020	1.06204e+06	489791	489791	NA	NA	582551
A6NM15,Q4V339,Q5RIA9,Q5JTY5,Q8IUF1,Q9BRT8	NA	NA	88595.8	70367.6	48437.3	NA	NA	NA	NA	NA	NA	NA	NA	NA	NA	NA	NA	NA	NA	NA
A6NMY6,P07355	1.35215e+07	1.31704e+07	1.48693e+07	1.53722e+07	1.32931e+07	1.29526e+07	1.20916e+07	1.38112e+07	1.23905e+07	11531728	9.90529e+06	8.44134e+06	1.16074e+07	9.14791e+06	9.76893e+06	559592	559592	210150	287520	NA
A6NN92,Q96QU8	44967.5	48517.9	48763.6	41203.4	32880.6	42360.8	42778.3	46366.3	38955.1	31055.2	35779.5	29149.7	NA	NA	26081.1	NA	NA	NA	NA	NA
A6NNZ2,P07437,P68371,P04350,Q3ZCM7	2.47904e+06	3.17942e+06	2.58666e+06	3.45238e+06	3.04506e+06	2.32533e+06	2.24223e+06	2.42848e+06	3.02659e+06	3.01803e+06	1.95441e+06	756334	2.0208e+06	1.84589e+06	2.6614e+06	NA	NA	NA	NA	NA
A6NNZ2,Q9BVA1,Q13885	649816	699074	676601	677999	571986	608948	590594	NA	567388	538638	455900	414578	NA	366480	421451	NA	NA	NA	NA	NA
A7KAX9	NA	NA	NA	NA	NA	NA	NA	NA	NA	NA	NA	NA	NA	NA	NA	241681	241681	NA	NA	NA
A8CG34,Q96HA1,A6NF01	NA	67619.4	NA	65224.8	61793.9	NA	NA	NA	NA	59756.6	NA	NA	NA	NA	NA	NA	NA	NA	NA	NA
A8MT69	24124.7	49182.1	46066.2	20941.9	31425.3	45030	23327	42342.7	17458.8	14424.8	19748.8	16856.1	32827.5	NA	27138.2	NA	NA	NA	NA	NA
A8MTJ3,P19087,P11488,P63092,Q5JWF2,P09471,P38405,P08754,P04899,P63096,Q14344,Q03113	NA	NA	NA	717065	NA	NA	NA	NA	648380	NA	NA	NA	NA	466881	NA	NA	NA	NA	NA	NA
A8MTJ3,P63096	NA	NA	63379.1	NA	NA	NA	NA	NA	NA	NA	NA	NA	NA	NA	NA	NA	NA	NA	NA	NA
A8MUH7,Q5T2W1	NA	NA	NA	NA	NA	NA	235462	332999	373813	292126	NA	240523	377326	NA	310221	NA	NA	NA	NA	NA
A8MUU1,Q01469	163992	161176	154165	167168	171192	155263	143143	150552	149918	165432	136473	NA	NA	NA	149810	NA	NA	NA	NA	NA
A8MVJ9,Q9NWY4	421321	440237	412461	423655	393137	363279	399983	328235	336545	292866	171911	137625	150489	80320.4	326786	NA	NA	NA	NA	NA
A8MWD9,P62308	2.59045e+06	2.69706e+06	2.5706e+06	2.65992e+06	2.41316e+06	2.54228e+06	2.4818e+06	2.55256e+06	2.45761e+06	2.38112e+06	2194852	1.90955e+06	2.21412e+06	1.92504e+06	2.04229e+06	465999	465999	NA	NA	NA
A8MWL6,O43760	168433	154349	150141	167444	141012	159450	150778	140906	145724	NA	130219	114252	118089	NA	NA	NA	NA	NA	NA	NA
A8MXV4	121109	99665.1	94916.4	65084.4	47092.7	NA	NA	82899.2	NA	NA	NA	NA	NA	NA	NA	NA	NA	NA	NA	NA
A9QM74,P52292	979433	1011957	1.01835e+06	973410	924971	963440	933271	997802	924792	922580	848460	772154	875686	798234	814919	NA	NA	NA	NA	NA
A9UHW6	NA	NA	NA	NA	NA	NA	NA	52102.8	NA	NA	NA	NA	NA	NA	NA	NA	NA	NA	NA	NA
B0I1T2,O94832	NA	NA	NA	NA	49487.6	NA	NA	NA	35241.1	NA	NA	NA	23811.2	NA	NA	NA	NA	NA	NA	NA
B2RUZ4	29241.4	32510.2	44889.4	NA	NA	NA	NA	43960.8	NA	37907.5	NA	NA	NA	NA	34862.1	NA	NA	NA	NA	NA
B5ME19,Q99613	5.88707e+06	5.99398e+06	6.09805e+06	5.60983e+06	5825567	5.5299e+06	4.43506e+06	5.54295e+06	4.80307e+06	4.84481e+06	2.52023e+06	2852610	3.66722e+06	2.55007e+06	4.00351e+06	43347.4	43347.4	58598.8	38446.7	NA
B9A064	NA	119924	NA	116959	109648	NA	97880.4	NA	NA	NA	NA	NA	NA	NA	NA	NA	NA	NA	NA	NA
C9JLW8	402355	432013	385492	421942	394759	405789	396523	402473	393630	249658	67819.4	200770	77152.5	153695	76025.4	NA	NA	NA	NA	NA
C9JRZ8,O60218	NA	298985	345022	NA	NA	NA	NA	NA	NA	NA	NA	NA	NA	NA	NA	NA	NA	NA	NA	NA
E9PAV3,Q13765	7.53577e+06	7.94255e+06	7.90723e+06	7841841	7475937	6.57969e+06	7.22163e+06	7.52764e+06	6.98004e+06	7.25819e+06	5.0052e+06	5.19372e+06	4.64388e+06	4607688	5.69814e+06	384163	384163	110004	NA	NA
O00115	211333	NA	NA	228712	207776	57154.8	57131.9	NA	49163.8	49726.4	NA	NA	NA	NA	42446.7	NA	NA	NA	NA	NA
O00116	2.34945e+06	1.67908e+06	2.46228e+06	2.01136e+06	1.37375e+06	1.57897e+06	1.19541e+06	1.78071e+06	915789	859012	611305	745487	1.1081e+06	502901	746819	34641.6	34641.6	NA	NA	NA
O00139	1.39045e+06	2.03427e+06	1.92307e+06	1.73002e+06	1.84968e+06	1.37246e+06	946437	1.53425e+06	1.32186e+06	1.46416e+06	527554	NA	1016836	419128	797587	NA	NA	NA	NA	NA
O00148	3.50211e+06	3.29887e+06	3.91398e+06	3.76659e+06	3.16044e+06	3.42776e+06	3.0452e+06	3.88222e+06	3.4406e+06	3.07032e+06	2.93797e+06	1.54574e+06	2.40794e+06	2.05575e+06	2.32793e+06	120396	120396	271794	NA	NA
O00148,Q13838	1902213	2054561	2026023	2263385	2132806	1819392	1876286	1967447	2021472	2091857	1452340	NA	1594154	1446789	1674046	NA	NA	NA	NA	NA
O00151	5.94551e+06	5.69936e+06	5.92354e+06	5.80104e+06	5.49594e+06	4.73496e+06	5.00015e+06	4.7046e+06	5.12847e+06	5.08537e+06	2.87599e+06	2.55661e+06	2.29714e+06	3.521e+06	4.06018e+06	NA	NA	NA	NA	92155.9
O00154	4560968	4214568	4144223	4584623	4434031	3509330	3256182	3525487	3707647	3766354	2780647	1435408	2845563	2004406	2718802	NA	NA	NA	NA	NA
O00159	106809	37151.1	123934	87607.5	114751	88123	53405	203514	62716.4	179422	NA	NA	174089	NA	158782	NA	NA	NA	NA	NA
O00160	NA	NA	NA	NA	NA	NA	NA	NA	NA	1911.57	NA	NA	NA	NA	NA	NA	NA	NA	NA	NA
O00161	1082435	1.2016e+06	1.40176e+06	1.39927e+06	1.28464e+06	857526	940430	970130	899756	1.03835e+06	688907	598328	615749	536378	843002	NA	NA	NA	NA	NA
O00165	494449	445443	408589	527570	559966	322985	343827	267513	93725	261926	98130.2	100061	170589	184605	95672.8	NA	NA	NA	NA	NA
O00170	1.73348e+06	1.82285e+06	1.68465e+06	1.63195e+06	1.74043e+06	1.16869e+06	1.23579e+06	1.58626e+06	1.03921e+06	1.55402e+06	947642	553540	818566	590109	691176	59159.7	59159.7	NA	NA	NA
O00178	211531	364334	321977	443230	317390	188167	76183.9	84767.2	203075	191205	62624.6	50590.9	67416.7	110392	66611.2	NA	NA	NA	NA	NA
O00186	963387	920399	1.04669e+06	1.01316e+06	869621	582418	467937	764053	618170	532689	58224.8	171283	161697	129264	350041	NA	NA	NA	NA	NA
O00192	NA	NA	NA	NA	7515.03	NA	NA	NA	7328.6	NA	NA	NA	NA	NA	NA	NA	NA	NA	NA	NA
O00193	471106	332339	408002	454246	466188	301103	210331	441887	388015	335806	NA	NA	161736	148895	285899	NA	NA	NA	NA	NA
O00194	30840.2	33178.4	28898.8	NA	NA	30924.2	33802.8	26775.8	NA	NA	NA	27602	NA	NA	NA	NA	NA	NA	NA	NA
O00194,P51159	127256	128406	139797	128232	NA	124882	128867	NA	NA	NA	96380.5	NA	NA	NA	NA	NA	NA	NA	NA	NA
O00203	1219185	1412047	1328070	1.36476e+06	1.41491e+06	690408	839662	1.15898e+06	732783	574785	492854	311964	772887	257915	280790	NA	NA	NA	NA	NA
O00214	140019	34516.6	89048.3	32300.4	89889	29862.1	116266	127784	NA	NA	28920.4	NA	NA	51918.1	NA	NA	NA	NA	NA	NA
O00217	964884	1.13998e+06	1.11278e+06	1.11396e+06	922586	934949	625750	819515	782676	881630	536862	391123	643016	440160	477634	NA	NA	54346.2	NA	NA
O00221	NA	NA	52973.7	105432	NA	NA	NA	NA	NA	NA	NA	NA	NA	NA	NA	NA	NA	NA	NA	NA
O00231	1.03879e+07	1.02325e+07	9.8643e+06	9.26018e+06	8.79884e+06	8.80307e+06	7.75283e+06	8.14058e+06	8.07856e+06	7.84921e+06	4.98284e+06	4.69202e+06	5.7148e+06	4676915	5.63823e+06	NA	NA	396539	363312	331129
O00232	5229649	5443670	5079293	5697892	5168257	4278173	3142370	4307168	4670788	4529627	3193978	2034116	2965315	2017154	2357916	NA	NA	NA	NA	NA
O00233	1.36087e+06	1.47864e+06	1.0927e+06	1.07311e+06	1.03798e+06	1.00391e+06	960624	1.0214e+06	825586	849418	699154	534954	735870	591019	600085	NA	NA	45004.6	NA	48123.6
O00244	762870	753130	770411	459888	806583	722427	694516	725391	719776	782312	249188	264790	307988	498636	594692	NA	NA	NA	NA	NA
O00255	109302	44137.4	139525	84224.1	64847.5	104809	NA	64960.2	NA	74675.7	29505.6	NA	NA	20991.8	33046	NA	NA	NA	NA	87255.6
O00257	16626.2	31887.3	31040.8	23575.6	NA	15637.2	21695.8	NA	NA	NA	NA	NA	NA	NA	NA	NA	NA	NA	NA	NA
O00264	NA	NA	1.20455e+06	NA	NA	NA	NA	53579.5	53361.9	NA	NA	NA	NA	NA	NA	NA	NA	NA	NA	NA
O00267	3.72694e+06	3.83968e+06	4.19274e+06	3.50549e+06	3.92034e+06	3.03153e+06	2.5694e+06	3.44426e+06	2.54427e+06	3.71322e+06	1.40375e+06	1.27932e+06	1.86241e+06	1.69129e+06	1.92485e+06	NA	NA	78722.3	NA	35304.7
O00268,Q92750	35426.7	NA	NA	NA	NA	NA	NA	42591.1	NA	NA	27400.8	NA	35261.7	NA	NA	NA	NA	NA	NA	NA
O00273	1.4489e+06	1.45853e+06	1.39446e+06	1.4915e+06	1.53755e+06	927328	1.05503e+06	1.29248e+06	1.07141e+06	1.3602e+06	532137	436780	813414	362440	551281	NA	NA	67834.7	NA	NA
O00291	NA	115752	NA	81041.3	40084.3	NA	NA	NA	NA	NA	NA	NA	NA	NA	NA	NA	NA	NA	NA	NA
O00299	65895771	70456120	69382157	71063524	65477980	63884918	65188389	51615253	61866832	62825338	54292127	48870695	43875654	44122072	42131455	1767781	1767781	2774716	582863	8391613
O00303	7.66646e+06	7.99297e+06	8.0622e+06	7.10125e+06	7.63195e+06	6.67877e+06	6621033	7.56681e+06	4.92654e+06	7453762	5.15487e+06	4.4654e+06	5.14064e+06	3524119	5.41733e+06	NA	NA	NA	177340	NA
O00308	47352.3	19757.9	17361.8	20154.8	23937.2	46127.7	NA	17192.4	NA	34549.6	NA	NA	11962.3	NA	NA	NA	NA	NA	NA	NA
O00308,Q9H0M0,Q96J02	NA	NA	73627.5	NA	NA	NA	NA	NA	NA	NA	NA	NA	NA	NA	NA	NA	NA	NA	NA	NA
O00329	NA	18539.5	NA	NA	NA	NA	NA	NA	NA	NA	NA	NA	NA	NA	NA	NA	NA	NA	NA	NA
O00330	370478	340882	467384	400644	446431	114879	218985	268059	359693	106693	73992.5	NA	93128.5	NA	NA	NA	NA	NA	NA	NA
O00391	NA	NA	NA	NA	NA	NA	NA	NA	NA	33874.8	NA	NA	NA	NA	NA	NA	NA	NA	NA	NA
O00399	284828	170373	107165	107413	168935	157460	104374	108955	83669.3	202517	NA	NA	NA	NA	NA	NA	NA	NA	NA	NA
O00401	NA	NA	22520.9	NA	NA	17600.9	NA	20952.6	NA	NA	NA	NA	NA	NA	NA	NA	NA	NA	NA	NA
O00410	1.06017e+07	1.02623e+07	1.14569e+07	1.08233e+07	9.3287e+06	9.12715e+06	8.96832e+06	1.00094e+07	8170384	7.79175e+06	6.65277e+06	5.38706e+06	7.10973e+06	5.02698e+06	6.54184e+06	372909	372909	547448	177713	714128
O00410,O60518	682036	728176	690790	687365	694142	663818	676070	678353	617974	686211	564978	514005	503024	464988	593527	156215	156215	NA	NA	175856
O00411	144375	85537.9	148854	162241	97662.8	51437.2	52897.5	165274	78868.6	52119.4	13716.6	41069.7	86203.4	14180.9	NA	NA	NA	NA	NA	NA
O00418	185174	120397	189377	100069	163200	99732.2	49691.8	51927.7	44202.1	98137.3	74933.8	2977.07	43037.6	NA	35205.5	NA	NA	NA	NA	NA
O00422	1.59329e+06	1.47578e+06	1.58931e+06	1.95986e+06	1194270	1.35079e+06	988742	1.29757e+06	1.18688e+06	1.13809e+06	1.01813e+06	783506	1.16283e+06	726888	802622	NA	NA	NA	NA	NA
O00423	NA	NA	NA	NA	NA	NA	NA	NA	NA	NA	13836.7	NA	NA	NA	NA	NA	NA	NA	NA	NA
O00425	3.50317e+06	4.20504e+06	3.51071e+06	4.12004e+06	3.5911e+06	2.73058e+06	3.59255e+06	3.46469e+06	3.35285e+06	3.13506e+06	2.21743e+06	2.08871e+06	2.16065e+06	1.956e+06	2.23337e+06	NA	NA	72385.8	NA	19253
O00425,Q9NZI8	103699	126285	99437.1	116979	103831	97840.9	109597	104464	100030	97382.5	NA	72365.9	75982.6	NA	76453	NA	NA	NA	NA	NA
O00425,Q9NZI8,Q9Y6M1	1.9937e+06	2.03124e+06	2001822	2.01712e+06	1.947e+06	1.93249e+06	1.89184e+06	1.997e+06	1.90946e+06	1.95167e+06	1738115	1.56758e+06	1815342	1.61142e+06	1.7834e+06	NA	NA	594753	NA	NA
O00425,Q9Y6M1	696809	619498	722552	340942	643331	663882	566000	717030	594064	637510	562308	465216	602388	223894	540976	NA	NA	NA	NA	NA
O00429	4.39133e+06	4.63354e+06	4.84197e+06	4.56682e+06	4.11075e+06	3.11561e+06	3.00066e+06	3.76575e+06	3.2616e+06	3.34874e+06	1.363e+06	1.7468e+06	2.02269e+06	1.45626e+06	1.80851e+06	70287.3	70287.3	NA	NA	NA
O00442	1.54858e+06	1.43357e+06	1.58868e+06	1.36555e+06	1.31995e+06	1.38308e+06	1.18566e+06	929636	1.07105e+06	1.14697e+06	668427	538857	381515	218734	785858	NA	NA	NA	NA	19280.1
O00443	226708	242026	231058	208136	189423	195450	NA	180426	140044	147707	14656.6	14605.6	NA	NA	NA	NA	NA	NA	NA	NA
O00458	13097.4	18295.7	NA	14472.1	NA	12957.6	14161.1	10823.2	NA	NA	NA	NA	7230.33	NA	NA	NA	NA	NA	NA	NA
O00459	138286	76359.1	169613	150743	177598	87662	132275	116737	158288	155962	79549.2	NA	NA	92530.5	NA	NA	NA	NA	NA	NA
O00459,P27986,Q92569	74614.5	84496.5	87779.9	88056.7	91263.7	73525.5	74113.4	75733.1	79607.4	85569.9	55998.9	56927.2	67610.5	60482.7	75999.9	NA	NA	NA	NA	NA
O00461	14748.3	16334.2	15886.2	18164.5	19779.4	14803	15079.1	15735.9	NA	17607.7	10743.4	12321.8	NA	NA	10178.1	NA	NA	NA	NA	NA
O00470,P55347	32003.8	NA	29501.7	32697.1	NA	31088.5	NA	31338.8	29774.1	NA	24197.9	NA	22668.2	NA	NA	NA	NA	NA	NA	NA
O00471	193584	93317.5	956623	832711	93450.8	174951	NA	91249.9	NA	NA	NA	NA	645625	NA	NA	NA	NA	NA	NA	NA
O00479	31600.5	49505.6	NA	NA	46737.4	NA	36254.8	NA	NA	43184	NA	NA	NA	NA	29223.2	NA	NA	NA	NA	NA
O00483	1.50614e+06	1602860	1.51613e+06	1.58797e+06	1.53194e+06	1.44113e+06	1.45227e+06	1.25811e+06	1.16694e+06	1.23401e+06	554169	813430	863998	933691	887347	NA	NA	NA	NA	NA
O00487	3.45713e+06	2.83351e+06	3.51516e+06	3.41171e+06	2.71753e+06	2.94343e+06	2.14938e+06	3.20654e+06	2.80206e+06	2.26065e+06	2.18827e+06	1.68533e+06	2.01804e+06	1.47195e+06	1.87723e+06	NA	NA	40365.8	NA	NA
O00488	49509.7	NA	56143.7	52760.5	50634.1	49955.4	NA	55303.2	53542	49803.1	47959	NA	51578.6	44652.5	48545.9	25796.9	25796.9	NA	NA	NA
O00505	953867	864450	1.01177e+06	982677	851132	917659	569331	850534	786630	742125	293477	153052	369412	264519	512856	NA	NA	NA	NA	NA
O00505,O00629	526378	626593	565692	642220	630007	557821	478723	530820	558714	591226	NA	326057	389843	51292	387924	NA	NA	NA	NA	NA
O00506	NA	117205	NA	NA	NA	NA	NA	109316	NA	84039.9	NA	NA	NA	NA	NA	NA	NA	32730.3	NA	NA
O00506,Q9P289	236434	244986	227086	223314	195792	230625	225319	220405	197054	192913	206269	187723	194801	160389	174671	NA	NA	NA	42366.3	NA
O00506,Q9Y6E0	98031.4	NA	NA	95270.1	98372.7	87558.6	NA	NA	NA	94361.9	NA	NA	NA	NA	NA	NA	NA	NA	NA	NA
O00506,Q9Y6E0,Q9P289	853404	901528	845117	868973	843988	786294	816616	794129	768372	806260	305634	610420	296003	258430	660961	NA	NA	125551	NA	129556
O00507,Q93008	731592	721720	588584	607578	552902	257047	519084	395106	368636	283167	238789	201601	139236	58428.9	168132	NA	NA	NA	NA	NA
O00515	385413	NA	NA	NA	NA	190832	NA	NA	NA	NA	NA	NA	NA	NA	NA	NA	NA	NA	NA	NA
O00534	NA	18925.8	NA	20798.8	NA	NA	15100.4	NA	NA	NA	NA	NA	NA	NA	NA	NA	NA	NA	NA	NA
O00541	1.97275e+06	2.38282e+06	2.64873e+06	2.14359e+06	2.24242e+06	1.50075e+06	1.67392e+06	2.01213e+06	1.59846e+06	1.65047e+06	845123	686382	1.03546e+06	640444	622214	43932.6	43932.6	NA	NA	19264.3
O00560	403558	340691	369164	368607	335449	143564	243940	174332	149639	347441	87704.8	76922.2	86204.5	80650	80369.3	NA	NA	NA	NA	39911.3
O00566	1.33204e+06	1.03617e+06	1.27226e+06	1.22529e+06	1.35567e+06	928780	734240	816122	769952	1.1067e+06	516661	324391	333006	384270	1.00477e+06	NA	NA	NA	NA	NA
O00567	1.7084e+06	1.75871e+06	2.22046e+06	2.04587e+06	1.90977e+06	1.08998e+06	992024	1.70928e+06	1.18968e+06	1.53321e+06	556772	336301	992327	527271	689812	NA	NA	17968.4	NA	NA
O00571	4.84434e+06	6.16167e+06	5.2309e+06	5.25964e+06	5.48124e+06	3776974	4.50738e+06	4.79974e+06	4.36557e+06	4.11145e+06	3.08364e+06	3.27238e+06	3.25114e+06	2.8446e+06	2.9541e+06	332007	332007	380993	NA	402808
O00571,O15523	1.34565e+06	1.52626e+06	1.40833e+06	1.47971e+06	1431182	1.23918e+06	1.30161e+06	1.27682e+06	1.26767e+06	1.37314e+06	957207	948385	1.0513e+06	954009	1.05069e+06	NA	NA	NA	NA	NA
O00584	687309	976662	999425	745907	506197	343653	700255	790850	344583	399809	NA	274603	548968	182193	113164	NA	NA	NA	NA	NA
O00625	295477	198169	189420	315390	205376	206995	175931	182619	151371	165763	148136	82895.2	155350	64357.2	139790	37716.3	37716.3	41131.5	NA	36085.2
O00628	31091.4	NA	NA	NA	31591	NA	NA	NA	NA	NA	NA	NA	NA	NA	NA	NA	NA	NA	NA	NA
O00629	2.51162e+06	1.76276e+06	2.52789e+06	2.77261e+06	1.28649e+06	1.7181e+06	983903	2.3156e+06	1.45867e+06	1.11609e+06	692855	428525	1.55682e+06	830338	577450	NA	NA	NA	NA	NA
O00629,O00505	945721	766203	927588	746011	789618	785175	693587	801614	686250	697659	662708	525126	590178	513440	603077	165971	165971	28027	NA	NA
O00743	427187	721352	654165	698386	516121	413312	392661	408215	299488	531594	96628.5	117019	218710	213891	202738	NA	NA	NA	NA	NA
O00754	NA	37399.9	31045.7	60761.4	43994.2	32746.7	32557.1	35153.8	NA	69389.9	NA	NA	26751.8	NA	NA	64691.7	64691.7	NA	NA	NA
O00763,Q13085	873468	851944	1.01575e+06	966124	937679	778801	672048	793819	595270	530837	478538	314224	308028	379156	283620	NA	NA	NA	NA	NA
O00764	1.97898e+06	2.23936e+06	2.14209e+06	2.0377e+06	1.97899e+06	1.42913e+06	1.2724e+06	2.01298e+06	1.6852e+06	1.60076e+06	1.05671e+06	674194	1.23118e+06	1.01203e+06	931733	NA	NA	NA	NA	34970.6
O14497	1.266e+06	1.24493e+06	1.43416e+06	1.28358e+06	1.59842e+06	993918	962534	1.00702e+06	534798	978880	473070	321815	194218	138003	308633	25728.5	25728.5	12466.4	NA	NA
O14519	74782.6	86156.6	79739.1	72539.4	62809.5	70642.2	77359.2	79879.9	62452.4	60654.1	58926.8	61523.7	61757.6	54694.2	49697.7	NA	NA	NA	NA	NA
O14529,P39880	NA	NA	NA	32289.7	NA	NA	NA	23977.4	NA	NA	NA	9959.32	NA	16299.8	NA	NA	NA	NA	NA	NA
O14530	890057	1.07603e+06	1.06288e+06	1092765	694586	207752	887345	990592	946899	352258	153648	102547	190045	165649	206154	NA	NA	NA	NA	NA
O14545	273819	528000	233528	295308	506961	254154	134897	128677	175351	384014	81459	67930.5	28509.5	NA	30060.7	NA	NA	NA	NA	NA
O14548	37688.2	34467.2	123125	81512.4	38289	NA	NA	NA	NA	NA	NA	NA	NA	NA	NA	NA	NA	NA	NA	NA
O14556	99680	NA	108352	100525	70525.9	NA	NA	100415	92069	NA	78821.3	NA	89703	NA	NA	NA	NA	NA	NA	NA
O14561	2436938	2107056	2494714	2486452	1953473	2402552	1805837	2435716	2252412	1809858	1997342	1373479	2049732	1626818	1540571	NA	NA	NA	NA	NA
O14562	420564	380491	492631	396739	444350	396160	333103	312408	122913	419473	95473.1	NA	72529.5	264011	289252	NA	NA	NA	NA	NA
O14578	67283.3	13975.8	41264.7	NA	26288.8	29050.9	12652.5	57986.7	NA	22037.9	NA	9906.92	NA	NA	NA	NA	NA	NA	NA	NA
O14579	3.20115e+06	3.22823e+06	3.47052e+06	3.17531e+06	2.76022e+06	2.4529e+06	2.48993e+06	3.08187e+06	2.54088e+06	2.8811e+06	1.54904e+06	998212	2.34623e+06	1393073	1.36501e+06	145145	145145	109267	213662	306300
O14602,P47813	1.56618e+06	1.70017e+06	1.63538e+06	1.5713e+06	1.42565e+06	1.50154e+06	1.51524e+06	1.58406e+06	1.40234e+06	1.37559e+06	1.24639e+06	1138511	1.31502e+06	1.07141e+06	1.12386e+06	262297	262297	49670.4	21226.8	NA
O14617	544301	390678	703529	756789	480453	311857	384822	259076	320352	305493	71395.6	291182	NA	21240.7	193553	23064.2	23064.2	NA	NA	NA
O14618	281936	221985	379082	288749	196206	172339	90440.9	369753	92485.8	102304	91780.4	NA	168969	81244.6	97008.3	NA	NA	NA	16437.7	NA
O14639	NA	2904.78	NA	NA	NA	NA	NA	NA	NA	NA	NA	NA	NA	NA	NA	NA	NA	NA	NA	NA
O14641	41895.1	38395.6	37761.3	30055.2	41488.7	37169.2	41658.2	35789.8	28442.2	NA	29076.7	31896.4	32770.7	NA	NA	NA	NA	NA	NA	NA
O14646	254703	247643	278828	256015	247457	78297.3	211891	244218	207561	156727	67910	54632.4	NA	60753.1	70505.6	NA	NA	NA	NA	NA
O14646,O14647	82242.7	80797.4	82676.8	79219.4	78172.5	74584.4	NA	77659.5	68600.9	70460.2	NA	NA	NA	35729.3	NA	NA	NA	NA	NA	NA
O14647,O14646	185006	178333	198835	186130	172173	177776	160653	128665	108437	62975.3	NA	84295.6	59294.1	93098.2	NA	NA	NA	NA	NA	NA
O14653	19298	21414.8	21509.7	NA	NA	NA	19335.1	21607	NA	NA	NA	NA	NA	17856.5	NA	NA	NA	NA	NA	NA
O14654	NA	NA	NA	NA	NA	NA	51595.6	NA	36520.2	NA	NA	NA	NA	NA	NA	NA	NA	NA	NA	NA
O14656	18447.7	17120.9	19201	15906.2	36469.7	17844.9	NA	18716.2	15537.6	NA	NA	14164.4	NA	NA	NA	NA	NA	NA	NA	NA
O14657	NA	NA	NA	29476.2	27122.6	NA	29502.5	NA	NA	25778.5	NA	NA	34857.4	NA	NA	NA	NA	NA	NA	NA
O14662	53725	56136	86790.2	55551.7	46696.5	NA	49560.6	51581.9	50819.5	43345.3	NA	NA	42829	35025.2	34221.3	NA	NA	NA	NA	NA
O14672	NA	NA	37251.4	85755.6	68801.7	NA	NA	NA	NA	12824.5	30705.5	NA	32183.2	NA	NA	NA	NA	NA	NA	NA
O14681	NA	NA	NA	NA	NA	NA	NA	NA	NA	NA	156717	NA	NA	NA	NA	NA	NA	NA	NA	NA
O14686	26472.3	23718.6	22528.5	25926.7	24175.7	24903.8	NA	NA	21658.8	23898.7	20425.1	NA	NA	17434.2	20501.3	NA	NA	NA	NA	NA
O14715,Q99666,P49792	157845	163686	149811	151316	170455	146284	141214	148880	134202	164231	116174	106078	125542	99074.9	131707	NA	NA	NA	NA	NA
O14715,Q99666,Q7Z3J3,A6NKT7,P0DJD1,P0DJD0,P49792	1.3848e+06	1.19818e+06	1.34829e+06	890448	1.00265e+06	550639	694494	1.2451e+06	743097	904479	360086	370157	544353	NA	527561	NA	NA	NA	NA	NA
O14715,Q99666,Q7Z3J3,A6NKT7,P49792	131630	481940	406845	313638	332995	241145	421301	81022.2	291827	242240	35079.3	27566.2	NA	NA	89407.5	10322.3	10322.3	NA	NA	NA
O14715,Q99666,Q7Z3J3,P0DJD1,P0DJD0,P49792,A6NKT7	315203	334303	318183	423665	315866	304404	136367	177318	288834	313123	102637	110784	118919	138501	270729	NA	NA	NA	NA	NA
O14715,Q99666,Q7Z3J3,P49792,A6NKT7	NA	472569	345668	347893	376584	143887	406957	324363	112556	181250	NA	NA	244340	NA	264067	NA	NA	NA	NA	NA
O14727	32755.8	12392.3	15588.8	NA	NA	14942	11850.8	14179.8	NA	NA	NA	NA	11795.3	NA	NA	NA	NA	NA	NA	NA
O14730	NA	97362.8	95800.2	99939.7	93952.1	NA	88968.2	NA	NA	90686.5	NA	NA	NA	NA	70444.2	NA	NA	NA	NA	NA
O14733	113616	63090	64558.2	116848	49956.8	102699	NA	58984.5	44220.8	50040.2	34344.6	NA	NA	NA	NA	NA	NA	NA	NA	NA
O14734	NA	NA	NA	NA	NA	NA	NA	NA	NA	NA	NA	24442.6	NA	NA	NA	NA	NA	NA	NA	NA
O14737	4.235e+06	4.30281e+06	3.83864e+06	3847587	4.05355e+06	3.63173e+06	3.35809e+06	3.46407e+06	3.43593e+06	3.94745e+06	2.73825e+06	2.24683e+06	2768880	2.10254e+06	2.32303e+06	254528	254528	NA	NA	221296
O14744	7122482	7538649	8321377	8029230	7289276	6070104	5652925	7658146	6932413	6486120	3970348	3769267	4954364	3134646	4149475	NA	NA	NA	NA	NA
O14745	1.51224e+06	1.35376e+06	1.63687e+06	1.37836e+06	1.50131e+06	1.10078e+06	1.11051e+06	1.57093e+06	1.13283e+06	1.27656e+06	321999	633740	783812	740856	833367	NA	NA	34134.1	29026.2	47858
O14757	440525	597039	446522	469041	500888	352632	361847	335833	369647	295504	106788	173277	77398.2	203087	204383	NA	NA	NA	12223.1	NA
O14763	NA	NA	NA	17737.9	NA	NA	NA	NA	NA	NA	NA	NA	NA	NA	NA	NA	NA	NA	NA	NA
O14770	20470.4	NA	18530.4	NA	NA	NA	NA	18421.3	NA	NA	NA	NA	NA	NA	NA	NA	NA	NA	NA	NA
O14772	45946.7	31634.4	NA	NA	NA	8198.65	NA	35914.3	NA	NA	NA	NA	NA	NA	NA	NA	NA	NA	NA	NA
O14773	306615	580568	743570	797816	515510	261700	394051	542609	225372	88725.7	NA	NA	190254	NA	NA	NA	NA	NA	NA	NA
O14776	4055668	4474059	4577074	4593037	4315645	3485841	3446385	3621795	3539496	3772970	2117237	1555171	2064812	1932406	1040405	NA	NA	NA	NA	NA
O14776,Q5VWI1	174611	183507	164956	171796	168866	169853	NA	169964	164112	167320	152074	NA	NA	122628	NA	NA	NA	NA	NA	NA
O14777	821034	430556	800987	827405	617841	364726	117301	641593	239533	479801	75713.4	NA	235603	42471	NA	NA	NA	NA	NA	NA
O14787	774861	616027	918244	668780	561286	681366	587709	734699	375944	561446	415320	353997	333441	276050	346687	54218.6	54218.6	NA	NA	NA
O14802	327312	388055	285776	238509	216526	312543	215736	193665	157879	216067	155287	83405.6	79887.7	111373	137110	NA	NA	NA	NA	NA
O14802,O95602	NA	NA	NA	NA	96755	NA	NA	NA	NA	NA	NA	NA	NA	NA	NA	NA	NA	NA	NA	NA
O14818	6.85123e+06	8.7667e+06	8790353	8.80884e+06	8.28949e+06	3.68685e+06	6.93544e+06	5.42033e+06	7.17478e+06	7.08183e+06	3307764	3460304	1.68252e+06	1.1697e+06	4.71681e+06	NA	NA	274668	NA	345220
O14818,Q8TAA3	3.85325e+06	4.17888e+06	4.27037e+06	4.38601e+06	4081551	1.80501e+06	1.79889e+06	3.61876e+06	4.02559e+06	3.97927e+06	1.53334e+06	1.18263e+06	1.35318e+06	1.22812e+06	3.46484e+06	510778	510778	NA	31987.1	599895
O14828	767067	772384	556794	676728	766388	608008	586676	534587	610886	606901	188087	295986	474007	365651	464473	NA	NA	NA	NA	NA
O14841	429549	544106	370524	261241	373834	205460	146083	210680	188362	233076	NA	NA	NA	63032.5	137202	NA	NA	NA	22717.3	NA
O14867	NA	11546.6	NA	NA	NA	NA	NA	NA	NA	NA	NA	NA	NA	NA	NA	NA	NA	NA	NA	NA
O14874	45901.8	44502.8	42652.2	44782.9	89925.2	44131.8	39070.7	38742.7	36090.7	36257.9	32094.1	NA	28570.4	22865.5	29676	NA	NA	NA	NA	NA
O14879	NA	NA	NA	NA	NA	NA	NA	NA	NA	NA	NA	20350.8	NA	NA	NA	NA	NA	NA	NA	NA
O14880	495586	323092	543433	436993	414867	226017	297226	430269	395989	404196	112958	147701	290926	235577	354747	NA	NA	NA	NA	NA
O14893	68724.1	73244.9	73761.9	71036.3	79588.3	NA	NA	103439	NA	75669.3	NA	NA	66000.2	NA	66202.7	NA	NA	NA	NA	NA
O14907	NA	NA	NA	NA	NA	30570.1	NA	NA	NA	NA	NA	NA	NA	NA	NA	NA	NA	NA	NA	NA
O14908	55956.4	NA	263821	72931.8	126251	NA	NA	81659.2	NA	82891.8	NA	NA	NA	NA	NA	NA	NA	NA	NA	NA
O14908,Q8TF65	NA	NA	58000.1	NA	41774.3	NA	NA	51920.8	NA	40868.5	NA	NA	NA	NA	NA	NA	NA	NA	NA	NA
O14920	19666.5	NA	24782.4	NA	26579.1	17136.6	NA	NA	NA	23228	NA	NA	NA	NA	NA	NA	NA	NA	NA	NA
O14924	NA	NA	NA	NA	NA	NA	NA	NA	NA	NA	NA	NA	NA	NA	NA	1699.05	1699.05	NA	NA	NA
O14925	111704	NA	113235	90289.1	NA	115570	NA	112792	NA	NA	NA	NA	NA	NA	NA	NA	NA	NA	NA	NA
O14925,Q5SRD1	214844	181075	167499	173059	178785	174084	165367	165242	141108	169266	NA	123442	132675	99801.1	133578	NA	NA	NA	NA	NA
O14929	3.18578e+06	3.4063e+06	3.94355e+06	3.55972e+06	4.10352e+06	2.66009e+06	2.61826e+06	3.37099e+06	2.55874e+06	3.4895e+06	2.31051e+06	1.65405e+06	2.49679e+06	1.95404e+06	2.37026e+06	6619.29	6619.29	574312	NA	341376
O14936	NA	368098	337670	NA	NA	NA	NA	317388	NA	NA	NA	NA	NA	NA	NA	NA	NA	NA	NA	NA
O14949	178600	NA	145094	420214	152415	136882	NA	NA	147093	32277.9	NA	NA	NA	NA	32167.8	NA	NA	NA	NA	NA
O14950,P19105	1295254	1.35139e+06	1.33977e+06	1.35538e+06	1.27301e+06	1.22637e+06	1.25081e+06	1.32082e+06	1232391	1.22224e+06	1.01708e+06	1005697	1.1163e+06	969810	1.04176e+06	NA	NA	NA	NA	NA
O14957	230552	240590	245727	237668	218044	221266	224079	240167	216961	209840	198362	185090	212631	168672	191280	NA	NA	NA	NA	NA
O14964	1.09827e+06	1.21381e+06	1.01318e+06	1.17003e+06	1.05861e+06	844966	742395	814704	689253	851745	417416	389688	549645	378819	439088	NA	NA	NA	NA	55538.5
O14965	357645	288564	234548	143493	176506	139324	81647.3	160314	NA	54544	NA	NA	NA	NA	38604	NA	NA	NA	NA	NA
O14972	93251.2	36537.6	38144.9	33979.9	33490.6	33398.1	32900.1	36360.9	NA	34802.3	24263.9	NA	26898.4	NA	21645	NA	NA	NA	NA	NA
O14974	1.71637e+06	1.5978e+06	1.83702e+06	1.72136e+06	1.66248e+06	1.3618e+06	1.37682e+06	1.26432e+06	1.23125e+06	1.31888e+06	643822	630738	631383	678435	555434	NA	NA	45882.2	NA	NA
O14976	656075	486589	888627	571430	542437	508466	264062	681335	476225	268635	156299	95046.9	329079	98345.5	118913	NA	NA	NA	NA	NA
O14979	1.01523e+07	1.02291e+07	1.04059e+07	10451402	9.95937e+06	8.95566e+06	9.56183e+06	1.01612e+07	9.5661e+06	9.69734e+06	7.68539e+06	7.58256e+06	7.23366e+06	7.57119e+06	8.47632e+06	1.27995e+06	1.27995e+06	980167	1.29631e+06	1.51847e+06
O14979,Q14103	7477574	7929114	7748071	8131933	7253298	7449179	7652999	NA	7397259	6915233	NA	NA	NA	NA	NA	NA	NA	NA	NA	NA
O14980	2.04767e+07	1.95387e+07	2.21532e+07	2.15822e+07	1.83668e+07	1.76457e+07	1.46361e+07	1.75919e+07	1.82145e+07	1.64071e+07	1.18067e+07	1.00487e+07	1.1259e+07	1.06132e+07	1.02683e+07	125646	125646	703315	265829	24473.9
O14981	179115	158182	133885	143576	93113.8	115221	130994	89653.6	NA	57389.2	44812.6	NA	NA	NA	47067.8	NA	NA	NA	NA	NA
O15020	NA	NA	NA	NA	NA	NA	NA	NA	268990	274456	NA	NA	324691	NA	347490	NA	NA	NA	NA	NA
O15020,Q01082	129933	135449	127042	129112	80527.9	119056	NA	115471	78272.1	80967.7	NA	NA	93283	NA	68607.2	NA	NA	NA	NA	NA
O15020,Q01082,P11277	104497	100210	98095.1	112168	113710	NA	NA	95522.9	105655	92963.9	NA	NA	NA	NA	NA	NA	NA	NA	NA	NA
O15027	1.04971e+06	966313	938015	889078	863105	503621	564227	635443	668443	647509	233549	271185	304922	251213	263901	NA	NA	NA	NA	NA
O15031	41541.5	NA	NA	7432.18	NA	8358.22	NA	NA	NA	NA	NA	NA	NA	10503.2	NA	NA	NA	NA	NA	NA
O15041,O95025,Q96PZ0	222963	223525	234295	217004	216150	NA	194319	221943	189702	199982	NA	146910	175326	140122	164293	NA	NA	NA	NA	NA
O15042	2.54125e+06	2.29923e+06	2.9614e+06	2.54183e+06	2.3801e+06	2.0245e+06	1.74161e+06	2.06279e+06	1.94995e+06	1.74553e+06	926074	809131	1.13837e+06	949030	985276	20441.4	20441.4	182270	NA	NA
O15047	156370	101595	127077	26561	52501.6	76726.5	76690.6	91605.6	88807.6	14036.4	NA	NA	NA	NA	NA	NA	NA	NA	NA	NA
O15056	NA	10864.6	17852.2	NA	NA	NA	11675.6	NA	NA	NA	NA	NA	NA	NA	NA	NA	NA	NA	NA	NA
O15061	NA	NA	63270.7	NA	NA	NA	NA	NA	NA	NA	NA	NA	NA	NA	NA	NA	NA	NA	NA	NA
O15066	NA	NA	28368.4	28746.8	27477.1	26535.7	NA	27260.5	20409.5	NA	NA	NA	21123.2	13806.8	NA	NA	NA	NA	NA	NA
O15067	5.80243e+06	5.1473e+06	6.62603e+06	5.60876e+06	4.59797e+06	4.154e+06	3.05016e+06	4.4469e+06	3.63196e+06	3.92565e+06	2.87817e+06	1.69531e+06	1.84811e+06	1.71575e+06	2.17315e+06	207221	207221	75222.9	NA	NA
O15075	NA	79404.1	NA	NA	NA	NA	NA	NA	NA	NA	NA	NA	NA	NA	NA	NA	NA	NA	NA	NA
O15084	574474	297167	459282	400065	503228	443031	199776	423123	198620	310508	196859	125918	245491	103040	153900	NA	NA	NA	NA	23005.4
O15085	NA	67146.1	NA	NA	NA	NA	NA	NA	NA	NA	NA	NA	NA	NA	NA	NA	NA	NA	NA	NA
O15091	161343	222457	112172	100722	89291.2	65778.2	NA	109047	56681.7	52939.6	53040.8	NA	86180.6	42610.8	NA	NA	NA	NA	NA	NA
O15111	NA	86501.7	41283.2	96845.1	46685.6	NA	32626	45124.1	54277.2	27504.1	NA	NA	NA	NA	28986.3	NA	NA	NA	NA	NA
O15116	545156	544314	537444	415980	488006	NA	NA	406154	105301	259511	98454.7	NA	NA	NA	133315	NA	NA	NA	NA	NA
O15117	72040.1	168387	114048	158818	43190.2	22779.6	37306.6	122161	32946.8	18584.7	NA	12018	26458.6	NA	16418.8	NA	NA	NA	NA	NA
O15118	57025.7	NA	104357	84586.3	28573.8	55513.1	NA	44187.2	52663.5	NA	47857.5	NA	37539.3	42124.7	38560.8	NA	NA	NA	NA	NA
O15120	NA	NA	NA	155303	NA	NA	NA	NA	NA	NA	NA	NA	NA	NA	NA	NA	NA	NA	NA	NA
O15120,Q8N1G2	NA	NA	172876	164830	NA	NA	141437	NA	139143	NA	NA	NA	NA	NA	NA	NA	NA	NA	NA	NA
O15121	NA	NA	NA	NA	NA	NA	NA	NA	NA	NA	188863	NA	NA	NA	NA	NA	NA	NA	NA	NA
O15126	78330.7	52109.9	75317.9	NA	25399.9	24102.2	NA	NA	NA	NA	34295	NA	NA	NA	NA	NA	NA	NA	NA	NA
O15127	109713	123208	97808.4	118524	98421.4	103179	19205.6	NA	NA	92191.6	12619.1	NA	NA	12193.3	NA	NA	NA	NA	NA	NA
O15131	NA	NA	NA	NA	10718	NA	NA	NA	NA	NA	NA	NA	NA	NA	NA	NA	NA	NA	NA	NA
O15143	1.45162e+06	1.50421e+06	1.47011e+06	1.49939e+06	1.40368e+06	1.12561e+06	1.3611e+06	1.40355e+06	1.06642e+06	1.15246e+06	840544	855756	967163	687562	783854	NA	NA	11356.7	NA	NA
O15143,Q92747	141340	150966	146338	137792	133276	136052	NA	142812	NA	136341	NA	126860	NA	NA	NA	NA	NA	NA	NA	NA
O15144	2.52115e+06	2.8665e+06	2.72113e+06	2.43225e+06	2.56417e+06	1.93173e+06	1.20327e+06	1.42689e+06	2.12683e+06	1.65746e+06	88028.2	250914	597078	424026	376776	NA	NA	NA	NA	NA
O15145	1.4789e+06	1.46738e+06	1.64158e+06	1.85992e+06	1.47289e+06	1.15565e+06	1.22325e+06	1597831	1.18793e+06	895546	712622	265552	631046	481430	671319	NA	NA	NA	NA	NA
O15155	NA	NA	37971.5	NA	43044.9	NA	NA	37527.4	NA	NA	NA	NA	NA	NA	NA	NA	NA	NA	NA	NA
O15160	2.34073e+06	2.58475e+06	2.6219e+06	2.59241e+06	2404587	1.90343e+06	1.96658e+06	2.53985e+06	1.92442e+06	2.24908e+06	1.28206e+06	990146	1236801	1.18778e+06	1575968	NA	NA	190650	NA	186094
O15162	11568.8	NA	11815.7	12251.9	18049.3	12119.7	NA	12565.2	10483.6	NA	11993.3	NA	NA	NA	NA	NA	NA	NA	NA	NA
O15164	115265	356463	309278	330922	304413	170142	189554	288561	82042.1	257728	NA	NA	132225	NA	152677	NA	NA	NA	NA	NA
O15164,Q9UPN9	185901	NA	209370	NA	189011	NA	NA	185877	NA	NA	NA	NA	159536	NA	NA	NA	NA	NA	NA	NA
O15182	115681	119942	134301	67646.9	112731	65084.8	47695	72721.2	NA	65452.2	NA	NA	72257	NA	69542.1	NA	NA	NA	NA	NA
O15195	NA	NA	40742	NA	NA	NA	NA	37416.1	NA	NA	NA	NA	NA	NA	NA	NA	NA	NA	NA	NA
O15198,P84022,Q15796	182518	188976	190128	185955	183522	175230	160498	179607	159403	168879	102555	114507	101439	NA	99485.2	22955.5	22955.5	NA	NA	NA
O15198,Q99717,P84022,Q15797,Q15796	126600	140938	132632	125702	126114	118755	127613	132836	109492	NA	NA	97499.2	108141	87770.9	NA	NA	NA	NA	NA	NA
O15212	3.34913e+06	4.03177e+06	3.51839e+06	3.53126e+06	3.60759e+06	2.90585e+06	2.95789e+06	3.30016e+06	3.40439e+06	2.28052e+06	1.88978e+06	2.31176e+06	2.1539e+06	2.18964e+06	1.66761e+06	38853.7	38853.7	NA	NA	NA
O15213	NA	15553.9	14647.2	NA	NA	NA	NA	NA	NA	14712	NA	NA	NA	NA	7038.65	NA	NA	NA	NA	NA
O15226	1.07841e+06	1.42007e+06	1.20562e+06	1.23245e+06	1.23697e+06	900073	905644	1.17164e+06	788364	998809	477692	451748	478816	282863	692699	NA	NA	NA	NA	41021.7
O15228	73964.9	79430.5	94925.7	152742	39616.3	70141.9	NA	29020	138373	21379.4	61188.2	NA	35146.7	25792.4	16118.3	NA	NA	NA	NA	NA
O15234	62351.5	93251.6	15840.4	18849.5	17044	17370.2	14235.7	14043.1	16432	16699.2	14064.2	11525.5	11837.3	12124.7	13538.1	NA	NA	NA	NA	NA
O15240	NA	NA	NA	NA	12340.4	NA	NA	NA	NA	NA	NA	NA	NA	NA	NA	NA	NA	NA	NA	NA
O15247	1.49888e+06	1.43055e+06	1.57306e+06	1.48697e+06	1.00615e+06	951186	951384	1.35786e+06	1.2304e+06	973105	744617	372448	1.15715e+06	541687	685840	NA	NA	NA	48403	NA
O15254	NA	NA	NA	NA	NA	NA	NA	15165	NA	NA	NA	NA	NA	NA	NA	NA	NA	NA	NA	NA
O15258	130698	130159	131429	141435	140042	130683	126366	143075	137778	NA	111616	114200	134490	119921	NA	NA	NA	NA	NA	NA
O15260	307554	364432	370605	385874	294417	267825	109256	273064	303837	80925.6	69436.7	67923.6	85165.3	NA	67409.2	NA	NA	NA	NA	NA
O15269	338322	336167	346912	425790	260390	312533	69532.4	312382	276350	177125	173382	NA	217577	NA	99769.6	NA	NA	NA	NA	NA
O15270	212632	328179	362925	253018	303307	120745	341868	171301	250708	194801	82332	76233.3	38375.2	NA	100721	NA	NA	NA	NA	NA
O15294	1.27392e+06	1.97998e+06	1.64261e+06	1.21293e+06	1.64872e+06	1.31531e+06	1.23905e+06	1.47786e+06	839603	1.42495e+06	543857	589712	561799	250635	625153	30400.9	30400.9	NA	NA	41155.1
O15305	387521	665749	722902	538023	721153	256312	310689	476334	342352	662595	53337.7	186588	189019	50828.2	355954	NA	NA	NA	NA	NA
O15318	NA	58477.2	50650.2	70776.5	65609.4	61241.4	50432.3	46105.1	NA	106948	NA	39330.7	NA	NA	NA	NA	NA	NA	NA	NA
O15320,Q96RT6	24341	NA	NA	NA	NA	NA	NA	NA	NA	NA	NA	NA	NA	NA	NA	NA	NA	NA	NA	NA
O15347	1064423	1.48313e+06	1.41821e+06	1.42767e+06	1107352	1.01541e+06	1.27688e+06	1.26508e+06	1285816	1.07037e+06	752008	436293	778700	528711	1.20815e+06	NA	NA	NA	NA	NA
O15347,P0C6E5	2.00262e+06	2.23607e+06	1.47418e+06	1.9296e+06	1.96574e+06	1.46426e+06	1.42744e+06	1.45626e+06	1.75643e+06	1.47071e+06	1.28725e+06	1.15587e+06	1.29087e+06	1.08396e+06	1.31462e+06	333280	333280	NA	NA	NA
O15355	4.11619e+06	4.39573e+06	4.6044e+06	4.35689e+06	3.71696e+06	3.81115e+06	3.38763e+06	3.80708e+06	3.43753e+06	3.16158e+06	1.88087e+06	1.58884e+06	2.5207e+06	1.9091e+06	2.12112e+06	NA	NA	NA	NA	27785.4
O15357	140995	67515.2	149028	240624	178667	41591.6	62472.3	117802	72873.4	96305	25598.2	51230.7	29694.5	27728.8	NA	NA	NA	NA	NA	NA
O15360	17804.9	16543.8	17641.6	17037.4	13777.6	16746.1	16245.1	NA	14041	12382.1	NA	10442	NA	8128.46	11610.9	NA	NA	NA	NA	NA
O15371	5.87851e+06	5.29961e+06	4.9877e+06	4.97463e+06	5.27917e+06	3.61646e+06	3.46227e+06	4.23423e+06	4.13701e+06	3.36852e+06	1.31169e+06	2.17227e+06	2.10565e+06	2213522	2.38332e+06	NA	NA	178638	45285.2	90707.4
O15372	4.94993e+06	5.08128e+06	5.35421e+06	5.21224e+06	5.09557e+06	4.59377e+06	4.41421e+06	5.17893e+06	3.71965e+06	4.18899e+06	2.40584e+06	3.08926e+06	2.08685e+06	1.96944e+06	2.7514e+06	83299.3	83299.3	113276	28532.6	42642.4
O15379	188540	123118	213065	192962	66223.9	58904.1	52431.4	NA	99358	46521.9	52916.7	46612.3	43859.7	38104.9	NA	NA	NA	NA	NA	NA
O15381	698665	568965	902206	931124	610747	509281	431128	458747	572099	550180	49903	78940.8	248690	41631.8	65991	NA	NA	NA	NA	NA
O15382	626193	440788	832299	375273	411951	207406	133071	329974	58683.3	295880	NA	NA	152928	32341.3	59416.9	NA	NA	NA	NA	NA
O15392	85642.8	95487.9	82216.4	83147.2	76480.9	159014	NA	82693.5	72209.4	75198	70009.7	NA	72441.1	NA	NA	NA	NA	NA	NA	NA
O15397	653388	611677	709785	627665	641086	321113	586847	598867	357944	476708	150941	180763	306687	40607.1	100991	NA	NA	8303.24	NA	NA
O15400	485168	585267	474691	545514	545146	394815	546662	469076	418570	472815	233371	452924	338873	299018	341045	NA	NA	NA	NA	NA
O15439	90963.7	112068	45627.3	83305.7	73225.3	40047.7	35416	43851.4	29797.3	31544.2	NA	23954.2	37539	20425.2	24393.6	NA	NA	NA	NA	NA
O15446	646710	515956	519125	501954	537797	437255	222996	368181	439747	402355	199218	96158.3	95714.6	176099	199090	NA	NA	NA	NA	NA
O15479	1.68821e+06	1.63249e+06	1.86439e+06	1.69812e+06	1.70561e+06	1.55448e+06	1.51139e+06	1.57486e+06	1.22036e+06	1.40853e+06	1270782	917433	665069	984902	1.19266e+06	17784.4	17784.4	NA	NA	NA
O15498	919301	756005	1.02326e+06	1.01303e+06	628507	365386	132133	714650	343923	479079	NA	NA	NA	88038.8	NA	NA	NA	NA	NA	NA
O15504	156276	126530	109905	116370	69488.2	52539.8	NA	40534.5	106057	113726	45323.2	NA	NA	37184.9	NA	NA	NA	NA	NA	NA
O15511	544198	629136	647843	644794	530344	440838	402632	505427	575221	522505	422831	260779	371569	384457	437979	NA	NA	NA	NA	NA
O15514	353612	373271	456918	369985	168401	184141	330587	443114	187372	158046	152117	NA	240508	144964	126251	NA	NA	NA	NA	NA
O15523,O00571	7.01682e+06	7.34106e+06	7.23194e+06	7.87554e+06	6.98781e+06	5.77962e+06	5.98101e+06	7.26877e+06	6.33119e+06	5.6414e+06	3.56185e+06	3.00941e+06	5.1987e+06	3.81897e+06	4.57146e+06	NA	NA	128360	NA	81509.3
O15525	NA	48511.1	52469.4	NA	46145	NA	NA	NA	NA	NA	NA	NA	NA	NA	NA	NA	NA	NA	NA	NA
O15530	8160.93	NA	NA	NA	20734.8	NA	NA	NA	NA	20694.3	NA	NA	NA	NA	NA	NA	NA	NA	NA	NA
O15530,Q6A1A2	34636.6	NA	30586.8	NA	NA	NA	NA	NA	NA	NA	NA	NA	NA	NA	NA	NA	NA	NA	NA	NA
O15541	177818	265210	232166	239346	225448	185512	212158	217624	215510	219639	124677	113228	120590	NA	171527	NA	NA	NA	NA	NA
O15550	37615.5	23236.9	12545.5	NA	11371	38177.1	22442.6	31675.6	NA	24413.9	NA	NA	NA	NA	NA	NA	NA	NA	NA	NA
O43143	1.03246e+07	1.01936e+07	1.12025e+07	1.05015e+07	9678617	5.92767e+06	8.39358e+06	8.87275e+06	8.32723e+06	7.48417e+06	4.15388e+06	5.0033e+06	5.10893e+06	5.05656e+06	5166211	158900	158900	329509	91135.8	114376
O43148	1.04518e+06	723903	1.01639e+06	843303	1.09673e+06	872846	670029	771893	479686	927038	227122	270942	401442	270272	618333	NA	NA	43658	NA	NA
O43149	NA	39837.9	NA	NA	16797.3	NA	16862.4	NA	NA	14525.8	NA	NA	5230.34	NA	11893.5	NA	NA	NA	NA	NA
O43150,Q9ULH1,Q00535	125136	142069	126140	133508	122230	120064	124093	123842	114508	118575	98207.7	86450.5	94759.5	NA	92362.9	NA	NA	NA	NA	NA
O43156	560731	495850	556041	554308	426699	459996	354755	449899	313367	343823	337236	118947	325938	189245	202808	12642.3	12642.3	NA	NA	NA
O43159	404956	337482	449886	210415	229395	205255	195522	148571	30544	265272	45817.8	80410.2	95838.7	NA	73589.1	NA	NA	NA	NA	NA
O43164	NA	20131.7	NA	57765	NA	NA	19984.6	NA	NA	NA	NA	NA	NA	NA	NA	NA	NA	NA	NA	NA
O43166	3580.29	NA	NA	369046	NA	19509.5	NA	NA	363128	NA	NA	NA	NA	357074	NA	NA	NA	NA	NA	NA
O43166,Q9P2F8	NA	NA	NA	NA	NA	NA	1399.52	NA	NA	NA	NA	NA	NA	NA	NA	NA	NA	NA	NA	NA
O43169	138999	96504	109416	99454.8	116824	128774	86474.3	101974	95440.5	113962	103105	70140.4	88383.3	71835.1	102858	NA	NA	NA	NA	NA
O43172	2.6681e+06	3.07651e+06	2.9202e+06	2.28184e+06	2.50197e+06	2.00123e+06	2.37059e+06	2.53875e+06	1.90968e+06	2.19102e+06	950087	1.21238e+06	1.54043e+06	841434	1.4518e+06	NA	NA	NA	87224.2	NA
O43175	7.25323e+06	8.27153e+06	7.16513e+06	8.24217e+06	7.20738e+06	6.65981e+06	7.03028e+06	5.67211e+06	6.54187e+06	6.95428e+06	4.49301e+06	4.89334e+06	4.3951e+06	3.44711e+06	4.61191e+06	229238	229238	369852	119543	278849
O43181	151208	151443	179477	160793	172685	151310	128861	159550	139258	166726	109056	NA	134527	NA	126209	NA	NA	NA	NA	NA
O43182	89460.2	328630	217322	128212	234599	192550	91100.8	200996	113187	94651.5	57974.9	49144.4	49645.1	44210.1	44321.7	NA	NA	NA	NA	NA
O43236	NA	NA	NA	NA	121352	NA	105214	NA	NA	NA	NA	NA	NA	NA	NA	NA	NA	NA	NA	NA
O43237	254331	65276.4	253355	281858	269114	22736.5	110870	210922	108788	171169	18211.6	45710.1	20611	18968.5	50763.5	NA	NA	NA	NA	5295.26
O43237,Q9Y6G9	237148	281693	201776	245014	183258	185049	174902	235016	160011	179204	146317	128755	54252.9	NA	142762	NA	NA	NA	NA	NA
O43242	7.58698e+06	8.11015e+06	8.2139e+06	8.18107e+06	7.56356e+06	6.28837e+06	5.50131e+06	7.34077e+06	6.89861e+06	6.87216e+06	3.85784e+06	2.75346e+06	3.96127e+06	4.17397e+06	4.99757e+06	100684	100684	320454	42351.5	312013
O43251,Q9NWB1	NA	NA	51993.5	NA	62157.6	NA	44669.2	59112.3	NA	58865.3	NA	NA	NA	NA	NA	NA	NA	NA	NA	NA
O43252	1.55633e+06	950662	1.36038e+06	1.40537e+06	1.09404e+06	958397	634137	877340	567492	663158	389989	289947	273180	65013.4	327671	47487.4	47487.4	NA	NA	NA
O43252,O95340	125167	127411	NA	128238	113659	NA	117665	132994	NA	123766	NA	NA	NA	NA	107914	NA	NA	NA	NA	43663.1
O43264	1.40855e+06	1311410	1216816	985845	1.15919e+06	1.06308e+06	901953	944352	908608	892919	317420	270716	363840	287569	725804	NA	NA	NA	NA	NA
O43278	NA	NA	NA	NA	NA	NA	NA	NA	NA	NA	NA	72713.9	NA	NA	NA	NA	NA	NA	NA	NA
O43286,P15291	NA	NA	NA	NA	127825	NA	NA	NA	NA	NA	NA	NA	NA	NA	NA	NA	NA	NA	NA	NA
O43290	2.1559e+06	2.08663e+06	2.31306e+06	2.22198e+06	2.13631e+06	1.67723e+06	1.24561e+06	1.74891e+06	1.37691e+06	1.39118e+06	690675	741183	905252	659316	1.22099e+06	13300	13300	NA	NA	77269.8
O43290,O60447,P07741	720488	796426	733302	775516	722599	663601	691060	678936	688923	656891	NA	NA	507977	NA	504440	NA	NA	NA	NA	NA
O43294	NA	NA	NA	NA	NA	96672.8	74208.9	NA	NA	NA	110408	NA	NA	NA	NA	NA	NA	NA	NA	NA
O43299	81676.3	NA	89312.2	NA	NA	70957.6	NA	NA	NA	NA	NA	NA	NA	NA	NA	NA	NA	NA	NA	NA
O43303	175644	NA	NA	NA	NA	148065	NA	NA	NA	NA	NA	NA	NA	NA	NA	NA	NA	NA	NA	NA
O43314	274503	419561	322882	324166	335790	200015	197901	159369	311231	301030	165302	164943	123999	188194	213510	NA	NA	NA	NA	NA
O43314,Q6PFW1	72640.5	73570.1	169081	65592.4	22562.7	40735.5	66696.5	65466.7	29166.7	45401	NA	NA	25385.2	42119.8	20670.8	NA	NA	NA	NA	NA
O43318	244412	378618	382823	391665	294269	264304	314215	362843	262975	139593	NA	25317.4	181615	146254	165008	NA	NA	NA	NA	NA
O43324	1.87344e+06	1.69037e+06	2.06614e+06	1.67537e+06	1.62326e+06	1474523	1.49531e+06	1392957	1.24748e+06	1.55593e+06	338674	950945	1.0788e+06	325367	1.08752e+06	NA	NA	NA	NA	NA
O43353	NA	NA	NA	23702.5	30493.3	NA	NA	NA	NA	NA	NA	NA	NA	NA	NA	NA	NA	NA	NA	NA
O43374,C9J798	NA	NA	NA	NA	NA	NA	NA	76265.8	NA	NA	NA	NA	NA	NA	NA	NA	NA	NA	NA	NA
O43379	55983.1	58723	31557.2	99543.3	110514	19140.8	32817.9	23378.7	78159.6	91519.4	8485.19	NA	76747.6	NA	15603.7	NA	NA	NA	NA	NA
O43390	1.15529e+07	1.06568e+07	1.10295e+07	1.19189e+07	1.17819e+07	9.68726e+06	9.59369e+06	1.00915e+07	1.00987e+07	9.40764e+06	7.68739e+06	6.44153e+06	7.20155e+06	6.4542e+06	7.1115e+06	1.04112e+06	1.04112e+06	946540	NA	NA
O43390,O60506	9.21556e+06	9.97561e+06	9.66749e+06	1.03053e+07	6.7032e+06	5.9477e+06	6.30206e+06	6.27837e+06	6.07454e+06	6.5466e+06	3.83249e+06	4.6117e+06	5.03903e+06	3.422e+06	5.02202e+06	NA	NA	32898.9	21862.4	NA
O43395	1.09378e+06	1.32522e+06	1.29868e+06	1.59551e+06	1.22292e+06	1.0278e+06	898254	1.02432e+06	822151	1.07239e+06	86352.2	364868	526327	488797	279273	NA	NA	NA	NA	NA
O43396	4.30608e+06	4.73432e+06	4.27291e+06	4.87171e+06	4.52399e+06	3.75065e+06	3.90932e+06	2.22937e+06	3.75725e+06	4.11788e+06	2.06418e+06	1308885	1.29977e+06	1.48433e+06	1.9733e+06	NA	NA	87748	NA	102606
O43399	4.28832e+06	4.61992e+06	4.82325e+06	4.67799e+06	4.30989e+06	3.9889e+06	3.59814e+06	4.33997e+06	3.81298e+06	3.98338e+06	2.73853e+06	2.60443e+06	3.05511e+06	2.49943e+06	3175549	116902	116902	191837	NA	189901
O43402	598496	548195	243580	555429	377430	304772	185700	189601	239845	169256	131741	NA	145007	NA	62214.6	NA	NA	NA	NA	NA
O43414	404624	413747	499679	433072	421805	149075	372611	295003	194138	213712	116936	165729	193707	108307	120715	NA	NA	NA	NA	NA
O43422	NA	NA	NA	16731.8	NA	NA	17009.6	NA	15105.2	NA	NA	NA	NA	NA	NA	NA	NA	NA	NA	NA
O43423,P39687	1922925	2147345	2171660	2227787	2119547	1896169	2028760	2129359	1934292	2116331	1676319	1684888	1810769	NA	1873937	NA	NA	NA	NA	NA
O43432	NA	101560	63529.1	156762	122406	91425.1	24252.1	85880.2	119770	NA	NA	NA	26338.8	NA	NA	NA	NA	NA	NA	NA
O43432,Q04637	1.84249e+06	1.89888e+06	1.90379e+06	1.91293e+06	1.73311e+06	1.69284e+06	1.73022e+06	1.82281e+06	1.67112e+06	1.67905e+06	1.32261e+06	962817	1.45476e+06	1.02571e+06	1.40307e+06	NA	NA	NA	NA	NA
O43447	4604946	4729564	4715661	4863965	4362436	3889801	2467101	4453558	2707161	4006547	1237734	1341945	2066655	1351494	1666468	NA	NA	NA	NA	NA
O43463	124480	NA	NA	NA	51831	NA	NA	NA	NA	NA	NA	NA	NA	NA	NA	NA	NA	NA	NA	NA
O43464	440375	470981	464789	343259	501337	427635	233688	327545	292041	457364	155752	137022	147922	49901.7	294604	NA	NA	NA	NA	NA
O43464,P83110	NA	NA	NA	102084	NA	NA	NA	99865.9	NA	NA	NA	NA	NA	NA	NA	NA	NA	NA	NA	NA
O43482	76198.1	74618.1	125674	79797	76173.6	73508.1	65973.2	125297	74783.7	74052.7	60007.7	52537.8	57653.6	NA	110371	NA	NA	NA	NA	NA
O43488	914298	922546	915234	994081	897779	856624	732056	735423	840393	886016	488069	115340	599271	464406	588148	NA	NA	NA	NA	NA
O43491	1.36906e+06	1.5299e+06	1.54071e+06	1.50645e+06	1.35348e+06	723543	1.0215e+06	1.27353e+06	969305	1.31067e+06	583476	326147	474105	219062	652756	NA	NA	NA	NA	NA
O43493	75366.9	37320.9	63116.1	68120	59014.4	55681.4	35329	58432.9	61835	57176.4	34730.5	14484.9	30325	27083.4	48338.6	NA	NA	4711.13	NA	NA
O43502	NA	NA	41068.1	NA	76708	NA	47222	87190.2	NA	57371.8	NA	NA	42429.8	NA	NA	NA	NA	NA	NA	NA
O43504	722190	756862	756935	758091	716946	698036	686417	600930	671707	687175	567562	444305	614407	370464	565755	NA	NA	NA	NA	NA
O43524	NA	NA	NA	NA	NA	NA	NA	NA	96802.9	NA	98017.1	94145.6	100927	103183	NA	NA	NA	NA	NA	NA
O43542	NA	NA	NA	25836.4	NA	NA	NA	NA	42221.5	NA	16681.2	NA	16547.1	NA	NA	NA	NA	NA	NA	NA
O43583	944999	888005	1.0056e+06	955550	955083	592910	592599	792873	675464	463163	32299.4	42968.8	116137	290062	41588.4	NA	NA	NA	NA	NA
O43592	2.93049e+06	3.56709e+06	3.28832e+06	3.12845e+06	3.25167e+06	2.32459e+06	2.20168e+06	2.77963e+06	1.88199e+06	2524992	1567009	652526	1.2713e+06	1.05825e+06	1.59886e+06	101284	101284	NA	NA	NA
O43598	951808	600600	1.05021e+06	747261	576090	861009	518537	783173	514326	682547	538597	395230	534910	275079	465192	41528.5	41528.5	NA	NA	NA
O43615	3.69713e+06	3.58115e+06	3.79583e+06	3.85599e+06	3.80906e+06	2.79666e+06	3.25504e+06	3.56471e+06	3.42845e+06	3.15685e+06	2.04251e+06	2207176	2420944	1.85924e+06	2.32068e+06	NA	NA	137374	NA	120559
O43617	1.17276e+06	1253739	1.34582e+06	892758	1.17618e+06	1.11395e+06	1.12046e+06	1171948	793413	962886	414738	494993	908840	459396	447568	NA	NA	40914.5	NA	NA
O43633	651631	529479	178571	425686	454045	240415	473934	NA	272943	NA	136180	120140	NA	192860	NA	NA	NA	NA	NA	NA
O43639	79111.5	110578	71152	75581.5	72224.6	78675.7	129227	64559	105427	72348.7	NA	NA	55306.5	NA	NA	NA	NA	NA	NA	NA
O43660	570038	448499	553649	584103	764941	415886	384670	495175	328672	563065	175940	227982	258668	173541	138813	NA	NA	NA	NA	NA
O43663	151214	199279	187378	142834	174853	147478	141385	133455	55735.3	127737	47900.3	47171.8	NA	NA	45935.4	NA	NA	NA	NA	NA
O43663,Q96I25	373959	413840	408582	386206	356935	342940	353708	377317	347164	338337	NA	250918	305274	255233	NA	NA	NA	NA	NA	NA
O43665	606193	450039	655909	407010	374689	439799	436500	437108	153276	334045	145031	419585	423533	NA	385727	NA	NA	NA	NA	NA
O43670	1895577	1.98553e+06	2.01187e+06	2.40866e+06	2.1821e+06	1.74043e+06	1.66816e+06	1.87623e+06	2.10888e+06	1.9008e+06	1.29731e+06	515937	1.37262e+06	1.35812e+06	1.51356e+06	NA	NA	102234	NA	NA
O43674	370759	490662	357145	369893	375205	350448	339232	346476	358605	351955	NA	120029	NA	153256	136425	NA	NA	NA	NA	NA
O43676	305793	197764	198825	207502	176884	189202	176311	189979	188037	167741	151760	137059	153385	NA	NA	NA	NA	NA	NA	NA
O43678	296544	487782	342293	310922	369713	342695	277747	317348	426797	NA	209913	176654	226214	182018	NA	NA	NA	NA	NA	NA
O43681	970534	1176124	1663619	1.21809e+06	1.04263e+06	965358	952664	730094	860566	944545	338442	167812	542732	195436	558960	NA	NA	NA	NA	NA
O43683	NA	NA	NA	NA	NA	21961	NA	NA	NA	NA	NA	NA	NA	NA	NA	NA	NA	NA	NA	NA
O43684	6.77273e+06	6.78277e+06	7.14412e+06	6.95619e+06	6.75335e+06	4.39993e+06	5.64376e+06	5.74485e+06	5.73809e+06	4.53505e+06	2.68476e+06	2.07037e+06	3.45921e+06	3.0943e+06	3.26132e+06	NA	NA	151708	18747.1	NA
O43707	2.0297e+07	1.81494e+07	2.05887e+07	1.94201e+07	1.7815e+07	1.7972e+07	1.62692e+07	1.88794e+07	1.644e+07	16502143	12137041	9.6099e+06	1.41034e+07	9.20894e+06	1.24615e+07	464409	464409	634806	713023	312131
O43707,P12814	2.44496e+06	3.46689e+06	3.97312e+06	2.49195e+06	3.25102e+06	2.40246e+06	2.38371e+06	3.82276e+06	3.01088e+06	2.62156e+06	2.14767e+06	1.84175e+06	2.07069e+06	1.81284e+06	2.32493e+06	NA	NA	4464.9	374564	554480
O43707,P12814,P35609	343449	331608	352029	387682	361304	315616	292706	316087	323806	342911	221294	201303	228885	221208	265483	NA	NA	NA	NA	NA
O43707,P35609	939574	1.022e+06	1.01485e+06	1.04516e+06	1.0373e+06	880892	903871	71683.9	927890	1.01922e+06	585638	581984	59597.1	604993	802859	NA	NA	NA	NA	NA
O43707,P35609,P12814	39760.9	39399.9	38946.4	38688.2	36829.9	35653.8	NA	NA	NA	37680.8	37079.4	NA	NA	NA	NA	NA	NA	NA	NA	NA
O43707,Q08043,P12814,P35609	NA	49720.4	50843.8	52365.3	47833.4	NA	47318.8	50670.9	48831.3	45446.4	NA	NA	47880.8	NA	42243.1	NA	NA	NA	NA	NA
O43707,Q08043,P35609,P12814	5.08177e+06	5.59541e+06	5.50511e+06	5.54696e+06	5.09875e+06	4.71481e+06	5.04152e+06	4.95392e+06	5.01099e+06	5.14295e+06	3.51546e+06	3.70064e+06	3.74094e+06	3.35296e+06	4.25702e+06	NA	NA	NA	NA	55475.2
O43707,Q08043,P35609,P12814,Q01082	361942	397350	376781	408752	373254	337579	353152	355497	337663	353759	NA	238957	248896	219714	265240	NA	NA	NA	NA	NA
O43708	163241	NA	59680.1	103646	221242	96161.5	NA	194868	155259	69429.3	NA	NA	94278.8	NA	163004	NA	NA	50831.7	NA	NA
O43709	205123	224886	97258	114866	211573	95093.1	92471.9	89001.7	NA	208219	NA	NA	74275.8	NA	74242.1	NA	NA	NA	NA	NA
O43715	250016	245315	240272	260189	245088	233288	121877	107011	242872	274332	NA	NA	NA	NA	216245	NA	NA	NA	NA	NA
O43716	64450.8	NA	143500	37458.2	97155.7	NA	NA	79175	NA	43752.2	NA	NA	43596.6	40821.2	NA	NA	NA	NA	NA	NA
O43719	1.17616e+06	916631	1.06283e+06	1.20527e+06	1076937	955523	887652	952677	913739	898484	577454	476852	646255	225907	569049	NA	NA	NA	NA	NA
O43739,Q99418,Q15438	NA	NA	NA	NA	NA	NA	28029.5	NA	NA	NA	NA	NA	NA	NA	NA	NA	NA	NA	NA	NA
O43741	100778	138196	128010	128915	120978	115295	124520	132359	114283	120617	101110	96937.1	106760	89140.7	106173	NA	NA	NA	NA	NA
O43747	2.02776e+06	1.7209e+06	1.90488e+06	1.98426e+06	1.97229e+06	1.39951e+06	1.1532e+06	1.61005e+06	1.22408e+06	1.34332e+06	975396	655493	993379	653991	715829	7592.24	7592.24	NA	NA	88838.6
O43747,O75843	101910	NA	107599	107600	NA	NA	NA	NA	NA	NA	NA	NA	NA	NA	NA	NA	NA	NA	NA	NA
O43752	56542.4	58024.2	NA	102931	NA	NA	55123	51914.4	46505.9	NA	NA	43044.6	NA	38796.5	NA	NA	NA	NA	NA	NA
O43760	151490	156619	155106	NA	152899	129413	133625	NA	NA	143468	NA	NA	NA	84395.8	NA	NA	NA	NA	NA	NA
O43765	3.13582e+06	3.23817e+06	2.84116e+06	3.33825e+06	3.12418e+06	2.75791e+06	2.92766e+06	2.39592e+06	2.91012e+06	2147123	1.69309e+06	1.37874e+06	1.85019e+06	2.05468e+06	2.26368e+06	269559	269559	117153	NA	154605
O43766	NA	82877.8	NA	NA	NA	NA	NA	NA	NA	NA	NA	NA	NA	NA	NA	NA	NA	NA	NA	NA
O43768	1.51675e+06	1.53005e+06	1.49356e+06	1.46413e+06	1.39808e+06	1.08933e+06	1.38011e+06	1.44745e+06	1.3417e+06	474843	895503	107608	1.09853e+06	128565	392533	47039.3	47039.3	42748.9	NA	48366.5
O43768,P56211	514678	530204	505188	554127	555565	505562	500069	501031	515485	550332	429469	425468	447625	414615	499416	NA	NA	NA	NA	NA
O43772	NA	NA	26533.5	NA	NA	NA	NA	NA	NA	NA	NA	NA	NA	NA	NA	NA	NA	NA	NA	NA
O43776	10147559	9983818	10536575	10273969	9381570	8565384	7990140	9371484	8036480	8444467	4852588	5007047	6839229	4615023	5471863	NA	NA	124089	NA	NA
O43790,P78386,P78385,Q14533,A6NCN2	128204	151125	137549	135723	137646	120007	115605	132439	122128	NA	98151.7	NA	NA	NA	NA	NA	NA	NA	NA	NA
O43795	NA	NA	1021255	1554299	1028710	1300396	1297654	1211479	1220736	1221633	1324023	NA	1255406	1186149	1264560	NA	NA	NA	NA	NA
O43805	138604	146735	81048.6	148391	70180	81946.3	131989	75225.2	134967	134750	9881.22	107618	NA	NA	58958.3	NA	NA	NA	NA	NA
O43808	137572	143037	210812	139530	191557	69771.4	64505.6	133785	NA	179116	50678.2	NA	56276.4	NA	NA	NA	NA	NA	NA	NA
O43809	2.62417e+06	2.5199e+06	2.51934e+06	2160397	2.7471e+06	1.69193e+06	1.51593e+06	1.69606e+06	1.4962e+06	1.92324e+06	1.15224e+06	199900	1.37331e+06	1.00606e+06	1166611	NA	NA	NA	NA	NA
O43813	427924	557090	658656	775356	848192	399889	396726	953358	259600	452934	237791	55626.3	669661	112997	262662	NA	NA	NA	NA	NA
O43815	475773	518014	675452	621018	882352	305861	302654	486328	245231	197287	NA	171053	277496	131273	147401	NA	NA	NA	NA	NA
O43818	1.60771e+06	1.57483e+06	1.17617e+06	1.11603e+06	1.05347e+06	643128	709963	874298	660271	762546	139183	NA	294355	150737	371788	NA	NA	3077.59	NA	NA
O43819	NA	NA	42365.5	NA	32274.1	NA	NA	NA	NA	NA	NA	NA	NA	NA	NA	NA	NA	NA	NA	NA
O43822	NA	NA	NA	NA	NA	NA	NA	NA	NA	6313.89	NA	NA	NA	NA	NA	NA	NA	NA	NA	NA
O43823	433848	450025	516284	596919	454535	313883	203452	114420	272948	442811	165560	14389.2	99117.6	75375.7	126043	NA	NA	NA	NA	NA
O43837	1.33669e+06	1.44256e+06	1.23195e+06	1.32031e+06	1.26422e+06	921843	1.11528e+06	863479	704447	926341	634021	395215	405587	284422	652964	NA	NA	NA	NA	14002
O43847	4.53006e+06	4.63836e+06	4.91244e+06	4.8728e+06	4.4259e+06	3.9007e+06	3.3107e+06	3.89112e+06	4.15455e+06	4.14803e+06	2.34561e+06	1.82467e+06	2.2918e+06	1.87779e+06	2.19956e+06	NA	NA	82885.8	NA	83832.9
O43852	6.17775e+06	6.57497e+06	6.34839e+06	7.28335e+06	6.32268e+06	5.15795e+06	5.18942e+06	5.79631e+06	4.80148e+06	4.89711e+06	2.93811e+06	2.94193e+06	4.02959e+06	3.11864e+06	2.6085e+06	52112.9	52112.9	45277.8	NA	43689.3
O43854	NA	NA	NA	NA	NA	NA	168898	NA	NA	NA	NA	NA	NA	NA	NA	NA	NA	NA	NA	NA
O43865	61367	NA	77792.2	56909.5	61195.9	NA	NA	NA	NA	NA	NA	NA	NA	NA	NA	NA	NA	NA	NA	NA
O43896,O60333,Q12756	21627.6	18138.9	19656.3	18906.5	19232.6	19694.7	17177.8	19188.7	18367.7	19049.6	18022.9	15924.3	16946.6	16754.4	16932	NA	NA	NA	NA	9262.98
O43913	212857	160222	196779	198263	132032	127135	91063	164817	132815	158887	116292	NA	98718.3	NA	72589.1	NA	NA	NA	NA	NA
O43920	348354	363238	468960	453897	330941	310419	444586	340343	186110	312769	275211	171327	285301	157945	294482	69699.7	69699.7	NA	NA	NA
O43929	243417	206267	271525	246516	188297	251391	192723	274643	184176	114319	40463	40525	57439.3	35156.1	36479.5	9229.2	9229.2	NA	NA	NA
O43933	51797.7	32641.5	NA	23579.7	NA	27866.2	NA	NA	20029.8	19689.6	NA	NA	NA	NA	NA	NA	NA	NA	NA	NA
O43933,Q8IYT4,P55072	1811787	1935507	1988485	2007502	1884304	1702277	1758659	1905834	1809207	1830771	1280872	1276884	1465888	1280943	1450891	NA	NA	NA	NA	NA
O60216	1.2587e+06	1.72483e+06	1.88639e+06	1.97936e+06	1.64526e+06	1.25281e+06	1.08112e+06	1.45419e+06	1.60494e+06	1.18165e+06	883934	294970	911513	255191	691131	NA	NA	NA	42205.2	NA
O60218	NA	NA	NA	NA	NA	NA	6542.55	NA	NA	NA	NA	NA	NA	NA	NA	NA	NA	NA	NA	NA
O60220	635272	632824	656267	896032	626754	604147	576229	630765	607310	610013	528034	468733	545921	496111	534091	NA	NA	59861.6	NA	149961
O60231	890614	602135	681872	625025	916045	719821	459461	515683	447999	546081	411629	205813	275072	146248	311515	NA	NA	NA	NA	NA
O60232	284554	604432	912734	532591	233910	393205	150302	684897	360235	377726	130904	53926.1	52536.6	112327	49486.7	NA	NA	20401.3	17572.9	21908.4
O60234	65941.8	144386	78386.8	66794.6	72944.5	60384.3	62731.4	67624.8	52133.3	67252.2	NA	NA	NA	31013.9	80415.6	NA	NA	NA	NA	NA
O60240	NA	NA	NA	NA	NA	NA	NA	NA	3418.86	NA	NA	NA	NA	NA	NA	NA	NA	NA	NA	NA
O60244	90717.5	NA	107704	81202.6	78078.4	101174	54840.5	34087.6	NA	17037.6	NA	NA	53674.9	NA	NA	NA	NA	NA	NA	NA
O60256	724720	956712	1.06029e+06	822244	715817	832221	485737	1.00759e+06	746228	655371	431564	260585	486672	404266	426142	NA	NA	NA	NA	NA
O60256,Q14558	232703	316139	319726	322757	250023	195778	NA	NA	211230	NA	NA	NA	NA	NA	NA	NA	NA	NA	NA	NA
O60264	1.96964e+06	1.93613e+06	1.97009e+06	1.82039e+06	1.95728e+06	1.57144e+06	1.61516e+06	1.5457e+06	1.27261e+06	1.7166e+06	676656	622972	859588	733843	1011683	NA	NA	NA	NA	NA
O60264,P28370	407866	448784	420080	229719	422669	427868	188251	441251	229541	419477	NA	NA	176944	NA	NA	NA	NA	NA	NA	NA
O60271	1.77004e+06	1.64256e+06	1.72441e+06	2.1813e+06	2.04105e+06	1.22205e+06	1.12131e+06	1.52079e+06	1.56143e+06	1581564	358990	316985	768834	609405	613809	NA	NA	NA	NA	NA
O60271,Q9UPT6	NA	12021.7	NA	NA	13078.8	11744.5	10251.8	NA	NA	10821.8	NA	NA	NA	NA	NA	NA	NA	NA	NA	NA
O60282	336351	NA	19529.8	NA	NA	NA	NA	NA	NA	NA	NA	NA	NA	NA	NA	NA	NA	NA	NA	NA
O60282,Q12840	31888.3	NA	NA	NA	NA	NA	NA	NA	NA	NA	NA	NA	NA	NA	NA	NA	NA	NA	NA	NA
O60287	529864	452900	578889	586382	458973	263166	206726	381456	270967	435605	100418	84334.1	6147.17	31106.2	102912	NA	NA	NA	NA	NA
O60293	NA	NA	NA	NA	NA	NA	NA	NA	94056.7	NA	NA	NA	NA	110946	NA	NA	NA	NA	NA	NA
O60294	22574.4	11182.7	10538.5	32678.3	NA	7844.9	NA	10624.5	16587	NA	7149.56	NA	NA	NA	NA	NA	NA	NA	NA	NA
O60306	1.41758e+06	1.48632e+06	1.46766e+06	1.5996e+06	1.52463e+06	641754	752421	1.13021e+06	883886	547716	289793	90666	289811	36749.8	279779	NA	NA	NA	14984	NA
O60313	1.87201e+06	2.00983e+06	1.91009e+06	2.16641e+06	1.8676e+06	1.46626e+06	1.42268e+06	1.5502e+06	1.52883e+06	1.40815e+06	857678	512862	967917	529356	849417	46112.8	46112.8	30493.7	NA	NA
O60318	117613	57038.8	162120	199084	191031	103497	NA	127215	132716	NA	NA	NA	107084	NA	NA	NA	NA	NA	NA	NA
O60333	NA	47914.4	14554.1	15073.3	16585.3	NA	16929.8	NA	23630.3	NA	NA	NA	NA	NA	NA	NA	NA	NA	NA	NA
O60336	43293.5	41241.7	NA	NA	NA	NA	NA	NA	NA	NA	NA	NA	NA	NA	NA	NA	NA	NA	NA	NA
O60341	3.62503e+06	3.45559e+06	3.55266e+06	3.29577e+06	3.43598e+06	2.63257e+06	2.65172e+06	2.81509e+06	1.81476e+06	2.71196e+06	1.79828e+06	777874	1785028	1.00544e+06	1.50177e+06	33432.1	33432.1	119717	NA	111979
O60343	118595	200821	94934.7	125197	123035	59835.7	43012.5	52745.5	30871.1	93114.5	62978.9	62318	29245.2	71880.4	63543.2	NA	NA	10742	NA	NA
O60427	11045.1	NA	NA	NA	14956	13280.2	NA	NA	NA	14706.9	NA	NA	NA	NA	NA	NA	NA	NA	NA	NA
O60443	NA	NA	NA	NA	NA	NA	NA	NA	NA	NA	NA	NA	NA	NA	NA	NA	NA	57930.5	NA	NA
O60449	162846	NA	NA	NA	NA	140419	NA	NA	NA	NA	NA	NA	NA	NA	NA	NA	NA	NA	NA	NA
O60476	NA	NA	16248	18826.7	NA	NA	NA	NA	NA	NA	NA	NA	NA	NA	NA	NA	NA	NA	NA	NA
O60488	407330	295932	281996	413641	247701	253650	130319	131170	142298	187199	102084	NA	107920	25563.1	94093.6	NA	NA	NA	NA	NA
O60488,O95573	94112.4	NA	108740	106679	NA	NA	NA	NA	98836.1	NA	NA	NA	NA	NA	NA	NA	NA	NA	NA	NA
O60493	2.5099e+06	2.58806e+06	2.61252e+06	2.56536e+06	2.58498e+06	2.3633e+06	1.03598e+06	1.63092e+06	2.25876e+06	2.44175e+06	1.28355e+06	373556	1.1806e+06	983299	824455	NA	NA	NA	NA	NA
O60493,Q9UMY4	224835	231450	233292	235963	232717	NA	203161	212091	196330	NA	NA	NA	NA	NA	NA	NA	NA	NA	NA	NA
O60499	NA	NA	42103.3	NA	46298.6	NA	NA	NA	NA	NA	NA	NA	NA	NA	NA	NA	NA	NA	NA	NA
O60502	871581	834535	863632	915874	811926	692512	537550	690759	715770	709680	130989	228785	380700	274077	328882	NA	NA	NA	NA	28922.2
O60504	NA	NA	NA	NA	NA	NA	NA	NA	NA	NA	9404.85	NA	NA	NA	NA	NA	NA	NA	NA	NA
O60506	1.53549e+07	1.42485e+07	1.59354e+07	1.37376e+07	1.45653e+07	1.30799e+07	1.29952e+07	1.31816e+07	1.11979e+07	13121243	9.82911e+06	7.70039e+06	1.0561e+07	7.96197e+06	1.068e+07	570976	570976	237698	501139	708210
O60506,O43390	3829415	4113186	4196490	4211748	4133123	3409356	3561866	3805986	3487287	3890080	1503274	1449939	2563152	1800785	2381968	NA	NA	NA	NA	NA
O60508	403108	284215	315544	324624	199228	162333	114420	181274	207897	286879	85299.5	NA	NA	NA	NA	NA	NA	NA	NA	NA
O60512	NA	NA	NA	NA	NA	NA	7076.41	14417.1	NA	NA	NA	NA	NA	NA	NA	NA	NA	NA	NA	NA
O60518	79125.4	91453.6	72896.6	79281.3	74072	69911.5	78034.8	67172.9	58823.3	10334.7	57057.3	42813.4	90053.3	40384.4	44944.5	NA	NA	NA	NA	NA
O60518,O00410	1.73547e+06	1.86054e+06	1.84863e+06	1.78714e+06	1.77281e+06	1.68213e+06	1.70051e+06	1806623	1.63259e+06	1.74453e+06	1.39634e+06	755642	808822	1.2543e+06	1.49905e+06	156215	156215	NA	NA	175856
O60524	16519.6	NA	30604.3	113579	29767.1	NA	NA	9248.92	NA	NA	NA	NA	9280.51	12452	NA	NA	NA	NA	NA	NA
O60547	277736	218131	205092	230099	219571	78903.3	108706	190214	236754	118543	NA	NA	NA	NA	NA	NA	NA	NA	NA	NA
O60551	NA	NA	NA	NA	NA	NA	NA	NA	NA	NA	2007.05	NA	NA	NA	NA	NA	NA	NA	NA	NA
O60551,P30419	102577	104722	92873.8	91033.5	84238.5	NA	96626.4	88104	NA	87134.2	NA	NA	72877.5	NA	73413.7	NA	NA	NA	NA	NA
O60563	NA	14040.2	NA	NA	17566.7	NA	13524.7	NA	NA	NA	12618.8	NA	NA	NA	NA	NA	NA	NA	NA	NA
O60566	327615	438336	519581	431554	397638	224863	180173	383757	267403	69299.9	71740.8	39745.1	202558	135794	53026.8	156248	156248	NA	159416	155693
O60568	91880.4	219978	82627.5	112697	151803	52265.2	107270	73427	47037.4	NA	NA	NA	40727.5	34323.3	NA	NA	NA	NA	NA	NA
O60573	24500.7	28520.3	137377	23533.4	NA	23170.3	NA	66496.3	31028.5	NA	26551.6	27595.2	20126.4	NA	NA	NA	NA	NA	NA	NA
O60603	NA	NA	NA	NA	NA	NA	NA	NA	NA	NA	NA	NA	39134.2	NA	NA	NA	NA	NA	NA	NA
O60610	1.13332e+07	1.0507e+07	1.21873e+07	1.11061e+07	1.09094e+07	1.01071e+07	9.49526e+06	1.05107e+07	9.07034e+06	9.2534e+06	6.2335e+06	5.60701e+06	6.99212e+06	5.28883e+06	5.85404e+06	351895	351895	625542	60736	124974
O60613	23052.3	19081.7	107403	NA	NA	NA	NA	75782	NA	NA	NA	NA	NA	NA	NA	NA	NA	NA	NA	NA
O60645	409110	266394	315342	365060	316314	203451	263325	278623	228194	161719	57853.2	139502	51757.5	98396.9	79908.8	NA	NA	NA	NA	NA
O60664	5.81722e+06	5.44383e+06	5.7967e+06	5.57769e+06	5.23169e+06	4.80484e+06	4.76705e+06	5.44057e+06	4.72288e+06	4.71255e+06	3.27585e+06	2.86539e+06	4.09445e+06	3.0214e+06	3.64292e+06	241065	241065	479993	88986.2	146709
O60678	1.13715e+06	1.28245e+06	1.26249e+06	1231472	1.10013e+06	858915	782466	1.14342e+06	1.00207e+06	804568	587434	303522	397426	508076	480919	NA	NA	NA	NA	NA
O60684	434434	753940	954528	600458	523591	413187	187508	814981	373159	510400	166268	138306	268268	143293	160530	NA	NA	NA	NA	NA
O60684,O15131	448924	378328	387069	372846	366223	452709	347589	424388	335509	363418	88460.8	86464.6	321755	273039	314980	NA	NA	NA	NA	NA
O60684,O15131,P52294	427110	448243	459985	466834	457017	415008	413680	412702	212645	448987	NA	142863	331200	153811	171126	NA	NA	NA	NA	NA
O60684,P52294	157054	157498	171644	152143	158836	NA	147974	162597	147560	157966	NA	129394	142614	NA	127071	NA	NA	NA	NA	NA
O60684,P52294,O15131	228202	327233	237304	258782	210122	225217	230973	233946	241893	181447	206674	199558	209885	181067	NA	91392.4	91392.4	93095.4	NA	NA
O60701	613835	625260	638658	687104	809856	505435	378017	512215	361340	377142	123849	116996	219618	237203	107269	NA	NA	NA	NA	NA
O60704	67872.2	61209.9	62547.2	61271.2	62090.6	61853.1	51991.9	NA	NA	6223.01	NA	NA	NA	NA	NA	NA	NA	NA	NA	NA
O60716	2.89536e+06	3.00915e+06	3.47757e+06	2.95167e+06	2.84633e+06	2.36152e+06	1.95174e+06	2.36755e+06	1.88708e+06	2.31099e+06	798827	887389	1.09489e+06	825203	619959	NA	NA	NA	NA	26418.4
O60732	1.21959e+06	1.18542e+06	937255	1.18491e+06	861482	821295	1.02947e+06	838197	791440	755640	696379	634600	617134	410608	661709	96384.8	96384.8	102053	NA	38455.4
O60739	228065	221409	209848	210576	177010	221227	201405	71556.4	189599	171981	186322	45322.7	NA	151263	146991	60589.6	60589.6	NA	NA	NA
O60749	1.58416e+06	1.68804e+06	1.73891e+06	1.45989e+06	1.58117e+06	954053	1138109	1.21314e+06	1.06335e+06	999858	532730	381765	475547	319382	258982	NA	NA	NA	NA	NA
O60749,Q13596	651931	684948	710752	703991	668837	610988	596212	678189	615736	607881	500065	472520	286586	454564	489829	NA	NA	NA	NA	NA
O60762	179641	183521	112298	100875	42118.7	137836	NA	102264	NA	118766	NA	NA	NA	NA	NA	NA	NA	NA	NA	NA
O60763	3.59221e+06	3.80244e+06	4.10183e+06	4.07343e+06	4055657	2.94084e+06	2.94224e+06	3.673e+06	2.94681e+06	3.2772e+06	1.79198e+06	1.09907e+06	2.65377e+06	1.56825e+06	2.17446e+06	86947.8	86947.8	182172	75871.1	81626.4
O60783	178613	179102	157853	144726	175608	84715.7	155991	135519	127846	161933	NA	187199	70494	NA	29680.4	NA	NA	NA	NA	NA
O60784	98700.9	95090.1	78352.7	10703.7	91376.6	95563.8	NA	NA	8399.47	NA	NA	NA	NA	5344.28	NA	NA	NA	NA	NA	NA
O60812,P07910	80058.1	74680.5	NA	NA	81633.3	NA	NA	NA	NA	NA	NA	NA	NA	NA	NA	NA	NA	NA	NA	NA
O60825	27571.9	NA	NA	NA	NA	NA	NA	NA	NA	NA	NA	NA	NA	NA	17511.9	NA	NA	NA	NA	NA
O60826	320859	340201	248375	322133	262695	237355	270590	147424	134385	211059	NA	61815.3	NA	108960	23079.3	NA	NA	NA	NA	NA
O60828	1.44943e+06	1.48525e+06	1.58876e+06	1.33797e+06	1.48099e+06	1.43287e+06	1.00228e+06	1.30384e+06	1.19737e+06	1.20654e+06	1.03736e+06	NA	558956	518481	972449	NA	NA	NA	55346.1	NA
O60830	106502	100372	93541.3	106482	102900	104333	97053	97776.1	101291	99220	82719	82681.7	83993.1	NA	87563.1	NA	NA	NA	NA	NA
O60832	2.65177e+06	2.41548e+06	2.61216e+06	2.64766e+06	2.37371e+06	2.2754e+06	1.64819e+06	2.33626e+06	1.92654e+06	2.32555e+06	1.27124e+06	1.343e+06	1.56006e+06	1.21863e+06	1.64807e+06	NA	NA	26036.8	46940.8	143193
O60841	7.99598e+06	9.04341e+06	8.60942e+06	9.37135e+06	8.46902e+06	6.15755e+06	6.61184e+06	8.06931e+06	7.06255e+06	5.98152e+06	4.48918e+06	3.79607e+06	4.3392e+06	3.64777e+06	4.65668e+06	214713	214713	421243	27739.8	233808
O60869	587584	690344	750054	593239	620456	544303	499936	625028	539746	583713	94949.3	392714	513400	382047	512350	NA	NA	NA	NA	46574.8
O60870	35955.1	32715.3	NA	NA	36733.8	NA	NA	NA	NA	83117.5	NA	NA	NA	NA	NA	NA	NA	NA	NA	NA
O60884	3.76638e+06	3.35741e+06	3.7042e+06	3.84148e+06	3.05167e+06	3.261e+06	2.97393e+06	3.35891e+06	2.82589e+06	2.80641e+06	1.95274e+06	2.03049e+06	1.37697e+06	1.06232e+06	2.24925e+06	39611.2	39611.2	108351	NA	42039.9
O60885	778501	859260	1.05164e+06	768397	826198	743422	683422	817103	579008	710442	400305	442849	233939	87324.5	517863	NA	NA	NA	NA	NA
O60885,Q15059	41035.1	43656.6	NA	NA	NA	NA	NA	NA	NA	NA	NA	NA	NA	NA	NA	NA	NA	NA	NA	NA
O60888	4.36231e+06	3.42493e+06	4.5429e+06	4.49152e+06	3.03057e+06	4.2939e+06	3.23478e+06	4.45894e+06	4207831	3.0218e+06	3.80294e+06	2.46617e+06	3.97046e+06	2.6226e+06	2.72656e+06	NA	NA	371564	NA	NA
O60907,Q9BZK7	237818	235366	259514	237606	237060	113381	206671	228782	110381	224589	38462.6	NA	182245	NA	134512	NA	NA	NA	NA	NA
O60921	NA	48974.7	NA	43012.7	NA	NA	45211.6	NA	NA	NA	NA	NA	NA	NA	NA	NA	NA	NA	NA	NA
O60925	653524	518999	670832	505552	478292	579068	476004	648783	453216	462953	359047	384483	507728	371622	368429	NA	NA	NA	NA	113007
O60927	75514.6	84927.9	81187.3	90363.1	79648.3	71577	75607.4	78876.8	76059.6	78062.6	NA	NA	NA	58667.4	64472.1	NA	NA	NA	NA	NA
O60930	NA	NA	46337.2	NA	41360.7	NA	NA	NA	NA	NA	NA	NA	NA	NA	NA	NA	NA	NA	NA	NA
O60934	362989	481617	580056	450206	225353	152793	222881	286915	250781	220891	197449	43961.7	15973.2	54407.9	213230	NA	NA	NA	NA	31101
O60942	217344	231475	374270	280547	268473	137303	29011.9	291589	NA	175283	36125.8	NA	57750.4	NA	89545.7	NA	NA	NA	NA	NA
O75027	46377.4	78502.1	NA	45944.9	12321.5	17579.1	NA	NA	NA	9936.98	NA	NA	NA	NA	32669.6	NA	NA	NA	NA	NA
O75044	NA	14665.4	22999	NA	NA	NA	NA	NA	NA	NA	NA	NA	NA	NA	NA	NA	NA	NA	NA	NA
O75044,P0DJJ0	36075.4	NA	NA	NA	27182.3	NA	NA	NA	NA	NA	NA	NA	NA	21449.8	NA	NA	NA	NA	NA	NA
O75054	19952.7	19957.1	NA	19608.1	19985.2	19309	18160.6	NA	NA	19485.7	NA	11796.3	NA	NA	NA	NA	NA	NA	NA	NA
O75061	53621	50846.2	NA	NA	NA	NA	48394.5	NA	NA	NA	NA	56167.7	NA	NA	NA	NA	NA	NA	NA	NA
O75064	NA	12033.8	75736	NA	NA	10784.6	11038.5	NA	NA	NA	NA	NA	NA	NA	NA	NA	NA	NA	NA	NA
O75083	7.95893e+06	7.95247e+06	9.38948e+06	9.49448e+06	7.99778e+06	6.9264e+06	5.84367e+06	8.74309e+06	6.36216e+06	5.87847e+06	3.5993e+06	2.88465e+06	4.25285e+06	2.78324e+06	3.89829e+06	58798.8	58798.8	164505	44599.2	NA
O75113	NA	NA	11711.6	NA	NA	11764.1	NA	11223.9	NA	NA	NA	NA	10976.5	NA	NA	NA	NA	NA	NA	NA
O75116	542097	588106	591125	617085	345532	452104	464324	327941	164575	285493	95704.7	73981.1	111902	22725.2	92547.9	NA	NA	NA	NA	NA
O75116,Q13464	81996.7	NA	89775.4	NA	87354.4	82075.5	NA	83792.8	NA	NA	NA	NA	NA	NA	NA	NA	NA	NA	NA	NA
O75116,Q15382	NA	NA	309415	NA	NA	NA	NA	NA	NA	NA	NA	NA	NA	NA	NA	NA	NA	NA	NA	NA
O75122	1.11202e+06	1.05837e+06	1.1737e+06	974659	976710	825860	423891	755527	778113	860012	170448	275833	328089	216198	635689	NA	NA	22868.7	NA	22653.4
O75127	95484.1	106361	133226	122201	65659.2	32263.2	NA	101885	68637.1	19150.3	NA	NA	68651.1	15313.3	NA	NA	NA	NA	NA	NA
O75128	NA	28060.1	9573.12	NA	NA	NA	NA	NA	NA	NA	NA	NA	NA	NA	NA	NA	NA	NA	NA	NA
O75131	1.74407e+06	1.80297e+06	1.72001e+06	1.9269e+06	1.70517e+06	1.24362e+06	1.16062e+06	1.25608e+06	1.0659e+06	1.20533e+06	733680	574499	772110	791708	839396	NA	NA	NA	NA	NA
O75140	NA	NA	NA	NA	NA	NA	163742	NA	NA	NA	NA	NA	NA	NA	NA	NA	NA	681839	677936	605580
O75143	20169.3	NA	NA	21302.7	NA	18165.6	NA	NA	NA	NA	10728.4	NA	NA	NA	NA	NA	NA	NA	NA	NA
O75146	13895.5	68891	54757.2	14800	145918	45934	29062	132037	52522.7	40113.9	37106.6	NA	NA	8876.48	9477.18	NA	NA	NA	NA	NA
O75147	NA	32227.5	45968.9	NA	17298	NA	NA	15616.9	NA	NA	NA	NA	NA	NA	NA	NA	NA	NA	NA	NA
O75150	1.06911e+06	918963	1.17368e+06	1.08656e+06	874661	668846	687337	743643	499069	835727	106993	196282	366149	232578	332842	NA	NA	NA	NA	NA
O75150,Q5VTR2	259558	273986	292398	285869	273792	262732	100913	271122	239994	101940	209129	NA	75493	131885	75526.9	NA	NA	NA	NA	NA
O75152	562832	681598	1.22184e+06	1.19483e+06	1.07172e+06	742631	560624	1.01288e+06	780617	811572	312864	311400	434384	327655	608876	NA	NA	NA	NA	43568.3
O75153	4043829	3428050	3970109	4030729	3204247	2351676	2163602	3189285	2848392	2653802	1599221	1063492	2128186	1319904	1276910	NA	NA	NA	NA	NA
O75155	NA	75064.2	77940.6	70649.8	NA	NA	NA	67152.6	60840.6	NA	42921.7	NA	74069.7	NA	NA	NA	NA	NA	NA	NA
O75155,Q86VP6	447110	487333	158439	514470	510605	NA	99054.7	NA	130365	NA	NA	NA	NA	91318	NA	NA	NA	NA	NA	NA
O75157	119843	150621	55607.4	195834	153394	240113	96195.2	153860	NA	137220	10191.3	NA	204913	NA	NA	NA	NA	NA	NA	NA
O75165	34662.8	55473.7	35076.6	43295.7	51829.4	30039.7	NA	87574.9	24032.9	25372.4	11349.5	NA	NA	14448.4	NA	NA	NA	NA	NA	NA
O75170	NA	37773.4	59630.3	NA	NA	NA	NA	NA	NA	NA	NA	NA	NA	NA	NA	NA	NA	NA	NA	NA
O75170,Q9UPN7,Q5H9R7	298818	326845	319701	305845	294392	282766	288985	294987	264625	278828	213952	NA	218681	NA	215050	NA	NA	NA	NA	NA
O75175	539331	258151	687997	527365	490645	252070	229379	288916	230051	559785	197453	82417.5	199805	189934	289874	6622.69	6622.69	NA	NA	NA
O75177	18856.5	18949.8	15870.2	18763.7	11975.9	17828.2	16203.7	NA	NA	NA	NA	NA	9879.93	NA	NA	NA	NA	NA	NA	NA
O75179	780746	822788	783026	605857	791864	673917	593363	679600	521855	724851	357478	217447	380841	NA	288445	14338.9	14338.9	NA	NA	NA
O75179,Q8IWZ3	1.13448e+06	1.18633e+06	1.6873e+06	1.13358e+06	1.21437e+06	848430	1.00493e+06	1.08113e+06	993483	822124	553597	296952	527113	610252	628278	NA	NA	32864.3	NA	NA
O75190	275141	318494	304648	225393	281789	272484	291380	299610	203984	213420	164974	217298	172169	156172	169388	NA	NA	NA	NA	NA
O75190,Q8WWF6	204914	120629	196889	130938	205868	129576	114104	192742	128256	201143	112024	NA	105990	NA	NA	NA	NA	NA	NA	NA
O75191	54157.6	67500.6	NA	NA	32164.2	NA	64387.5	NA	NA	NA	NA	NA	NA	NA	NA	NA	NA	NA	NA	NA
O75208	182947	69272	67197.3	92389	120587	109291	128855	66516.6	NA	57151.6	98793.5	113683	NA	14726.8	54600.2	NA	NA	NA	NA	NA
O75223	1403583	1.64284e+06	1.83421e+06	1.75801e+06	1.75599e+06	1.33367e+06	736275	1.16333e+06	995607	1.26468e+06	707334	296050	498937	551586	684296	NA	NA	NA	NA	NA
O75251	490456	511385	519867	509295	486343	331378	466870	499926	465627	451175	98826.8	344862	396885	245480	260534	NA	NA	NA	NA	NA
O75306	1.21036e+06	1.15231e+06	1.12221e+06	1.39977e+06	1.14807e+06	1.144e+06	728940	947870	808913	861977	NA	NA	518455	573521	226549	NA	NA	NA	NA	NA
O75312	1.95725e+06	1.40635e+06	1.79571e+06	2.02474e+06	1.6628e+06	1.01459e+06	967819	1.51469e+06	1.42525e+06	1.05768e+06	521726	603396	664482	459370	676722	NA	NA	NA	30081.8	48297
O75323	355074	120732	235013	236102	270507	246278	103677	112566	303553	116711	107436	69275	170298	60473.5	NA	NA	NA	NA	NA	NA
O75330	231509	376122	342628	296336	284044	78882.7	146398	178837	121709	80730.9	NA	36574.8	105354	152302	NA	NA	NA	130663	NA	NA
O75335,O75145,O75334,Q13136	46375.7	47532.6	53083	NA	NA	NA	NA	NA	NA	NA	34879.4	NA	NA	NA	NA	NA	NA	NA	NA	NA
O75335,O75334,Q13136	40091.3	NA	NA	NA	NA	NA	NA	NA	NA	NA	NA	NA	NA	NA	NA	NA	NA	NA	NA	NA
O75340	2398700	2.40654e+06	2.47257e+06	2.42624e+06	2249078	1.90752e+06	2.14098e+06	1.89799e+06	2194000	1.70755e+06	980667	1.19863e+06	1.54617e+06	914482	1.45813e+06	140783	140783	169325	NA	NA
O75347	6523574	6992543	6920669	7237151	6812174	6056536	6198726	6655942	5420370	5506630	2560932	2565981	4373912	2473616	4437679	NA	NA	NA	NA	NA
O75348	601471	609372	619022	618079	570696	574172	546551	597730	539839	559342	478149	421626	490321	426124	198855	NA	NA	NA	NA	NA
O75351	267995	262959	247954	270797	249388	260165	198199	245650	260414	157963	200687	14927.8	195964	13917.6	131601	NA	NA	NA	NA	NA
O75351,Q9UN37,Q6PIW4	457495	479621	477903	443244	455494	431127	430112	454830	387174	435911	327628	313241	358677	271722	348637	NA	NA	NA	NA	NA
O75352	29816.8	32927.2	32248.4	35124.8	25281.6	29599.7	28492.8	31472	27155.5	27887.6	NA	20742.7	NA	NA	NA	NA	NA	NA	NA	NA
O75356	NA	NA	NA	80559.6	28390.9	NA	NA	NA	82380.8	NA	NA	NA	NA	NA	NA	NA	NA	NA	NA	NA
O75362	NA	55014.8	NA	NA	NA	NA	NA	NA	NA	NA	NA	NA	NA	NA	NA	NA	NA	NA	NA	NA
O75367	3.33952e+06	3.17862e+06	3.59199e+06	3.73908e+06	3.57457e+06	2.47364e+06	2.81026e+06	2.69321e+06	2.91514e+06	2.26867e+06	1.70141e+06	1.43981e+06	1.63902e+06	1.3537e+06	1.51987e+06	NA	NA	77905.1	NA	78799
O75367,Q9P0M6	38879.6	823186	852081	868141	794197	NA	660776	815084	714544	741890	NA	NA	NA	474426	518512	NA	NA	NA	NA	NA
O75368	1.31503e+06	1.31156e+06	1.37559e+06	1.44292e+06	1.36662e+06	1.22382e+06	1.10007e+06	1.31738e+06	900130	1.30786e+06	599357	500898	835914	602538	522629	NA	NA	99090.4	NA	NA
O75369	9.31026e+06	9.00581e+06	9.73705e+06	9.92675e+06	9.40519e+06	7.0651e+06	5.3084e+06	6.70881e+06	6.78825e+06	6.99803e+06	2.92652e+06	1.74636e+06	3.7236e+06	1.54364e+06	3.54328e+06	87860.8	87860.8	51552.9	28951.8	14258.3
O75369,Q14315	361455	374953	373147	363479	385286	351176	350700	356926	337892	375680	309503	288932	316215	277499	329390	NA	NA	NA	NA	NA
O75376	36623.4	134378	105846	167356	179960	70422.5	120980	90808.8	101098	114714	NA	NA	45610.7	69755.3	104142	NA	NA	NA	NA	NA
O75376,Q9Y618	NA	NA	38618.6	NA	NA	NA	NA	NA	NA	NA	NA	NA	NA	NA	NA	NA	NA	NA	NA	NA
O75379	25342.9	NA	NA	48656.2	NA	NA	NA	NA	NA	NA	NA	NA	NA	NA	NA	NA	NA	NA	NA	NA
O75380	252729	206724	377246	418734	202541	182806	189891	357238	331981	199114	144944	123034	221211	77093.1	161298	NA	NA	NA	NA	NA
O75381	221723	377029	82995.7	170095	176488	85760.7	212522	79223.7	144176	182067	46896.6	37868.8	46704.6	NA	45049.7	NA	NA	NA	NA	NA
O75385	NA	NA	NA	NA	NA	NA	NA	NA	NA	NA	NA	3244.51	NA	NA	NA	NA	NA	NA	NA	NA
O75390	9.41294e+06	9.5699e+06	1.12287e+07	9.5609e+06	9.80922e+06	8.56688e+06	8.12143e+06	1.05117e+07	7.8999e+06	8.67119e+06	5.83599e+06	3052149	6881580	4.07586e+06	5.73406e+06	138717	138717	338974	NA	124204
O75391	118773	196052	51083.6	214690	211256	51564.5	58895.7	NA	129837	189134	NA	NA	NA	58550.3	110818	NA	NA	NA	NA	NA
O75394	62587.9	NA	64717.4	NA	58800.4	54478.2	NA	NA	NA	NA	37940.1	NA	NA	NA	NA	NA	NA	NA	NA	NA
O75396	616577	706338	599853	653311	613444	377090	321378	515816	461119	554101	178639	237082	291668	117131	323332	51303	51303	55642.2	NA	52649.4
O75400	3506620	3205597	3869353	3882175	3263589	2952858	2519234	3247281	3240492	2928540	2180445	1265552	2008662	1784166	1952827	NA	NA	NA	NA	NA
O75410	183379	271495	203225	175930	104664	50910	105465	137437	96148.2	NA	NA	NA	50449	NA	NA	NA	NA	NA	NA	NA
O75414	26408.1	NA	NA	NA	73626	NA	NA	NA	NA	20363.6	NA	NA	NA	NA	NA	NA	NA	NA	NA	NA
O75419	634908	716562	757768	787268	717459	389912	540976	180556	540943	505583	158717	1954.14	146634	102896	115190	NA	NA	NA	373.155	NA
O75427	22050	NA	25379.8	51930.9	21204.4	22074.2	NA	8027.4	NA	NA	NA	NA	NA	NA	NA	NA	NA	NA	NA	NA
O75431	1.1702e+06	971802	1.02567e+06	824886	656340	597514	608767	859531	247921	650895	349722	175742	434528	269227	NA	NA	NA	NA	NA	NA
O75436	2.47061e+06	2.62633e+06	2.56807e+06	2.69914e+06	2.43955e+06	2.25411e+06	2.33401e+06	2.25416e+06	1.76634e+06	2.1275e+06	719719	1.25652e+06	921775	1.01956e+06	1.12184e+06	NA	NA	NA	NA	NA
O75438	533353	551038	526370	558749	511853	420808	488322	492356	488676	489390	251355	234312	374445	232993	337389	NA	NA	NA	NA	NA
O75439	2.14251e+06	1.58602e+06	2.30728e+06	1.94106e+06	1.90807e+06	1.4355e+06	1.43372e+06	1.77483e+06	1.05225e+06	1.45482e+06	737040	483538	1.0441e+06	599492	1.04552e+06	41341.7	41341.7	34942.8	NA	37561.7
O75446	NA	86234.8	147143	96744.6	92940.1	87856.9	75533.9	93252.1	80148.3	90781.2	NA	52274	NA	NA	73286.8	NA	NA	NA	NA	NA
O75448	158403	99364.7	118039	134046	53909.1	34136.2	84126	80387.9	52612	51098.8	NA	37908.7	60346.6	36940.4	41644.2	35730.3	35730.3	NA	9422.33	NA
O75449	26464.1	70551.3	22036.2	24393	NA	24869.6	21716.2	NA	NA	27364.7	NA	NA	NA	NA	22569.7	NA	NA	NA	NA	NA
O75449,Q9BW62	NA	89868.6	NA	102613	NA	NA	78835	NA	NA	NA	NA	NA	NA	NA	NA	NA	NA	NA	NA	NA
O75475	1.56581e+06	1.6525e+06	1.83336e+06	1.4433e+06	1.74376e+06	1.31989e+06	1.28821e+06	1.49223e+06	1.30515e+06	1.28386e+06	727611	253745	303393	423565	451211	NA	NA	NA	NA	55611
O75475,Q9Y3E1,Q7Z4V5,P51858	217321	254506	NA	236581	225263	204598	NA	NA	NA	NA	NA	NA	NA	152698	NA	NA	NA	NA	NA	NA
O75477	NA	11318.7	NA	NA	NA	NA	NA	NA	NA	NA	NA	NA	NA	NA	NA	NA	NA	NA	NA	NA
O75486	43448.5	NA	NA	44105.6	32551.3	45483.3	NA	39850.8	39047.5	33224.1	NA	NA	NA	NA	26653	NA	NA	NA	NA	NA
O75489	1.79959e+06	1.811e+06	1.69128e+06	1.84696e+06	1.55961e+06	1.58566e+06	1.42825e+06	1.50148e+06	1.44204e+06	1.62595e+06	930972	677864	1.16968e+06	965154	926026	NA	NA	NA	NA	NA
O75494	1.81397e+06	1.75914e+06	1.89825e+06	1.8717e+06	1.7692e+06	1.6545e+06	1.46982e+06	1371991	1.17383e+06	1.50961e+06	891202	300966	552029	811319	823476	256164	256164	261124	NA	212927
O75496	508397	371841	605541	537504	397273	404492	334459	479807	468024	297697	204135	NA	272877	245506	242270	NA	NA	NA	NA	65520.6
O75506	928796	769699	1.08657e+06	1.02446e+06	698818	894992	679548	937084	804715	611607	764950	545782	615674	645440	547350	84464	84464	NA	NA	NA
O75521	1.28172e+06	1.38639e+06	1.68944e+06	1.29564e+06	1.36755e+06	827175	775758	918226	770177	971827	434128	387631	852874	577578	469706	42739.1	42739.1	NA	NA	NA
O75525,Q07666,Q5VWX1	2193949	2388565	2241147	2384334	2328152	NA	NA	NA	2113298	2236851	NA	NA	NA	NA	NA	NA	NA	NA	NA	NA
O75526,P38159	2129917	2519943	2442514	2504861	2346271	2103132	NA	2448764	2387806	2352940	1836170	NA	2207997	1899097	2138280	NA	NA	NA	NA	NA
O75528	NA	29597	NA	NA	NA	NA	NA	NA	NA	NA	NA	NA	NA	NA	NA	NA	NA	NA	NA	NA
O75529	10540.9	21301.5	NA	21394.9	27871.2	NA	NA	NA	NA	27451.3	NA	NA	NA	NA	NA	NA	NA	NA	NA	NA
O75530	818924	717873	812909	688747	643189	458025	436694	654210	513707	569482	190564	44741.1	349018	137981	305391	NA	NA	NA	NA	NA
O75531	5251663	5.67518e+06	5475235	5.77039e+06	4.93832e+06	3.82517e+06	3.88128e+06	3555065	3.76399e+06	4730633	3.35212e+06	1.11123e+06	3.31017e+06	1.54053e+06	3147600	466816	466816	NA	NA	NA
O75533	1.21538e+07	1.11727e+07	1.20555e+07	1.16891e+07	1.06438e+07	9389340	8.46993e+06	9.18914e+06	7.64004e+06	9163017	6.10073e+06	4.07218e+06	5.50668e+06	3.94466e+06	5.35507e+06	340460	340460	111524	NA	101409
O75534	7.65579e+06	8.04973e+06	7.8061e+06	8.33087e+06	8.10751e+06	6.35127e+06	6.20346e+06	5.74196e+06	6.28418e+06	7.36444e+06	3.0798e+06	4.11809e+06	3.75397e+06	3.93727e+06	4.68889e+06	84573.1	84573.1	335868	157825	227057
O75554	NA	NA	NA	NA	70359.3	NA	50575.8	NA	NA	NA	NA	34029.8	NA	NA	NA	NA	NA	NA	NA	NA
O75563	NA	NA	NA	NA	NA	NA	NA	32711.1	NA	NA	NA	NA	NA	NA	NA	NA	NA	NA	NA	NA
O75564	NA	NA	NA	NA	17181.1	NA	NA	NA	NA	NA	NA	NA	NA	NA	NA	NA	NA	NA	NA	NA
O75569	638259	527876	946548	657498	734506	426465	380474	384732	566227	410211	299311	NA	299335	204194	141618	NA	NA	NA	NA	NA
O75575	20103.9	NA	NA	NA	NA	18627.9	NA	NA	NA	NA	NA	NA	NA	NA	NA	NA	NA	NA	NA	NA
O75582	NA	NA	NA	NA	NA	5399.93	NA	NA	NA	NA	NA	NA	NA	NA	NA	NA	NA	NA	NA	NA
O75586	45358.3	NA	NA	NA	24605.3	NA	17134.3	NA	22953.4	20734.5	NA	NA	NA	NA	NA	NA	NA	NA	NA	NA
O75592	24213.3	14621.1	145785	105002	13856.7	NA	8652.45	70008.9	72860	8343.37	36042.9	NA	NA	NA	NA	NA	NA	NA	71550.3	NA
O75600	54843.1	42917.1	101617	122263	171651	36098.8	NA	56721.5	NA	NA	NA	NA	NA	NA	NA	NA	NA	NA	NA	NA
O75607	2.10185e+06	2.19237e+06	2.16575e+06	2.04498e+06	2.10893e+06	1.94492e+06	1.45896e+06	2.08829e+06	1.35041e+06	1.90908e+06	821339	776365	1.1041e+06	919659	933060	NA	NA	NA	NA	NA
O75608	3.18557e+06	3.36926e+06	3.53508e+06	3.49274e+06	2.51883e+06	2.26269e+06	3.03884e+06	2.43011e+06	3.08374e+06	2.47025e+06	1.42211e+06	1.06226e+06	1.01251e+06	1.30247e+06	1.36983e+06	NA	NA	NA	89480.2	NA
O75616	589748	765993	751147	679103	820032	385178	202171	584555	410607	342985	156809	NA	164293	51622.8	71981.2	NA	NA	NA	NA	NA
O75629	481252	424209	505201	433316	382524	470096	389490	493920	402608	387185	400631	314436	416181	319495	336930	NA	NA	NA	NA	NA
O75635	21818.9	23151.7	23842.9	24522.5	22187.7	NA	18879.8	22811.7	NA	21122.7	NA	NA	NA	NA	NA	NA	NA	NA	NA	NA
O75643	2.20441e+07	22555388	2.44352e+07	22841308	2.09886e+07	1.89239e+07	1.79988e+07	2.08803e+07	1.73482e+07	1.76702e+07	1.23144e+07	1.03632e+07	1.34141e+07	1.04338e+07	1.08902e+07	344724	344724	536650	93846.4	353393
O75648	NA	NA	40964.3	NA	NA	NA	NA	NA	NA	NA	NA	NA	NA	NA	NA	NA	NA	NA	NA	NA
O75663	2.06637e+06	1.65019e+06	2.06326e+06	1.85839e+06	1.92448e+06	1.93219e+06	1.22595e+06	1.49492e+06	1.40521e+06	1.2685e+06	593341	259803	93614.4	71161.4	961898	NA	NA	NA	NA	NA
O75665	27660.8	20640.6	22632.8	30147.3	15176	27180.1	NA	26368	4959.03	14694.6	23529.4	NA	21434.3	18254.4	NA	NA	NA	NA	NA	NA
O75674	NA	NA	NA	NA	NA	NA	NA	NA	NA	NA	33182.6	NA	NA	NA	34225.1	NA	NA	NA	NA	NA
O75676	NA	57447.4	89301.6	NA	NA	NA	NA	NA	NA	NA	NA	NA	NA	NA	NA	NA	NA	NA	NA	NA
O75683	1.06329e+06	721030	705330	732719	635010	505693	394713	401311	189369	544297	149790	277506	309166	151456	355653	NA	NA	NA	NA	NA
O75688	84935.1	228071	152868	227551	176697	76352.7	149213	85363.6	69685.7	2347.37	NA	NA	72762.7	NA	2130.69	NA	NA	NA	NA	NA
O75688,P35813	100835	97821.5	92401.6	98490.5	105246	96892.4	89441.1	92685.3	86178.8	99074.7	82683.8	72137	NA	70545.1	85999.4	NA	NA	NA	NA	NA
O75691	186675	230208	323812	281403	202805	104211	161990	228616	235131	128524	13620.6	33297.2	187519	114023	26963.2	NA	NA	39889.7	NA	NA
O75694	5.23868e+06	4.8016e+06	5.54059e+06	4.90886e+06	4.93973e+06	5.02827e+06	3.64595e+06	4.22889e+06	3.7244e+06	4.31123e+06	3.33928e+06	2.02127e+06	2.89429e+06	1.87686e+06	2.52368e+06	91235.6	91235.6	150175	128639	156574
O75695	NA	NA	NA	25306.3	NA	NA	NA	NA	NA	NA	NA	NA	NA	NA	NA	NA	NA	NA	NA	NA
O75717	924553	886378	910426	1.12876e+06	1.181e+06	251361	295837	643445	596798	501215	13946.2	158641	261362	229817	246419	NA	NA	8816.58	8095.6	9542.78
O75718	NA	82450.2	102890	NA	NA	NA	NA	50773.6	NA	NA	NA	NA	37254.9	NA	NA	NA	NA	NA	NA	NA
O75746	250127	338316	553252	357131	75145.2	114168	200305	432490	106442	256971	NA	118924	238751	91407.6	43420	NA	NA	NA	NA	NA
O75746,Q9UJS0	244199	246559	255383	258207	255313	235436	225980	245458	227318	242266	NA	160499	190694	160945	186934	NA	NA	NA	NA	NA
O75791	64212.7	100995	49211.8	60464.5	61179.6	NA	NA	43782.9	NA	100493	NA	NA	NA	NA	NA	NA	NA	NA	NA	NA
O75792	728266	701649	641042	871501	685603	510389	514855	424995	774006	306167	173481	182029	351780	299338	194050	NA	NA	NA	NA	NA
O75794	1.44031e+06	1.44543e+06	1.47002e+06	1.33152e+06	1.46412e+06	614649	1.03009e+06	564368	767737	1.0891e+06	619140	186213	360159	365467	498003	59829	59829	NA	NA	NA
O75808	NA	NA	37459.8	NA	NA	NA	NA	25803.3	5192.67	NA	NA	NA	14455.3	NA	NA	NA	NA	NA	NA	NA
O75817	162705	135559	314148	134762	127356	151475	124287	122828	123591	122614	NA	101517	118863	94104	114459	NA	NA	NA	NA	NA
O75818	142737	206331	434844	451697	239161	141511	162102	450105	406952	229858	138744	140083	258431	179256	207300	NA	NA	NA	NA	NA
O75821	5.44123e+06	6.61326e+06	6.17807e+06	6.52417e+06	6.49638e+06	4.28135e+06	4.12981e+06	4.99584e+06	5.57923e+06	4.24422e+06	3.36395e+06	2.22474e+06	2.88678e+06	2.51437e+06	2.58187e+06	53798	53798	63735.3	NA	68170.6
O75822	4.49366e+06	4.93129e+06	5.14152e+06	4.99507e+06	4.7916e+06	4.24451e+06	4.31788e+06	4.65038e+06	4.2451e+06	3.70736e+06	2.52477e+06	1.80642e+06	2.24643e+06	1.36946e+06	2.56045e+06	NA	NA	46423.6	NA	251041
O75828	80535.1	84079.5	81855.7	69025.3	76035.7	81444.7	75812.2	111483	62948.7	68492	NA	60754.6	65857.9	NA	56620.3	NA	NA	NA	14346.8	NA
O75828,P16152	268352	272985	269525	265707	256149	238247	238803	251183	220582	239842	42183	157733	46403.2	112221	43703.5	NA	NA	NA	NA	NA
O75830,P50453,P50452,P48594,P29508,P30740	503956	517715	548586	507659	471303	490456	476431	525050	454820	463072	NA	368140	449171	NA	396769	NA	NA	NA	NA	NA
O75832	214729	253098	187860	202979	263418	122325	178500	67181.3	188355	186319	105884	55743.7	61136.1	11671.8	96359.4	NA	NA	NA	NA	NA
O75843,O43747	77796.7	NA	NA	84030.4	NA	NA	NA	NA	NA	NA	NA	NA	NA	NA	NA	NA	NA	NA	NA	NA
O75844	28242.7	15474.4	13263.1	12203.4	22316.6	NA	NA	26869.5	NA	10693.8	NA	NA	NA	NA	NA	NA	NA	NA	NA	NA
O75864	NA	NA	NA	NA	NA	NA	NA	NA	NA	NA	NA	NA	NA	NA	NA	117455	117455	NA	NA	NA
O75874	3930777	4.1117e+06	4.19155e+06	3.84397e+06	3.845e+06	3.84182e+06	3.46601e+06	3.56496e+06	3.09253e+06	3.29686e+06	2.09611e+06	1.77855e+06	2.0062e+06	2.10668e+06	2.44293e+06	149966	149966	NA	71296.5	197549
O75879	46442.9	NA	63929.7	NA	NA	53610	NA	62502.8	57363	NA	NA	NA	54905.6	NA	NA	NA	NA	NA	NA	NA
O75880	NA	NA	NA	NA	95843.9	NA	NA	NA	68570.6	NA	NA	NA	NA	NA	NA	NA	NA	NA	NA	NA
O75882	NA	NA	NA	NA	17607.7	NA	NA	NA	NA	NA	NA	NA	NA	NA	NA	NA	NA	NA	NA	NA
O75886	40857.5	42687.7	40326.9	NA	43162.1	NA	NA	39467.3	34251.3	43290.7	NA	NA	NA	NA	NA	NA	NA	NA	NA	NA
O75891	88782.9	83226.9	NA	188703	177702	NA	NA	NA	NA	NA	NA	NA	NA	NA	NA	NA	NA	NA	NA	NA
O75909	479833	649722	531141	429620	502295	27190.8	82712.3	525993	135117	486801	NA	NA	254059	NA	426271	NA	NA	NA	NA	NA
O75911	NA	19811.8	NA	NA	NA	NA	NA	NA	NA	NA	NA	NA	NA	NA	NA	NA	NA	NA	NA	NA
O75914,Q13153,Q13177	498880	521033	505303	506959	492565	420329	466994	427881	385592	484228	173229	334204	382749	127950	374920	NA	NA	NA	NA	NA
O75914,Q13177	77552.8	112705	79502.5	101528	75834.7	NA	NA	76485.4	NA	73190.8	NA	NA	63462.7	NA	62312.5	NA	NA	NA	NA	NA
O75928,O75925	NA	NA	NA	40581.8	35271	NA	NA	34592.2	NA	34900.8	NA	NA	NA	NA	26296.8	NA	NA	NA	NA	NA
O75934	1.71687e+06	1.60045e+06	1.66042e+06	1.62861e+06	1.31503e+06	1.37368e+06	919197	1.39216e+06	1.09374e+06	1.25964e+06	873697	802508	835917	584283	718211	NA	NA	136568	NA	46952.1
O75935	516080	666286	702502	721225	500302	493781	467997	483551	590569	630454	121516	NA	128538	90022.5	272049	NA	NA	NA	NA	NA
O75937	2.76497e+06	2696833	3.00654e+06	3.06012e+06	2.59457e+06	1.35003e+06	2.44925e+06	2.89251e+06	2687751	2.42258e+06	1.03964e+06	547703	787273	1.16067e+06	1.36905e+06	NA	NA	133395	NA	NA
O75940	692649	627208	714850	590840	676996	307412	559725	570917	533770	564693	186270	421266	474393	169110	470741	NA	NA	NA	NA	NA
O75947	2.55832e+06	2.72912e+06	2.57185e+06	2.77325e+06	2492364	2.30361e+06	2.456e+06	2.46012e+06	2.14742e+06	2070409	1733146	877085	1.17197e+06	919133	1.45813e+06	NA	NA	NA	NA	NA
O75955	1.83341e+06	2.05223e+06	1.95915e+06	1.73063e+06	2070412	1.39648e+06	1.22903e+06	1320686	1.21763e+06	1.50937e+06	623102	514599	502612	543144	283855	29868.8	29868.8	42851.7	NA	40869.7
O75956,O14519	164519	168849	164473	176287	160084	151231	144439	156182	145841	150770	101933	89974.6	117317	NA	104852	NA	NA	NA	NA	NA
O75962	NA	NA	NA	NA	NA	NA	NA	NA	NA	NA	NA	14961.8	NA	NA	NA	NA	NA	NA	NA	NA
O75964	628581	643853	1.09783e+06	765198	711890	357742	358831	471482	691709	578076	319481	298938	324514	278256	510687	NA	NA	NA	NA	NA
O75976	144900	25161.2	77884.9	73213.8	25979.6	124601	23847.4	27502.9	94329.6	24936.4	NA	NA	NA	NA	NA	NA	NA	NA	NA	NA
O76003	6.61105e+06	7.26604e+06	6.98115e+06	7050973	6.67745e+06	6.09766e+06	5.34528e+06	6.55e+06	5.87613e+06	6.22435e+06	4.36186e+06	3.66464e+06	4.59765e+06	3.95111e+06	4.45958e+06	328942	328942	512142	215790	526033
O76013	NA	NA	NA	NA	118737	NA	NA	NA	NA	NA	NA	NA	NA	NA	NA	NA	NA	NA	NA	NA
O76021	4600680	4.16731e+06	4.86665e+06	4.12691e+06	3.84578e+06	4.13275e+06	3.72943e+06	4.54372e+06	3.6803e+06	3.72195e+06	3.06148e+06	2.3818e+06	3.00395e+06	2.47672e+06	2.89289e+06	NA	NA	NA	75369.5	NA
O76031	1.48148e+06	1.44681e+06	1.415e+06	1.64559e+06	1.74001e+06	1.41628e+06	646179	969739	1287423	1.10954e+06	555187	138363	327992	313450	431398	NA	NA	NA	NA	NA
O76038	NA	NA	95708.4	NA	84695.9	NA	NA	88948	NA	NA	NA	NA	NA	NA	NA	NA	NA	NA	NA	NA
O76041	20810.6	14941.2	22288.8	137635	NA	144442	NA	136683	155133	17360	NA	NA	NA	13123.6	NA	NA	NA	NA	NA	NA
O76070	1.4513e+06	1.57159e+06	1.54914e+06	1.54007e+06	1.4728e+06	1.36854e+06	1.39053e+06	1.21031e+06	1.37647e+06	1.1457e+06	1.01083e+06	805017	1.04037e+06	802947	975817	142068	142068	130942	NA	44636.7
O76071	836892	1.11859e+06	1.30429e+06	1.2885e+06	1.18122e+06	505026	781668	759153	780704	725768	329530	408155	264041	208294	256306	NA	NA	NA	NA	NA
O76080	NA	NA	NA	NA	7648.99	NA	NA	NA	NA	NA	NA	NA	NA	NA	NA	NA	NA	NA	NA	NA
O76094	4.21562e+06	3.96268e+06	4.39144e+06	4.45273e+06	4.01513e+06	3.48215e+06	2.82752e+06	4.07826e+06	3.85621e+06	3.35113e+06	2.2885e+06	1.60851e+06	2.72071e+06	1.87245e+06	2.20585e+06	104439	104439	140529	NA	42858.1
O76095	33056.3	33628	36059.3	NA	29518.9	31523	30195.3	35660.2	NA	28440.6	27225	NA	29553.2	NA	NA	NA	NA	NA	NA	NA
O77932	NA	NA	NA	70876.4	NA	NA	NA	NA	NA	NA	NA	NA	NA	NA	NA	NA	NA	NA	NA	NA
O94761	12206.1	NA	NA	1343.04	25018	NA	NA	NA	NA	NA	NA	NA	NA	NA	NA	NA	NA	NA	NA	NA
O94762	NA	39320.1	NA	50377.9	40163.6	NA	NA	NA	NA	NA	NA	NA	NA	NA	NA	NA	NA	NA	NA	NA
O94763	NA	NA	NA	105942	108310	54311.5	NA	NA	168858	93706.1	48256.2	NA	NA	NA	17876.1	NA	NA	NA	NA	NA
O94766	NA	85459	48855.7	NA	NA	NA	93108.8	NA	NA	NA	NA	NA	NA	NA	NA	NA	NA	NA	NA	NA
O94768	NA	32885.4	NA	NA	NA	NA	NA	NA	NA	NA	NA	NA	NA	NA	NA	NA	NA	NA	NA	NA
O94776	4.43509e+06	5.03094e+06	4.5314e+06	5.37205e+06	3.98521e+06	3.95518e+06	3.458e+06	3.791e+06	4416599	4.36218e+06	2.17605e+06	2.41947e+06	2931493	1590516	2.47377e+06	NA	NA	NA	NA	106973
O94782	32242.2	NA	NA	NA	NA	NA	NA	NA	NA	NA	NA	NA	NA	NA	NA	NA	NA	NA	NA	NA
O94788	6.90349e+06	8.05231e+06	7.80257e+06	7.89237e+06	7.22008e+06	5.97637e+06	6.18167e+06	7.41853e+06	6.96724e+06	6.5941e+06	4.81256e+06	4.43444e+06	6092667	4.61726e+06	5.0721e+06	432577	432577	286269	NA	NA
O94804	NA	NA	NA	NA	NA	NA	NA	NA	66221.5	NA	63993	NA	66520.9	66596	NA	NA	NA	NA	NA	NA
O94805,O96019	214528	220427	206506	229853	214132	205924	198670	193804	206841	206390	160301	144388	150174	NA	163431	NA	NA	NA	NA	NA
O94806,Q9BZL6,Q15139	61983.5	70301.6	63193.9	69927.1	61254.3	58101.2	63776.3	60873.8	61330	56839.9	NA	NA	47399.1	NA	41947.5	NA	NA	NA	NA	NA
O94808,Q06210	264067	266655	256851	232299	56478	255793	246561	251844	208311	211307	NA	NA	214738	140512	142798	NA	NA	NA	57833	NA
O94817	NA	128913	119718	NA	107189	NA	119240	116524	NA	110969	NA	NA	101328	NA	NA	NA	NA	NA	NA	NA
O94822	492582	474341	528444	587059	389922	412883	362452	348055	190408	330545	224100	177174	228991	81258.8	189645	NA	NA	NA	NA	NA
O94826	2.33108e+06	2.48413e+06	2.48044e+06	2.70758e+06	2.25363e+06	1.76691e+06	1.82604e+06	1.85981e+06	1.71485e+06	1.65229e+06	934390	734530	761299	345692	559330	NA	NA	83781.5	NA	NA
O94829	NA	NA	NA	26716.7	38312.5	33917.4	NA	NA	NA	38333.2	NA	NA	NA	NA	31881.8	NA	NA	NA	NA	NA
O94832	549243	603562	702942	576415	576614	462594	436680	513550	383285	378470	206091	69804.4	160386	96762.6	176068	NA	NA	NA	NA	NA
O94842	207098	247031	222082	353268	248760	189329	165648	170103	309904	211144	133494	NA	NA	79460.8	126536	NA	NA	178422	NA	186666
O94842,Q96NM4,O15405	72725.7	NA	76588.4	77197.8	76640.9	NA	NA	75691.8	NA	76472.7	NA	NA	71956.2	NA	67996.4	NA	NA	NA	NA	NA
O94855	69240.8	62563.4	60643.2	29022.4	115593	315618	NA	95654.8	84394.9	NA	17511.3	NA	NA	18930.8	55687.1	NA	NA	NA	NA	NA
O94864	31941.6	NA	NA	47777.9	NA	NA	NA	NA	NA	NA	NA	NA	NA	NA	NA	NA	NA	NA	NA	NA
O94874	978020	784620	1.0103e+06	912476	828513	587620	521168	486868	425024	525709	114079	NA	218161	13705	120173	NA	NA	NA	NA	NA
O94880	57026.8	NA	79369.1	25753.7	117003	36593	NA	46349	22627	75988.5	NA	18357.8	NA	NA	20126.6	NA	NA	NA	NA	NA
O94885,Q9NSI8	328759	395610	362515	361886	380785	313760	312174	345284	319761	350889	261740	223583	266375	NA	277754	NA	NA	NA	NA	NA
O94886	39784.5	NA	46686.9	46412.8	NA	36292.6	NA	NA	41336.4	NA	27580.3	NA	NA	NA	NA	NA	NA	NA	NA	NA
O94887	NA	NA	NA	NA	NA	NA	116963	NA	NA	NA	NA	52500.9	NA	NA	NA	NA	NA	NA	NA	NA
O94888	850616	742254	888587	903900	711956	443272	389948	659518	623293	587392	292238	201233	466504	151638	405068	NA	NA	NA	NA	NA
O94900,O94842,O15405	56005.9	66278.4	58234.7	58788.7	54117.8	NA	59690.5	57878.2	50025.4	53249.3	NA	NA	48800.2	42258.4	47543.5	NA	NA	NA	NA	NA
O94901	NA	NA	NA	NA	NA	NA	NA	NA	NA	NA	NA	NA	NA	13545.5	NA	NA	NA	NA	NA	NA
O94903	172409	492978	345924	143183	179880	167586	NA	325786	60640.7	91893.7	22506.3	NA	81359.4	NA	66969.2	NA	NA	NA	NA	NA
O94905	64232.5	41381.5	60817.5	85577.2	33148.7	NA	35151.3	34972.9	32297.6	31957.6	NA	NA	NA	NA	NA	NA	NA	NA	NA	NA
O94905,O75477	23805.1	20929.6	19921.9	NA	22143.3	21785.8	NA	20255.3	24610.5	21625	21237.1	NA	NA	NA	18507.8	NA	NA	NA	NA	NA
O94906	2.98448e+06	3.40575e+06	3.22983e+06	3.54952e+06	3.34979e+06	2.502e+06	1.66501e+06	2808806	2.59145e+06	2.73409e+06	1.07293e+06	623851	835798	604548	986385	NA	NA	NA	NA	NA
O94913	186865	161927	299086	252325	298958	127268	130504	103670	126122	216125	56446.9	33140.9	61044.7	13791.2	124485	NA	NA	NA	NA	15559.4
O94915	44798.7	59341.2	100208	93701.4	41977.9	48169.7	77794.3	64595.1	31503.4	128992	26903.7	NA	34796.8	NA	2727.84	NA	NA	NA	NA	NA
O94916	NA	4897.69	NA	NA	35373.7	NA	4514.56	NA	NA	34744	NA	NA	NA	NA	24595	NA	NA	NA	NA	NA
O94925	1.30533e+06	1.48964e+06	1.41086e+06	1.48078e+06	1.09268e+06	1.02351e+06	896634	1095442	1.2411e+06	933613	655251	283523	538245	593906	480873	NA	NA	NA	NA	30347.3
O94927	230649	151650	176357	212162	137793	68432.8	42333.9	166353	134148	43697.9	94799.8	NA	NA	135302	34516.7	NA	NA	NA	NA	NA
O94955	26478.3	NA	NA	NA	NA	NA	24049.8	NA	NA	NA	NA	NA	NA	NA	NA	NA	NA	NA	NA	NA
O94964	NA	242330	NA	NA	12774.9	167881	NA	106125	NA	10501	NA	NA	14586.5	NA	NA	NA	NA	NA	NA	NA
O94966	147977	162964	174814	209426	183198	138742	113898	135705	NA	107488	62526.1	91672.9	106774	NA	NA	NA	NA	NA	NA	NA
O94973	1.01348e+06	816726	1.25197e+06	852439	886669	660165	479353	615850	270561	732902	121204	NA	199254	70627.9	252771	NA	NA	NA	324667	NA
O94973,O95782	663978	610770	617379	416251	532408	395045	145572	411105	369236	370042	NA	97385.8	331333	NA	311125	NA	NA	NA	NA	NA
O94979	5.95356e+06	5.89046e+06	6.35144e+06	6.22421e+06	5.92353e+06	4.84946e+06	4.16524e+06	4.76516e+06	4.33996e+06	4.68817e+06	2.31597e+06	1.96211e+06	2.80792e+06	2.68114e+06	2.94104e+06	128009	128009	73788.2	NA	29363.9
O94986	NA	NA	NA	NA	5965.87	NA	NA	NA	NA	NA	NA	NA	NA	NA	NA	NA	NA	NA	NA	NA
O94992	320230	243540	457150	268279	460016	122319	NA	173307	96203.8	303257	51446.3	NA	56570.9	NA	52832.2	NA	NA	NA	NA	NA
O95059	45597.7	44714.1	NA	41398.1	NA	NA	NA	NA	NA	36946.5	NA	31169.5	NA	NA	NA	NA	NA	NA	NA	NA
O95067	30312.2	29142.4	22926.5	NA	NA	NA	NA	NA	NA	NA	NA	NA	NA	NA	NA	NA	NA	NA	NA	NA
O95071	2.06728e+06	1.3875e+06	1.77413e+06	1.57078e+06	1.35637e+06	1.32515e+06	1.25079e+06	1.25936e+06	1.16809e+06	1.13337e+06	660818	327831	608271	285278	232583	NA	NA	39091.8	NA	15073.3
O95104	771133	617801	601330	477319	779666	479704	332223	409155	263080	675598	299625	266673	335260	220028	306286	NA	NA	NA	NA	121812
O95104,Q9UPN6	333475	348916	345981	329716	306695	328763	318452	347161	299055	305837	285739	251559	284586	220174	271563	NA	NA	NA	47303	NA
O95139	NA	440608	412550	252310	411971	NA	382549	230094	210440	390673	NA	NA	196668	NA	NA	NA	NA	NA	NA	NA
O95140	301874	538318	499399	266141	594409	147478	205264	482742	58755.1	281842	127499	42620.3	118571	49360.2	132515	NA	NA	NA	NA	NA
O95149	77702.4	23100.3	23734.5	79246.6	145518	NA	23080.4	NA	NA	26117.4	NA	NA	NA	NA	NA	NA	NA	NA	NA	NA
O95154	NA	45970.4	NA	NA	NA	NA	NA	NA	NA	NA	NA	NA	NA	NA	NA	NA	NA	NA	818.984	NA
O95155	862252	875765	567304	738089	613242	465919	531825	802607	533116	487930	168648	116666	318011	160312	321105	20592.2	20592.2	NA	NA	24545
O95159	269278	280749	274156	246318	264046	120818	53961.9	259338	184904	164261	NA	NA	88658.3	NA	79100.9	NA	NA	NA	NA	NA
O95163	1.84665e+06	1.96352e+06	1.49208e+06	1.82221e+06	1.82499e+06	1.50288e+06	1.03257e+06	1.43423e+06	1.42453e+06	1.34761e+06	629712	589902	663546	548466	995664	NA	NA	94923.8	NA	NA
O95167	209204	204526	199003	210957	190093	NA	183020	185407	182297	91552.6	74429.6	64153.8	144503	61002.5	NA	NA	NA	NA	NA	NA
O95168	206028	312965	316944	324615	313098	292541	177602	285346	271713	283540	122459	113124	258940	215631	229086	NA	NA	NA	NA	NA
O95169	194365	190591	260211	186737	93842.8	182469	72001.3	96519	79879	87392.1	67343.3	NA	NA	NA	74047.3	NA	NA	NA	NA	NA
O95182	156251	230610	333351	236936	189769	174920	217800	75207	59667.5	50747.3	21595.5	106406	NA	NA	43300	NA	NA	NA	NA	NA
O95197	141232	173668	150127	132315	144597	138528	129202	145948	NA	NA	95174.1	NA	86624.2	NA	NA	NA	NA	NA	NA	NA
O95197,Q16799	NA	NA	NA	174318	NA	NA	NA	NA	119968	129212	NA	NA	NA	NA	NA	NA	NA	NA	NA	NA
O95202	3.12952e+06	3.27702e+06	3.40207e+06	2.76018e+06	2.93741e+06	2.76172e+06	1.91274e+06	2.77656e+06	2.66266e+06	2.26871e+06	1.57125e+06	717769	1.81129e+06	1.23635e+06	1.4611e+06	NA	NA	52015	NA	54642.2
O95208,Q9H201	18945.8	21810.6	NA	19008.9	NA	18917.9	NA	NA	NA	NA	NA	NA	NA	NA	NA	NA	NA	NA	NA	NA
O95218	1208973	1.23816e+06	1.11675e+06	1.19919e+06	1.11638e+06	962490	740014	855143	1065246	1.0373e+06	807674	581962	706753	705697	900916	NA	NA	NA	89714.4	NA
O95229	325586	329267	215185	328509	213982	234041	102958	241765	290799	213084	106803	77480.2	74151.1	161489	98278.1	12554.5	12554.5	NA	9641.22	NA
O95232	2.51922e+06	2.67874e+06	2599826	2.4965e+06	2.47573e+06	2.28639e+06	2370935	2.36457e+06	2218458	2.37106e+06	1562572	1504896	1661511	1.45843e+06	1.72574e+06	NA	NA	176515	NA	108413
O95235	59068.2	50904.1	91045.5	48461.7	54900.3	51779.2	NA	48344.9	40741.9	42312.1	NA	NA	42001.2	NA	NA	NA	NA	NA	NA	NA
O95239	638220	514688	675801	700827	552977	254721	505549	454000	420518	410940	84321.1	62571.9	157134	248485	248066	NA	NA	NA	NA	NA
O95239,Q2VIQ3	NA	63194.5	66399.7	60099.6	NA	NA	NA	NA	58621	NA	NA	NA	NA	NA	NA	NA	NA	NA	NA	NA
O95248	NA	3919.41	NA	NA	NA	6165.45	NA	5446.81	NA	2864.36	NA	NA	NA	NA	3089.22	NA	NA	NA	NA	NA
O95249	NA	NA	NA	53972.5	NA	NA	NA	72072.6	NA	NA	NA	NA	NA	NA	NA	NA	NA	NA	NA	NA
O95251	92346.3	13937.7	43047.2	33560.6	12630.4	49587.9	NA	81164.5	NA	46337.6	8381.77	NA	NA	NA	9353.57	NA	NA	NA	NA	NA
O95273	23696.2	NA	30086.4	28358	NA	25095.1	NA	29337.7	NA	NA	22881.4	NA	NA	NA	NA	NA	NA	NA	NA	NA
O95292	NA	NA	25450.3	NA	34392.7	NA	NA	NA	NA	NA	NA	NA	NA	NA	31328.2	NA	NA	NA	NA	NA
O95292,Q9P0L0	428473	417239	427347	433560	420622	413853	382855	411902	390033	404153	338619	303131	359673	312506	339690	NA	NA	113555	76341.5	NA
O95295	303060	268151	267523	356092	345083	111712	171002	NA	254562	244221	NA	NA	NA	178088	139051	NA	NA	NA	NA	NA
O95297	NA	58848.3	NA	NA	62407.5	NA	NA	54993.3	NA	59222.8	NA	38041.8	NA	NA	NA	NA	NA	NA	NA	NA
O95299	600022	743116	521231	234839	532242	332904	243077	608967	277705	247338	119790	NA	240606	NA	NA	NA	NA	NA	NA	NA
O95302	NA	NA	NA	NA	NA	NA	16323.5	NA	NA	NA	NA	NA	NA	NA	NA	NA	NA	NA	NA	NA
O95319	884982	1.11843e+06	885195	979624	1.13018e+06	737491	744277	847614	565811	528728	349210	542997	373961	312004	363762	NA	NA	128031	NA	NA
O95336	2.47016e+06	2.64901e+06	2.94539e+06	2.54525e+06	2.40352e+06	2.06651e+06	2004222	2.10072e+06	1.95711e+06	1.6954e+06	1.08591e+06	1.01181e+06	1.38995e+06	1077896	1.2694e+06	66700.2	66700.2	152732	NA	138118
O95340	41002.6	36462.6	36247.9	NA	33731.9	37166.8	34123.3	31478.6	NA	32516.6	27301.3	22177.1	NA	NA	26102.4	NA	NA	NA	NA	NA
O95347	4.04854e+06	4.22106e+06	4.49707e+06	4.35298e+06	3.99672e+06	2.42051e+06	2.64334e+06	3.48515e+06	3.00549e+06	2.96339e+06	1.05462e+06	671898	2.33861e+06	1.15816e+06	1.96537e+06	NA	NA	58897.7	44350.3	57242.8
O95352	216187	205167	381334	253824	243563	176826	186122	260585	145285	240016	169998	125949	109283	25251.2	135773	NA	NA	NA	NA	NA
O95363	158991	NA	144640	NA	NA	NA	NA	NA	NA	NA	NA	NA	NA	NA	NA	NA	NA	NA	NA	NA
O95365	16729.8	20090.1	17790.6	18341.1	84757.9	17135.9	NA	16514.8	NA	171567	16277.5	NA	13531.1	NA	NA	NA	NA	NA	NA	NA
O95372	500540	526566	571608	509684	533168	486104	467197	531573	470116	466058	413985	286679	412731	134856	233012	NA	NA	NA	NA	NA
O95373	6.81376e+06	6.7764e+06	7.02279e+06	6.96971e+06	6.48897e+06	6.31836e+06	5.47345e+06	6.01398e+06	6.08767e+06	4940271	3.97889e+06	2.94021e+06	4.32011e+06	4.16794e+06	3.72954e+06	98748.7	98748.7	155637	145499	NA
O95373,O15397	421886	425765	462838	429028	366701	405016	355631	436158	352807	344993	NA	NA	NA	235929	263988	NA	NA	NA	NA	NA
O95376	306304	233831	312626	356075	325814	218103	121153	223735	190648	210934	192017	34574.2	92430	158791	92207	NA	NA	NA	NA	NA
O95379	90846.8	NA	89859.8	86647	37844.4	91283.8	NA	87657.5	NA	NA	79129.9	NA	72856.2	NA	NA	NA	NA	NA	NA	NA
O95382	NA	NA	NA	NA	NA	NA	NA	5583.79	NA	NA	NA	NA	NA	NA	NA	NA	NA	NA	NA	NA
O95391	37016.9	31728.5	130075	34129.5	107095	36328.3	29222.7	NA	NA	57366.8	NA	NA	NA	26237.3	NA	NA	NA	NA	NA	NA
O95394	1.77453e+06	1.45755e+06	1.71736e+06	1.78341e+06	2.00189e+06	739444	920845	1.72199e+06	671520	1.66541e+06	744825	312654	326599	272197	408407	5213.93	5213.93	NA	NA	NA
O95396	NA	NA	NA	NA	NA	NA	NA	NA	NA	NA	32890.4	NA	NA	NA	NA	NA	NA	NA	NA	NA
O95399,P11021	1.17783e+06	1.31913e+06	1.27087e+06	1.32643e+06	1.23707e+06	1.13447e+06	1.10936e+06	NA	1.17274e+06	1.22829e+06	NA	NA	NA	665846	840044	NA	NA	NA	NA	NA
O95400	554714	588895	571705	471981	550091	530488	416601	451363	413596	536372	136416	76713.2	369277	206768	361992	NA	NA	NA	NA	NA
O95402	29368.8	NA	NA	NA	NA	NA	NA	21438	16346.4	NA	NA	NA	NA	NA	NA	NA	NA	NA	NA	NA
O95425	NA	NA	NA	NA	NA	NA	NA	NA	39491.8	NA	NA	NA	NA	NA	NA	NA	NA	NA	NA	NA
O95429	295941	69489.8	268883	196976	163682	254250	NA	185124	125775	169119	224046	NA	121747	NA	111546	NA	NA	NA	NA	NA
O95433	5.89612e+06	5.4445e+06	6.57255e+06	6.06415e+06	5.47448e+06	4.71359e+06	4.38849e+06	6.1208e+06	4.53231e+06	4.43819e+06	3.76014e+06	2593100	3.0322e+06	2.58562e+06	3.16954e+06	NA	NA	170726	NA	349268
O95453	1.24788e+06	1.04461e+06	1.13293e+06	1.32432e+06	1.44932e+06	878795	768071	678098	743925	1.19736e+06	477612	367825	413125	336747	518840	NA	NA	NA	NA	NA
O95456	1.2924e+06	1.26395e+06	1.25179e+06	1.21923e+06	1.43645e+06	1152575	1135471	1.10412e+06	1.08966e+06	1158425	885400	615064	965406	781443	828055	NA	NA	NA	NA	NA
O95466	32555.9	57016.4	109847	NA	24480.4	35709.1	55409.1	172472	NA	35531.7	NA	11864.2	NA	NA	NA	NA	NA	NA	NA	NA
O95478	899822	925389	920480	876768	883944	768968	821796	881887	773696	841613	460444	401904	564976	292747	652153	NA	NA	NA	NA	57647.2
O95486	1.00521e+06	990648	1.08336e+06	954118	744946	852301	632884	902135	649774	892844	440930	134588	410770	261917	574621	NA	NA	5067.48	NA	NA
O95486,O95487	52988.7	19468.4	20976.8	31148.3	69463.3	53217.5	52953.4	21963.1	18950	NA	48419.8	NA	NA	NA	NA	NA	NA	NA	NA	NA
O95487	371263	450717	401776	513114	432533	292986	226931	336849	380779	209429	130675	77187.9	251257	62535.7	207389	NA	NA	NA	NA	24751.3
O95487,O95486	209315	190803	192618	246468	238439	55871.4	27714	22166.6	25092.7	19672.8	46359.2	NA	NA	NA	16389.6	NA	NA	NA	NA	NA
O95490	41102.5	NA	NA	NA	NA	NA	NA	NA	NA	NA	NA	NA	NA	NA	NA	NA	NA	NA	NA	NA
O95498	NA	NA	NA	92551.5	NA	NA	105168	NA	NA	NA	NA	NA	NA	NA	NA	NA	NA	NA	NA	NA
O95544	124430	38357.2	47306.6	59052.8	207558	NA	NA	50262.2	55138.4	156891	NA	41051.1	46816.3	NA	NA	NA	NA	NA	NA	NA
O95551	245338	312749	231233	293113	168188	99742.2	118493	310595	86102.5	168765	148603	NA	112774	NA	101172	NA	NA	NA	NA	NA
O95562	67992.6	76636.5	69412	74176.6	69152.6	66504.8	73693	66155.5	69289.2	67492.1	52514.2	61438.7	60074.4	59090.8	60283.1	NA	NA	NA	NA	25527.8
O95563	770686	488318	470849	818599	746976	391160	456130	461790	468554	736216	NA	350207	260827	359166	358139	NA	NA	NA	NA	NA
O95571	NA	NA	NA	29636.2	44942.2	NA	NA	NA	NA	44047.9	NA	NA	NA	NA	NA	NA	NA	NA	NA	NA
O95573	200976	224120	NA	215838	198978	NA	NA	NA	NA	NA	NA	NA	NA	NA	NA	NA	NA	NA	NA	NA
O95602	732259	822594	1.07299e+06	879456	766891	673094	429011	694721	297266	607988	363286	102209	169849	44001.8	144103	NA	NA	NA	NA	NA
O95613	NA	NA	12285.6	25536.7	NA	12269.5	48339.3	NA	NA	14462.1	NA	NA	NA	NA	NA	NA	NA	NA	NA	NA
O95619	NA	70100.2	66782.7	NA	72339.9	NA	59231	53051.2	NA	125682	NA	NA	NA	NA	NA	NA	NA	NA	NA	NA
O95626,O43423,P39687,Q92688	NA	4488107	NA	4457132	4296720	NA	NA	NA	4153564	NA	NA	NA	NA	NA	NA	NA	NA	NA	NA	NA
O95626,O43423,Q92688,P39687	NA	4488107	NA	4457132	4296720	NA	NA	NA	4153564	NA	NA	NA	NA	NA	NA	NA	NA	NA	NA	NA
O95626,P39687,Q92688	NA	288615	295565	297951	304437	NA	281106	283131	128839	304134	NA	NA	235562	208765	257877	NA	NA	NA	NA	NA
O95626,Q92688,P39687	182852	346646	179381	156059	355275	NA	160863	163664	135797	349225	NA	113559	273928	250305	300011	NA	NA	NA	NA	NA
O95628	42455.1	106315	41881	50979.7	43598.9	NA	98508.9	42080.4	NA	35415.2	29178.8	NA	NA	NA	NA	3929.29	3929.29	NA	NA	NA
O95630	172306	176676	227422	266436	181198	108096	156510	221041	38119.3	171111	NA	19304.3	NA	NA	22793.7	NA	NA	NA	NA	NA
O95639	604495	644199	645780	461705	597792	117854	233214	476574	233048	599341	93699.9	NA	92662.7	73654.4	97579	NA	NA	NA	NA	NA
O95639,A6NMK7	NA	58072.1	56791.8	NA	NA	NA	NA	54725.2	NA	64220.7	NA	NA	NA	NA	NA	NA	NA	NA	NA	NA
O95671	219104	159205	187363	219990	115297	138920	117848	180611	133895	115738	76717.9	NA	53510.5	70308.8	22937.8	NA	NA	NA	NA	NA
O95684	33644.9	350244	367238	149088	250393	33565.7	55253.2	121937	NA	320961	25215.9	22673.9	NA	17514.4	184269	NA	NA	NA	NA	NA
O95696	NA	NA	NA	20818.2	NA	NA	NA	NA	NA	NA	NA	NA	NA	NA	NA	NA	NA	NA	NA	NA
O95707	15326.5	149710	18773.5	148563	136760	14962.4	12865.6	16790.5	12312.3	139595	12055.4	9065.9	13501.9	8803.89	10565.1	NA	NA	NA	NA	NA
O95714	122138	58554.3	129325	148940	139146	74319.3	NA	107807	40946	87373.8	NA	NA	16473.9	845.456	NA	NA	NA	NA	NA	NA
O95718,P11474	NA	48024.8	NA	54120.8	45442.4	NA	42971.6	NA	47548.9	42816.3	NA	31907.5	NA	31977.5	31438.2	NA	NA	NA	NA	NA
O95721	3.43392e+06	3690132	3415119	3.63635e+06	3.45701e+06	3.29084e+06	2.89975e+06	2.81474e+06	3.28835e+06	3.38099e+06	2.36043e+06	918084	1.5463e+06	2.38479e+06	2.81791e+06	206171	206171	NA	NA	NA
O95747	2.30891e+06	2.39786e+06	2.7837e+06	2.43533e+06	1.69869e+06	1.87633e+06	1.20118e+06	2.31673e+06	1.5132e+06	1.13042e+06	920247	596633	1.11993e+06	575349	941182	NA	NA	NA	64169.2	119030
O95749	133349	239599	195400	242957	138166	123735	216640	124437	291904	37442.2	91269.1	NA	102146	34717.9	30275.4	NA	NA	NA	NA	NA
O95757	3.6163e+06	3.5495e+06	3.82005e+06	3.65771e+06	3403902	2.38327e+06	2.1887e+06	2.8626e+06	2.90454e+06	2.55868e+06	1592421	1.32587e+06	2.20149e+06	1.62318e+06	1.61818e+06	NA	NA	NA	NA	141209
O95757,P34932	652511	696850	692866	683581	687656	627076	644274	679665	635339	678882	547410	550666	603348	528965	616510	NA	NA	167060	NA	NA
O95757,Q92598	600655	643561	628250	671771	636131	593174	606302	611046	350220	619943	499909	303077	335283	295235	534772	NA	NA	NA	NA	NA
O95758	1.82039e+06	2.19993e+06	1.83717e+06	1.97315e+06	1525479	1.51838e+06	1.50823e+06	1.64284e+06	1.53153e+06	1.47583e+06	783374	971497	1.20534e+06	1222164	1.2423e+06	166331	166331	181053	NA	NA
O95758,P26599	1.055e+06	1.10558e+06	1.03936e+06	1.21945e+06	1.07011e+06	988932	1.01842e+06	982764	1.059e+06	996177	703943	696852	713400	663894	703206	NA	NA	NA	NA	NA
O95758,P26599,Q9UKA9	NA	3462762	NA	3428858	NA	NA	NA	NA	NA	NA	NA	NA	NA	NA	NA	NA	NA	NA	NA	NA
O95758,Q9UKA9,P26599	NA	3.44101e+06	NA	3.42484e+06	3.12023e+06	NA	NA	NA	NA	NA	NA	41364.5	NA	NA	NA	NA	NA	NA	NA	NA
O95777	2794129	2969013	2987365	3074321	2667465	2566893	2412580	1890446	2482025	2451246	1963213	1717471	1401925	1768634	1989415	NA	NA	NA	NA	NA
O95782	8.4956e+06	8.21535e+06	7.14403e+06	7.24545e+06	6.42841e+06	5.4103e+06	5.05595e+06	6.35297e+06	5.79276e+06	6.08508e+06	3.47935e+06	3.51657e+06	3.74813e+06	3.59854e+06	4.01311e+06	92564.8	92564.8	NA	NA	46496.2
O95782,O94973	1.33818e+06	1.14973e+06	1.26313e+06	1.39066e+06	1.20419e+06	1047838	1.02307e+06	1099083	1.24131e+06	952953	800442	561592	650064	295064	818174	NA	NA	NA	NA	NA
O95785	124209	45287.4	135153	48997.7	46523.8	14370.4	40108.6	133216	28860.9	44647.9	14585.5	19217.2	23756.5	18003	10883.9	NA	NA	NA	NA	NA
O95789,Q5VZL5	26502	NA	24308.2	24630.7	26051.7	26700.3	27677	NA	NA	NA	NA	NA	NA	NA	NA	NA	NA	NA	NA	NA
O95793	2.46059e+06	2.74324e+06	2.73309e+06	2.40249e+06	2.6267e+06	2.21406e+06	2.15074e+06	2.06755e+06	1.93398e+06	2.03814e+06	1.16276e+06	933000	1.59051e+06	965847	1.23734e+06	63170.4	63170.4	71466.1	NA	100105
O95801	860791	811471	869448	888712	706293	368210	473591	780695	748313	535883	237588	177745	295823	186102	395893	NA	NA	NA	NA	31965.9
O95810	1.47936e+06	1.56109e+06	1.52072e+06	1.70472e+06	1.27349e+06	1.21624e+06	1.17894e+06	1.29208e+06	997743	1.46963e+06	906577	717956	784956	686411	727451	121908	121908	NA	26221	80585.7
O95816	3.14181e+06	3.06902e+06	2.94063e+06	3.06504e+06	3.08016e+06	2.83488e+06	2.27665e+06	1.92292e+06	2.03672e+06	2.35853e+06	1.50363e+06	1.30886e+06	1.36714e+06	945990	1.74352e+06	11302.7	11302.7	168251	NA	148311
O95817	681702	710749	634266	440904	618325	682905	518111	430687	196438	382032	224188	150440	154578	NA	303634	NA	NA	NA	NA	NA
O95819	179818	122451	97742.2	161146	110080	151553	110340	97219.8	95623.9	166492	NA	43360.2	NA	38450.8	43151.8	NA	NA	NA	NA	NA
O95825	132862	326039	357440	309387	197256	168678	172562	105124	NA	116821	55175.9	58474.6	NA	NA	NA	NA	NA	NA	NA	NA
O95831	6.96115e+06	6.69335e+06	6.7657e+06	7.27345e+06	6.53829e+06	5.15188e+06	5.52923e+06	6.86312e+06	6.32588e+06	6.15665e+06	3.88927e+06	3.17159e+06	5.16406e+06	3.36628e+06	4.49456e+06	NA	NA	89047.1	116157	129275
O95833	NA	NA	NA	NA	NA	NA	NA	2359.06	48122.4	NA	NA	NA	NA	NA	NA	NA	NA	NA	NA	NA
O95834	208152	138483	178229	168620	65998.3	NA	67362.8	130238	40147.6	125328	NA	52541.9	34232.5	NA	56978.8	NA	NA	NA	NA	NA
O95835	NA	NA	NA	NA	51062.3	NA	NA	NA	NA	NA	NA	NA	NA	NA	NA	NA	NA	NA	NA	NA
O95837,P29992	NA	NA	15456.5	NA	9070.5	NA	NA	15259.7	NA	NA	NA	NA	NA	NA	NA	NA	NA	NA	NA	NA
O95857	44796.5	NA	NA	115359	78812.3	NA	NA	NA	NA	NA	NA	NA	NA	NA	NA	NA	NA	NA	NA	NA
O95861	1.73602e+06	1.79201e+06	2.14908e+06	2.05395e+06	2.04921e+06	1.02475e+06	1.75864e+06	1.17927e+06	1.03836e+06	1.54952e+06	599015	683126	733911	540412	761353	NA	NA	NA	2646.51	NA
O95865	343012	292940	325838	449739	382112	197242	257965	329126	261136	185798	43639.2	194936	105803	135402	205106	NA	NA	NA	NA	NA
O95870	52547	44843.4	40887.2	37865.7	43423.8	NA	NA	40710.9	39468	NA	38048	NA	NA	NA	NA	NA	NA	NA	NA	NA
O95881	788756	1.37426e+06	762381	1.41738e+06	1.33015e+06	739472	1.19558e+06	763047	1.1661e+06	1272421	463832	242971	429182	286105	765043	NA	NA	NA	NA	NA
O95886	27692.7	NA	NA	NA	NA	25475	NA	NA	NA	NA	NA	NA	NA	NA	NA	NA	NA	NA	NA	NA
O95905	251733	328585	380994	400832	386187	226359	69051.6	232791	123923	224287	113906	19895.3	121219	96543.9	58743.6	NA	NA	NA	21500.9	21644
O95926	88757.9	100611	96001.1	116295	111630	89801.2	NA	98476.6	103618	108031	NA	NA	NA	NA	NA	NA	NA	NA	NA	NA
O95954	NA	NA	NA	NA	NA	NA	98014.8	NA	NA	NA	NA	96587.3	NA	NA	NA	NA	NA	NA	NA	NA
O95967	20709.2	NA	NA	NA	NA	NA	NA	NA	NA	NA	NA	NA	NA	NA	NA	NA	NA	NA	NA	NA
O95983	1.19462e+06	1.12359e+06	1.44868e+06	1.02151e+06	1.0717e+06	995437	1.01273e+06	1.34113e+06	965490	925507	544467	386629	595629	526065	544476	NA	NA	NA	36126.8	48677.7
O95985	48280.8	NA	97973.4	101564	102024	NA	NA	NA	NA	NA	NA	NA	NA	NA	NA	NA	NA	NA	NA	NA
O95985,Q13472	NA	68744.7	79109.5	NA	NA	70469.3	NA	66871.9	NA	NA	NA	53170.8	NA	NA	54902.4	NA	NA	NA	NA	NA
O95989	439919	447866	173785	459247	558282	411235	418469	167126	416150	431568	341471	98028.9	123220	105986	368653	NA	NA	NA	NA	NA
O95999	171095	124360	167907	198623	165433	120013	123611	155086	155765	153993	77346.7	79525.1	77116.8	103062	109051	NA	NA	NA	NA	NA
O96000	1.8661e+06	1.82095e+06	1.99114e+06	2.06864e+06	1.72535e+06	1.52396e+06	1.51229e+06	1.6961e+06	1.63368e+06	1.50069e+06	1.15512e+06	1.12e+06	1.22922e+06	708428	1.23416e+06	16355	16355	NA	NA	16953.8
O96006	NA	32092.5	19679	29903.8	28028.8	NA	31183.7	21222.6	25373.4	27654.8	17698.5	NA	16869	NA	NA	NA	NA	NA	NA	NA
O96007	212811	83471	214679	205272	NA	179985	81992.4	197626	181607	NA	152018	NA	167887	79316.2	NA	NA	NA	NA	NA	NA
O96008	1.63108e+06	1.41543e+06	1.60436e+06	1.59881e+06	1.53251e+06	1.3994e+06	1.21961e+06	1.56339e+06	1.28587e+06	1.32176e+06	952894	817415	1.07743e+06	814026	647941	32899.6	32899.6	NA	16963.7	77499.1
O96013	11564.5	63986.6	9217.57	4983.94	59262.4	10839.1	NA	109545	3908.39	4988.2	8875.4	NA	NA	NA	NA	NA	NA	NA	NA	NA
O96017	51821.2	70484.7	NA	79129.3	72480.1	63435.7	66069.6	NA	NA	NA	NA	NA	NA	60270.4	NA	197813	197813	NA	NA	NA
O96019	3.94289e+06	3.54088e+06	4.08705e+06	4.05902e+06	3.37104e+06	3.21068e+06	2.67417e+06	3.72349e+06	3.59218e+06	2.70745e+06	2.23836e+06	2.10496e+06	2.32282e+06	2.05467e+06	1.90924e+06	80070.9	80070.9	88215.2	NA	265539
O96019,O94805	857824	910511	883235	886249	831391	NA	805328	846691	464460	804529	NA	NA	NA	328579	384578	NA	NA	NA	NA	NA
O96028	14176.9	12222.5	158245	NA	54995.4	10859.8	12437.6	NA	NA	50444.4	NA	NA	NA	NA	3018.99	NA	NA	NA	NA	NA
O96033	140876	73292.1	205866	67663.7	78253.8	68428.5	67837.1	119183	59305.1	71622	94978.7	50187.9	53263.3	49752.2	64637.1	NA	NA	NA	NA	NA
P00156	NA	82922.9	84088.1	NA	NA	NA	NA	NA	NA	NA	NA	NA	NA	NA	NA	NA	NA	NA	NA	NA
P00325	18692.9	NA	NA	NA	NA	NA	NA	NA	NA	NA	NA	NA	NA	NA	NA	NA	NA	NA	NA	NA
P00338	50481945	50539009	43306299	50807382	45482441	36787493	34101121	38714426	33265994	36585134	29483367	24104903	31501961	23068856	29734898	1372624	1372624	NA	NA	2220873
P00338,Q9BYZ2	2.68642e+06	2.78279e+06	2.64111e+06	2.47213e+06	1.75457e+06	2676685	2.67929e+06	2.62914e+06	2.34089e+06	1.7726e+06	2.40847e+06	2.32634e+06	2406909	1986035	1.62644e+06	372143	372143	392039	NA	NA
P00338,Q9BYZ2,Q6ZMR3	NA	8710607	9217004	9730626	8819368	NA	8138607	9052576	8918721	8722146	NA	NA	NA	NA	NA	NA	NA	NA	NA	NA
P00352	298242	466512	245425	344395	232356	414299	99923.8	145762	150875	158328	92576.9	NA	90475.3	84297.6	91394.3	NA	NA	NA	NA	NA
P00367	2.06917e+06	2.03132e+06	2143966	2.18767e+06	2.0293e+06	1775277	1.7652e+06	1.89512e+06	1.44734e+06	1.83015e+06	1.19643e+06	754576	1.37e+06	995896	1.50576e+06	NA	NA	NA	NA	NA
P00374	1458458	1.62545e+06	1.77043e+06	1615437	1479803	990368	945631	1.00705e+06	1.43676e+06	1.22664e+06	313289	424680	537690	607265	999312	NA	NA	NA	NA	NA
P00374,Q86XF0	365164	370831	362439	384763	346070	98967.4	95023.4	100096	338566	99226.3	82318.4	73197.1	87083	NA	79166.6	NA	NA	NA	NA	NA
P00387	440992	293059	607782	282896	687358	417657	293344	337613	91124.3	318407	201701	117605	200951	NA	130268	NA	NA	NA	NA	NA
P00390	4.40528e+06	4.82753e+06	4996803	4.54542e+06	4.30359e+06	3.77775e+06	3.89326e+06	4.33503e+06	3.97119e+06	3.12754e+06	2.38893e+06	2.30881e+06	3.05833e+06	2.13056e+06	2.41408e+06	NA	NA	36487.2	79700.1	70768
P00403	2.36731e+06	2.5371e+06	2.21378e+06	2.5847e+06	2.48064e+06	2.22077e+06	2.17335e+06	2.26261e+06	2.19744e+06	2.28382e+06	1.38192e+06	1.53275e+06	1170106	1.25076e+06	1.84571e+06	NA	NA	NA	NA	169629
P00414	NA	NA	19604.3	NA	47078.4	21734.8	NA	NA	NA	19256	NA	NA	NA	NA	NA	NA	NA	NA	NA	NA
P00441	1.06745e+07	1.2335e+07	1.23271e+07	1.25176e+07	1.15333e+07	1.04193e+07	1.08721e+07	1.1243e+07	9.50529e+06	1.06167e+07	6.66123e+06	6.96391e+06	8.42155e+06	3.83085e+06	7.40277e+06	NA	NA	930364	NA	798761
P00450	9809.63	84838.3	NA	NA	47539.8	9991.4	56084.4	NA	NA	47170.2	NA	NA	NA	NA	44956.9	NA	NA	NA	NA	NA
P00480	NA	32060.5	NA	NA	NA	NA	NA	NA	NA	NA	NA	NA	NA	NA	NA	NA	NA	NA	NA	NA
P00488	NA	NA	NA	NA	16150.9	NA	NA	NA	NA	NA	NA	NA	NA	NA	NA	NA	NA	NA	NA	NA
P00488,Q13085	NA	NA	NA	391803	NA	NA	NA	NA	NA	NA	NA	NA	NA	NA	NA	NA	NA	NA	NA	NA
P00491	1.31538e+07	1.35991e+07	1.38961e+07	1.33747e+07	1.27862e+07	11530580	1.08879e+07	1.24729e+07	1.10436e+07	1.12859e+07	9.17897e+06	7.79402e+06	9.03161e+06	7.89785e+06	8.89515e+06	591114	591114	733156	279076	407910
P00492	6.81295e+06	6.44726e+06	7.23808e+06	6.986e+06	6.32964e+06	5.95591e+06	4615232	4.74853e+06	5.17685e+06	5.59868e+06	4.18633e+06	3.00724e+06	3.38484e+06	2.07587e+06	4.20653e+06	267517	267517	NA	382145	320276
P00505	4.44315e+06	4.54585e+06	4.68357e+06	4.53573e+06	4.82526e+06	3.7345e+06	3.79253e+06	3.85608e+06	3.61799e+06	4.27672e+06	1.05672e+06	1.49819e+06	1.97961e+06	1.45771e+06	2.1814e+06	NA	NA	118173	NA	NA
P00519	132669	127203	147037	92998.9	138503	154621	114864	126148	85968.4	143000	102282	42035.1	NA	43453.2	104782	NA	NA	NA	NA	NA
P00533	NA	NA	NA	NA	92554.3	NA	NA	NA	NA	NA	NA	NA	66760.9	NA	NA	NA	NA	NA	NA	NA
P00540	NA	1247598	1369519	1306524	1328779	NA	NA	NA	NA	NA	NA	NA	NA	NA	NA	NA	NA	NA	NA	NA
P00558	3.93102e+07	4.09305e+07	4.21751e+07	4.30256e+07	3.93575e+07	3.49398e+07	3.3617e+07	4.02988e+07	3.64907e+07	3.85973e+07	2.62742e+07	1.51298e+07	3.03593e+07	2.1567e+07	2.94022e+07	282700	282700	2.54567e+06	52180.1	1.23023e+06
P00558,P07205	1.23345e+06	1.36726e+06	1.29102e+06	1.38354e+06	1.44324e+06	1.02458e+06	1.07482e+06	1.22184e+06	1.21662e+06	1.36181e+06	865308	774233	965870	856888	1.10407e+06	NA	NA	NA	92977.7	NA
P00568	1.58044e+06	1.38738e+06	1.39305e+06	1.54592e+06	1.2944e+06	1.30733e+06	1.04256e+06	1.28525e+06	1.26592e+06	1.11235e+06	1.00345e+06	605718	501777	540066	557550	NA	NA	7053.31	NA	4483.51
P00734	2.08625e+06	1685257	1.90327e+06	2.21035e+06	2.05788e+06	1.34734e+06	1.11503e+06	1.31464e+06	733937	1.39275e+06	660479	677986	955401	525080	524985	NA	NA	NA	NA	NA
P00736	NA	NA	NA	135189	29864.3	NA	NA	NA	NA	NA	NA	NA	NA	NA	NA	NA	NA	NA	NA	NA
P00738,P00739	NA	NA	NA	76451.6	NA	NA	NA	NA	64344.9	NA	NA	NA	NA	NA	NA	NA	NA	NA	NA	NA
P00739,P00738	NA	NA	NA	NA	NA	NA	NA	NA	NA	NA	NA	NA	NA	NA	NA	NA	NA	NA	141571	NA
P00846	443009	444914	457777	463531	425679	NA	413575	442503	431459	419276	NA	338541	397295	NA	365590	NA	NA	NA	NA	NA
P00915	43927.3	126791	52269.7	NA	41982.5	NA	36841.7	40820.8	NA	35827.2	NA	26852.8	29843.9	NA	NA	NA	NA	NA	NA	NA
P01008	346087	378467	313855	322146	337860	293430	308239	300819	257459	298454	208939	205137	190236	NA	229613	NA	NA	NA	NA	NA
P01009	NA	NA	NA	NA	NA	140973	158439	NA	NA	NA	140870	151982	NA	155077	46850.6	172881	172881	NA	NA	NA
P01019	18044.2	NA	NA	NA	NA	NA	NA	NA	NA	NA	NA	NA	NA	NA	NA	NA	NA	NA	NA	NA
P01023	203470	212510	210853	214628	367139	349627	131233	127573	NA	118820	47642.1	NA	NA	NA	NA	NA	NA	NA	NA	NA
P01024	1.03729e+06	777003	758908	863096	441276	477706	497232	686218	695445	327698	264325	254828	257104	348240	249540	NA	NA	NA	NA	NA
P01031	NA	28901.5	2246727	108315	65644.7	NA	62425.6	91455.4	175023	63631.3	NA	70307.1	96896.3	58908.6	NA	NA	NA	NA	NA	NA
P01033	78359.6	NA	87247.1	120410	33017.1	NA	NA	NA	NA	40652.2	NA	NA	NA	NA	29488.7	NA	NA	NA	NA	NA
P01042	60448.6	11603	9667.92	6598.83	7312.62	9808.16	NA	NA	NA	6302.28	NA	NA	NA	NA	NA	NA	NA	NA	NA	NA
P01111	153454	129096	114128	NA	129599	NA	NA	NA	NA	123029	NA	NA	NA	NA	NA	NA	NA	NA	NA	NA
P01111,P01116	236619	215768	226096	NA	200876	211001	195317	205679	NA	191937	NA	NA	NA	NA	NA	NA	NA	NA	NA	NA
P01111,P01116,P01112	345853	391864	NA	370789	367659	NA	NA	NA	325360	NA	NA	NA	NA	NA	NA	NA	NA	NA	NA	NA
P01111,P01116,P01112,P61224,P62834	NA	99272.1	69982.8	93473.1	98236.3	NA	NA	NA	86201.1	99880.9	NA	NA	NA	NA	18943.8	NA	NA	NA	NA	NA
P01112,P01111	166927	247095	183793	252106	239594	152890	216607	180979	221437	155393	NA	53954.1	140130	106333	NA	NA	NA	NA	NA	NA
P01116	90557.1	86576.6	90925	90027.4	79927.9	82568.6	75996.7	87159.7	79810.1	NA	NA	NA	NA	57878.9	NA	NA	NA	NA	NA	NA
P01130	NA	6619.38	NA	NA	NA	NA	6693.91	NA	NA	NA	NA	NA	NA	NA	NA	NA	NA	NA	NA	NA
P01135	NA	NA	NA	NA	NA	NA	NA	37887.2	NA	NA	NA	NA	NA	NA	NA	NA	NA	NA	NA	NA
P01137	98452.1	73941.2	130062	92527.5	62960.9	NA	26551.6	25204.5	100428	75686.9	NA	NA	22297.4	NA	NA	NA	NA	NA	NA	NA
P01275	NA	175686	181077	NA	NA	NA	150174	NA	NA	NA	NA	NA	NA	NA	NA	NA	NA	NA	NA	NA
P01611	NA	5222.78	NA	NA	NA	NA	NA	NA	NA	NA	NA	NA	NA	NA	NA	NA	NA	NA	NA	NA
P01767	NA	NA	NA	NA	NA	NA	NA	NA	NA	57420.8	NA	NA	NA	NA	NA	NA	NA	NA	NA	NA
P01767,P01766,P01763	NA	NA	NA	NA	NA	NA	95517.8	NA	NA	NA	NA	95356.8	NA	NA	NA	NA	NA	NA	NA	NA
P01833	NA	100267	NA	106064	NA	98386.5	110067	97736.5	109017	99967.3	NA	95618.5	NA	NA	99288.3	NA	NA	NA	NA	NA
P01860	NA	NA	NA	NA	NA	NA	NA	NA	NA	NA	NA	100679	NA	NA	NA	NA	NA	NA	NA	NA
P01860,P01859	NA	105504	NA	NA	NA	NA	NA	NA	NA	NA	NA	NA	NA	NA	NA	NA	NA	NA	NA	NA
P01861,P01860,P01859,P01857	581188	344039	NA	646356	348120	NA	NA	NA	277846	NA	NA	NA	NA	135481	NA	NA	NA	NA	NA	NA
P02008	2.10638e+07	2.25913e+07	2.2891e+07	2.36706e+07	2.1959e+07	1.66262e+07	1.7965e+07	1.55981e+07	2.17166e+07	2.02698e+07	1.29637e+07	1.0114e+07	1.29067e+07	1.31601e+07	15941840	294064	294064	359802	NA	365291
P02008,P69905	159444	165554	162703	162812	165661	144761	145391	146977	137144	150654	NA	NA	104177	90293	NA	NA	NA	NA	NA	NA
P02042	124058	185224	76696.3	47491.1	126757	124258	129765	123430	NA	115206	NA	103591	631106	30933.4	104888	267800	267800	NA	NA	NA
P02100	4.38157e+06	5.64866e+06	5.91029e+06	6.1397e+06	5.7259e+06	4.19003e+06	5152303	4.46787e+06	5589782	4.80116e+06	2852952	3.75098e+06	3.70686e+06	4.16379e+06	3.66755e+06	NA	NA	231431	NA	NA
P02452	NA	NA	NA	NA	NA	NA	NA	NA	NA	NA	NA	80084.6	NA	NA	NA	NA	NA	NA	NA	NA
P02511	NA	NA	NA	NA	NA	NA	NA	NA	5486.1	NA	NA	NA	NA	NA	NA	NA	NA	NA	NA	NA
P02533	NA	NA	9583.81	NA	NA	NA	NA	NA	NA	NA	NA	NA	NA	NA	NA	NA	NA	NA	NA	NA
P02545	2.28051e+07	2.56637e+07	2.42655e+07	2.45679e+07	2.46001e+07	1.87296e+07	18549431	1.98197e+07	19928745	2.06293e+07	1.13401e+07	1.02805e+07	1.07981e+07	1.15659e+07	1.32251e+07	626372	626372	697497	411137	1.07266e+06
P02549	3.16051e+06	2.74416e+06	4.04397e+06	3.36315e+06	3.76823e+06	2.31067e+06	1.92516e+06	2.12696e+06	1.86554e+06	2.48099e+06	995590	698445	1.0385e+06	785721	1.32472e+06	NA	NA	NA	NA	NA
P02647	521187	553700	522964	526637	467504	502380	502436	506160	488901	459916	429013	411433	430223	387764	401389	NA	NA	NA	NA	NA
P02649	391116	423733	427823	256059	405623	281093	248258	393413	226360	268847	210743	147083	244052	40251.2	216823	NA	NA	NA	NA	NA
P02654	75443.1	76551.1	79259.5	78114.5	76639.6	73524.1	66437	NA	63549.8	NA	NA	NA	NA	50255.7	NA	NA	NA	NA	NA	NA
P02655	488080	520835	519360	537773	522750	NA	465415	NA	478855	502684	NA	NA	NA	NA	NA	NA	NA	NA	NA	NA
P02656	282817	293635	286570	274249	151142	263097	255318	271397	247297	142937	120771	110130	219045	111960	116731	36790.8	36790.8	42804.6	NA	NA
P02675	NA	NA	NA	NA	44057.2	NA	NA	NA	NA	NA	NA	NA	NA	NA	NA	NA	NA	NA	10498.6	NA
P02724	86872.4	NA	90939	87431.8	74707	80376.3	NA	NA	NA	NA	NA	NA	NA	NA	NA	NA	NA	NA	NA	NA
P02730	100061	104482	103812	108808	92278.8	93520.3	91483.3	98999.2	89690.2	84748	69360.8	61014.3	70888.7	53605.8	62852.3	NA	NA	NA	NA	NA
P02748	297038	326824	323428	296171	291522	309957	315368	312024	277615	284908	157596	143156	143968	131611	255103	NA	NA	NA	NA	NA
P02749	NA	NA	NA	17449.5	NA	NA	NA	NA	NA	NA	NA	NA	NA	NA	NA	NA	NA	NA	NA	NA
P02751	656229	376843	722871	314524	312355	293978	273012	632217	343324	303824	NA	NA	236033	264091	240218	NA	NA	NA	NA	NA
P02760	NA	19619.2	NA	NA	25018.5	NA	18264.6	NA	NA	54467.8	NA	NA	NA	NA	NA	NA	NA	NA	NA	NA
P02765	845138	870893	783066	707612	835681	214861	723281	756017	610223	754700	155101	440693	517527	392508	259382	NA	NA	47967.4	NA	NA
P02768	2.19072e+06	2.30895e+06	2.33383e+06	2.43229e+06	2.27465e+06	2.06179e+06	2.12623e+06	2.23003e+06	1.41068e+06	1.4394e+06	707696	933902	1.11293e+06	875218	1.71383e+06	33545.4	33545.4	47242.1	64782.3	38589.1
P02774	58208.6	NA	NA	NA	NA	NA	NA	NA	NA	NA	NA	NA	NA	NA	NA	NA	NA	NA	NA	NA
P02786	3.14551e+07	3.26122e+07	34159891	3.4852e+07	3.06147e+07	3.03331e+07	2.76592e+07	3.037e+07	3.02473e+07	2.88006e+07	2.13952e+07	1.93161e+07	2.14443e+07	19385526	20985920	1.06913e+06	1.06913e+06	1.89593e+06	NA	389022
P02787	NA	NA	NA	NA	335276	NA	NA	NA	NA	NA	NA	NA	NA	NA	NA	NA	NA	NA	NA	NA
P02788	601886	625640	628496	595728	634049	574396	558057	617195	544379	584544	482156	462665	497940	438410	499068	NA	NA	NA	NA	NA
P02790	NA	NA	NA	NA	201673	NA	NA	NA	NA	NA	NA	NA	NA	189105	NA	NA	NA	NA	NA	NA
P02794	112408	180601	82728.4	108185	80847	NA	68182.9	74827.8	NA	NA	NA	NA	56730.6	NA	NA	NA	NA	NA	NA	NA
P02795,P80297,P80294,P13640,P04731	NA	11884.2	NA	NA	NA	NA	13332	NA	NA	NA	NA	8153.83	NA	NA	NA	NA	NA	NA	NA	NA
P02795,P80297,Q8N339,P13640,P04732	28670.1	34634.2	25585.5	30977.9	29658.1	25978.3	28915.3	19802.5	26918.3	27236.6	NA	20257.2	19855.2	NA	20769.6	NA	NA	NA	NA	NA
P03886	73174.1	NA	55833.4	74561.7	NA	68246.1	NA	NA	NA	NA	NA	NA	NA	NA	NA	NA	NA	NA	NA	NA
P03905	22839.8	101484	95770.9	95310.1	89841.9	21399.1	83379.7	22465.4	NA	86967.5	16326.1	NA	NA	50629	57562.8	NA	NA	NA	NA	NA
P03915	NA	128014	102285	NA	113338	NA	NA	96921	NA	82150.4	NA	NA	76229.8	NA	NA	NA	NA	NA	NA	NA
P03923	29678.3	31235.9	NA	NA	33590.6	NA	NA	NA	NA	NA	NA	26103.1	NA	NA	NA	NA	NA	NA	NA	NA
P03928	NA	26235.2	NA	NA	99558.3	NA	NA	NA	NA	NA	NA	NA	NA	NA	NA	NA	NA	NA	NA	NA
P04003	213771	213945	205523	231673	213923	NA	191077	NA	222328	205572	NA	NA	NA	139118	NA	NA	NA	NA	NA	NA
P04004	387371	421675	424215	397014	346450	350998	386745	364410	315173	329445	304319	309824	308790	248972	285221	122854	122854	NA	NA	NA
P04040	6.48646e+06	7.11314e+06	7.25398e+06	7.68173e+06	6.81518e+06	4.9624e+06	6.17366e+06	6.61579e+06	5.71259e+06	4.71771e+06	3.33586e+06	3.15577e+06	4.19636e+06	3.72178e+06	2.77578e+06	111236	111236	456457	72065.8	92865.2
P04049	38084.6	66569.8	100317	103961	39982.1	37719.1	61633.9	71914.3	35166.4	67269.8	31818.3	155753	29649.8	30083.4	NA	NA	NA	157299	NA	150534
P04049,P15056,P10398	127205	137502	130921	144774	128851	NA	121679	124532	132157	126632	NA	NA	104583	98535.1	106199	NA	NA	NA	NA	NA
P04062	41136.6	43679.6	NA	38733.9	43595.3	NA	NA	NA	NA	29469.3	NA	26646.9	NA	NA	NA	NA	NA	NA	NA	NA
P04066	55351.4	NA	NA	NA	NA	41093.2	NA	NA	NA	NA	NA	NA	NA	NA	NA	NA	NA	NA	NA	NA
P04075	8.51006e+07	8.98e+07	8.62781e+07	9.40899e+07	8.8503e+07	7.26141e+07	7.49943e+07	7.98679e+07	7.95708e+07	8.16736e+07	5.75029e+07	5.42242e+07	6.35098e+07	4.66302e+07	6.6214e+07	1.65468e+06	1.65468e+06	4.88332e+06	942370	1.90947e+06
P04080	2652183	2736891	2663366	2799890	2759838	2509527	2402810	1761938	2029555	2685077	1972316	1044501	1456144	1272986	1438636	NA	NA	NA	NA	NA
P04083	3.21335e+07	3.1416e+07	3.74522e+07	3.66392e+07	2.63733e+07	2.7918e+07	2.33731e+07	31247453	3.04604e+07	2.52379e+07	2.10225e+07	1.63334e+07	2.42837e+07	1.96414e+07	1.93742e+07	961580	961580	378046	41920.2	320326
P04114	72083.4	38930.4	117581	39095.1	NA	36313.9	54197.6	NA	48720.2	NA	NA	NA	NA	27849.8	NA	NA	NA	NA	NA	NA
P04179	226775	260467	114711	317096	137419	139619	161286	NA	143450	59933.3	116264	NA	NA	44658.1	NA	NA	NA	NA	NA	NA
P04181	5.91663e+06	6.03717e+06	5.72683e+06	5.93322e+06	5.23908e+06	4.60134e+06	4.5403e+06	5.43276e+06	4.75281e+06	4.94668e+06	3.55676e+06	2.30133e+06	3.92481e+06	2.26718e+06	3919069	150311	150311	224025	130188	107932
P04183	4.13897e+06	4.33335e+06	4.2518e+06	4400858	4.0851e+06	3.51265e+06	2.9185e+06	3.72647e+06	3.91164e+06	3.95508e+06	2.84642e+06	2.18887e+06	2.72988e+06	2.18728e+06	3.21251e+06	47517.2	47517.2	NA	218370	NA
P04196	NA	NA	NA	NA	NA	NA	NA	NA	NA	NA	NA	NA	NA	NA	5749.96	NA	NA	NA	NA	NA
P04217	NA	NA	NA	NA	NA	NA	NA	NA	NA	NA	NA	36794.5	NA	NA	NA	NA	NA	NA	NA	NA
P04233	NA	507415	529164	531698	NA	477970	446871	509896	NA	NA	380063	325677	424142	344147	NA	NA	NA	NA	NA	NA
P04264	11278.5	NA	NA	NA	93190	NA	NA	NA	NA	NA	NA	NA	NA	NA	NA	NA	NA	NA	NA	NA
P04264,P04259	NA	127620	NA	215570	NA	NA	NA	NA	116787	NA	NA	NA	NA	88999	NA	NA	NA	NA	NA	NA
P04275	NA	83039.8	79519.6	NA	4933.49	119736	NA	113501	145862	NA	148634	159930	145145	NA	146018	NA	NA	NA	NA	NA
P04350	8222493	9041927	2272480	8316885	6992955	5869614	8570213	8475087	7850168	7073901	7584878	7406857	6073163	6818050	6558973	2765009	2765009	2960128	1706281	2382977
P04406	106830360	111496439	114113684	118143414	102296066	96637255	105014245	112456736	110657745	92219917	83638925	84868031	96985732	84957078	78880029	4817644	4817644	2890850	3963300	3309581
P04424	214091	350683	197442	143909	408957	50575.7	29663.2	NA	NA	354523	NA	NA	23536.9	NA	67411.9	NA	NA	NA	NA	NA
P04632	2.9268e+06	3203075	3.06919e+06	3.1461e+06	2.49512e+06	2.64789e+06	2.30883e+06	2.9039e+06	2.20249e+06	2.37409e+06	706346	1.28806e+06	1.9637e+06	1.14266e+06	686872	NA	NA	NA	NA	NA
P04792	1.51232e+07	15318971	1.57504e+07	1.62831e+07	1.4399e+07	9.37268e+06	1.09226e+07	1.22841e+07	1.0508e+07	10359276	7.7334e+06	5.85952e+06	7.98928e+06	4.84161e+06	5.91716e+06	NA	NA	612108	502507	NA
P04818	3.95267e+06	4.28742e+06	4.34699e+06	4.30014e+06	4.10076e+06	3.64146e+06	3.81845e+06	3.90656e+06	3.4957e+06	3.61715e+06	2.48582e+06	2.34751e+06	2.73092e+06	2.30961e+06	2.73492e+06	42544.9	42544.9	106762	NA	165794
P04839	NA	NA	NA	NA	NA	NA	NA	NA	NA	NA	22653	NA	NA	NA	NA	NA	NA	NA	NA	NA
P04843	97615.7	249676	158276	154528	88606.6	47281.9	45081.7	127978	76015.8	84941.6	NA	NA	NA	30796.7	NA	NA	NA	NA	NA	NA
P04844	98418.3	112522	34607.3	63893.2	31956.3	73278.6	NA	34328.1	106446	31211.9	NA	NA	NA	24083.1	NA	NA	NA	NA	NA	NA
P04899	404839	199486	364995	269527	166538	140817	259054	290499	78321.9	291593	117148	46017.1	128060	NA	142457	25428.7	25428.7	NA	NA	NA
P04920	34630.2	NA	33610.9	NA	NA	NA	NA	NA	NA	NA	NA	NA	NA	NA	NA	NA	NA	NA	NA	NA
P05023	4.56691e+06	4.54927e+06	4.04389e+06	4.73308e+06	4468550	3.8589e+06	3.7812e+06	3.53517e+06	3.99731e+06	3.79952e+06	2.22596e+06	2.42104e+06	2.51224e+06	1751575	2.26097e+06	53594.4	53594.4	221382	NA	NA
P05026	NA	NA	NA	16891.3	NA	NA	13059.7	NA	NA	NA	NA	NA	NA	NA	NA	NA	NA	NA	NA	NA
P05067	NA	NA	NA	NA	NA	NA	NA	NA	NA	52591.2	NA	NA	NA	NA	NA	NA	NA	NA	NA	NA
P05091	743396	681540	993340	808437	804169	646075	306396	667621	641090	607849	217573	35043.2	432532	139036	257994	NA	NA	22163.8	NA	NA
P05091,P49189,P48448,P43353,P51648,P30838,P30837,P47895,P00352,O94788	631525	757760	708880	738254	725177	NA	673224	670364	NA	710661	NA	NA	NA	NA	NA	NA	NA	NA	NA	NA
P05107	NA	NA	NA	NA	NA	NA	NA	NA	NA	21653.3	NA	NA	NA	NA	1797.1	NA	NA	NA	NA	NA
P05109	NA	NA	NA	NA	NA	NA	NA	NA	NA	NA	NA	NA	NA	NA	NA	NA	NA	7241.52	NA	NA
P05114	1295503	1.32257e+06	1.2748e+06	1.44225e+06	1.30967e+06	1236624	1.17104e+06	1.23868e+06	1.28466e+06	1.2719e+06	977438	861154	988492	941405	1.02992e+06	179064	179064	158300	NA	NA
P05141	6049611	6394745	6340280	6575922	6250104	5869427	5813853	6126420	5899969	6077925	3304282	4257722	4946778	3116702	5027720	NA	NA	NA	NA	NA
P05141,P12235	1312373	1420397	1376111	1439996	1378197	NA	NA	NA	NA	1337858	NA	NA	NA	NA	NA	NA	NA	NA	NA	NA
P05141,P12235,P12236	296772	223889	202027	207176	82595.9	291506	214178	204585	187126	173777	NA	NA	191485	72323	160554	NA	NA	NA	NA	NA
P05156	NA	NA	NA	22493.9	NA	NA	NA	NA	23970.2	NA	NA	NA	NA	NA	NA	NA	NA	NA	NA	NA
P05161	320506	132228	480228	263474	505389	133022	66990.1	54335.5	61286.1	183241	43548.3	73139.9	100618	NA	136372	NA	NA	NA	NA	NA
P05165	1210.86	NA	11190.1	36214.1	29218.8	NA	5082.67	NA	NA	NA	NA	NA	NA	NA	NA	NA	NA	NA	NA	NA
P05166	NA	78460.1	NA	40650.2	11423.6	NA	15942	29451.6	NA	34927.3	NA	NA	NA	NA	37777.7	NA	NA	NA	NA	NA
P05198	9.06408e+06	9.14842e+06	9230322	9.4462e+06	9.3553e+06	7.61199e+06	7.20052e+06	8.76483e+06	7.34918e+06	8.88791e+06	4.76257e+06	4.31137e+06	5.66377e+06	5.04867e+06	5.38307e+06	414654	414654	541981	292829	386276
P05204	28160.9	NA	NA	22654.2	28869.6	25917.5	NA	NA	19683.8	NA	21549.7	NA	NA	12835.5	NA	NA	NA	NA	NA	3066.75
P05362	492010	492792	434840	329648	549092	277935	380707	428481	214588	400077	140769	74029.1	232448	72739.2	92173.6	NA	NA	NA	NA	NA
P05386	1.43283e+07	1.54606e+07	15450268	1.59092e+07	14168930	1.42022e+07	1.46757e+07	1.53455e+07	1.46194e+07	1.37788e+07	12506800	1.01794e+07	1.30692e+07	1.14193e+07	1.2272e+07	217376	217376	NA	NA	NA
P05387	2.77349e+07	2.98136e+07	2.97134e+07	3.06285e+07	2.86409e+07	2.72761e+07	2.79649e+07	2.92671e+07	2.86629e+07	2.38858e+07	1.9942e+07	2.13664e+07	25247000	1.68167e+07	2.09781e+07	NA	NA	128091	581681	NA
P05387,P05386	NA	NA	15356.5	NA	NA	NA	NA	NA	NA	NA	NA	NA	NA	NA	NA	NA	NA	NA	NA	NA
P05388	6.92809e+06	7.37664e+06	7.12459e+06	7.06873e+06	6.57569e+06	6.79994e+06	6.90101e+06	6.13782e+06	5.89526e+06	5.95398e+06	5.58751e+06	4.97694e+06	4.88394e+06	4.60339e+06	5.32786e+06	944854	944854	1.57293e+06	NA	NA
P05388,Q8NHW5	7.67492e+06	1.33313e+07	1.56403e+07	1.58999e+07	1.19917e+07	7485816	1.23524e+07	1.51875e+07	9.69529e+06	1.17653e+07	6.47674e+06	5.95967e+06	1.09627e+07	6.93824e+06	10007675	581566	581566	52947.3	NA	491778
P05423	421759	279900	292393	277506	292417	211336	292244	226287	211028	250113	83747.8	144033	NA	NA	82360.9	NA	NA	NA	NA	NA
P05455	3.20405e+07	3.18238e+07	3.3233e+07	3.45555e+07	3.08034e+07	2.65342e+07	2.8634e+07	3.12085e+07	2.94837e+07	2.99268e+07	2.14733e+07	2.04681e+07	2.5775e+07	1.95165e+07	2.36284e+07	898649	898649	697926	35760.5	941539
P05543	NA	NA	NA	NA	NA	7162.4	NA	NA	NA	NA	NA	NA	NA	24144.3	NA	NA	NA	NA	NA	NA
P05556	304352	472300	539652	300329	391029	207959	89588.1	370603	180092	275480	186687	77126.9	173094	NA	113955	NA	NA	NA	NA	NA
P05771	2.15106e+06	2.14865e+06	2.24099e+06	1.95779e+06	2.05012e+06	1.90375e+06	1.85769e+06	1.97669e+06	1.59989e+06	1.66545e+06	1.40424e+06	1.07272e+06	1.0224e+06	997463	1.45266e+06	113437	113437	90392.8	18969.6	NA
P05771,P17252	416523	338475	282184	258114	346384	276834	256900	272342	222685	355845	231644	191932	224169	171523	315322	NA	NA	NA	NA	NA
P05771,P17252,P05129	194606	196430	219410	207885	206702	182080	184355	209969	NA	199931	155538	NA	170412	NA	162443	NA	NA	NA	NA	NA
P05783	1.10586e+07	1.07472e+07	1.26194e+07	1.2516e+07	1.2882e+07	8.8293e+06	7967448	1.04697e+07	1.09338e+07	9.66011e+06	6578515	5756554	7.49395e+06	5846721	6730016	347409	347409	473025	129715	225944
P05787	21221595	19163121	21154107	20259788	20319469	15987290	16660043	17562401	16228638	15574665	11666790	10559101	13120934	10750705	11309947	NA	NA	484275	NA	NA
P05787,O95678	1.26913e+06	1.34448e+06	1.30336e+06	1.38424e+06	1.24338e+06	1.22664e+06	1.2164e+06	1.27971e+06	1.21419e+06	1224770	968222	NA	1.03292e+06	948681	1.00767e+06	NA	NA	NA	NA	NA
P05787,P48668,P04259,P02538	1.2479e+06	1.44593e+06	1.33802e+06	1.38089e+06	1.40644e+06	1.21598e+06	1.33237e+06	NA	1.24887e+06	1.37591e+06	NA	NA	NA	864702	NA	NA	NA	NA	NA	NA
P05787,Q5XKE5,P48668,P04259,P02538,P13647,P12035,P04264,Q7Z794,Q01546,P35908,O95678	315012	294684	290512	334188	311402	305100	259528	283364	307019	299016	233818	NA	219072	208707	235396	NA	NA	NA	NA	NA
P05787,Q6KB66,P08729,P19013,P04264,P14136	859394	904724	872253	781284	641555	803834	814960	800408	696075	NA	673654	642676	706524	530198	NA	NA	NA	210282	NA	NA
P05787,Q6KB66,P08729,P19013,P14136,P04264	858555	904724	872253	781284	641555	803834	814960	800408	696075	NA	673654	643242	706524	530198	NA	NA	NA	210282	NA	NA
P05937	2.5193e+06	2.31788e+06	2.3881e+06	2.13577e+06	2.28852e+06	1.87911e+06	1.93903e+06	2.22778e+06	1.94498e+06	1.88049e+06	971901	689267	1.34378e+06	957658	814626	44193.6	44193.6	NA	NA	64858.4
P06132	4.16304e+06	3.31139e+06	4.69074e+06	3.88149e+06	3.14443e+06	3.08111e+06	3.00491e+06	3.95332e+06	2549991	3.04023e+06	1971746	1.22743e+06	2.22881e+06	1.25758e+06	1.32021e+06	NA	NA	245295	NA	NA
P06239	NA	4478.29	NA	NA	NA	NA	4715.33	NA	NA	NA	NA	3713.76	NA	NA	NA	NA	NA	NA	NA	NA
P06276	NA	NA	66580.9	NA	64309.5	NA	NA	NA	NA	NA	NA	NA	NA	NA	NA	NA	NA	NA	NA	NA
P06280	123905	42173.6	NA	13419.1	26933.6	72481.5	NA	NA	NA	NA	NA	NA	NA	NA	NA	NA	NA	NA	NA	NA
P06316,P01702	NA	20146.2	NA	NA	NA	NA	NA	NA	NA	NA	NA	NA	NA	NA	NA	NA	NA	NA	NA	NA
P06396	1.45006e+06	1.47138e+06	1.48909e+06	1438902	1.40938e+06	792521	1.04209e+06	1.12632e+06	864376	859072	287559	424186	181342	358317	388525	NA	NA	NA	NA	NA
P06400	64363.2	119303	68313.6	97795.1	33942.1	65546.5	31190.4	101736	50028.2	33319.6	14939.4	23134.8	24170.4	NA	NA	NA	NA	NA	NA	NA
P06454	8.33167e+06	8.86428e+06	8.59093e+06	9.89272e+06	8.84774e+06	8.02262e+06	8.06682e+06	8.27615e+06	8.84057e+06	8.41599e+06	5.90195e+06	5.43431e+06	6.32109e+06	5.72941e+06	6.23736e+06	605586	605586	474104	87564.9	321163
P06493	6.77761e+06	7.97963e+06	8.45604e+06	7.76539e+06	7.42674e+06	5748665	6.05924e+06	5.54349e+06	4679498	5.87968e+06	3.04294e+06	2.30393e+06	4.04535e+06	2.14617e+06	3.78171e+06	166540	166540	21814.9	NA	NA
P06576	4.32499e+07	4.64887e+07	4.6809e+07	4.74019e+07	4.33625e+07	3.96128e+07	4.06552e+07	4.33101e+07	3.55304e+07	3.95796e+07	2.98442e+07	2.92323e+07	2.99815e+07	2.33208e+07	3.36559e+07	1.54072e+06	1.54072e+06	1.85779e+06	48663.1	610924
P06681	NA	64013.8	NA	117510	NA	NA	NA	NA	NA	NA	28759.6	NA	NA	85937.6	NA	NA	NA	NA	NA	NA
P06702	NA	NA	15791.8	13561.3	NA	10678	13201.7	NA	NA	6579.15	NA	11853.8	NA	NA	NA	NA	NA	NA	NA	NA
P06727	NA	23565.5	NA	10671.5	NA	NA	22192.9	NA	NA	NA	NA	NA	NA	NA	NA	NA	NA	NA	NA	NA
P06730	2.88297e+06	2.83469e+06	2.88329e+06	2.27707e+06	2.74481e+06	2.13457e+06	2.06826e+06	1660584	1.61284e+06	2.23379e+06	849559	827909	1416473	820204	1.42924e+06	NA	NA	NA	NA	NA
P06730,A6NMX2	125345	126679	125763	125906	101242	NA	117370	124332	110692	99795.4	NA	NA	NA	88057.7	86960.6	NA	NA	NA	NA	NA
P06732	162015	99842.1	154448	175933	80146.1	79411.9	86289.9	152990	78013.9	149934	NA	NA	52638.3	NA	53754.3	NA	NA	NA	NA	NA
P06733	160106418	182202128	179961509	185143997	171928014	145368134	172011451	176819169	174957531	170521645	125861319	122256115	151665262	123400741	149987533	11863833	11863833	13482996	1626485	11251127
P06733,P13929	9961270	10558584	10731950	11299788	10915878	9645216	9839993	10467426	10509836	10743368	8392939	8223310	9018609	8288695	9358063	NA	NA	NA	NA	NA
P06737	14371	15150.3	20317.1	16910.9	NA	NA	NA	6226.66	NA	NA	NA	NA	NA	NA	NA	NA	NA	NA	NA	NA
P06744	21522655	2.13559e+07	2.25202e+07	2.30182e+07	2.03781e+07	1.7056e+07	19029669	2.16574e+07	1.9016e+07	1.95143e+07	1.32388e+07	1.14224e+07	1.58745e+07	1.26699e+07	1.2854e+07	1.00125e+06	1.00125e+06	897546	660121	540765
P06746	68884.3	116433	66243.3	NA	20276.3	NA	81730.1	NA	NA	96632.1	NA	9749.37	NA	NA	NA	NA	NA	NA	NA	NA
P06748	68867825	81162899	72791886	81864545	66876032	73098516	65397894	68549786	75964767	72899115	62480393	50018188	59930878	57409986	63692972	2747230	2747230	3106944	1781418	1188269
P06753	6304552	6917363	6907391	6965115	6404999	6076094	6351287	6172837	6504776	6355025	4708455	4901305	5312424	4631386	5518864	NA	NA	NA	NA	NA
P06753,A6NL28,P09493	2391569	2536943	2476374	2608478	2507080	2296390	2373260	2383025	2444491	2522696	1899603	1817592	2011319	1890636	2209093	NA	NA	NA	NA	NA
P06753,P09493,A6NL28	2390271	2536991	2476502	2606551	2506892	2296242	2376864	2384284	2444491	2522696	1899603	1817903	NA	1890636	2209093	NA	NA	NA	NA	NA
P06756	NA	261070	339155	359130	NA	NA	NA	82900	251200	NA	NA	NA	65521	NA	NA	NA	NA	NA	NA	NA
P06865	890057	1.10655e+06	855225	951898	717156	807697	638303	856655	516403	816581	160359	325237	441414	117772	400958	NA	NA	NA	NA	NA
P06865,P07686	NA	246063	263854	NA	NA	NA	NA	NA	NA	NA	NA	NA	NA	NA	NA	NA	NA	NA	NA	NA
P07108	673736	681237	892043	692786	887100	638596	624344	677258	645868	648194	293311	499787	299096	506524	294737	NA	NA	81166.8	NA	NA
P07195	53081304	5.58951e+07	5.66521e+07	5.67842e+07	5.31996e+07	4.84104e+07	4.96868e+07	54858955	4.97622e+07	5.23905e+07	3.93451e+07	3.47058e+07	4.46713e+07	34960798	4.33206e+07	2.12901e+06	2.12901e+06	2.07016e+06	276302	442448
P07199	18102.4	20945.1	22312.6	NA	24738.9	16514.3	NA	19602.8	NA	23174.7	NA	13499.2	NA	NA	21606.8	NA	NA	NA	NA	NA
P07203	241928	NA	NA	NA	NA	NA	NA	NA	NA	NA	NA	NA	NA	205027	NA	NA	NA	NA	NA	NA
P07204	NA	NA	NA	NA	NA	NA	NA	NA	NA	NA	NA	NA	NA	NA	NA	NA	NA	NA	5078.75	NA
P07205,P00558	2850352	3256368	3163357	3222358	3139753	2681781	2976713	3085922	2961035	3049374	2198031	2137432	2447906	2078204	2486735	NA	NA	NA	NA	NA
P07237	1.11127e+07	1.00364e+07	1.12993e+07	1.13951e+07	9.8731e+06	7.70372e+06	7.02222e+06	1.02913e+07	9.05479e+06	8.70643e+06	4.87962e+06	3.48078e+06	5.53163e+06	3.73044e+06	4.99401e+06	97756.8	97756.8	102397	101622	210558
P07311	526805	548996	520010	527730	546864	505177	346124	516358	522770	535613	348266	89896.5	455539	137951	465644	NA	NA	NA	NA	NA
P07333	NA	NA	NA	13572.5	NA	NA	NA	NA	NA	NA	NA	NA	NA	NA	NA	NA	NA	NA	NA	NA
P07339	2.17938e+06	2072201	2.55275e+06	2.5558e+06	2.16445e+06	1.92053e+06	1.73558e+06	2.0502e+06	1951268	1963300	1.01638e+06	711718	1.199e+06	1.05953e+06	389033	NA	NA	NA	NA	NA
P07355	5.79632e+06	5.17655e+06	6.32629e+06	5.50686e+06	5.1218e+06	4.94251e+06	4.58592e+06	5905024	4652852	3852092	3.78513e+06	3550216	4.89167e+06	3.4438e+06	3.23319e+06	751739	751739	851923	NA	NA
P07355,A6NMY6	1859746	2090167	2040586	1902831	2035129	1788390	1665120	1860990	1716087	1934243	1313322	1214918	1476724	1288950	1529877	NA	NA	NA	NA	NA
P07358	NA	NA	12057.2	NA	27002.6	NA	NA	NA	NA	NA	NA	NA	NA	NA	NA	NA	NA	NA	NA	NA
P07384	8.46439e+06	8.4047e+06	8.52127e+06	8.64751e+06	8.37714e+06	6.57877e+06	5.28717e+06	6.74596e+06	7.21995e+06	6.82863e+06	4.67487e+06	2.98653e+06	4.21495e+06	3.92832e+06	4.57636e+06	NA	NA	70470.8	NA	NA
P07437	5.60629e+07	6.03752e+07	6.05745e+07	6.05578e+07	5.43632e+07	5.57876e+07	5.71115e+07	59706170	5.73968e+07	5.42642e+07	4.88582e+07	4.32833e+07	5.30873e+07	4.30963e+07	4.81644e+07	1.59901e+06	1.59901e+06	2.15765e+06	499658	820295
P07437,P68371,P04350	21422745	22973819	23121394	22879299	21041220	21102764	21526382	22936304	21799186	20934347	17114518	15534731	18731792	16203751	17460476	NA	NA	NA	NA	NA
P07437,P68371,P04350,Q13509	10231358	10856637	10706808	10946188	10657997	9732059	10278896	10311179	10049003	10233122	7906108	7974976	8610591	7587973	8829843	NA	NA	NA	NA	NA
P07437,P68371,P04350,Q13509,Q9BVA1,Q13885	1.88413e+07	2.5118e+07	2.47285e+07	2.48987e+07	2.39813e+07	2.27992e+07	2.35697e+07	2.43579e+07	1.86672e+07	2.36429e+07	1.95721e+07	1.36903e+07	2.11475e+07	1.39056e+07	2.09232e+07	233893	233893	188954	NA	NA
P07437,P68371,P04350,Q9BVA1,Q13885	26427109	13159158	27922432	28315716	12334507	25473656	12512341	27893085	26923379	12278073	23837089	11070682	25862209	23031884	11609480	3848425	3848425	4134854	NA	NA
P07437,P68371,P04350,Q9BVA1,Q13885,Q9BUF5	245382	261156	277810	273313	270518	251291	235555	277033	259020	277454	173660	NA	193177	157689	189934	NA	NA	NA	NA	NA
P07437,P68371,Q13509,Q9BVA1,Q13885	33676429	35051809	34949526	34907505	31273745	33441197	33562277	34772148	33039543	31036042	30069794	27291537	31697338	25125995	28350883	4219052	4219052	NA	NA	NA
P07437,P68371,Q13509,Q9BVA1,Q13885,P04350	1.92564e+06	7.43606e+06	7.4495e+06	7.297e+06	2.0159e+06	6.3277e+06	6798706	7.08522e+06	1.95685e+06	6.97216e+06	5.18293e+06	434467	5.84376e+06	448637	5.92882e+06	36259.5	36259.5	188954	NA	NA
P07437,P68371,Q13885,Q9BVA1	221467	266203	272511	251307	251698	NA	234110	249755	218023	NA	NA	151208	NA	148991	NA	NA	NA	NA	NA	NA
P07437,P68371,Q9BVA1,Q13885	9277489	10063395	9927574	10145601	10563288	8572455	8805646	9513726	9147209	10045650	6500491	6245280	7475627	6417658	7937422	NA	NA	NA	NA	NA
P07437,P68371,Q9BVA1,Q13885,P04350	310199	247720	96126.9	99130.4	292087	103649	NA	99721.9	96158.8	166951	NA	NA	94624.1	NA	81980	NA	NA	NA	NA	NA
P07437,Q13509,Q9BVA1,Q13885	28030109	29153737	28331057	28865484	26579150	27883718	28595113	28281170	27832527	26802746	25413097	22969294	26479605	24432694	25214521	NA	NA	8453895	4930913	8462412
P07602	4.83632e+06	5.07896e+06	6.40688e+06	6.38247e+06	4.68094e+06	4.5592e+06	4.53235e+06	5.81806e+06	5.00713e+06	4.42428e+06	2.49654e+06	2.53908e+06	2.87309e+06	2.32349e+06	2.50858e+06	85838.4	85838.4	371415	NA	317539
P07686	1197915	774052	1.37606e+06	1.04232e+06	784640	725414	591196	1.44559e+06	825736	548914	231494	376820	480467	168810	351928	NA	NA	NA	NA	NA
P07686,P06865	NA	254951	264564	NA	NA	NA	NA	NA	NA	NA	NA	NA	NA	NA	NA	NA	NA	NA	NA	NA
P07711	NA	112575	48689.2	48310.7	NA	NA	47409.6	43835.1	NA	NA	NA	NA	NA	NA	NA	NA	NA	NA	NA	NA
P07737	4.1358e+07	4.15182e+07	4.39715e+07	4.49988e+07	4.16314e+07	3.85819e+07	3.86287e+07	42736981	4.14611e+07	4.07185e+07	3.22904e+07	22491437	36210289	1.89669e+07	2.53975e+07	NA	NA	NA	577043	NA
P07738	69684	NA	68552.9	NA	71123.3	NA	NA	NA	NA	NA	NA	NA	NA	NA	NA	NA	NA	NA	NA	NA
P07741	5.73869e+06	6.11876e+06	5.68125e+06	6.2338e+06	5.56214e+06	5.4034e+06	5.58966e+06	4.83685e+06	5.43273e+06	5.392e+06	2.97488e+06	2.49433e+06	2.61433e+06	2.30618e+06	3.60184e+06	34334.5	34334.5	38384.6	238782	406984
P07814	2.77072e+07	2.71226e+07	2.9679e+07	2.9334e+07	2.68714e+07	2.43324e+07	2.12001e+07	2.45604e+07	2.31058e+07	2.39699e+07	1.6747e+07	1.11167e+07	1.63684e+07	1.40812e+07	1.73098e+07	400943	400943	592907	184042	822959
P07858	722957	719244	675455	714505	666357	351947	568776	410758	350405	569814	287635	146631	349535	149884	327049	NA	NA	NA	NA	NA
P07864,P07195,P00338,Q6ZMR3	8448640	8959624	8579972	9107368	8045529	8244212	8548067	8377392	8844209	7928292	7265589	6950384	7520826	7366557	7021436	NA	NA	NA	NA	NA
P07900	6.11468e+07	6.30683e+07	6.18874e+07	5.96262e+07	6.04649e+07	5.26735e+07	5.57891e+07	5.73511e+07	5.69841e+07	5.35178e+07	40042463	3.15398e+07	3.81216e+07	34818707	3.84643e+07	592244	592244	2.87755e+06	794531	2.74281e+06
P07900,Q14568	6190992	6664199	6813207	6748011	5021578	5862229	5108543	6715533	4976179	5023298	5047544	4531367	5748722	4344895	NA	NA	NA	NA	NA	NA
P07900,Q58FG0	1.31661e+07	1.3983e+07	1.36655e+07	1.42691e+07	1.29018e+07	1.29394e+07	1.31362e+07	1.33523e+07	1.3231e+07	1.26911e+07	1.11321e+07	8.53703e+06	1.15195e+07	1.00849e+07	1.09711e+07	NA	NA	265536	199058	NA
P07900,Q58FG1,Q14568,Q58FF8,P08238	25825575	26978134	25071201	10256179	9964107	24423730	26058302	25883614	9906627	24728780	22484027	22572172	23120490	8144635	23341623	NA	NA	NA	NA	2463680
P07900,Q9NQH7	NA	NA	54827.1	NA	NA	NA	NA	NA	NA	NA	NA	NA	NA	NA	NA	NA	NA	NA	NA	NA
P07902	52228	NA	NA	NA	NA	NA	NA	NA	NA	NA	NA	NA	NA	NA	NA	NA	NA	NA	NA	NA
P07910	24933239	26837208	26757771	29897617	16169645	21389829	22144099	16905300	13575814	16080954	16985098	12981493	12466712	14922179	11815458	NA	NA	1598529	1028653	3247567
P07910,O60812	25337931	26723685	27152801	27207909	26155222	24807527	25232671	26593206	25505002	25894784	20712783	15135790	22459811	19239857	22318085	NA	NA	NA	NA	1529927
P07919	1.39612e+06	1.24556e+06	1.42178e+06	1487705	1.36163e+06	1.03561e+06	1.08719e+06	1.31612e+06	1.28269e+06	1.10102e+06	424617	569440	341926	178812	859265	NA	NA	NA	NA	NA
P07942	NA	118751	54733.6	NA	57401.1	NA	48183.7	NA	NA	13963.6	NA	NA	49926.9	NA	10811	NA	NA	NA	NA	NA
P07942,P48643	1733991	1920189	1874882	2005908	1837375	1660168	1746403	1814752	1882862	1797158	NA	NA	NA	NA	1445251	NA	NA	NA	NA	NA
P07947	74139.6	80487.9	329808	270952	115527	66482.2	69580.1	161954	161807	111059	52483.1	48207.7	134943	NA	NA	NA	NA	NA	NA	NA
P07947,P06241	39069.8	NA	38197	NA	NA	35768	NA	NA	NA	NA	NA	NA	NA	NA	NA	NA	NA	NA	NA	NA
P07947,P12931	61358.4	NA	57646.8	NA	NA	59672.3	NA	NA	NA	54422.3	NA	NA	NA	NA	48314.6	NA	NA	NA	NA	NA
P07947,P12931,P06239,P06241	77101.9	NA	72150	67919.3	NA	70754.3	NA	67581.2	68746.8	NA	NA	NA	62996.6	NA	NA	NA	NA	NA	NA	NA
P07947,P12931,P06241	53611.4	NA	57235.8	NA	NA	NA	NA	NA	NA	NA	NA	36660.9	NA	36502.7	NA	NA	NA	NA	NA	NA
P07947,P12931,P07948,P08631,P09769,P06241	165113	182139	172578	161452	157992	172941	154428	268657	140215	150287	NA	105490	122694	NA	108635	NA	NA	NA	NA	NA
P07947,P20794,P07948,P06239,Q9UPZ9,P08631,P06241,P09769,P22455,P22607,P21802,P11362,P50750,Q00534,Q00535,P11802,Q00526,P24941,Q8IZL9,P06493,Q07002,Q00537,Q00536,Q96Q40,O94921,Q14004,Q9NYV4,P51451	1592115	1726669	1790471	1837271	1759641	1523982	1574009	1724171	1630006	NA	NA	NA	1330819	NA	NA	NA	NA	NA	NA	NA
P07947,P20794,P07948,P06239,Q9UPZ9,P08631,P06241,P09769,P22455,P22607,P21802,P11362,P50750,Q00534,Q00535,P11802,Q00526,P24941,Q8IZL9,P06493,Q07002,Q00537,Q00536,Q96Q40,Q14004,Q9NYV4,P51451,O94921	1585984	1726101	1790471	1837271	1738971	1524424	1579349	1724171	1630006	NA	NA	NA	1330819	NA	NA	NA	NA	NA	NA	NA
P07948	584570	323332	461122	225168	184787	261408	240319	455073	119331	132376	227463	NA	68364.8	38773.8	71215.1	NA	NA	NA	NA	NA
P07948,P08631	49538.1	54286.9	45948.4	54767.1	49338.2	51264.4	52566.8	43495.8	51105.5	50077.6	NA	42887.5	40892.6	41729.9	44535.3	NA	NA	NA	NA	NA
P07951,P67936	222646	227063	232860	251839	224919	NA	206219	205970	221449	244042	NA	NA	NA	168260	192459	NA	NA	NA	NA	NA
P07954	1.33128e+07	1.20413e+07	1.34288e+07	1.34561e+07	1.22582e+07	1.24315e+07	1.06384e+07	1.138e+07	1.02523e+07	1.11593e+07	8.58713e+06	7.38655e+06	8571828	6.80595e+06	8.68775e+06	609750	609750	544216	194137	424636
P07992	NA	NA	24703.5	NA	NA	NA	NA	24987	NA	NA	NA	NA	NA	NA	NA	NA	NA	NA	NA	NA
P07996	283594	273191	358315	253229	234073	108717	305501	330186	188892	157243	34942.1	115775	138458	58163.1	130691	NA	NA	NA	NA	NA
P08047	33740.9	NA	NA	9070.32	NA	NA	NA	NA	NA	NA	NA	NA	NA	NA	NA	NA	NA	NA	NA	NA
P08107	3.99984e+07	3.71885e+07	3.73141e+07	3.83729e+07	3.57917e+07	2.92625e+07	3.06825e+07	3.14352e+07	31966395	3.5253e+07	2.44483e+07	2.38478e+07	2.55878e+07	2.38866e+07	29951357	NA	NA	2515174	196842	1.68364e+06
P08107,P34931	20243341	21455699	21572903	22029688	19787954	20029177	19947784	21293319	20413138	19560909	17339624	14670811	16765976	14317579	17216826	1910653	1910653	NA	NA	NA
P08107,P34931,P38646	2775326	2926669	2882506	2853423	2773136	2725497	2837332	2863421	2729147	2756869	2489900	2484496	2296588	2401870	2512001	NA	NA	1262244	NA	1212341
P08133	276405	289243	223504	326554	230824	93929.4	262652	NA	303507	10139.8	NA	25534.7	125983	NA	NA	113032	113032	28118	NA	NA
P08134	360201	399562	448625	382323	347429	350196	365530	439239	355971	347943	244449	289336	NA	242490	258152	NA	NA	NA	NA	NA
P08134,P61586	3220695	3500377	3456971	2820616	3332730	2603248	2665678	1717191	2561695	1673401	2033954	1914770	1388184	1877773	1334229	NA	NA	NA	NA	NA
P08134,P61586,O75628,P55042,Q8IXI1,Q9Y3L5	NA	179894	204569	188666	185766	NA	NA	178551	159887	NA	NA	NA	NA	NA	NA	NA	NA	NA	NA	NA
P08134,P61586,O75628,Q9Y3L5,P55042,Q8IXI1	NA	179895	204477	188666	184956	NA	146443	178356	159887	NA	NA	85874.6	NA	NA	NA	NA	NA	NA	NA	NA
P08134,P62745,P61586	274026	493639	503932	482037	440866	467024	437782	498983	444071	428540	378938	340044	400491	161270	363530	NA	NA	NA	NA	NA
P08174	91178.1	NA	30590.7	NA	19795.2	NA	NA	NA	NA	NA	NA	NA	NA	NA	NA	NA	NA	NA	NA	NA
P08183	80456	NA	NA	NA	NA	NA	NA	NA	NA	NA	NA	NA	NA	NA	NA	NA	NA	NA	NA	NA
P08195	3.92292e+06	3.89904e+06	3.90113e+06	3.7622e+06	3.9975e+06	3.28143e+06	3.49703e+06	3.27432e+06	3.48256e+06	3.49624e+06	2.13086e+06	2.10741e+06	1.84588e+06	2.21986e+06	1.8746e+06	44162.8	44162.8	NA	NA	145292
P08235	NA	39462.4	NA	NA	38430	NA	NA	NA	NA	NA	NA	NA	NA	NA	NA	NA	NA	NA	NA	NA
P08236	NA	NA	NA	24347.2	NA	NA	NA	NA	NA	NA	NA	NA	NA	33578	NA	NA	NA	NA	NA	NA
P08237	407223	676054	410691	477960	597329	189766	165561	334792	119460	356077	166854	138579	NA	NA	160565	NA	NA	61577.4	NA	NA
P08238	7.4754e+07	8.03397e+07	7.64271e+07	76534814	6.49415e+07	7.31832e+07	7.52838e+07	7.88747e+07	7.31008e+07	6.59294e+07	5.76557e+07	51250504	6.44349e+07	5.11298e+07	58025925	206140	206140	1.91685e+06	182092	2.64476e+06
P08238,O00585	NA	31442321	NA	31677088	27662200	NA	NA	NA	NA	28967975	NA	NA	NA	NA	NA	NA	NA	NA	NA	NA
P08238,P07900	12992513	13529013	13069443	14205051	13629020	12916510	13044488	13228936	13628190	13798547	11080769	9585111	12056192	10600158	12427470	NA	NA	NA	NA	NA
P08238,P07900,Q14568	4035717	3691959	4132483	4651461	5241537	3887479	3550241	4024417	3501941	4837220	NA	2904678	3576069	3435008	3990001	NA	NA	NA	NA	NA
P08238,P07900,Q14568,Q58FF6,Q58FF8,Q58FF7	11968132	12809762	12360977	13536019	12265135	11979408	11904027	12324543	12576789	12320789	10252930	9740187	10779791	10467749	NA	NA	NA	NA	NA	NA
P08238,P07900,Q14568,Q58FF8	44994439	47343616	46376530	48302765	44335000	44776951	46079730	46763451	47517504	45000439	37985344	37143122	42650025	38772952	26505912	NA	NA	NA	NA	NA
P08238,P07900,Q14568,Q58FF8,Q58FF6	2.27375e+06	2.31114e+06	2.33736e+06	2.33366e+06	2.26013e+06	2.20826e+06	2.18158e+06	2.32915e+06	2.17818e+06	2.23079e+06	1.95149e+06	1.83467e+06	2.13401e+06	1.8491e+06	2047638	NA	NA	662383	NA	NA
P08238,P07900,Q14568,Q58FF8,Q58FG1	25867588	27013583	25087727	26917028	9975082	24413526	25360013	25948241	25920847	24728780	22484027	22169222	23120490	21540844	23341623	NA	NA	NA	NA	2463680
P08238,P07900,Q58FF6,Q58FF7	14575115	16227396	15895892	16811447	15667651	14298459	15298446	15675025	16052089	15641374	11328459	10900850	12874128	11759983	13581625	NA	NA	NA	NA	NA
P08238,P07900,Q58FF7	585645	542502	423137	522785	994692	537122	465160	382681	449070	904955	332903	242248	245325	246667	548083	NA	NA	NA	NA	NA
P08238,P07900,Q58FF7,Q12931	32997084	34303826	34723761	35258592	33327553	32939174	32416409	34748070	34066398	33081417	29754859	26822136	31787713	28868678	30087771	6343006	6343006	NA	4494398	6738591
P08238,P07900,Q58FF7,Q58FF6	121076	136690	NA	155881	142116	126611	NA	NA	NA	114310	NA	NA	NA	NA	94044.5	NA	NA	NA	NA	NA
P08238,P07900,Q58FG0,Q58FF6,Q58FF7	17402693	19566230	19255280	19671694	20092975	17293229	18950909	19044094	18700306	19909625	14731780	15585190	13739654	12461225	17908018	NA	NA	NA	NA	NA
P08238,P07900,Q58FG1	95134.2	98237	89955.2	84104.8	101949	64500.1	89321.1	90708.6	NA	97211.9	NA	74843.9	NA	NA	NA	NA	NA	NA	NA	NA
P08238,P07900,Q58FG1,Q14568,Q58FF7	2.88169e+06	3.19929e+06	3.08293e+06	3.23474e+06	3.19554e+06	2.81376e+06	3.05249e+06	2.98909e+06	3.05079e+06	3.06302e+06	2.66485e+06	2.60367e+06	2651262	2.60315e+06	2.7139e+06	NA	NA	NA	NA	916449
P08238,Q14568,Q58FF8,P07900	377316	480070	554062	518971	452654	392341	409825	483554	408474	417835	NA	206766	330581	229300	288460	NA	NA	NA	NA	NA
P08238,Q58FF6,Q58FF7,Q58FF8,P07900	2487354	2704482	3095741	2812573	2614018	2393418	2415581	2546256	2638505	2587315	1751374	1620120	2019690	1856171	2060810	NA	NA	NA	NA	NA
P08238,Q58FF6,Q58FF7,Q58FF8,P14625	15830284	17130178	16862797	17663036	17184805	15654212	16810465	16853792	17017705	17057225	14693265	14775336	15826625	14723715	15796740	NA	NA	NA	NA	NA
P08238,Q58FF7	4.52493e+07	4.79515e+07	4.7382e+07	4.90688e+07	4.73466e+07	4.35812e+07	4.47752e+07	4.78601e+07	4.68146e+07	4.75034e+07	1.29459e+07	1.30614e+07	4.20001e+07	3.97345e+07	1.51465e+07	1.23246e+06	1.23246e+06	2.50838e+06	NA	36264.8
P08238,Q58FF7,Q58FF8	2.56995e+07	2.72175e+07	2.60205e+07	2.69127e+07	2.51975e+07	2.369e+07	2.41603e+07	2.38526e+07	1.67011e+06	2.49503e+07	2.02514e+07	58490.9	2.01615e+07	1.24672e+06	2.22083e+07	NA	NA	NA	NA	NA
P08238,Q58FF8	15664111	17029020	17048206	16970999	17310088	15480006	16482422	16819737	15899137	17217443	12878140	13146155	14136498	11791865	14557665	NA	NA	NA	NA	NA
P08238,Q58FF8,Q58FF7	2.56995e+07	2.72884e+07	2.60206e+07	2.69127e+07	2.51975e+07	2.36912e+07	2.41603e+07	2.38536e+07	1.67011e+06	2.49503e+07	2.02515e+07	58490.9	2.01615e+07	1.24698e+06	2.21459e+07	NA	NA	NA	NA	NA
P08240	23079.9	75362.7	57812.3	21865.9	53368.7	21717.2	NA	73886.8	13753.8	51353.5	NA	14892.1	NA	NA	NA	NA	NA	NA	NA	NA
P08243	1.4197e+07	14205634	1.44413e+07	1.43042e+07	13859308	1.31713e+07	1.07237e+07	1.24794e+07	1.23145e+07	1.23985e+07	8.3991e+06	6.50032e+06	7.97909e+06	7639819	8.7926e+06	588919	588919	643161	107122	607666
P08294	NA	NA	NA	NA	NA	NA	NA	NA	NA	NA	NA	NA	NA	NA	NA	NA	NA	NA	NA	141225
P08397	4.04202e+06	4.36321e+06	4.00433e+06	3.7681e+06	3.49418e+06	3.62663e+06	3.5242e+06	3.63425e+06	2.38771e+06	3.36436e+06	2.74135e+06	2.12001e+06	2.76154e+06	1.66357e+06	2.42595e+06	NA	NA	90446.2	NA	23641.8
P08473	NA	NA	NA	NA	NA	NA	NA	NA	NA	NA	NA	NA	NA	491402	NA	NA	NA	NA	NA	NA
P08514	NA	283295	NA	NA	300802	NA	NA	NA	143323	NA	NA	5605.45	NA	NA	NA	NA	NA	NA	NA	NA
P08559	998580	1.26108e+06	1.4162e+06	1.269e+06	1.16488e+06	744620	980623	1.10943e+06	949033	1.09687e+06	370641	84770.4	417835	260161	262691	NA	NA	43191.3	NA	NA
P08559,P29803	308145	321844	305926	322052	315514	288777	291024	290809	282248	305407	245705	229070	248005	226037	257812	NA	NA	NA	NA	NA
P08574	2.05092e+06	1.59608e+06	1.79258e+06	2.25751e+06	1.64554e+06	1.04271e+06	955564	1.20399e+06	1.05922e+06	1.07987e+06	512885	261583	429845	320255	320004	NA	NA	NA	NA	NA
P08575	1721901	1.90537e+06	1.95065e+06	2.32586e+06	1.94252e+06	1501539	1.357e+06	1.58803e+06	1.54656e+06	1.68223e+06	632926	499238	643191	727476	1.09562e+06	NA	NA	NA	NA	NA
P08579	921618	857961	1.27208e+06	929161	806589	836920	278811	1.17305e+06	567636	512608	315977	216941	64051.5	53609.8	233105	65984.7	65984.7	NA	NA	NA
P08582	NA	256702	NA	NA	NA	NA	285884	NA	NA	NA	NA	NA	NA	NA	NA	NA	NA	NA	NA	NA
P08590,P05976,P60660	270472	288096	267327	281508	258255	249303	251176	259550	251882	254043	199748	178395	208194	179403	206614	NA	NA	40780.9	NA	NA
P08603	NA	4957.52	NA	NA	NA	NA	NA	NA	NA	NA	NA	NA	NA	NA	171869	NA	NA	NA	NA	NA
P08621	5.61035e+06	6.42843e+06	6.47987e+06	6.08527e+06	6.20802e+06	5.32767e+06	4.41509e+06	4.19033e+06	4.80057e+06	6.06646e+06	3.2804e+06	2.59072e+06	2.9223e+06	2.34656e+06	3.38159e+06	35617.8	35617.8	37929	31846.9	NA
P08648	207800	297476	284067	257211	464576	92367.6	170338	95931.4	96921.9	126390	69550	39924.8	76128.8	NA	77443.6	NA	NA	NA	NA	NA
P08651	51036	NA	1.14829e+06	56183	38770.7	50208.6	NA	NA	44649.5	57647.4	NA	NA	NA	NA	35387.7	NA	NA	NA	NA	NA
P08670	3.96938e+07	3.86912e+07	4.18918e+07	4.05494e+07	3.8759e+07	3.49207e+07	3.4781e+07	39175757	37156523	3.50032e+07	2.87568e+07	2.66064e+07	3.14778e+07	2.5664e+07	2.69693e+07	1.29893e+06	1.29893e+06	1.23633e+06	333096	282435
P08670,P07197,P12036,P14136,P17661,Q16352,P07196	2016216	2080102	2131304	2174542	2113090	1900108	NA	2008643	NA	1986545	NA	NA	NA	NA	NA	NA	NA	NA	NA	NA
P08670,P14136	349793	338168	308936	336084	368590	320525	290934	281032	275345	336100	213468	180605	NA	161442	233720	NA	NA	NA	NA	NA
P08670,P41219	2.69523e+06	2.94114e+06	2.81905e+06	2.77191e+06	2.61015e+06	2.57031e+06	2.72448e+06	2.68508e+06	2.47405e+06	2.52744e+06	2.18807e+06	2.16674e+06	2.28703e+06	987420	2.22372e+06	NA	NA	298260	NA	NA
P08670,P41219,Q9NSB2,P05787,P08729,P04264,Q7Z794,P17661	3162586	3412203	3363977	3649328	3227522	NA	3138094	NA	NA	NA	NA	NA	NA	NA	NA	NA	NA	NA	NA	NA
P08670,P78386,Q9NSB2,P78385,Q14533,P05787,P08729,Q5XKE5,Q8N1N4,O95678,P48668,P04259,P02538,P13647,P19013,P12035,Q01546,P14136,O43790	NA	1890349	1840608	NA	1856754	NA	1880154	1872819	2039630	1859338	NA	NA	1572335	NA	1717470	NA	NA	NA	NA	NA
P08708,P0CW22	9026506	9508363	9613080	9754946	8622679	8720437	8158477	7113582	8188413	6602945	6613402	5624096	5330728	2867127	3549325	NA	NA	NA	NA	NA
P08727	2.6487e+06	2.23872e+06	2.6815e+06	2.3178e+06	2.14047e+06	1.92541e+06	1.65006e+06	2.52871e+06	1.72101e+06	1.77915e+06	1.32882e+06	917004	1.49866e+06	1.01883e+06	879913	NA	NA	NA	14037.5	91364.7
P08727,P05783	1225190	1.27603e+06	1.26828e+06	1358011	1.28383e+06	1.18535e+06	1.15096e+06	1.2186e+06	1.19363e+06	1.27193e+06	944333	849394	956454	853587	1.00435e+06	NA	NA	NA	NA	NA
P08727,P08779	170039	169956	170915	174232	176281	164038	154483	170166	163610	175363	NA	121076	NA	129209	143755	NA	NA	NA	NA	NA
P08727,P13646	104831	138501	130764	297511	97042.9	NA	NA	NA	117241	92850.5	NA	NA	NA	89237.1	NA	NA	NA	NA	NA	NA
P08727,P19012,P13646	199359	212636	208985	224332	213961	185787	189899	192142	198742	203487	149431	137664	156931	143789	167768	NA	NA	NA	NA	NA
P08727,Q04695	NA	177934	164141	162094	171016	NA	NA	169498	161775	178260	NA	NA	161988	135572	NA	NA	NA	NA	NA	NA
P08727,Q04695,P08779,P19012,P02533	317821	346272	346416	352096	331065	293850	298929	325534	311531	304825	228172	NA	NA	243146	251505	NA	NA	NA	NA	NA
P08729,P05787	259885	NA	221387	233382	215243	249716	NA	217333	213967	206113	NA	NA	196968	NA	181950	NA	NA	NA	NA	NA
P08754	482023	641257	663106	654938	675745	581159	542629	645087	401643	440605	200817	365396	397894	282916	190992	60580.3	60580.3	70860.6	NA	NA
P08754,P04899,P63096	139411	118463	126751	112620	129163	106817	103225	124682	101060	128198	NA	NA	NA	NA	95581.9	NA	NA	NA	NA	NA
P08758	3.71843e+06	5.67829e+06	5.68184e+06	5.73658e+06	5.13053e+06	3.60062e+06	3.39066e+06	3.97267e+06	4.02391e+06	4.90368e+06	2.45046e+06	1.66811e+06	3.62697e+06	1.09385e+06	1.69957e+06	NA	NA	NA	NA	65691.3
P08865	3.62426e+07	3.82603e+07	3.85646e+07	39384412	3.65783e+07	35082916	3.14988e+07	36538167	3.57301e+07	3.18327e+07	2.45845e+07	2.26847e+07	3.04821e+07	2.66584e+07	2.62888e+07	1488358	1488358	483917	NA	2.08773e+06
P08962	327837	329832	347836	348430	331432	315027	237096	331124	312452	312147	260386	245789	228290	208403	270595	NA	NA	NA	NA	80634.7
P09001	423290	421743	497654	439487	490242	393505	316932	396345	323580	401332	60300	54313.9	230200	80783.3	177099	NA	NA	NA	NA	NA
P09012	3.53754e+06	3.39812e+06	3.54123e+06	3.6096e+06	3.44537e+06	1593642	1.16675e+06	2.1785e+06	2.57604e+06	2.15212e+06	900855	NA	1.37853e+06	1.38407e+06	1.3043e+06	NA	NA	NA	NA	NA
P09012,P08579	1.0459e+06	NA	1.16195e+06	1.1532e+06	1.09348e+06	1.00508e+06	NA	1.13184e+06	1.06539e+06	1.05661e+06	800854	NA	NA	NA	852221	NA	NA	NA	NA	NA
P09038	NA	NA	NA	NA	37350.7	NA	NA	NA	NA	NA	NA	NA	NA	NA	NA	NA	NA	NA	NA	NA
P09104	1.42718e+06	412078	716792	302001	312831	393900	175880	58995.6	52898.3	251140	172361	NA	235346	NA	107568	NA	NA	NA	NA	NA
P09104,P06733,P13929	5185110	4793112	5372098	5385168	4552692	5117737	4460476	5759563	4869067	4478971	3904412	3624378	4019994	4114539	3812425	NA	NA	NA	NA	NA
P09104,P13929,P06733	2.51149e+07	2.50105e+07	31933680	2.50888e+07	2.30637e+07	2.47783e+07	2.35699e+07	3.14829e+07	1.5044e+07	2.30046e+07	2.07684e+07	1.2385e+07	2.7862e+07	12181081	2.08725e+07	900472	900472	5.05e+06	NA	3.5443e+06
P09105	330577	334165	345272	364507	338095	309567	297966	246055	204435	110405	93022.9	168777	NA	84489.9	NA	NA	NA	NA	NA	NA
P09110	1.09965e+06	1.12993e+06	1.24381e+06	1.01852e+06	1.08083e+06	892479	643104	817184	749590	872856	530465	274646	629405	444175	494387	52697.4	52697.4	38497.5	NA	23899.3
P09132	359700	347531	371828	329095	336782	332759	285962	292820	293260	266876	150635	99065	146115	186618	225010	NA	NA	NA	NA	9976.98
P09211	31244324	33680237	32710618	33430873	31462051	30020156	30018262	31779999	29639969	30407229	25390767	22198304	27405073	23452757	20346765	2130415	2130415	2109149	805974	1115534
P09234	1.51112e+06	1.34682e+06	1.78744e+06	1.85825e+06	1.37679e+06	1.44697e+06	693500	1711143	1.69787e+06	1.35282e+06	1.18605e+06	528657	1.41637e+06	1.31248e+06	1.13226e+06	208621	208621	224499	NA	NA
P09327	NA	NA	NA	NA	NA	NA	NA	NA	NA	324694	NA	NA	NA	NA	NA	NA	NA	NA	NA	NA
P09382	5792949	5610218	5353699	6870490	6094354	4312432	3959615	5138267	5885801	5943359	2885337	1986011	2937239	4074638	4134565	NA	NA	NA	NA	NA
P09417	679586	602454	805082	793558	513935	635951	410217	779552	350988	219103	53333	219596	NA	NA	NA	NA	NA	NA	NA	NA
P09429	4503403	4596738	4574281	4843649	4813647	3698915	4321021	4024813	4380164	4545253	3388872	3254566	2822920	2856744	3478480	NA	NA	NA	NA	NA
P09429,B2RPK0	4712895	5404738	5200409	5360328	5226633	4455164	4874070	5033243	4835238	5055467	3176135	3038001	3763759	3018431	3816920	NA	NA	NA	NA	NA
P09471,P08754,P04899,P63096	151995	130219	143363	148039	141396	141210	117760	140384	132072	137684	85464.1	82808.1	96630.8	NA	101886	NA	NA	NA	NA	NA
P09471,P08754,P63096,P04899	199532	208356	NA	211661	203269	201006	192533	NA	NA	202174	NA	NA	NA	NA	187927	NA	NA	NA	NA	NA
P09493	NA	300148	296984	292293	NA	NA	NA	288684	NA	NA	NA	NA	241822	NA	NA	NA	NA	NA	NA	NA
P09496	2.18768e+06	2.25155e+06	2.2124e+06	2.38391e+06	2.27186e+06	2.05701e+06	2.03025e+06	1.55372e+06	1.54419e+06	870998	675068	989996	724038	608149	716341	NA	NA	NA	NA	NA
P09497	838537	896095	711703	1.09453e+06	1.0391e+06	358257	230089	516749	501093	669437	NA	168290	185058	166217	306039	NA	NA	NA	NA	NA
P09497,P09496	597912	645020	617062	671524	629958	NA	NA	586099	599049	617148	NA	NA	NA	NA	NA	NA	NA	NA	NA	NA
P09525	90899.3	89718.8	97523.6	65593.4	36163.8	86112.2	49857.5	82164.3	NA	30357.1	31821.6	NA	54267.3	NA	27337.4	NA	NA	NA	NA	11717.7
P09543	621548	457724	604056	740865	777227	355828	305262	622909	327748	304756	99111.9	NA	27162.2	NA	156882	NA	NA	NA	NA	NA
P09622	5.91176e+06	5.93696e+06	6.65318e+06	5.98084e+06	5.53354e+06	3.47117e+06	4.48352e+06	5.51019e+06	4.90084e+06	5.28877e+06	1.34896e+06	2.21222e+06	3.81354e+06	3.23948e+06	3007535	NA	NA	NA	NA	347031
P09651	13759410	9.06845e+06	1.3894e+07	1.48477e+07	8.67488e+06	1.33384e+07	8.3906e+06	1.34755e+07	1.31802e+07	7.86932e+06	1.0599e+07	5.58769e+06	1.03701e+07	8.31941e+06	6.45477e+06	696646	696646	1.61613e+06	1.14917e+06	1.45948e+06
P09651,Q32P51	53204178	57274142	55556371	55493226	52026887	51940240	50138641	55041672	53674029	51177937	38053143	39499496	47768435	37769035	42444381	6064916	6064916	6959312	3936776	5882871
P09651,Q32P51,P51991	2752030	2.85706e+06	2957820	2.94428e+06	2835075	2.67331e+06	2.68317e+06	2.85168e+06	2.70255e+06	2.74638e+06	2.35058e+06	2263731	2.51527e+06	2.31853e+06	2.47249e+06	731868	731868	839636	575043	NA
P09661	4966386	5.25119e+06	5.17236e+06	5.15524e+06	5.0316e+06	3.86298e+06	3.74764e+06	4784930	3.66261e+06	3.96282e+06	2.62666e+06	1.70752e+06	2.82176e+06	2.45368e+06	3.11457e+06	202966	202966	NA	133205	191824
P09668	154581	138244	138774	132179	157525	116450	124016	124086	120458	124399	94475.6	66306	71522	NA	95931	NA	NA	NA	NA	NA
P09669	1.00458e+06	1.13408e+06	1.04721e+06	1.03024e+06	1.04792e+06	504879	611769	999694	894612	1001927	355705	412892	758938	351462	758558	NA	NA	NA	NA	NA
P09871	NA	NA	NA	NA	NA	NA	NA	NA	61000.4	NA	NA	NA	NA	NA	NA	NA	NA	NA	NA	NA
P09874	1.72153e+07	1.70255e+07	1.85688e+07	1.83625e+07	1.75724e+07	1.46688e+07	1.31595e+07	1.52281e+07	1.42787e+07	1.55375e+07	9.33055e+06	8.9274e+06	9.99175e+06	8.79047e+06	1.05182e+07	45885.8	45885.8	165683	78393.4	587032
P09884	302193	445645	302231	560169	243420	196367	75729.8	266191	293204	173834	77357.8	41255	39657.8	40640.9	159106	NA	NA	NA	NA	NA
P09917	NA	NA	NA	NA	NA	NA	NA	47438	NA	NA	NA	NA	NA	NA	NA	NA	NA	NA	NA	NA
P09923	NA	NA	NA	94443	93883.1	100818	NA	103555	109011	111943	111740	129148	117348	123612	116559	NA	NA	97317.7	NA	88460.3
P09960	2.24118e+06	2.37357e+06	2.49489e+06	2.41461e+06	2.28848e+06	1.72737e+06	1.91822e+06	2.16544e+06	1.68023e+06	2.07476e+06	908329	783557	1.65779e+06	1.01649e+06	1.51704e+06	NA	NA	NA	NA	NA
P09972	7.20255e+06	5.61403e+06	7.52639e+06	7.22261e+06	5.07133e+06	6.88626e+06	4.92074e+06	7.28723e+06	7.19268e+06	7.12619e+06	4.89982e+06	3.75113e+06	5.91718e+06	5.07327e+06	5.81395e+06	207482	207482	232302	NA	NA
P09972,P04075	5976754	6482799	5845891	6483515	6081473	5955074	6031054	6146133	6051771	2567846	4927367	1853242	5442340	4543260	1898811	NA	NA	NA	NA	NA
P09972,P05062,P04075	1.21306e+06	1.23685e+06	1.19352e+06	1288403	1.31099e+06	1163735	1.0983e+06	1.15214e+06	1.09091e+06	1.2173e+06	828387	687859	825604	627983	824564	NA	NA	NA	NA	NA
P0C025	654131	595869	651112	592976	604147	NA	478365	564154	463508	528800	NA	301302	NA	304579	421976	NA	NA	NA	NA	NA
P0C0L4	32270.8	31014.3	30500.8	31104.2	30333	29557.6	28299.5	NA	25805	28006.5	22256.4	NA	NA	21745.7	NA	NA	NA	NA	NA	NA
P0C0L5,P0C0L4	140529	219508	336479	113226	105001	136300	NA	NA	105852	102024	NA	NA	NA	NA	NA	NA	NA	NA	NA	NA
P0C0S5,P16104,Q71UI9,Q9BTM1,Q7L7L0,Q16777,Q6FI13,P0C0S8,Q99878,Q96KK5,P20671,Q93077,P04908,Q96QV6	15205618	16836424	16159036	15328241	15496829	NA	15622476	15744308	14535101	NA	NA	NA	13144049	10552588	NA	NA	NA	NA	NA	NA
P0C0S5,P16104,Q71UI9,Q9BTM1,Q7L7L0,Q16777,Q8IUE6,Q6FI13,P0C0S8,Q99878,Q96KK5,P20671,Q93077,Q96QV6,P04908	NA	82572021	79581427	83790076	77336211	NA	83046565	85720990	83879822	83586253	NA	57124922	66003259	56654644	NA	NA	NA	NA	NA	NA
P0C0S5,Q71UI9	163528	172602	154566	146775	151713	157245	157883	150078	132019	144153	130689	125588	129148	111128	124015	NA	NA	47934.2	NA	NA
P0C2W1	NA	NA	NA	NA	NA	NA	NA	NA	NA	NA	NA	NA	NA	NA	27453.3	NA	NA	NA	NA	NA
P0C7M7,Q53FZ2	141469	138073	148361	152651	152094	104375	129188	132425	128031	133782	NA	NA	NA	73265.9	NA	NA	NA	NA	NA	NA
P0C7P0	NA	NA	NA	NA	35151.7	NA	NA	NA	NA	NA	NA	NA	NA	NA	NA	NA	NA	NA	NA	NA
P0C7P4,P47985	NA	NA	57094.3	61921.2	NA	NA	NA	55761.6	NA	NA	55123.6	NA	50979.8	NA	NA	NA	NA	NA	NA	NA
P0C866,Q658Y4	NA	NA	51103.4	NA	36629.7	NA	NA	NA	NA	NA	NA	NA	NA	NA	NA	NA	NA	NA	NA	NA
P0CB43,Q9BTY7	1.21269e+06	1.65486e+06	1.53063e+06	1.70171e+06	1.56929e+06	1.13661e+06	1.3478e+06	1.06473e+06	1.09591e+06	1.07696e+06	291430	323725	629308	361500	362833	22043	22043	NA	NA	NA
P0CB46,P42574,P55212	222585	269927	268762	262705	249822	222792	242873	251503	220677	264306	152385	149247	184828	152482	188426	NA	NA	NA	NA	NA
P0CB46,P55212,P42574	222585	257284	153935	262705	219918	222792	227618	222800	213870	235347	NA	150161	187200	NA	175657	NA	NA	NA	NA	NA
P0CG12	352693	283786	241589	420388	429960	231595	129980	131701	248224	200979	NA	62254.8	NA	NA	66192.8	NA	NA	NA	NA	NA
P0CG38,A5A3E0,Q6S8J3,P68133,P63267,P63261,P68032,P60709,Q9BYX7,P62736	NA	7175784	7170978	NA	NA	NA	NA	NA	NA	NA	NA	NA	NA	NA	NA	NA	NA	NA	NA	NA
P0CG38,Q6S8J3,P68133,P63267,P63261,P68032,P60709,Q9BYX7,P62736,A5A3E0	NA	NA	185347	192377	NA	NA	NA	NA	156565	NA	NA	NA	NA	NA	NA	NA	NA	NA	NA	NA
P0CG39,P0CG38,A5A3E0,Q6S8J3	NA	70011.6	NA	NA	NA	NA	NA	NA	NA	NA	NA	NA	NA	NA	NA	NA	NA	NA	NA	NA
P0CG39,P0CG38,A5A3E0,Q6S8J3,P63261,P60709,Q9BYX7	9.78792e+06	1.06036e+07	1.02959e+07	1.08886e+07	9.88132e+06	9.22447e+06	9.23418e+06	9.99188e+06	9990779	9.68225e+06	5.75196e+06	4.76076e+06	6.47434e+06	5.76375e+06	6656694	426218	426218	493665	376218	515593
P0CG39,P0CG38,A5A3E0,Q6S8J3,P68133,P63261,P68032,P60709,Q9BYX7	5.5294e+06	6.1147e+06	5.96835e+06	6.08167e+06	6.29884e+06	5.23947e+06	5.48619e+06	5.76753e+06	5.48329e+06	6.11439e+06	4.07087e+06	3.87516e+06	4.68678e+06	3.85106e+06	5084632	NA	NA	634370	NA	NA
P0CG39,P0CG38,A5A3E0,Q6S8J3,P68133,P63261,P68032,Q9BYX7,P60709	1.65554e+06	1.74778e+06	1.71903e+06	1.66571e+06	1.67081e+06	1.56204e+06	1584911	1.66715e+06	1.44976e+06	1.63686e+06	1.26268e+06	1.17e+06	1385276	1.04432e+06	1.36712e+06	314864	314864	396498	222038	393302
P0CG39,P0CG38,A5A3E0,Q6S8J3,P68133,P63267,P63261,P68032,P60709,P62736	28871706	30776789	29207606	31054781	27950472	NA	NA	NA	29267361	28907505	NA	NA	NA	21804123	NA	NA	NA	NA	NA	NA
P0CG39,P0CG38,Q6S8J3,P68133,P63267,P63261,P68032,P60709,P62736,A5A3E0	974955	NA	1.03353e+06	1.068e+06	998724	NA	NA	NA	NA	977496	NA	NA	NA	NA	NA	NA	NA	NA	NA	NA
P0CG39,P0CG38,Q9BYX7,Q6S8J3	587227	653371	617551	635535	579035	543188	569958	579357	564029	553840	388796	NA	431116	377147	421841	NA	NA	NA	NA	NA
P0CG39,Q6S8J3,Q9BYX7,P0CG38	736057	727593	789519	740729	681425	673598	635165	740112	658582	645281	NA	440136	569626	437786	500004	NA	NA	NA	NA	NA
P0CG48,P0CG47,P62979,P62987	16912394	18147944	18256038	18620922	17432253	16438386	17440805	17972838	16838842	17284867	8881535	7940524	9462246	8146015	15172201	NA	NA	NA	2578505	3340909
P0CW22,P08708	321091	340582	340628	342241	308249	122388	184836	331247	308136	106088	102617	NA	186350	NA	NA	NA	NA	NA	NA	NA
P0DI82,P0DI81	27569.3	NA	NA	NA	NA	NA	NA	NA	NA	NA	NA	NA	NA	NA	NA	NA	NA	NA	NA	NA
P0DJD1,P0DJD0	36377	33054.6	29050.6	30953.8	34424.3	34222.8	29930.6	29145.9	27712.7	32886.8	29188.2	21953.1	24914	21692.2	26058.8	7383.33	7383.33	NA	6354.32	8880.11
P0DJD1,P0DJD0,P49792	65707.2	59670.5	60767.7	57017.8	57215.9	NA	52925.2	60654.3	52343	48155.5	NA	NA	NA	NA	NA	NA	NA	NA	NA	NA
P0DJJ0,O75044	NA	NA	NA	NA	27471.8	NA	NA	NA	NA	NA	NA	NA	NA	NA	NA	NA	NA	NA	NA	NA
P10109	18814.2	NA	17700.9	63268.6	NA	63126.8	45454.9	NA	18368.8	17902.7	12127.1	NA	NA	NA	NA	NA	NA	NA	NA	NA
P10155	2.71114e+06	2.26295e+06	2.63218e+06	2.23743e+06	2.38604e+06	1.95361e+06	1.78916e+06	2318665	1.87033e+06	2.06598e+06	1.62947e+06	1.36726e+06	1.44178e+06	940993	1.46598e+06	90776.1	90776.1	360107	113638	258937
P10276	NA	NA	NA	NA	NA	8026.1	NA	NA	NA	NA	NA	NA	NA	NA	NA	NA	NA	NA	NA	NA
P10301,P62070	NA	NA	128010	NA	NA	NA	NA	NA	NA	NA	NA	NA	NA	NA	NA	NA	NA	NA	NA	NA
P10316,P05534,P30447,P01892	17455.9	NA	NA	NA	NA	NA	NA	NA	NA	NA	24584.9	NA	NA	NA	NA	NA	NA	NA	NA	NA
P10398	505595	224219	322071	285574	219156	462364	196488	99283.6	120649	127900	48594.2	67158.2	167054	34314.9	77413	NA	NA	NA	NA	16796
P10412	22288.9	17943.2	20961.3	NA	19310.8	18193	16266.5	20089.4	NA	19109.9	14328.2	14193.2	17490.3	NA	16380.3	NA	NA	NA	NA	NA
P10412,P16402,P16403	3.20562e+06	3.42917e+06	3.44028e+06	3.56118e+06	3.48841e+06	3.08816e+06	3.10158e+06	3.35983e+06	3.25436e+06	3.36364e+06	2.37667e+06	2.15553e+06	2.66526e+06	2234961	2.6358e+06	NA	NA	454076	NA	NA
P10515	6.3765e+06	6.14749e+06	6.14275e+06	6.70023e+06	6.34289e+06	5.62972e+06	5.83276e+06	5.69656e+06	5.71225e+06	5.20595e+06	3.32448e+06	3.19222e+06	4.01037e+06	2.94802e+06	2.70941e+06	121549	121549	121992	NA	111420
P10523,P49407	80764.6	81255	98675.1	218191	69645.3	74211.1	68685.4	89352.3	65338.8	63666.7	59344.3	47317.4	71286.3	NA	51412.7	NA	NA	NA	NA	NA
P10588	NA	NA	35335.4	NA	NA	NA	NA	NA	NA	55171.7	NA	NA	NA	NA	NA	NA	NA	NA	NA	NA
P10589,P24468	NA	NA	NA	NA	NA	NA	NA	32185.3	NA	NA	NA	NA	NA	NA	NA	NA	NA	NA	NA	NA
P10599	10958726	11191134	11732374	11321455	11388436	9918790	8987917	10742658	10564107	11084268	8188085	6195846	9025499	7494803	9544565	NA	NA	NA	NA	NA
P10606	1.85663e+06	1.9737e+06	2.01133e+06	1.98959e+06	1.96753e+06	873416	1.81862e+06	1902238	886684	973395	673884	652978	742286	NA	753004	NA	NA	NA	NA	NA
P10619	241305	198739	235735	187922	185188	182121	175054	223213	159144	181436	113928	104913	142110	23800	146216	NA	NA	NA	NA	NA
P10620	38760.4	NA	NA	NA	39387.1	NA	NA	NA	NA	10860.4	NA	NA	NA	NA	NA	NA	NA	NA	NA	NA
P10636	NA	NA	NA	26554.5	NA	NA	NA	NA	NA	NA	NA	NA	NA	NA	NA	NA	NA	NA	NA	NA
P10644	989066	1.22648e+06	1.08159e+06	950456	1.04768e+06	368823	717555	896792	668063	610112	112696	154273	300801	177169	246042	NA	NA	NA	NA	NA
P10645	NA	NA	79232.6	NA	NA	NA	NA	NA	NA	NA	NA	67144.9	NA	NA	NA	NA	NA	NA	94961.7	34262.5
P10746	193376	123548	251303	111460	145708	138059	81879.4	86136.8	NA	64676	NA	NA	NA	NA	29994.9	NA	NA	NA	NA	NA
P10768	6194623	5839922	6804410	6551855	5479824	5432942	4158234	5027475	3965862	4091798	3434056	2154836	3768734	2889139	3147564	NA	NA	NA	NA	NA
P10809	6.05595e+07	64572057	6.62514e+07	64479376	5.52155e+07	5.4719e+07	5.03838e+07	6.47633e+07	5.79766e+07	5.31789e+07	4.28066e+07	3.59652e+07	4.79799e+07	3.89052e+07	4.18056e+07	602958	602958	1.24461e+06	1.26352e+06	2.55035e+06
P10909	NA	NA	NA	NA	NA	NA	NA	NA	NA	NA	NA	NA	NA	73814.1	NA	NA	NA	NA	NA	NA
P11021	1.40346e+07	1.41552e+07	1.39316e+07	1.55984e+07	1.4072e+07	1.14044e+07	12238373	1.3929e+07	1.22183e+07	1.15806e+07	9.17199e+06	8.01133e+06	9.89558e+06	7.40291e+06	9.12036e+06	409862	409862	280514	345420	292212
P11021,O95399	1.17783e+06	1.31913e+06	1.27087e+06	1.32643e+06	1.23707e+06	1.13447e+06	1.10936e+06	NA	1.17274e+06	1.22829e+06	NA	NA	NA	665846	840044	NA	NA	NA	NA	NA
P11047	82143.3	NA	NA	164866	NA	NA	NA	NA	NA	NA	NA	NA	NA	NA	NA	NA	NA	NA	NA	NA
P11117	24355.9	NA	26516.1	NA	NA	23779.2	NA	NA	NA	NA	NA	NA	NA	NA	NA	NA	NA	NA	NA	NA
P11142	172291440	177734469	182418604	190324065	163309207	164103679	166603368	142802249	152785366	145915617	123756534	91762584	83014191	99812826	106154026	4776204	4776204	5719839	NA	11319000
P11142,P08107	69333.2	NA	NA	73002.4	58484.6	NA	NA	NA	NA	NA	NA	NA	NA	NA	NA	NA	NA	NA	NA	NA
P11142,P17066,P54652	10163582	10574295	10556942	10660959	9954156	10003141	10077669	10504111	10080579	9893677	8426114	7831564	9268913	8062870	8649135	NA	NA	NA	NA	NA
P11142,P48741,P17066,P54652,P08107,P34931	20135870	20967256	20935155	22071088	21090273	20332133	20481690	20991750	21155541	21389416	18660304	17207499	18980614	17219288	19981495	NA	NA	3113181	NA	NA
P11142,P48741,P17066,P54652,P08107,P34931,P11021	17931025	19695373	19175373	20112374	18674228	17846730	18806934	19207390	19693133	18658734	16292284	15411215	17575125	17286971	17352082	NA	NA	NA	NA	NA
P11142,P48741,P17066,P54652,P34931,P11021,P08107	424273	513323	536623	546427	463772	402679	440104	514764	486224	447375	286414	NA	376668	NA	333831	NA	NA	NA	NA	NA
P11142,P48741,P54652,P08107,P34931,P11021,P17066	18308569	20159741	19663138	20608890	19093709	18214289	19202772	19673538	20131986	19064030	16549554	15411215	17908314	17286971	17649313	NA	NA	NA	NA	NA
P11142,P54652	2.46743e+07	26257704	2.57922e+07	2.64583e+07	2.49689e+07	21890265	2.27001e+07	2.31226e+07	22765349	2.24628e+07	1.85965e+07	1.7286e+07	1.99377e+07	17610080	1.94485e+07	231347	231347	319026	209968	301964
P11142,P54652,P34931,P11021	18440538	19544143	19682632	19773677	18414308	18048713	18346769	19274783	18577168	18262276	14866416	13569178	15994193	13641384	15622385	NA	NA	NA	NA	NA
P11166	762652	723857	874563	873468	818979	715567	634733	662558	605886	796611	256127	410746	527382	421179	400239	NA	NA	49512.4	NA	44444.4
P11169	125817	129889	137828	139154	144540	117653	121011	126049	127993	139798	NA	NA	106352	103362	120233	NA	NA	NA	NA	NA
P11169,Q8TDB8	146119	165872	158995	151463	152851	142247	151939	149891	135617	145397	116326	110901	119845	100833	120001	NA	NA	NA	NA	NA
P11171	2.70796e+06	2.83468e+06	2.79383e+06	2.83613e+06	2.54299e+06	2.32991e+06	2.0385e+06	2.19204e+06	2.05873e+06	1.91872e+06	1.09532e+06	1.0885e+06	1.32251e+06	1.05511e+06	1.41697e+06	NA	NA	100442	NA	NA
P11172	2.11849e+06	2.35482e+06	2.17798e+06	2.17085e+06	2.00556e+06	1.7789e+06	1.63385e+06	1.9543e+06	1.63017e+06	1.7284e+06	859871	607953	1.36443e+06	905841	1.12458e+06	NA	NA	34552.2	NA	NA
P11177	2.08407e+06	2.42028e+06	2.49889e+06	1.76117e+06	2.10172e+06	1.68104e+06	1.33284e+06	2.32975e+06	1.3385e+06	1.76814e+06	737045	561952	1.40523e+06	669583	1.20102e+06	45800.1	45800.1	NA	NA	NA
P11182	191929	287250	177827	2.01781e+06	184019	155252	111471	106180	102944	113687	95359.8	96008.4	108883	45399.4	48530.1	NA	NA	NA	NA	NA
P11215	NA	NA	NA	168040	NA	NA	NA	NA	NA	NA	NA	NA	NA	NA	NA	NA	NA	NA	NA	NA
P11216	405097	429982	424452	421576	350520	342034	266836	309139	255258	263399	187859	138888	184458	113098	151710	NA	NA	NA	NA	123161
P11217,P06737,P11216	106644	90654.8	88895.7	103362	90062.1	97927.5	80644.2	88467.2	94076.2	84708.1	NA	NA	76683	71153.8	68521.6	NA	NA	NA	28531.5	NA
P11217,P11216	NA	38756.7	NA	NA	NA	NA	NA	NA	NA	NA	NA	NA	NA	NA	NA	NA	NA	NA	NA	NA
P11217,P11216,P06737	NA	122471	125448	112224	123523	99203.3	102834	132813	100483	115539	NA	76053.7	NA	NA	NA	NA	NA	NA	NA	NA
P11233	336698	344481	334795	332073	346546	319367	298747	104899	285749	319791	90712.2	228505	88117.2	213342	91899.6	NA	NA	NA	NA	NA
P11233,P11234	304395	350016	325798	352533	313340	299230	311257	308847	306648	307252	229455	NA	233189	NA	243200	NA	NA	NA	NA	NA
P11234	144819	137434	88044.1	162978	84692.6	NA	72608.1	82467.1	71373.2	NA	NA	NA	NA	NA	NA	NA	NA	NA	NA	NA
P11234,P11233	272349	319567	299180	294000	281043	253619	276195	279256	267833	271232	NA	195624	216613	189595	NA	NA	NA	NA	NA	NA
P11274	593193	562929	522350	727171	660023	483733	298884	217487	244208	322992	128870	138845	95202.7	139966	126894	NA	NA	NA	NA	28905
P11274,Q12979	27042.2	28931.3	NA	30566.9	NA	25875.7	23812.8	NA	28556.3	NA	NA	NA	NA	16899.5	NA	NA	NA	NA	NA	NA
P11277	1.00559e+06	1.07116e+06	839291	1.10105e+06	1.25935e+06	589960	292137	265211	684189	632132	139098	74355.3	187649	85154.5	230645	NA	NA	NA	NA	NA
P11279	1.04414e+06	1152623	1.14885e+06	964815	906932	834372	436853	543434	834848	679260	680596	216131	250065	367174	556993	NA	NA	NA	NA	NA
P11310	3.05126e+06	2.97671e+06	3.1643e+06	3.5523e+06	3.07843e+06	1.65317e+06	2.76467e+06	2.12129e+06	3178672	2.32623e+06	1.03628e+06	901630	1.29642e+06	760085	1563749	NA	NA	NA	NA	NA
P11310,Q15800	9462.59	NA	NA	NA	13047.6	NA	NA	NA	NA	NA	NA	NA	NA	NA	NA	NA	NA	NA	NA	NA
P11387	2.55743e+06	2.61637e+06	2.26078e+06	2.51593e+06	2.0197e+06	2.26502e+06	1.99297e+06	2.10985e+06	1.94634e+06	1.95176e+06	797496	708011	858236	709249	1.06277e+06	38541.5	38541.5	28433.2	58215.6	34677.6
P11387,Q969P6	575760	596014	618152	397725	553736	375677	164069	NA	352763	360993	143034	NA	NA	115948	140802	NA	NA	NA	NA	NA
P11388	85703.3	87835.1	53084.9	127057	44833.8	72261.4	97175.8	74790	71287.5	93413.8	28841.8	35244.7	20195.9	56240.2	116616	NA	NA	NA	NA	NA
P11388,Q02880	87292.4	88020.3	58912.6	NA	52430.6	NA	33650.6	53720.8	NA	NA	NA	NA	NA	NA	NA	NA	NA	NA	NA	NA
P11413	1.54391e+07	1.58154e+07	1.53529e+07	1.59581e+07	1.41206e+07	14569235	1.09202e+07	1.29335e+07	1.289e+07	1.15307e+07	1.02075e+07	7.05855e+06	1.00062e+07	6.88034e+06	9.28913e+06	861253	861253	201897	66899.8	240224
P11441	1.12042e+06	1529586	1681977	1.67206e+06	1.5311e+06	1.15619e+06	1.11431e+06	1.3561e+06	1.29018e+06	1.18266e+06	484898	614558	535625	642909	1.00039e+06	NA	NA	NA	NA	NA
P11474	17523.2	8359.26	41173.4	19492.2	NA	17978.6	NA	12887.1	8302.65	NA	15166.1	7323.59	13326.6	5832.93	NA	NA	NA	NA	NA	NA
P11498	1.43463e+06	1.38706e+06	477044	458051	411554	778836	281336	347949	287736	252843	293637	99730.3	146518	97337	66361.9	NA	NA	NA	NA	NA
P11532	42932.1	NA	47583.8	NA	NA	33747.6	NA	NA	NA	NA	NA	NA	NA	NA	NA	NA	NA	NA	NA	NA
P11586	1.00974e+07	9.97815e+06	1.05e+07	9.81103e+06	8.95556e+06	7.25778e+06	7.50537e+06	8.83754e+06	7.51328e+06	7.16144e+06	3.96277e+06	3.83414e+06	5.40896e+06	3.57225e+06	4.67766e+06	60398.4	60398.4	132055	NA	82550.1
P11717	3.9537e+06	3.40813e+06	3.25406e+06	3.07356e+06	3.54078e+06	2.39166e+06	1.88482e+06	2.63978e+06	1.93126e+06	2.52123e+06	1.13065e+06	717654	1.07371e+06	753018	1.44599e+06	NA	NA	NA	NA	66306.6
P11766	5.1997e+06	5.75639e+06	6.20192e+06	3.96972e+06	5.78602e+06	3.19439e+06	2.3034e+06	3.82867e+06	3428456	3.48654e+06	2.70013e+06	2.33465e+06	2.79167e+06	1.38848e+06	1.81831e+06	46069.6	46069.6	141765	NA	NA
P11802	80910.6	214968	400561	136234	251388	115857	150402	178712	114008	145281	NA	75785.1	103730	85834	NA	NA	NA	NA	NA	NA
P11908	681518	590279	617122	532736	586709	636419	287601	647335	160864	585228	456921	347297	504715	NA	153085	42559	42559	NA	NA	NA
P11908,P60891	566734	538880	532518	532374	486128	576588	474748	538118	494214	474931	469077	131284	435622	376025	401639	NA	NA	85845.7	NA	40915.2
P11940	4.31418e+06	4.46435e+06	4.58221e+06	4.56806e+06	4.48743e+06	4.0074e+06	3.90748e+06	4.32662e+06	3.9576e+06	4.29834e+06	2.90239e+06	2.51073e+06	3.3703e+06	2.77558e+06	3.18796e+06	NA	NA	17380.1	NA	32647.3
P11940,Q13310	605319	432666	552071	609803	434922	236984	88121.2	542046	407153	410772	88859.4	77202.6	289753	NA	82374.2	NA	NA	NA	NA	NA
P11940,Q9H361	871625	929288	906266	968600	931211	682426	679092	667288	584750	900112	506045	472441	587596	557250	632504	NA	NA	NA	NA	NA
P12004	1.55882e+07	1.7469e+07	1.74564e+07	17302732	1.6027e+07	1.16302e+07	1.27091e+07	1.34528e+07	13774415	1.18304e+07	5.66997e+06	8.25528e+06	9890801	8805221	7.54001e+06	817976	817976	1.22085e+06	NA	390234
P12036,Q8N1N4,Q7RTS7,Q86Y46,P48668,P04259,P02538,P13647,Q01546,P35908,O95678	NA	NA	NA	NA	NA	NA	NA	NA	NA	20770.7	NA	NA	NA	NA	NA	NA	NA	NA	NA	NA
P12074	NA	69261.2	NA	70990.4	62265.2	NA	NA	NA	NA	NA	NA	NA	NA	NA	50335.2	NA	NA	NA	NA	NA
P12081	4.24453e+06	4.43586e+06	4.87499e+06	4.75253e+06	4.69508e+06	3.45831e+06	3.47244e+06	4.20683e+06	3.18383e+06	3.13616e+06	2.17912e+06	1.26165e+06	1.75728e+06	1.82984e+06	2.14821e+06	NA	NA	31619.6	NA	19877.7
P12109	104726	111078	NA	NA	NA	NA	NA	NA	NA	NA	NA	NA	NA	NA	NA	NA	NA	NA	NA	NA
P12111	NA	NA	NA	NA	29096.2	NA	153738	NA	NA	33031.9	NA	NA	NA	NA	NA	NA	NA	NA	NA	NA
P12235	315638	222591	NA	233763	198370	187787	188254	NA	174460	182086	NA	123602	NA	NA	138487	NA	NA	NA	NA	NA
P12236	1.60449e+06	1.45401e+06	1.40907e+06	1.77933e+06	1.68449e+06	1.24374e+06	1.15639e+06	1.33316e+06	1.23072e+06	1.33904e+06	258802	822816	983531	861029	997088	NA	NA	NA	NA	NA
P12236,P05141	4.32656e+06	4.24172e+06	4.80815e+06	4.69258e+06	4497257	4.17439e+06	3.90587e+06	4.65025e+06	4.18265e+06	4.38995e+06	2.74095e+06	2.8188e+06	3.15755e+06	2.87195e+06	3.56713e+06	NA	NA	NA	NA	358388
P12236,P05141,P12235	1.59938e+06	835539	1.632e+06	1.73191e+06	805088	1.53189e+06	416995	1.50135e+06	1.55919e+06	724672	453328	356732	656823	576075	617763	NA	NA	NA	NA	NA
P12236,P12235	928132	952808	955208	964682	968198	880067	878829	933080	902667	949792	519672	738394	840130	749232	846695	245850	245850	NA	NA	303563
P12236,P12235,P05141	1.69661e+06	1.81428e+06	1.73599e+06	1.8624e+06	1.65612e+06	1603210	1.63388e+06	1649005	1.59779e+06	1.70439e+06	888918	1.00297e+06	192040	72323	160554	NA	NA	NA	NA	NA
P12259	165549	541063	678371	728549	588169	158614	537530	641120	644039	545528	129746	421427	606149	203968	226022	NA	NA	NA	NA	NA
P12268	1.58623e+07	16756898	1.7903e+07	1.79036e+07	1.60518e+07	1.41063e+07	1.237e+07	1.48808e+07	1.34572e+07	1.48548e+07	7829238	8532212	9.45676e+06	8.86272e+06	1.13646e+07	305255	305255	662471	488610	1.06828e+06
P12268,P20839,O75694	172475	191227	196212	205432	180578	NA	153553	173377	NA	158664	NA	96379.9	NA	NA	NA	NA	NA	NA	NA	NA
P12270	1.4234e+07	1.53328e+07	1.46858e+07	1.57204e+07	1.4368e+07	1.12724e+07	1.23117e+07	1.21475e+07	1.11815e+07	1.28492e+07	8.16105e+06	5411527	7.84962e+06	6.29616e+06	8.12609e+06	644743	644743	564011	435313	372549
P12270,Q14789,Q15019	NA	244894	229260	234327	245918	NA	NA	208803	NA	NA	NA	NA	NA	NA	NA	NA	NA	NA	NA	NA
P12277	31882025	29355822	33619472	33513659	27127106	29859663	27263210	32110623	29742253	26602947	24903149	20155434	25779672	20681926	22178375	NA	NA	1085280	569849	1811446
P12277,P06732	NA	NA	NA	20791.1	67995.3	NA	NA	NA	NA	NA	NA	NA	NA	NA	NA	NA	NA	NA	NA	NA
P12429	291679	215659	526572	365609	362882	124359	188231	119881	285373	118983	68402.2	61817.7	57311.5	56534.1	NA	NA	NA	NA	NA	NA
P12532	105445	187689	NA	NA	NA	32572.7	93170.1	100654	106477	NA	NA	NA	NA	NA	NA	NA	NA	NA	NA	NA
P12532,P12277,P17540	810519	887441	883204	885657	817736	775196	813468	853734	819867	792797	671235	668790	737432	688823	690365	251738	251738	NA	NA	NA
P12532,P17540	41434.1	NA	NA	90947.8	NA	NA	NA	NA	NA	NA	NA	NA	NA	NA	51937.5	NA	NA	NA	NA	NA
P12694	180575	NA	NA	NA	NA	NA	NA	NA	33515.7	22500.6	NA	NA	NA	NA	NA	NA	NA	NA	28910	NA
P12755	NA	24768.7	15564.4	NA	29755	NA	NA	NA	NA	4654.53	NA	NA	16913.6	NA	4606.36	NA	NA	NA	NA	NA
P12814	3.68283e+06	4.44595e+06	4.021e+06	4.44432e+06	4.16433e+06	2.64771e+06	2.69124e+06	3.45414e+06	2.89058e+06	2.47884e+06	826646	671474	1.55777e+06	1.11959e+06	1.18319e+06	NA	NA	53124.5	30424.5	NA
P12814,O43707	4.54593e+06	4.77171e+06	4.81531e+06	4884581	4.52193e+06	4.40092e+06	4.37741e+06	4.68163e+06	4.41743e+06	4.40258e+06	3.65462e+06	3.05747e+06	3.37565e+06	3.1996e+06	3.5699e+06	399061	399061	419596	12800.2	473794
P12829	3.48081e+06	2.94635e+06	3.76776e+06	3.6861e+06	2.65125e+06	3.38084e+06	2.72877e+06	3.36165e+06	3.332e+06	2.61503e+06	2.66202e+06	1.99218e+06	2.89085e+06	2.39645e+06	2.07874e+06	245124	245124	46637.7	NA	NA
P12829,P05976	216325	229579	207605	217135	NA	NA	NA	NA	192813	NA	NA	NA	NA	134064	NA	NA	NA	NA	NA	NA
P12829,P08590	490778	544154	545637	531062	558357	458893	502176	522387	480086	546789	NA	392484	438914	377429	466284	NA	NA	NA	NA	NA
P12931	NA	NA	NA	NA	122146	NA	NA	NA	NA	NA	NA	NA	NA	NA	121333	NA	NA	NA	NA	NA
P12931,P07948,P08631,P07947	138298	134348	141358	160083	145978	126190	110603	128234	137463	130587	NA	NA	NA	NA	NA	NA	NA	NA	NA	NA
P12955	211222	386249	342719	305275	236303	NA	117514	118051	NA	113929	NA	NA	33202.3	NA	NA	NA	NA	NA	NA	NA
P12956	1.82287e+07	1.88789e+07	1.95124e+07	2.011e+07	1.76274e+07	1.6852e+07	1.50792e+07	1.74169e+07	1.54971e+07	1.61049e+07	1.22627e+07	1.10631e+07	1.36819e+07	9.63986e+06	1.12322e+07	105227	105227	575947	353348	355420
P13010	2.07356e+07	2.07097e+07	2.19535e+07	21298351	1.94162e+07	1.72241e+07	1.69456e+07	2.0628e+07	1.76863e+07	1.76771e+07	1.18826e+07	8.24369e+06	1.32483e+07	9.92314e+06	9.04614e+06	1.29119e+06	1.29119e+06	1.03608e+06	247801	331732
P13073	4.21801e+06	4.41564e+06	4.35572e+06	4.59751e+06	4.41277e+06	4.0305e+06	3.81219e+06	3.97716e+06	3.81408e+06	4.17012e+06	3.10453e+06	2.64557e+06	3.11321e+06	2.67176e+06	3.06158e+06	NA	NA	335660	201903	312074
P13224	NA	220637	220194	NA	207410	NA	NA	217726	NA	NA	NA	NA	NA	NA	NA	NA	NA	NA	NA	NA
P13284	78059.3	72398.5	138890	136859	64999.8	NA	50366.9	67601.6	50360.7	NA	57943	NA	64841.5	30705.6	NA	NA	NA	NA	NA	NA
P13473	1.11681e+06	1134842	719816	724603	627952	223908	922662	599734	638571	610142	178158	472220	323166	413011	436164	NA	NA	NA	NA	NA
P13489	9.03644e+06	9.9653e+06	1.06507e+07	1.04225e+07	9.30559e+06	8.34957e+06	8.57678e+06	9.93093e+06	7.98208e+06	8.3849e+06	5727369	5.74148e+06	7.38402e+06	4.93364e+06	6.32373e+06	258516	258516	445690	NA	255465
P13521	NA	NA	NA	NA	46677.9	NA	NA	NA	NA	NA	NA	NA	NA	NA	NA	NA	NA	NA	NA	NA
P13598	53806.6	50462.8	150864	159170	303610	NA	NA	142456	44000.9	300487	NA	NA	NA	36645	37707.8	NA	NA	NA	NA	19322
P13637,P05023	903129	998967	953643	1.02456e+06	1056951	759326	788659	679893	791988	246794	620887	457289	464545	592482	687888	NA	NA	NA	NA	NA
P13637,P50993,P05023	649636	634626	590738	684197	532179	619048	383882	551781	407073	512519	453906	143792	535068	132813	279204	NA	NA	NA	NA	NA
P13639	147117040	1.52321e+08	1.66266e+08	1.65916e+08	1.42617e+08	134958966	139055880	1.55853e+08	145878740	1.35241e+08	1.09747e+08	9.78559e+07	1.0725e+08	1.02932e+08	1.08993e+08	8.81305e+06	8.81305e+06	6.3606e+06	665393	4.8436e+06
P13645	395910	347536	346658	329847	403481	229846	266278	266949	253255	304430	47988.5	60790.7	128369	57113.1	109365	NA	NA	NA	NA	NA
P13667	7.97592e+06	8.22279e+06	8.52845e+06	8.50809e+06	7.89956e+06	5.96758e+06	6.29566e+06	7.59858e+06	6.93802e+06	7.24135e+06	4.6347e+06	3.24087e+06	5.04642e+06	3.73518e+06	5.38979e+06	302650	302650	241547	NA	46346.3
P13667,P30101	314322	NA	NA	NA	264813	NA	NA	NA	NA	NA	NA	NA	NA	NA	NA	NA	NA	NA	NA	NA
P13671	NA	NA	14051.7	NA	NA	NA	NA	NA	NA	NA	NA	NA	NA	NA	NA	NA	NA	NA	NA	NA
P13674	30333.2	37505.2	25280.8	NA	31142.4	31675.7	66994.7	40553.2	NA	28354.3	NA	NA	NA	NA	32286.8	NA	NA	NA	NA	NA
P13693	4.04656e+06	4016174	4.0228e+06	4.02954e+06	3.25084e+06	3.79576e+06	3.74042e+06	3.99357e+06	3.76321e+06	2.86097e+06	2.03933e+06	2.43421e+06	2.79354e+06	2.46057e+06	2.50072e+06	NA	NA	NA	NA	438651
P13716	NA	79603.5	30832	43990.6	28162.9	40409.8	41057.7	30211.2	NA	31009	NA	NA	NA	NA	NA	NA	NA	NA	NA	NA
P13796	1.57187e+07	1.53675e+07	1.65885e+07	1.60054e+07	1.42514e+07	1.29836e+07	1.29246e+07	1.5026e+07	1.25841e+07	1.14019e+07	9.29498e+06	9.32891e+06	1.21481e+07	8.24503e+06	9.5752e+06	99150.4	99150.4	282678	NA	301371
P13796,P13797	316839	320863	296538	334731	322516	303798	294122	290044	296861	304940	240515	226084	244163	210314	251948	NA	NA	NA	NA	NA
P13797	NA	NA	NA	NA	NA	NA	NA	NA	NA	90692.8	NA	NA	NA	NA	NA	NA	NA	NA	NA	NA
P13797,P13796	2482029	2593762	2584488	2515095	2413583	2393581	2096913	2513315	2309584	2347054	1656684	1552845	2016496	1731869	2002962	NA	NA	NA	NA	NA
P13797,P13796,Q14651	378634	422675	407625	415019	420492	353876	377983	388010	367348	397887	NA	285463	301438	255546	313191	NA	NA	NA	NA	NA
P13797,Q14651	28202.4	NA	27693.5	58933.8	NA	59637.5	NA	NA	NA	NA	NA	NA	NA	NA	NA	NA	NA	NA	NA	NA
P13797,Q14651,P13796	1.66781e+06	1.80241e+06	1.8081e+06	1.85876e+06	1.70613e+06	1.56838e+06	1.63078e+06	1.71516e+06	1.62743e+06	1.64096e+06	770299	1.03408e+06	1.17915e+06	965240	1.13306e+06	NA	NA	NA	NA	NA
P13798	2.51682e+06	2.77732e+06	3035951	2.78738e+06	2.57357e+06	2.01887e+06	1.87264e+06	2.77019e+06	2.41156e+06	2.08422e+06	831051	955042	1.06672e+06	1.37493e+06	1.61566e+06	NA	NA	89285.1	57949.1	93007.2
P13804	5.43587e+06	6.09102e+06	6.38194e+06	5.91555e+06	5.65419e+06	4.77038e+06	4.54264e+06	6.19739e+06	4.48822e+06	5.03166e+06	3.82557e+06	3.1668e+06	4.43765e+06	3.11581e+06	3.44211e+06	136648	136648	504694	721.818	63395.1
P13807	NA	61664.6	66445.2	NA	167567	87026	56391.3	64757.4	41354.8	138659	NA	NA	47621.1	NA	49023.5	NA	NA	NA	NA	NA
P13861	1354954	1325926	1.40651e+06	1.26118e+06	1157932	720659	819455	629451	863063	771341	660937	292969	166512	588154	417082	NA	NA	NA	NA	NA
P13929	NA	NA	47454.1	NA	NA	NA	49866.9	NA	NA	NA	NA	NA	NA	NA	NA	NA	NA	NA	NA	NA
P13929,P06733	9961270	10558584	10731950	11298767	10916965	9645216	9840243	10467426	10509836	10743368	8386040	8223310	9018609	8290156	9364006	NA	NA	NA	NA	NA
P13984	546230	681386	771368	747130	512288	447031	174133	550073	430781	445074	345984	126296	381171	182277	354365	NA	NA	25916.8	NA	NA
P13987	438422	458770	548765	568258	434909	357438	346818	420379	334210	378540	82042.8	NA	86833.2	NA	263762	NA	NA	NA	NA	NA
P13995	985435	1.00951e+06	1.15671e+06	1.09734e+06	916929	954591	756222	619718	781751	743405	294679	426503	508700	514157	566933	37233.9	37233.9	NA	NA	NA
P14136	811666	NA	NA	NA	NA	NA	NA	NA	NA	NA	NA	NA	NA	NA	NA	NA	NA	NA	NA	NA
P14174	11320723	11497327	13080587	11687620	11056508	10881532	5022602	12528793	10660905	10646968	7603160	3778107	9610318	7647724	4002345	NA	NA	NA	NA	NA
P14209	34080.3	38523.5	39255.6	40008.4	38827	30352.8	NA	32716.5	NA	35898.4	NA	NA	23686.9	NA	NA	NA	NA	NA	NA	NA
P14314	3.47808e+06	3.6617e+06	3.66163e+06	3.7314e+06	3.42066e+06	3.1292e+06	2.75806e+06	3.37673e+06	3.23873e+06	3.41586e+06	1.74428e+06	1.89283e+06	2.31973e+06	1.73715e+06	2.27273e+06	143796	143796	184390	115148	305384
P14317	782092	824798	904999	865890	913412	602599	506449	571637	445747	644231	304763	336099	362273	301125	366530	17791	17791	NA	NA	NA
P14324	3633525	3796211	3851444	3916826	3650690	3443184	2955833	3709168	3277606	3139497	2595573	2062375	1830483	2064374	2246124	NA	NA	NA	NA	NA
P14373	319705	276072	192257	546684	365820	175058	37190.5	219676	379650	145139	NA	28587	NA	130895	38592.7	NA	NA	NA	160775	NA
P14406	1.51345e+06	1.62746e+06	1.57687e+06	1.5962e+06	1.53857e+06	1.41334e+06	1.49246e+06	1.5136e+06	552168	1.47866e+06	408683	405629	435292	376563	431408	120367	120367	NA	NA	NA
P14550	2.20446e+06	2.40581e+06	2.6012e+06	2.50321e+06	2.44777e+06	2.11347e+06	2149997	2.01926e+06	1.88011e+06	2.27928e+06	905714	770299	692325	869806	1.11484e+06	NA	NA	100240	NA	83973.2
P14550,P15121	136799	144080	139996	153271	147991	132182	NA	NA	132648	142949	NA	NA	NA	90741.7	121056	NA	NA	NA	NA	NA
P14550,Q96JD6	NA	165772	NA	NA	NA	NA	NA	NA	NA	NA	NA	NA	NA	NA	NA	NA	NA	NA	NA	NA
P14618	2.99149e+07	3.3095e+07	32433552	3.44421e+07	3.26661e+07	2.57855e+07	2.5614e+07	3.00419e+07	2.74283e+07	2.92918e+07	1.9246e+07	1.74322e+07	2.15658e+07	1.69647e+07	2.09116e+07	1767777	1767777	1.07435e+06	948741	2.29082e+06
P14618,P30613	2735687	2919752	2916441	2986034	2788045	2605475	2650485	2864448	2774965	2718795	1954739	1863051	2247299	1973217	2162341	NA	NA	NA	NA	NA
P14625	1.66857e+07	1.6948e+07	16074406	1.75191e+07	1.65491e+07	1.59301e+07	1.32745e+07	1.47175e+07	1.39415e+07	1.35221e+07	1.09701e+07	7.87547e+06	1.01145e+07	8.27043e+06	8.98676e+06	371408	371408	419620	281464	406896
P14625,Q58FF3	1.29166e+06	1.34234e+06	1.308e+06	1.39763e+06	1.35812e+06	1.00786e+06	1.0474e+06	1.07608e+06	1.23616e+06	1.31933e+06	643392	82086.4	638232	758316	872369	NA	NA	NA	NA	NA
P14635	440701	449365	268389	493720	206979	213539	71914.2	78563.7	241520	189603	130678	179124	NA	NA	69090	NA	NA	NA	NA	52342.8
P14649	91598.9	104250	93184.9	44187.2	44585.5	41641.2	40668.3	42824.8	94353	NA	NA	NA	NA	NA	NA	NA	NA	NA	NA	NA
P14649,P60660	495176	538537	546699	544346	516305	470956	494717	534147	505237	510639	379483	382057	460462	378877	438622	NA	NA	NA	NA	NA
P14678	226908	266161	264536	253160	249664	207309	237585	244453	225076	238799	160297	178612	202466	168965	NA	NA	NA	NA	NA	NA
P14678,P63162	593074	630017	706524	NA	713829	542414	NA	NA	NA	NA	NA	NA	NA	NA	NA	NA	NA	NA	NA	NA
P14735	2.78693e+06	3.14732e+06	3.25464e+06	3.04013e+06	3.16226e+06	2.05004e+06	2.01883e+06	1.83518e+06	1.78061e+06	2.29365e+06	756306	803096	1.01162e+06	318168	577238	NA	NA	28971.8	NA	NA
P14780	NA	NA	NA	NA	NA	NA	NA	NA	NA	NA	NA	NA	24298.4	NA	NA	NA	NA	NA	NA	NA
P14854	3.44698e+06	3.55235e+06	3.14987e+06	3.30769e+06	3.45241e+06	3.03921e+06	2.82151e+06	3.09024e+06	2852157	3.41455e+06	1.88898e+06	1.76058e+06	1.58699e+06	1.95694e+06	2499221	320943	320943	NA	NA	365548
P14859	61872.3	45420.1	67841.6	48309.8	47985	59775.1	42246.3	NA	111959	NA	NA	NA	36059.4	NA	NA	NA	NA	NA	NA	NA
P14866	1.69587e+07	1.7213e+07	1.65658e+07	1.59728e+07	1.63965e+07	1.49387e+07	1.44266e+07	1.30293e+07	1.3906e+07	1.54314e+07	8.08163e+06	9.73322e+06	1.06771e+07	8.51113e+06	1.01143e+07	278471	278471	94294.6	NA	159604
P14866,Q8WVV9	1212176	NA	1260264	1361837	NA	NA	NA	NA	NA	NA	NA	NA	NA	NA	NA	NA	NA	NA	NA	NA
P14868	1.36023e+07	1.57506e+07	1.65421e+07	1.50348e+07	1.56278e+07	1.08904e+07	1.10839e+07	14818730	12864378	1.26637e+07	7.06353e+06	7.38704e+06	8.00238e+06	8.40112e+06	9.24143e+06	NA	NA	306621	194021	132012
P14923	161787	119010	220507	163196	110422	53481.6	52599.3	122008	67053.2	130390	46322.7	NA	25127.1	NA	90583	NA	NA	NA	NA	NA
P14923,P35222	50743.1	NA	80563.7	51607.5	77441.3	49378.3	NA	27311.8	NA	27658.9	NA	NA	15660.1	NA	NA	NA	NA	NA	NA	NA
P14927	1.09462e+06	1.09363e+06	1.12894e+06	1.10953e+06	1.09389e+06	969444	992256	1.0853e+06	1.00443e+06	655101	516449	324512	559596	324808	391900	NA	NA	NA	NA	NA
P15056	19402.8	NA	74224	23548.6	51288.3	64088	48672.1	42306.8	58191.3	NA	NA	NA	NA	NA	NA	NA	NA	NA	NA	NA
P15056,P10398,P04049	109677	112724	117191	107103	93800.4	NA	100321	102745	90843.8	87263.6	65260.8	59037.3	NA	NA	66148.6	NA	NA	NA	NA	NA
P15088	NA	NA	NA	NA	NA	NA	NA	NA	NA	NA	NA	NA	96044.4	NA	NA	NA	NA	NA	NA	NA
P15104	876252	766046	908155	889138	848375	821613	340785	751688	787573	457254	378558	244052	411635	230018	113365	NA	NA	35162.2	NA	NA
P15121	28424	NA	NA	38606.5	161519	NA	NA	NA	NA	NA	NA	NA	NA	NA	NA	NA	NA	NA	NA	NA
P15121,P14550	136799	143729	139996	153271	147991	NA	NA	NA	132648	142949	NA	NA	NA	90741.7	121056	NA	NA	NA	NA	NA
P15144	NA	NA	NA	NA	35596.3	NA	NA	NA	NA	NA	NA	NA	NA	NA	29479.8	NA	NA	NA	NA	NA
P15151	NA	NA	NA	NA	1844.32	NA	NA	NA	NA	1921.72	NA	NA	NA	NA	1847.55	NA	NA	NA	NA	NA
P15153	699581	706969	686724	681867	667598	629838	417884	646198	589978	437705	335202	201068	332032	415537	NA	NA	NA	NA	NA	NA
P15169	NA	NA	NA	NA	NA	NA	NA	NA	NA	NA	NA	NA	NA	NA	20901.8	NA	NA	NA	NA	NA
P15170	3841941	3390705	3531633	2654096	3399852	2085921	3640604	3824664	1682397	3291977	1671608	2664236	2213481	1307963	2626689	NA	NA	NA	NA	NA
P15170,Q8IYD1	581053	614465	603510	636844	596364	546958	547294	574930	557793	111372	399413	NA	85876.2	NA	NA	NA	NA	NA	NA	NA
P15311	6.96476e+06	6.83999e+06	7.28867e+06	6.99971e+06	6.34289e+06	5.67841e+06	5.84071e+06	6.35821e+06	5.63721e+06	5.73376e+06	3.36157e+06	3.75934e+06	4573411	3.4664e+06	3.924e+06	113361	113361	185095	233557	NA
P15311,Q5TZA2	1.27144e+06	1368235	1.37933e+06	1.47449e+06	1.35428e+06	1.2225e+06	1.22849e+06	1297505	1286660	1.32121e+06	958065	855224	948673	NA	1.05773e+06	NA	NA	NA	NA	NA
P15313	NA	62773.1	103374	NA	NA	NA	NA	NA	NA	NA	NA	NA	25582.8	NA	NA	NA	NA	NA	NA	NA
P15313,P21281	557175	592677	563548	465815	417176	442250	447454	552272	398837	408121	386358	359544	473355	326846	357493	149714	149714	NA	NA	140324
P15336	NA	NA	23523.2	NA	NA	20061.3	NA	NA	NA	NA	NA	NA	NA	14946	NA	NA	NA	NA	NA	NA
P15374	1.75964e+06	2.33525e+06	2.01351e+06	2.32883e+06	1.8376e+06	1.6051e+06	1.11912e+06	1264382	1.50295e+06	1.31627e+06	1.20523e+06	700034	935981	834420	1.01593e+06	102144	102144	NA	74059.3	NA
P15407	NA	NA	NA	NA	NA	NA	NA	10035	NA	NA	NA	NA	8694.09	NA	NA	NA	NA	NA	NA	NA
P15408	NA	6572.3	NA	NA	NA	NA	NA	NA	NA	NA	NA	NA	NA	NA	NA	NA	NA	NA	NA	NA
P15498	NA	44577.7	23181	NA	NA	NA	NA	NA	NA	NA	NA	NA	NA	NA	NA	NA	NA	NA	NA	NA
P15529	61823.7	175374	NA	51317.9	64837.3	NA	149062	NA	NA	NA	NA	NA	NA	NA	NA	NA	NA	NA	NA	NA
P15531	9987725	10426535	10279415	10747866	9844634	6207522	7285041	9839530	6464444	6385636	3157979	2767677	6063104	4416689	5413282	NA	NA	NA	NA	NA
P15559	340015	657814	765495	788583	402020	323738	573758	626115	363059	599607	276646	234495	297780	248219	284474	NA	NA	NA	NA	NA
P15586	274378	300128	436832	367585	293301	172674	196306	278589	264846	278423	78812.4	144196	154732	145452	76386.7	NA	NA	NA	NA	NA
P15735	75901.4	19697.6	69052.1	37931.6	NA	NA	NA	NA	36142.8	NA	NA	NA	34462.7	NA	NA	NA	NA	NA	NA	NA
P15822	NA	NA	NA	NA	NA	9989.98	NA	NA	NA	2795.47	NA	NA	NA	15612.9	NA	NA	NA	NA	NA	NA
P15880	2.11437e+07	2.23201e+07	2.21219e+07	2.2499e+07	2.07278e+07	1.90901e+07	2.02808e+07	2.15197e+07	2.01984e+07	1.99442e+07	1.32181e+07	1.29231e+07	1.71945e+07	1.36384e+07	1.42244e+07	466917	466917	1.202e+06	451043	1.09897e+06
P15923	118941	96670	126641	38561.2	145383	31895.2	65776.2	35938.4	35218.7	121244	56054.3	28955.6	28350.9	24950.6	28472.5	NA	NA	NA	NA	NA
P15924	1.84723e+06	1.87266e+06	113451	19137.8	1.86139e+06	NA	NA	89278.4	30928.7	NA	NA	NA	NA	NA	NA	34616.4	34616.4	NA	NA	NA
P15927	2.22197e+06	1.95547e+06	2.54496e+06	2.17521e+06	2.30767e+06	1.86419e+06	1.19858e+06	2.26579e+06	1.75209e+06	1.65684e+06	1.00581e+06	767877	1.35386e+06	723339	846994	127381	127381	NA	NA	NA
P15954	573195	NA	583067	622008	616876	537386	NA	537870	NA	587186	405164	NA	NA	NA	NA	NA	NA	NA	NA	NA
P16035	NA	NA	NA	NA	NA	NA	NA	142694	NA	NA	NA	NA	NA	NA	NA	NA	NA	NA	NA	NA
P16083	515892	520725	499946	972961	505704	564177	384576	318133	322753	728923	228441	144388	335983	113364	293610	NA	NA	NA	NA	NA
P16104	95244.7	93513.7	91702.4	106191	100198	NA	76745.6	85708	NA	94530.3	NA	NA	NA	NA	NA	NA	NA	NA	NA	NA
P16104,Q8IUE6,Q96QV6	2.82646e+06	2.97113e+06	2.87215e+06	2729090	2.28328e+06	2.78116e+06	540967	2812970	2.46737e+06	2254213	2.41251e+06	450358	2.41018e+06	1.88539e+06	1.97592e+06	NA	NA	NA	NA	NA
P16104,Q96QV6	NA	364135	NA	NA	NA	NA	342458	NA	NA	NA	NA	NA	NA	NA	NA	NA	NA	NA	NA	NA
P16104,Q9BTM1,Q7L7L0,Q16777,Q8IUE6,Q6FI13,P0C0S8,Q99878,Q96KK5,P20671,Q93077,Q96QV6,P04908	6.16792e+07	6.41766e+07	6.52993e+07	6.53509e+07	5.9772e+07	6.11947e+07	6.18311e+07	6.47483e+07	6.19773e+07	5.9789e+07	5.40953e+07	5.07296e+07	5.72548e+07	4.90228e+07	5.34434e+07	15077.9	15077.9	NA	8.90949e+06	NA
P16150	993308	1.05988e+06	1.01422e+06	1.02877e+06	993160	307478	580758	925798	864962	930612	NA	318048	401391	324220	415976	NA	NA	NA	NA	NA
P16152	902445	839470	986457	1008214	1.04476e+06	731819	318983	969606	552628	761652	393622	192217	555895	181951	336315	NA	NA	NA	NA	NA
P16152,O75828	42043.3	NA	35983.6	NA	NA	NA	NA	NA	NA	NA	NA	NA	NA	NA	NA	NA	NA	NA	NA	NA
P16157	3.08235e+06	2.7419e+06	3.09129e+06	3.28749e+06	2.97742e+06	2.52592e+06	2.4659e+06	2.98124e+06	2.24871e+06	2.46695e+06	1.35838e+06	1.19545e+06	1.85093e+06	1.17524e+06	1.83924e+06	NA	NA	53512.9	NA	33859.6
P16157,Q12955	NA	NA	NA	NA	81770.2	NA	NA	NA	NA	72805.1	NA	NA	NA	NA	NA	NA	NA	NA	NA	NA
P16219	68627.7	101786	103337	142621	112849	NA	NA	NA	96343.9	54057.8	211299	35869.1	NA	NA	NA	NA	NA	NA	NA	NA
P16220	74934.9	90972.7	94050.7	88908.9	76739	NA	80207.8	85209.4	78956.2	70034.1	52421.9	NA	NA	60082.8	53463.8	NA	NA	NA	NA	NA
P16278	781572	720202	832318	1.05817e+06	928897	537002	772579	769046	633178	815618	491036	49428.7	439929	75555.2	386976	61616.3	61616.3	NA	NA	NA
P16284	NA	NA	NA	NA	NA	NA	NA	NA	NA	NA	NA	NA	NA	NA	NA	NA	NA	107008	NA	NA
P16298	NA	NA	NA	NA	27797.9	NA	NA	NA	NA	NA	NA	NA	NA	NA	NA	NA	NA	NA	NA	NA
P16333	130151	258134	304437	199574	97934.4	122453	165570	234856	43206.4	NA	NA	36626.7	45769.5	36589.9	NA	NA	NA	NA	NA	NA
P16333,O43639	106690	108429	108690	102143	116694	98572.4	107921	111673	NA	111818	NA	NA	NA	NA	NA	NA	NA	NA	NA	NA
P16383	NA	NA	24308.1	NA	NA	NA	NA	21800.8	NA	NA	NA	19310.7	19700.7	NA	NA	NA	NA	NA	NA	NA
P16401	653525	691920	684685	694512	577262	613580	315987	335377	354010	318382	236854	236660	NA	242810	60226	NA	NA	NA	NA	NA
P16402,P16403,P10412	2122849	2363868	2355783	2506073	2400006	2060533	NA	NA	NA	NA	NA	NA	NA	NA	NA	NA	NA	NA	NA	NA
P16403	22289.7	17942.5	21088	20861.4	19311	18193	16266.5	20398.7	NA	19109.9	14328.2	14193.8	17491	NA	NA	NA	NA	NA	NA	NA
P16422	23592.2	23104.8	23514.1	27015.5	23895.8	24947	21966	21108.1	20989.2	NA	NA	NA	NA	NA	NA	NA	NA	NA	NA	NA
P16615	NA	21447.4	NA	NA	24842.1	NA	16864.3	NA	NA	NA	NA	NA	NA	NA	NA	NA	NA	NA	NA	NA
P16615,O14983	38978.6	34991.5	39514.1	NA	36117.9	NA	32551.1	NA	189898	44160.4	NA	NA	248453	276422	179090	297629	297629	329005	225442	249796
P16615,Q93084	50834.7	46017.3	NA	NA	NA	NA	NA	NA	NA	NA	NA	NA	NA	NA	NA	NA	NA	NA	NA	NA
P16885	NA	9865.81	NA	NA	NA	NA	NA	NA	NA	NA	NA	NA	NA	NA	NA	NA	NA	NA	NA	NA
P16930	3335051	3314688	3304932	3394906	3161792	2386485	1673309	1802571	2025834	2007365	1444426	1230381	1479686	1387457	1507338	NA	NA	NA	NA	NA
P16949	16268165	17287830	17537962	17318535	16237177	15720960	15980383	16939285	15830430	15893333	12518358	11748784	13327361	11046166	13012722	NA	NA	NA	NA	NA
P16949,Q93045	2696904	3036046	2742660	3046081	2759428	2685364	2710200	2752511	2913751	2767087	2433635	2305980	2593470	NA	2539508	NA	NA	NA	NA	NA
P16989	1.06515e+06	1.06531e+06	1.21024e+06	1.32834e+06	1.25626e+06	966955	905061	1.0483e+06	927916	1.11169e+06	618450	686262	763765	377073	895279	119592	119592	116451	NA	15518.5
P16989,Q9Y2T7,P67809	6768589	7436758	7561101	7175876	7203471	6290672	6743189	7289187	5502816	6856909	3793916	3940549	4106097	3228080	4131420	NA	NA	NA	NA	NA
P17028	NA	58493.2	NA	53124.6	63319	NA	NA	NA	NA	NA	NA	NA	NA	NA	NA	NA	NA	NA	NA	NA
P17050	10811.6	8995.63	NA	9117.06	NA	10373.8	NA	NA	NA	6590.22	8004.97	NA	NA	NA	NA	NA	NA	NA	NA	NA
P17066,P08107	6221821	6605172	6662459	6909598	6233195	6096562	6096156	6534920	6472218	6175373	5208886	4704166	5631855	5033486	5417037	NA	NA	NA	NA	1292063
P17066,P54652,P11142	159463	146763	159489	135586	117070	88806.7	116007	140035	114132	108635	NA	NA	107883	77287.7	NA	NA	NA	NA	NA	NA
P17081,P60953	363788	376887	346277	370884	346099	342320	338341	335098	333796	337305	276882	244549	286890	260284	283411	NA	NA	NA	NA	NA
P17081,Q9H4E5,P84095,P60763,P15153,P63000,P60953	898281	995472	963847	1.00555e+06	911116	824451	862220	904730	878686	NA	596975	NA	688863	605245	NA	NA	NA	NA	NA	NA
P17096	6615142	7141166	6971004	7379248	6717222	6068685	6261468	6578029	6363249	6441436	4009437	3839102	4659372	3586291	4710482	NA	NA	NA	NA	NA
P17152	75206	170100	71786.2	181271	179566	73755.8	59871.9	76948.5	NA	67308.6	NA	NA	NA	NA	56693	NA	NA	NA	NA	NA
P17174	6.87652e+06	6.79833e+06	7.12262e+06	6.93208e+06	6.50477e+06	4.83899e+06	4.72735e+06	4.45346e+06	4.68176e+06	3.97865e+06	2.62422e+06	2.11632e+06	2.50398e+06	2.83931e+06	2.58527e+06	127553	127553	NA	52652.6	NA
P17252	70926.2	34061.9	117980	86333.6	170177	NA	NA	108114	37655.8	68162.5	NA	NA	35996.3	NA	NA	NA	NA	NA	NA	NA
P17252,P05129	68856.9	66284.8	NA	68354.3	NA	62763.2	NA	NA	62543.1	NA	NA	NA	NA	52503.8	NA	NA	NA	NA	NA	NA
P17252,P05771	520903	505781	198252	267413	192516	182997	363645	233637	233211	176579	143593	125084	138744	NA	138440	NA	NA	NA	NA	NA
P17480	2.2648e+06	2.1549e+06	2492775	2.4484e+06	2.42304e+06	1.44233e+06	1.26196e+06	1.26946e+06	1.71534e+06	1.74031e+06	654457	407043	962914	610908	670352	NA	NA	NA	NA	NA
P17516,P42330	NA	NA	42815	NA	NA	NA	NA	NA	NA	NA	NA	NA	NA	NA	NA	NA	NA	NA	NA	NA
P17516,P42330,P52895,Q04828	217030	233734	222980	220560	209054	185000	196157	202737	180150	186919	115343	113685	133908	102925	111245	NA	NA	NA	NA	NA
P17516,P42330,Q04828	168008	185365	177656	188543	184393	149994	154071	159162	155399	170328	96417.6	88135.7	105359	93482.9	111957	NA	NA	NA	NA	NA
P17516,P42330,Q04828,P52895	114931	113133	116549	102406	NA	NA	NA	115900	100964	NA	NA	NA	NA	86330.8	NA	NA	NA	NA	NA	NA
P17516,P52895,Q04828,P42330	NA	NA	73307.3	NA	48830.1	45330.3	NA	51967.9	NA	NA	NA	NA	NA	NA	NA	NA	NA	NA	NA	NA
P17535	95997	42626	43136.9	41445.1	101354	38685.7	NA	42059.3	38801.9	43171.9	34237.5	NA	36918.3	32464	37619.1	NA	NA	NA	NA	NA
P17544	NA	NA	NA	20651	NA	NA	NA	22416	NA	NA	NA	NA	NA	NA	NA	NA	NA	NA	NA	NA
P17568	204698	62488.6	195133	NA	175560	209108	57547.5	55991.8	58046.3	174302	NA	NA	44455.4	42803.9	NA	NA	NA	NA	NA	NA
P17612	264237	262692	258873	164701	241196	253913	144690	250840	139454	233629	89071.4	116297	118899	NA	206787	NA	NA	NA	NA	NA
P17612,P22612	NA	NA	109770	NA	NA	NA	NA	NA	NA	NA	NA	NA	NA	NA	NA	NA	NA	NA	NA	NA
P17655	2.77775e+06	2.95389e+06	2.7353e+06	2.47239e+06	2.63672e+06	2.21269e+06	1.69693e+06	1.8045e+06	1.55757e+06	2.16356e+06	969486	810930	766092	479431	1.00284e+06	NA	NA	NA	NA	NA
P17661	499058	515640	509864	NA	473545	445934	430950	449354	NA	422212	280248	231616	NA	NA	NA	NA	NA	NA	NA	NA
P17661,P08670	2220935	2524369	2536369	2537108	2450175	2128806	2352243	NA	2311584	2404777	1683830	1741161	NA	1681580	1971047	NA	NA	NA	NA	NA
P17706	53788.9	NA	163712	62855.8	51617.3	NA	NA	52536.6	NA	47619.6	NA	NA	37908.7	NA	NA	NA	NA	NA	NA	NA
P17707	39336.6	NA	43986.8	NA	40216.8	35268.6	NA	36578.1	NA	36637.8	NA	NA	NA	NA	NA	NA	NA	NA	NA	NA
P17812	5.81818e+06	5.20192e+06	6.1814e+06	5.29461e+06	5.21181e+06	4.48911e+06	4.15514e+06	5.04997e+06	4.4108e+06	4.62203e+06	2.45996e+06	2.44447e+06	3.51416e+06	3.12507e+06	3.39714e+06	NA	NA	72907.4	56519.8	NA
P17812,Q9NRF8	67214	96087.6	78741.2	89068.9	74790.4	NA	115478	NA	NA	NA	NA	NA	NA	NA	NA	NA	NA	NA	NA	NA
P17844	2.54271e+07	2.90101e+07	2.81833e+07	2.98332e+07	2.77604e+07	2.43642e+07	2.32945e+07	2.247e+07	1.92679e+07	2.22964e+07	1.50531e+07	1.55514e+07	1.54357e+07	1.31024e+07	1.6624e+07	NA	NA	NA	130610	363051
P17844,O15523,O00571,Q92841	4517395	4721612	4567865	4765434	4430308	4314766	4248246	4461640	4298420	4269017	3447982	3140450	3685906	3172833	3563521	NA	NA	NA	NA	NA
P17844,Q92841	12694892	14024880	13831460	14131161	13191819	10311039	12472813	13287994	12605804	12871625	7268770	6770287	7905608	7479225	10277901	NA	NA	NA	NA	NA
P17844,Q9NQI0,O15523,Q92841,O00571	976389	1.02047e+06	1.02005e+06	1.0548e+06	1.0377e+06	947427	NA	991377	959602	1.03641e+06	713526	NA	756433	654238	844688	NA	NA	NA	NA	NA
P17858	1.94893e+06	1.8367e+06	1.96376e+06	1.83263e+06	1.77767e+06	1.55683e+06	1.02141e+06	1.71793e+06	1.09924e+06	1.35544e+06	684981	406495	1.04626e+06	677530	926828	NA	NA	74344.2	53129.3	70766.2
P17858,P08237	37798.1	NA	NA	40856.8	31380.5	NA	NA	NA	28700	NA	NA	NA	NA	NA	NA	NA	NA	NA	NA	NA
P17858,Q01813	450263	481762	481430	476270	425017	449506	450539	486023	439446	415074	410799	384156	437291	391174	379889	NA	NA	103854	57153.9	NA
P17900	NA	NA	11855.1	NA	NA	NA	NA	NA	NA	NA	NA	NA	NA	NA	NA	NA	NA	NA	NA	NA
P17931	NA	27056.7	NA	NA	NA	NA	NA	NA	NA	NA	NA	NA	NA	NA	NA	NA	NA	NA	NA	NA
P17980	1.01429e+07	1.05979e+07	1.05965e+07	1.07743e+07	1.03109e+07	9.16933e+06	8.82074e+06	1.02133e+07	9.4228e+06	9.28642e+06	7.48104e+06	6.8062e+06	7.99243e+06	6.71501e+06	6.85454e+06	656276	656276	161582	NA	1.08637e+06
P17987	38347647	4.25207e+07	4.31181e+07	4.45613e+07	40425342	3.30759e+07	3.65307e+07	3.99862e+07	38766211	37932184	2.26654e+07	2.19386e+07	2.54643e+07	2.38142e+07	2.98286e+07	1.42765e+06	1.42765e+06	1.00079e+06	770218	1.65811e+06
P17987,P50991	1902275	1990668	2050793	2137842	2067692	1829516	1825463	1962802	1970494	1985486	1588902	1455581	1669131	1607901	1690379	NA	NA	NA	NA	NA
P18031	727794	742754	777602	588320	764742	283872	191223	648403	409602	429392	90008.6	NA	201635	NA	53727.6	NA	NA	NA	NA	NA
P18074	211098	210297	193253	228643	201224	180164	98580.1	89408.8	116655	157473	8084.68	NA	82066.3	25150.6	134826	NA	NA	NA	NA	NA
P18077	4.33616e+06	4.79241e+06	4.75337e+06	4.90665e+06	4.78127e+06	4.06837e+06	4.35985e+06	4.61843e+06	4.3593e+06	4.62723e+06	1.85234e+06	1.85722e+06	2.33217e+06	3.01006e+06	2.32552e+06	NA	NA	3473.48	NA	2501.16
P18085	2.0195e+06	2.15648e+06	2.10285e+06	2.08474e+06	1.95075e+06	1.56522e+06	1.55972e+06	1.57373e+06	1.47237e+06	1.52738e+06	1.22895e+06	1.0009e+06	1.23606e+06	959873	1.11939e+06	64550.3	64550.3	NA	NA	NA
P18124	2.09983e+07	1.99524e+07	2.172e+07	2.29712e+07	1.93298e+07	1.79356e+07	1.8334e+07	2.11736e+07	2.03529e+07	1.8919e+07	1.25487e+07	8.63281e+06	13626627	1.191e+07	1.33676e+07	636642	636642	439954	NA	270902
P18206	36148939	35882743	3.63735e+07	3.69517e+07	3.47496e+07	3.09866e+07	3.13531e+07	31495882	28841189	3.02994e+07	21143437	1.91876e+07	2.32941e+07	2.02607e+07	2.25541e+07	1.77088e+06	1.77088e+06	2.16847e+06	821099	1.40799e+06
P18433	45823.2	47023.2	46540.9	NA	40195.3	NA	NA	NA	NA	NA	NA	NA	NA	NA	NA	NA	NA	NA	NA	NA
P18440	NA	NA	NA	NA	NA	NA	19270	NA	NA	NA	NA	NA	NA	NA	NA	NA	NA	NA	NA	NA
P18583	4.69173e+06	5.24161e+06	5.62593e+06	4.34019e+06	4.61245e+06	3.28611e+06	3.81205e+06	4.34774e+06	3.27366e+06	3.45544e+06	1.15492e+06	1.71041e+06	2425614	2.01972e+06	2.12186e+06	NA	NA	126940	NA	238532
P18615	626070	659077	657536	464002	332430	437607	521927	620941	74634	377056	77163.8	41106.1	411548	49176.4	122299	NA	NA	80240.6	NA	NA
P18621	8.43026e+06	8.94746e+06	8.81956e+06	9.18334e+06	8.7399e+06	7.84007e+06	7.9355e+06	8.59265e+06	8.05477e+06	8.26666e+06	6.28029e+06	5.56668e+06	7.16222e+06	5.61902e+06	6.89246e+06	66470.3	66470.3	70721.5	NA	NA
P18669	6.68846e+06	6.35159e+06	7.82486e+06	7.51849e+06	6.48371e+06	5.92495e+06	4.90769e+06	5.26116e+06	6.54556e+06	6.34118e+06	3.92543e+06	2.29975e+06	2.64371e+06	3.83238e+06	4.47721e+06	372002	372002	429482	NA	NA
P18669,P15259	1.52959e+06	1.58611e+06	1.49995e+06	1.64428e+06	1.54997e+06	1.44197e+06	1446919	1.40479e+06	1.44957e+06	1.39122e+06	1.10728e+06	299195	841119	1.02465e+06	1.1407e+06	NA	NA	NA	NA	NA
P18669,Q8N0Y7	1.30286e+06	1.15142e+06	1.31535e+06	1.17722e+06	1.12994e+06	NA	NA	NA	NA	987459	NA	NA	NA	NA	490851	NA	NA	NA	NA	NA
P18754	5.731e+06	6.73261e+06	7.15701e+06	7.1261e+06	6.93814e+06	5.40692e+06	5.47053e+06	6.53141e+06	5.26566e+06	5.74989e+06	3.62117e+06	3.67979e+06	4.40552e+06	3.82286e+06	4.5641e+06	181673	181673	364402	86149.4	NA
P18846	77324.2	NA	79220	67837.8	69184.8	78709.3	NA	76237.7	65528.4	NA	NA	NA	NA	NA	NA	NA	NA	NA	NA	NA
P18846,P16220	234609	229058	216500	240246	205007	NA	NA	211657	217789	203116	NA	NA	179867	164494	173889	NA	NA	NA	NA	NA
P18858	2.58034e+06	2.76398e+06	2.63359e+06	2.68375e+06	2.55258e+06	1.95733e+06	2.45655e+06	2.2733e+06	2.34243e+06	2.00871e+06	1.18224e+06	819930	1.12692e+06	807779	1.4639e+06	16901.7	16901.7	34619.2	NA	60484.1
P18859	1.663e+06	1.81565e+06	1.89273e+06	1.82543e+06	1.73746e+06	1.19275e+06	1614798	1683318	1.27106e+06	1.66357e+06	940836	963625	1.0409e+06	820655	389162	107637	107637	108243	NA	NA
P18887	481274	620437	504919	463863	563442	627474	368074	372115	521439	482197	269243	110166	246216	168487	217212	NA	NA	NA	NA	NA
P19012,P13646	NA	NA	696080	NA	NA	NA	NA	NA	NA	NA	NA	NA	NA	NA	NA	NA	NA	NA	NA	NA
P19012,P13646,P08727	199359	212636	208985	224861	213961	185787	189899	192142	198742	203487	149431	137664	156931	143789	167768	NA	NA	NA	NA	NA
P19013	NA	NA	NA	30215	NA	NA	NA	NA	NA	NA	NA	NA	NA	NA	NA	NA	NA	NA	NA	NA
P19086,P50148,Q14344,Q03113,P29992,O95837	NA	87022.9	108610	89541.9	119911	NA	NA	NA	NA	NA	NA	NA	NA	NA	NA	NA	NA	NA	NA	NA
P19087,P11488,P63092,Q5JWF2,P38405,P08754,P04899,P63096,A8MTJ3	238298	NA	NA	NA	NA	NA	NA	NA	NA	NA	NA	NA	NA	NA	NA	NA	NA	NA	NA	NA
P19105,O14950	NA	54462.3	48332.1	NA	NA	NA	NA	NA	NA	NA	NA	NA	NA	NA	NA	NA	NA	NA	NA	NA
P19174	355472	270392	418637	258045	92478.8	158940	71477.6	164904	62694.3	214109	28712.9	NA	31426.4	NA	56930.2	NA	NA	NA	NA	NA
P19256	NA	84426.7	84335.4	76154.2	78786.6	NA	36975.4	NA	72705.4	73729.1	NA	NA	NA	NA	NA	NA	NA	NA	NA	NA
P19338	42612839	48455818	43377730	48789717	44223274	30233723	35496125	35589934	43119393	34481119	23616906	24026284	25260164	24320689	24570134	3274405	3274405	3267318	NA	3891760
P19367	3.43369e+06	3.38082e+06	3.16662e+06	3.39767e+06	3.41238e+06	2.25445e+06	2.45188e+06	2.5141e+06	2.17467e+06	2.8743e+06	978219	1.04016e+06	1.2773e+06	1.03086e+06	1.12905e+06	22573.6	22573.6	NA	NA	67563.4
P19367,P52789	160973	170144	NA	169482	183895	155821	157605	NA	151203	NA	NA	NA	NA	NA	NA	NA	NA	NA	NA	NA
P19367,Q2TB90	105602	115701	NA	118521	NA	NA	NA	NA	NA	NA	NA	NA	NA	NA	NA	NA	NA	NA	NA	NA
P19387	1179017	854520	1.16325e+06	774620	774209	835597	685427	1.01358e+06	630245	671181	313315	283743	758284	151025	608136	NA	NA	NA	NA	NA
P19388	1.69446e+06	1.43107e+06	1.65275e+06	1.47269e+06	1.47025e+06	1.08027e+06	1226363	1.4194e+06	1.28277e+06	1.38504e+06	351787	452836	538797	342728	584065	NA	NA	NA	NA	NA
P19404	565981	961543	692237	686951	703712	540490	553945	648181	597953	538510	452387	339399	291930	231811	445400	NA	NA	NA	NA	NA
P19447	63049.6	NA	NA	99993.5	52235.6	54154	NA	NA	47179.9	49148.7	NA	NA	NA	NA	NA	NA	NA	NA	NA	NA
P19474	27649.7	27876	27301.5	53477.4	85265.5	25595	NA	NA	26773.1	NA	19820.5	NA	NA	NA	NA	NA	NA	NA	NA	NA
P19525	773294	1.0294e+06	828003	1.08802e+06	676811	508923	879047	602581	589607	518426	272261	418116	360801	235940	311898	NA	NA	112812	NA	NA
P19623	8.20889e+06	8.14442e+06	8.69252e+06	8.41491e+06	7.6915e+06	7.67151e+06	7.08803e+06	8358991	7.08506e+06	7.31098e+06	5.39703e+06	4579916	6.5569e+06	4.67571e+06	5.49125e+06	526554	526554	207304	NA	126718
P19784	1.64424e+06	1.64946e+06	1.81563e+06	1.76797e+06	1.57964e+06	1.43063e+06	1.33423e+06	1.58889e+06	1.36294e+06	1.41319e+06	786241	698794	1.4006e+06	837858	868785	NA	NA	NA	NA	41262.2
P19823	93867.6	42731.8	97415.9	90913.9	43543.6	84496.1	37693.9	93369.6	80842.5	94443	70240.9	31754.5	34636.7	34496.3	74494.4	NA	NA	NA	NA	NA
P19838	176240	148148	242960	153955	83351.1	79360.4	108781	165028	NA	65260.3	82427.8	NA	NA	NA	68929.7	NA	NA	NA	NA	NA
P19961	NA	NA	NA	NA	NA	NA	NA	NA	NA	NA	NA	6914.19	NA	NA	NA	NA	NA	NA	NA	NA
P19971	290955	NA	NA	300835	60549.8	NA	NA	NA	NA	NA	NA	NA	NA	NA	NA	NA	NA	NA	NA	NA
P20020	217164	36914.3	227604	255129	194379	75287.4	33901.5	118471	58680.5	162276	30672.7	NA	39435.6	NA	34011.2	NA	NA	NA	NA	NA
P20042	6.2618e+06	7.42144e+06	7.49737e+06	7.48433e+06	7.51372e+06	4.50162e+06	6.44099e+06	7.26404e+06	6.58258e+06	5.31556e+06	3.44209e+06	3.43106e+06	4.72204e+06	3.03539e+06	3.90204e+06	NA	NA	62058.6	NA	404042
P20061	NA	NA	265243	NA	NA	NA	NA	NA	NA	NA	NA	NA	NA	NA	NA	NA	NA	NA	NA	NA
P20073	5.09823e+06	5.24289e+06	4.9065e+06	4.46536e+06	4.95962e+06	4.23037e+06	4.04844e+06	3.97272e+06	4.00234e+06	4.41135e+06	2.09385e+06	1.6507e+06	2.68043e+06	1.74343e+06	3.08533e+06	113472	113472	131181	80356	93554.7
P20226	35488.6	29932.9	28974.2	26323.1	33741.1	33617.1	NA	27405	21999.3	30406.5	NA	NA	NA	NA	NA	NA	NA	NA	NA	NA
P20248	NA	163306	NA	155009	NA	NA	148030	NA	138172	NA	NA	NA	NA	NA	NA	NA	NA	NA	NA	NA
P20248,P78396	NA	NA	NA	NA	NA	NA	31489.6	NA	NA	NA	NA	NA	NA	NA	NA	NA	NA	NA	NA	NA
P20290	6.5662e+06	7.14306e+06	6.90408e+06	6942021	6.17393e+06	5.775e+06	6.82906e+06	6.38876e+06	5.82378e+06	5.93076e+06	4.90706e+06	2.62751e+06	5.50916e+06	4.06306e+06	5.2112e+06	79980.6	79980.6	1.1209e+06	NA	1.21178e+06
P20337	NA	NA	NA	NA	NA	NA	NA	NA	NA	NA	NA	62870.5	NA	NA	NA	NA	NA	NA	66898.4	NA
P20338	NA	63249.8	NA	NA	NA	NA	NA	NA	NA	NA	NA	NA	NA	NA	NA	NA	NA	NA	NA	NA
P20338,P61018	NA	NA	60144.3	NA	NA	NA	NA	NA	NA	NA	NA	NA	NA	NA	NA	NA	NA	NA	NA	NA
P20339	159154	167926	88563.2	235931	143179	153207	146452	88169.8	81707.5	141121	71547.1	74766.3	71648.5	65686.6	129529	NA	NA	NA	NA	NA
P20340	230269	241292	239869	344763	218264	307108	205036	213387	203143	210990	NA	144566	168374	154370	162217	NA	NA	NA	NA	NA
P20585	8203.21	NA	24627.3	NA	NA	NA	NA	23855.7	NA	12083.5	NA	NA	20196.7	NA	10836.7	NA	NA	NA	NA	NA
P20618	6.48553e+06	6645801	6.69069e+06	6.88655e+06	6.42264e+06	6.01409e+06	5.95113e+06	6.11197e+06	6.20766e+06	5.95485e+06	3.53053e+06	4.24825e+06	4.03976e+06	3.78771e+06	4.42752e+06	247084	247084	660825	109360	522277
P20645	694160	675507	803669	872505	849272	669203	608546	743200	752915	687535	495879	NA	507748	273878	452813	NA	NA	NA	NA	NA
P20648,P13637,P50993,P05023	241388	248320	237631	234376	224433	228128	223908	230359	211293	219155	194673	180804	201947	172913	188586	64154.5	64154.5	76368.9	53264.2	67143.3
P20648,Q13733,P13637,P50993,P05023,P54707	367531	475588	474459	467308	491263	40879	381143	441728	406684	454999	NA	246174	329663	273671	309744	NA	NA	NA	28435.9	NA
P20648,Q13733,P13637,P50993,P54707,P05023	NA	NA	NA	525195	NA	NA	NA	NA	NA	NA	NA	NA	NA	NA	NA	NA	NA	NA	NA	NA
P20674	3477156	3274302	3431810	3580316	2874232	2869191	2705014	3310130	2986651	3042808	2283820	1100676	2656186	2114623	2267963	NA	NA	NA	NA	NA
P20700	1.79164e+07	1.85694e+07	1.87581e+07	1.90358e+07	18150389	1.48261e+07	1.58726e+07	1.59726e+07	1.27168e+07	1.61079e+07	1.07324e+07	7.67127e+06	9.67776e+06	8.81661e+06	1.2691e+07	393562	393562	740872	131206	1.05156e+06
P20742	81442.1	NA	84821.4	80842.6	74746.9	80670.2	NA	81306.2	NA	71432.6	72528.9	NA	60734.1	NA	60667.4	NA	NA	NA	NA	NA
P20742,P01023	NA	394502	181254	405184	421291	NA	177994	182472	167143	382029	NA	127580	NA	NA	141129	NA	NA	NA	NA	NA
P20810	1.80242e+06	1.58294e+06	1.86029e+06	1.16092e+06	1.69497e+06	1.42576e+06	1.12394e+06	1.30887e+06	1.07356e+06	1.53844e+06	873671	719079	679423	642358	510148	NA	NA	NA	NA	NA
P20839	1.94425e+06	1.82999e+06	2.02715e+06	1784771	1.78895e+06	1.39779e+06	1.14089e+06	1.64653e+06	1.30996e+06	1.55363e+06	1.13433e+06	566727	947055	603526	924604	NA	NA	NA	NA	NA
P20839,P12268	858780	889234	835793	941941	828108	NA	748136	NA	807598	752327	NA	NA	NA	NA	NA	NA	NA	NA	NA	NA
P20908	NA	NA	NA	NA	NA	13383.5	NA	NA	NA	NA	NA	NA	NA	NA	NA	NA	NA	NA	NA	NA
P20936	NA	NA	NA	NA	26088.6	NA	NA	NA	NA	NA	13932.1	15221.3	NA	NA	NA	NA	NA	NA	NA	NA
P20962	1.41894e+06	1.46504e+06	1.47925e+06	1.50228e+06	1.44605e+06	1.2983e+06	1.35074e+06	1.37452e+06	1.34073e+06	1.40041e+06	1.02031e+06	959479	1.00435e+06	981658	1.13178e+06	48822.9	48822.9	175578	NA	57430.1
P21108,P11908	470747	480919	480133	486814	497163	436296	422201	465183	428775	471920	338659	321578	386073	305555	381204	NA	NA	NA	NA	NA
P21108,P11908,P60891	1.91134e+06	2.10063e+06	2.18399e+06	2.17393e+06	2.125e+06	1.83233e+06	1.76176e+06	1.87947e+06	1.18434e+06	2.00248e+06	541677	1.32174e+06	1.46663e+06	883459	1.47429e+06	23684.4	23684.4	37343.2	NA	NA
P21108,P60891	409580	303976	271916	39972.2	252602	376767	277603	268604	324707	251031	211234	154803	210876	NA	193787	NA	NA	NA	NA	NA
P21108,P60891,P11908	240108	NA	243716	251204	239757	NA	NA	237323	226599	235414	NA	NA	194068	170171	201350	NA	NA	NA	NA	NA
P21127	334446	328590	265247	319807	314781	294040	56096.4	264564	282793	305545	NA	43294.8	217974	168812	265717	NA	NA	NA	NA	NA
P21127,Q9UQ88	1.81099e+06	1.84853e+06	2.02954e+06	1.92605e+06	1.72126e+06	1.35956e+06	1.51726e+06	1.64017e+06	1.57033e+06	1358867	687034	513245	706739	584506	979983	NA	NA	46375.4	NA	NA
P21281	3.83775e+06	2.88418e+06	3.98362e+06	3.98447e+06	2868625	3.21426e+06	2128408	3.31678e+06	3.13624e+06	2.28105e+06	2.18991e+06	1.17111e+06	2.24949e+06	1732026	1.23564e+06	NA	NA	107230	NA	NA
P21281,P15313	1.24428e+06	1.27758e+06	1.29803e+06	1.05227e+06	1167586	1.0989e+06	628527	1.12402e+06	950285	988760	244432	506322	712734	NA	379316	NA	NA	144903	NA	NA
P21283	958228	1.21772e+06	1.26285e+06	1.16465e+06	976089	700211	760879	787401	884951	860019	410465	327842	402112	337451	428589	NA	NA	NA	34749.8	NA
P21291	343104	597741	351441	542946	492463	163403	124675	80807.7	154984	282311	45199.3	29305.8	NA	NA	110938	NA	NA	NA	NA	NA
P21333	3.83583e+07	3.88652e+07	3.93387e+07	3.85969e+07	3.72976e+07	3.26798e+07	3.08153e+07	3.49052e+07	3.25069e+07	3.28043e+07	2.12257e+07	1.86993e+07	2.15867e+07	1.87264e+07	2.28553e+07	527699	527699	717362	379923	496010
P21333,O75369	460858	451592	404434	425018	353640	468110	311592	392686	365586	335278	262434	253454	346389	116112	195439	NA	NA	NA	NA	NA
P21333,Q14315	603417	737601	701741	617131	657294	476320	647390	340336	537626	648595	228916	148730	250485	195411	416615	NA	NA	NA	NA	NA
P21359	38852.4	NA	101954	93350.6	31334.8	NA	NA	95491.4	22914.8	NA	NA	NA	NA	NA	NA	NA	NA	NA	NA	NA
P21399	1.60386e+06	1.90576e+06	2.02464e+06	2.04688e+06	2.2009e+06	1.51367e+06	1.24252e+06	1.5716e+06	1.449e+06	1.57561e+06	769960	548185	769468	427883	641165	54662.2	54662.2	46360.2	NA	51976
P21695	NA	NA	NA	NA	NA	NA	94904.4	NA	NA	NA	107352	119130	NA	NA	116558	NA	NA	NA	NA	NA
P21796	6.70227e+06	7.06106e+06	6.51583e+06	7.07131e+06	6.21146e+06	5.94086e+06	5.99953e+06	6.49897e+06	6.07913e+06	5.99503e+06	4.90072e+06	3.99651e+06	4.92388e+06	4.71894e+06	4.64541e+06	NA	NA	527534	85616.4	457327
P21796,Q9Y277	1.33955e+06	1.44751e+06	1.41691e+06	1.45339e+06	1.27284e+06	473788	1325467	1.3478e+06	1.32458e+06	1.23785e+06	1.07727e+06	989350	1.10683e+06	976189	NA	NA	NA	NA	NA	NA
P21860	NA	NA	124553	NA	NA	NA	NA	NA	NA	NA	NA	NA	NA	NA	NA	NA	NA	NA	NA	NA
P21912	1.95677e+06	2.12971e+06	2.4393e+06	2.37738e+06	2.27572e+06	1709963	1.61814e+06	2.14709e+06	1.6528e+06	2.00981e+06	553340	748489	553862	579238	1.07426e+06	NA	NA	NA	NA	NA
P21964	1.97342e+06	1.78387e+06	1.91153e+06	2.02792e+06	1.69378e+06	1.73954e+06	1.76257e+06	1.77032e+06	1.72284e+06	1.57936e+06	1.20761e+06	807938	1.29905e+06	1.07736e+06	1.33951e+06	NA	NA	85452.2	NA	78842.6
P21980	4.35594e+06	4.15557e+06	3.66096e+06	4.34369e+06	4.20979e+06	3.05107e+06	2.75505e+06	3.43017e+06	3.61866e+06	4.00416e+06	1.9782e+06	1.42538e+06	2.27589e+06	1.62296e+06	2.86114e+06	NA	NA	45042.1	NA	NA
P22033	54035.4	184938	289309	NA	162598	48982	NA	66675.9	80494.1	43721.2	NA	NA	NA	NA	33818.2	NA	NA	NA	NA	NA
P22059	1.33674e+06	941258	1.05192e+06	1.19835e+06	1.419e+06	1.05657e+06	851947	950683	876606	1.03245e+06	265368	538417	495614	418759	627941	NA	NA	63485	NA	25846.3
P22061	6334920	9.1378e+06	9.09268e+06	7.23954e+06	6.62924e+06	5.36514e+06	6.45092e+06	7.16987e+06	3.83979e+06	4.26557e+06	2.98756e+06	3.68843e+06	5.02066e+06	2.33577e+06	3272747	153177	153177	262519	113397	199272
P22087	5130059	4.14478e+06	4.55808e+06	5.52273e+06	2.71638e+06	3.59238e+06	3.44423e+06	3.18829e+06	2.77168e+06	2.23507e+06	1.17761e+06	797418	1272481	711024	1.51148e+06	NA	NA	NA	NA	NA
P22087,A6NHQ2	2.724e+06	2.70473e+06	3.17828e+06	2.63886e+06	2.71038e+06	504802	2.42806e+06	2.4132e+06	2.44499e+06	2.3776e+06	412863	1.77118e+06	2.09882e+06	1.82646e+06	2.09895e+06	NA	NA	NA	NA	NA
P22090,P62701	1.20528e+06	1.26765e+06	1.20566e+06	1.30991e+06	1.23866e+06	1.11037e+06	1.08624e+06	1.14471e+06	1.12782e+06	1.16225e+06	85122.8	NA	769910	653364	724998	NA	NA	NA	NA	NA
P22102	3.91039e+07	4.01761e+07	43280695	4.36808e+07	3.70236e+07	3.16323e+07	3.17528e+07	3.87112e+07	3.34955e+07	3.18342e+07	2.21745e+07	1.66451e+07	2.52391e+07	2.05201e+07	23178604	345698	345698	551620	254803	731362
P22234	2.17883e+07	2.2064e+07	2.28757e+07	2.34322e+07	2.20595e+07	2.01553e+07	2.0291e+07	2.20587e+07	2.10833e+07	2.14599e+07	1.60779e+07	1.54598e+07	1.73762e+07	1.33865e+07	1.76809e+07	997351	997351	668903	302888	1.32419e+06
P22307	1.7142e+06	1.79325e+06	1.68746e+06	1.87447e+06	1.55498e+06	1.20902e+06	727126	1.40802e+06	1.20728e+06	1.19663e+06	490037	314739	657161	224660	453036	NA	NA	14670.1	NA	NA
P22314	1.70695e+07	1.76723e+07	1.7083e+07	1.6995e+07	1.65929e+07	1.40185e+07	1.35663e+07	1.47603e+07	1.37386e+07	1.43838e+07	9.19379e+06	8.33559e+06	1.06465e+07	8.32423e+06	9.69426e+06	93077.6	93077.6	606355	300251	88696.1
P22352	409031	399540	440019	443952	393080	401433	368977	427469	405874	387896	335382	290786	368742	NA	335682	NA	NA	NA	NA	NA
P22392	3.4006e+06	3.47351e+06	291521	3.40652e+06	2.86379e+06	3.4243e+06	3.3785e+06	285161	3258845	2.90119e+06	3.1974e+06	2.59851e+06	NA	2.66476e+06	2.6937e+06	NA	NA	NA	NA	NA
P22392,O60361	8.3165e+06	7.43188e+06	8099797	8.1884e+06	7563854	7.29205e+06	6.71568e+06	7.07456e+06	6.75889e+06	6.00764e+06	4.32139e+06	3.33813e+06	4.54805e+06	3.71162e+06	3.32927e+06	NA	NA	867213	268891	408364
P22392,P15531	1.12793e+07	1.25835e+07	1.25883e+07	1.28343e+07	1.28138e+07	647243	1.17706e+07	1.24516e+07	608228	1.26809e+07	591876	7.70073e+06	499139	393817	508476	NA	NA	NA	NA	NA
P22392,P15531,O60361	1.49279e+07	1.64214e+07	1.61819e+07	1.68301e+07	1.58269e+07	1.43673e+07	1.54336e+07	1.58354e+07	1.5453e+07	1.55335e+07	1.1438e+07	1.09028e+07	1.29396e+07	1.13088e+07	1.29841e+07	37945.3	37945.3	41790.3	30199.3	34072
P22415	NA	66876.9	NA	71944.7	164334	NA	NA	NA	NA	64531.6	NA	NA	NA	NA	NA	NA	NA	NA	NA	NA
P22466	12802	NA	NA	15162.3	NA	NA	NA	NA	13614.9	NA	NA	NA	NA	NA	NA	NA	NA	NA	NA	NA
P22492,P10412,P16402,P16403,Q02539	2530381	2.78427e+06	2.74745e+06	2.78057e+06	2.63737e+06	2.48723e+06	2.59934e+06	2.73363e+06	2.56961e+06	2.61869e+06	2.13473e+06	2.07987e+06	2.40685e+06	2.04042e+06	2.36567e+06	NA	NA	NA	NA	582523
P22570	2.33334e+06	1931017	2.03692e+06	2.45794e+06	1.59996e+06	1.30652e+06	1.39659e+06	1.35638e+06	1.9789e+06	1.29829e+06	426074	754227	865772	608146	878008	NA	NA	114009	NA	NA
P22612,P17612	NA	NA	131869	120566	NA	NA	NA	NA	NA	NA	NA	NA	NA	NA	NA	NA	NA	NA	NA	NA
P22612,P22694,P17612	173991	176847	164399	88216.2	85752.1	178187	75780.2	155621	76896.3	78048.9	91411.2	61080.7	63328.6	59790.6	NA	NA	NA	NA	NA	NA
P22626	6.66048e+07	7.20012e+07	7.02064e+07	7.20757e+07	6.74749e+07	6.4454e+07	6.74243e+07	6.90852e+07	5.04342e+07	6.61989e+07	4.94502e+07	5.18373e+07	5.67465e+07	3.64412e+07	4.29764e+07	5.16512e+06	5.16512e+06	5.88069e+06	19293	4.88747e+06
P22676,P05937	812326	878959	876995	852779	822655	785844	NA	851390	764193	791600	NA	NA	NA	517117	NA	NA	NA	NA	NA	NA
P22681	324398	164273	182260	91171.1	121234	264474	31359.7	109817	30916	97170.5	42752.8	NA	12847.6	NA	49817.5	NA	NA	NA	NA	NA
P22694,P17612	82747.1	7608.17	72898	NA	70901.6	7416.39	7741.82	70055.1	69763	NA	NA	NA	64394.2	NA	NA	NA	NA	NA	NA	NA
P22695	3.96073e+06	3.68349e+06	3.95342e+06	4.0125e+06	3.55041e+06	3.10884e+06	2.78813e+06	3.65865e+06	2.77758e+06	3.08959e+06	2.34152e+06	2.27035e+06	2.47066e+06	1.97605e+06	2.69227e+06	NA	NA	91536.4	108492	140014
P22732	NA	NA	NA	NA	NA	NA	NA	NA	16324.8	NA	NA	NA	NA	NA	NA	NA	NA	NA	NA	NA
P22792	NA	NA	NA	NA	NA	NA	NA	47762.2	NA	NA	NA	NA	NA	NA	NA	NA	NA	NA	NA	NA
P22830	439581	361041	321008	376566	424847	191291	193222	194434	257542	130585	61486.2	177871	62490.3	54766.9	17599	NA	NA	NA	NA	NA
P22891	NA	NA	NA	NA	NA	NA	NA	NA	NA	89908.2	NA	NA	NA	NA	NA	NA	NA	NA	NA	NA
P23193	3.60667e+06	3.54835e+06	3.7402e+06	3.63809e+06	3.49149e+06	2.62017e+06	3.26194e+06	3.64637e+06	2.8247e+06	3.44848e+06	1.8325e+06	1.93615e+06	2.40723e+06	2.19425e+06	2.83913e+06	7390.52	7390.52	NA	NA	NA
P23246	2.58638e+07	2.9376e+07	2.47843e+07	2.58608e+07	2.63859e+07	2.3268e+07	2.04383e+07	2.36667e+07	2.12755e+07	1.77963e+07	1.72945e+07	12534215	1.95023e+07	1.45281e+07	1.39403e+07	372163	372163	146069	441669	315874
P23258	285484	279736	291392	285819	344608	268381	104022	289864	261484	270643	205820	NA	91973.3	74976.5	94994.6	NA	NA	NA	NA	NA
P23284	1.40093e+07	1.5274e+07	1.50964e+07	1.3823e+07	1.4695e+07	1.01203e+07	1.04011e+07	1.26352e+07	1.0742e+07	1.30513e+07	4.50863e+06	6815150	6.97085e+06	5.20796e+06	5.9379e+06	NA	NA	172689	NA	160879
P23368	253593	339334	490470	306260	260518	252818	106543	204065	192979	122094	55755	NA	79455.4	38858.2	54026.3	NA	NA	NA	NA	NA
P23381	1.15138e+07	1.24498e+07	1.22749e+07	1.22096e+07	1.15012e+07	1.00899e+07	1.00436e+07	9.93554e+06	1.08667e+07	1.12897e+07	8.1436e+06	5.78394e+06	8.69734e+06	6.27907e+06	8.53639e+06	577925	577925	545839	55278.1	461941
P23396	3.78968e+07	3.96865e+07	4.2807e+07	4.33151e+07	3.96831e+07	2.71514e+07	3.18488e+07	3.43293e+07	3.5442e+07	3.26458e+07	2.10375e+07	1.6286e+07	2.02832e+07	1.92076e+07	2.39735e+07	369225	369225	1.51145e+06	320069	537314
P23434	791286	593947	832818	673292	648779	652713	431072	589789	411995	451112	454266	260917	508680	250963	269544	NA	NA	NA	NA	NA
P23443	50288.1	NA	57554.9	107353	NA	NA	NA	NA	44092	NA	NA	NA	NA	NA	NA	NA	NA	NA	NA	NA
P23458	NA	NA	NA	NA	NA	11416	12372.1	NA	NA	NA	NA	NA	NA	NA	NA	NA	NA	NA	NA	NA
P23468,Q02556,Q9Y3A5	NA	420697	405261	NA	NA	NA	403927	NA	NA	NA	NA	NA	NA	NA	NA	NA	NA	NA	NA	NA
P23497	19642.9	22123	45888.8	NA	21075.3	19032.6	20247.7	23696.4	NA	NA	NA	17575.2	39395.2	NA	NA	NA	NA	NA	NA	NA
P23497,P09429,B2RPK0	261651	277926	238740	276209	249307	238280	240014	224298	233160	225723	170676	153076	161236	NA	NA	NA	NA	NA	NA	NA
P23511	208232	215890	195960	132078	185468	185688	112900	123827	117029	109738	154523	NA	100093	NA	89483.3	NA	NA	NA	NA	NA
P23526	1.60273e+07	1.73348e+07	1.98714e+07	1.9883e+07	1.65514e+07	1.39563e+07	1.42509e+07	1.63519e+07	1.61045e+07	1.23739e+07	9.35271e+06	7.94022e+06	1.34288e+07	8.42099e+06	1.01265e+07	48172	48172	NA	NA	811787
P23528	22149139	22526369	22510882	22939423	15359077	15179178	20907691	21971586	20982046	15056741	12044175	13612990	18071421	10868813	11698150	1389576	1389576	1109184	NA	NA
P23528,Q9Y281	5651375	6077878	5983369	6209056	6253370	5597043	5916769	5967485	5936567	6233381	5127321	5117067	5580867	5012652	5830374	NA	NA	NA	NA	NA
P23588	4.75429e+06	4.33688e+06	3.97627e+06	4.03575e+06	4.21813e+06	3.81165e+06	2.06325e+06	3.64115e+06	3.53508e+06	3.2984e+06	2.83273e+06	1.13022e+06	1.78416e+06	1.58822e+06	1.89602e+06	177472	177472	140484	14720.5	69073.7
P23610	NA	NA	NA	NA	54465	NA	NA	NA	NA	NA	NA	NA	NA	NA	NA	NA	NA	NA	NA	NA
P23634	NA	52366.7	94392.5	38801.9	104256	NA	31114.5	16900.9	13212.4	75256.2	NA	NA	NA	NA	56633	NA	NA	NA	NA	NA
P23634,P20020	71475.6	69443.1	NA	11624.6	69693.7	NA	65922.2	NA	NA	NA	NA	NA	NA	NA	NA	NA	NA	NA	NA	NA
P23634,Q16720,P20020	NA	NA	NA	NA	95634.1	NA	NA	NA	74366	75700.5	NA	NA	NA	NA	64753.8	NA	NA	NA	NA	NA
P23634,Q16720,Q01814,P20020	110342	155053	67776.3	113915	156243	104085	44595.1	62922.2	105166	110420	35725.1	37873.4	52672.7	45691.7	52108	NA	NA	NA	NA	NA
P23677	NA	38198.1	39564.2	NA	75350.3	NA	NA	NA	28586.5	37628.2	NA	45372.9	NA	19040.7	52291.6	NA	NA	NA	NA	NA
P23786	38004.2	132092	220848	209557	98092.5	152506	54309.5	126349	33157.4	17673.9	34595.3	NA	NA	NA	NA	NA	NA	NA	NA	NA
P23919	1.78834e+06	1213873	1.41716e+06	1.62389e+06	1.67474e+06	581447	653113	961878	1.08162e+06	1.13483e+06	311208	357348	436351	349160	321084	NA	NA	NA	NA	NA
P23921	6.97749e+06	6.7574e+06	6.97065e+06	7535812	7.1173e+06	5.79905e+06	5.45112e+06	5.88872e+06	6.24461e+06	6.2864e+06	3673472	2.76567e+06	3.69995e+06	2.13918e+06	3.36211e+06	101760	101760	289007	NA	338327
P23946	NA	59307.4	NA	NA	NA	NA	NA	NA	NA	NA	NA	NA	NA	NA	4896.03	NA	NA	NA	NA	NA
P24390	NA	NA	NA	NA	NA	NA	NA	NA	NA	NA	NA	NA	NA	40193.7	NA	NA	NA	NA	NA	NA
P24468	NA	NA	NA	NA	NA	NA	NA	NA	NA	NA	11141.5	NA	NA	NA	NA	NA	NA	NA	NA	NA
P24534	1.63127e+07	1.53103e+07	11667812	1.18838e+07	8.90999e+06	9.68105e+06	8.808e+06	1.03678e+07	1.00432e+07	8.65131e+06	7.07293e+06	5.6426e+06	9.03597e+06	8.032e+06	7515930	239213	239213	292249	NA	NA
P24539	1.82262e+06	1.35848e+06	1.71341e+06	1.82053e+06	1.75585e+06	1.69143e+06	1.04574e+06	1.40478e+06	1.00886e+06	1.28222e+06	245620	269837	312969	594558	568632	NA	NA	24150.5	NA	23100.7
P24588	NA	4270.92	NA	NA	NA	NA	NA	NA	NA	NA	NA	NA	NA	NA	NA	NA	NA	NA	NA	NA
P24666	3.46365e+06	3620036	2370262	3.76062e+06	2.23996e+06	3.58124e+06	3.57171e+06	2.25018e+06	1.76594e+06	1.8533e+06	1.77912e+06	929005	710830	1.36349e+06	1.29553e+06	NA	NA	NA	NA	128098
P24752	5.069e+06	5.11949e+06	4.62709e+06	4.56907e+06	4.63761e+06	3.32869e+06	3.84643e+06	4.45222e+06	4.33231e+06	4.2911e+06	2.59812e+06	2.56292e+06	2.80069e+06	2.79691e+06	2.52742e+06	186434	186434	172028	65827.1	78942.6
P24821	84549.8	NA	NA	NA	68952.8	NA	NA	NA	NA	NA	NA	NA	NA	NA	NA	NA	NA	NA	NA	NA
P24844,O14950,P19105	1.15012e+06	1184641	1.26009e+06	1.21458e+06	1.17611e+06	1.09768e+06	902127	1.18696e+06	1.0627e+06	1.11366e+06	520744	477983	864490	450846	455780	NA	NA	NA	NA	NA
P24844,P19105,O14950	1.28037e+06	1.44285e+06	1.42704e+06	1.32742e+06	1.41017e+06	1.21047e+06	1.34181e+06	1.37361e+06	1.08044e+06	929479	461284	1.06675e+06	382083	NA	677810	NA	NA	NA	NA	NA
P24928	3.35659e+06	2.76075e+06	3.16688e+06	2.87508e+06	2.54334e+06	1.91268e+06	1.98614e+06	2.6238e+06	2.08032e+06	1.8769e+06	1.14615e+06	1.03002e+06	1.21688e+06	744936	869898	37102.9	37102.9	NA	NA	NA
P24941	1.51789e+06	1.51022e+06	1.5811e+06	1.64051e+06	1.3654e+06	1.05616e+06	1.24175e+06	1.2136e+06	1.22683e+06	1.04838e+06	636687	488515	646467	365187	742713	43242.9	43242.9	NA	34432	61538.9
P25054	6327.19	40764.8	NA	NA	NA	NA	NA	NA	NA	NA	NA	NA	NA	NA	NA	NA	NA	NA	NA	NA
P25098	195763	264592	386047	239036	189671	61495	194236	155936	121963	243300	NA	80466.2	68991.3	NA	117960	NA	NA	NA	NA	NA
P25098,P35626	90794	95055.9	NA	76715.5	NA	78127.5	88529.8	82872.8	NA	NA	NA	NA	NA	NA	NA	NA	NA	NA	NA	NA
P25205	1.57804e+07	1.6717e+07	1.69481e+07	1.53112e+07	1.54444e+07	1.24806e+07	1.23115e+07	1.37569e+07	1.274e+07	1.33245e+07	7.17531e+06	7.77514e+06	9.25761e+06	7.91176e+06	8.57224e+06	39338.3	39338.3	749202	150696	630454
P25208	156021	156165	160772	146760	150971	149150	142615	156111	134634	146583	126995	112440	129827	104816	124405	NA	NA	NA	27133.7	NA
P25311	NA	NA	NA	34400.8	NA	NA	NA	NA	NA	NA	NA	NA	NA	NA	NA	NA	NA	741349	706219	NA
P25325	1.10845e+06	953881	1.07132e+06	1.10501e+06	708709	488181	556875	572998	733544	557608	356581	137828	340959	NA	208578	77923.4	77923.4	NA	NA	NA
P25391	NA	NA	184333	NA	NA	NA	NA	NA	NA	NA	NA	NA	NA	NA	NA	NA	NA	NA	NA	NA
P25398	15583614	16532050	16485797	16840964	16563256	15144598	10078051	15951751	15600187	15549237	6838715	7727251	8906763	8054294	9113527	NA	NA	NA	NA	NA
P25440	128183	195167	71073.3	80073.3	44688.3	100513	13001.3	38605.8	14998.6	13316.5	NA	9488.5	NA	NA	77045.7	NA	NA	NA	NA	NA
P25490	206873	210052	178406	196721	200569	108015	59311.2	79702.3	165837	99335.2	35512.1	29950.6	66368.7	32815.4	NA	NA	NA	NA	NA	NA
P25490,O15391	NA	NA	107731	NA	107478	NA	NA	NA	NA	NA	NA	NA	NA	NA	82219.5	NA	NA	NA	NA	NA
P25685	1.91733e+06	1.736e+06	1.64768e+06	2.00236e+06	1.57645e+06	1.25764e+06	1.3663e+06	982805	1.44528e+06	1156620	648530	813303	679037	849600	718135	NA	NA	NA	NA	67370.5
P25705	29969631	3.14953e+07	32130256	31715909	3.00047e+07	2.73588e+07	2.73873e+07	3.06818e+07	2.47816e+07	2.79204e+07	1.93198e+07	1.7218e+07	2.23344e+07	1.56073e+07	2.20008e+07	587390	587390	678619	317313	1.75695e+06
P25786	1.17912e+07	1.18665e+07	1.2082e+07	1.19663e+07	1.11141e+07	6.86237e+06	8.22266e+06	1.09065e+07	8.4045e+06	8.65069e+06	3.70209e+06	4.59212e+06	6.82046e+06	4.25716e+06	6.21977e+06	NA	NA	326048	NA	413515
P25787	5.4649e+06	4.80855e+06	5.71938e+06	4.91972e+06	4.56794e+06	4.34298e+06	3.51447e+06	5.44906e+06	4.21847e+06	4.27905e+06	3.6034e+06	2.58194e+06	3.99642e+06	3.12432e+06	2.31371e+06	203437	203437	NA	NA	85293.2
P25788	7.67721e+06	8.14416e+06	8.09174e+06	8.24649e+06	8.21219e+06	7.19613e+06	7.31017e+06	6.30304e+06	7.53733e+06	7.64366e+06	4.67082e+06	5.14353e+06	3.84076e+06	3.93252e+06	5.90445e+06	NA	NA	113628	NA	91772.2
P25789	8.77224e+06	1.00907e+07	9.87843e+06	9.82917e+06	9.33957e+06	7159727	7.30237e+06	8.69707e+06	8.82435e+06	9.10353e+06	5.41626e+06	5.25881e+06	6.81287e+06	5.02796e+06	7272013	148332	148332	NA	NA	NA
P25815	45258.4	39888.9	43663.5	265175	40779	44262.3	37015.9	41579.1	43262.2	40875.8	38977.6	NA	35402.8	35371	37753.4	NA	NA	NA	NA	15202.8
P26010	NA	347874	NA	NA	NA	NA	350292	NA	NA	NA	NA	NA	NA	NA	NA	NA	NA	NA	NA	NA
P26038	2.09535e+07	2.25465e+07	2.28077e+07	2.30489e+07	2.11226e+07	2.04339e+07	2.032e+07	1.98315e+07	1.91903e+07	1.8945e+07	1.59125e+07	1.44579e+07	1.214e+07	1.25301e+07	1.42083e+07	870506	870506	802361	NA	504976
P26196	4.07078e+06	4.67198e+06	4.71696e+06	4.71976e+06	4.42291e+06	3.13323e+06	3.70062e+06	4.11876e+06	3.90556e+06	4.23068e+06	2.25112e+06	2.38585e+06	2.10356e+06	1.27942e+06	2.78278e+06	NA	NA	NA	43746.3	68753.3
P26358	890242	1.12209e+06	1.33504e+06	1.44166e+06	1.04431e+06	403422	358051	887806	537776	646969	165654	152142	483840	141888	114479	NA	NA	26245.1	NA	50273.4
P26368	1.19871e+07	1.20332e+07	1.17083e+07	1.24346e+07	1.18229e+07	1.06307e+07	1.01845e+07	1.11946e+07	1.05031e+07	1.14068e+07	7.16017e+06	7.18061e+06	7.07023e+06	7.01786e+06	8.10727e+06	NA	NA	251802	NA	NA
P26373	1.39761e+07	1.44539e+07	1.46032e+07	1.49258e+07	1.44831e+07	1.31589e+07	1.05448e+07	1.11215e+07	1.32789e+07	1.39689e+07	7.8078e+06	7.73692e+06	9.02168e+06	7.65544e+06	9.16256e+06	187487	187487	NA	NA	277472
P26374	164422	110739	58923.8	NA	NA	67625.4	NA	60414.3	99836.8	98266.5	NA	NA	49512.9	NA	NA	NA	NA	NA	NA	NA
P26374,P24386	NA	NA	55772.7	NA	NA	NA	NA	NA	NA	NA	NA	NA	NA	NA	NA	NA	NA	NA	NA	NA
P26572	NA	NA	52566.1	NA	NA	NA	NA	22831.6	NA	NA	NA	NA	16276	NA	NA	NA	NA	NA	NA	NA
P26583	6068172	6716509	6492341	6755152	6406688	5423061	3725795	3498794	5890304	6150758	2483125	2315734	1458076	3332435	2700161	NA	NA	NA	NA	NA
P26583,P09429,B2RPK0	1.69614e+06	1.7964e+06	1.7005e+06	1.68604e+06	1.69278e+06	1.64962e+06	1.62461e+06	1.67179e+06	1.54295e+06	1671928	1.26275e+06	1247623	1263336	1.2015e+06	1.44319e+06	289922	289922	NA	NA	NA
P26599	2.11394e+07	1.96164e+07	2.46028e+07	2.19136e+07	1.77217e+07	1.66146e+07	1.49036e+07	21533089	1.82719e+07	1.73224e+07	1.52632e+07	1.10852e+07	1.59144e+07	1.14448e+07	1.35605e+07	166331	166331	443833	196697	121363
P26639	1.83069e+07	17983052	1.85542e+07	1.88417e+07	1.6264e+07	1.57904e+07	1.49709e+07	1.58418e+07	16914706	1.53777e+07	1.04952e+07	8354321	1.14017e+07	9.66077e+06	1.05129e+07	325073	325073	252956	401619	1.01736e+06
P26639,A2RTX5	919318	1.01003e+06	983208	NA	NA	NA	NA	NA	NA	NA	NA	NA	NA	NA	NA	NA	NA	NA	NA	NA
P26640	1.58025e+07	1.77982e+07	1.77853e+07	1.68885e+07	1.59232e+07	1.17802e+07	1.37331e+07	1.32072e+07	1.26628e+07	1.54963e+07	9.16982e+06	5.81404e+06	8.75429e+06	6.81894e+06	9.21096e+06	26443.9	26443.9	586549	111335	476386
P26641	3.12601e+07	4.07918e+07	4.1749e+07	3.65601e+07	3.80969e+07	3.11392e+07	3.73721e+07	3.89775e+07	3.64434e+07	3.50255e+07	2.58794e+07	24066327	3.05613e+07	2.43387e+07	2.74751e+07	1.57023e+06	1.57023e+06	2.23807e+06	303080	522324
P26885	1.01132e+06	1.20326e+06	1.03025e+06	939082	864701	970242	812306	936628	885577	961001	596577	569074	677077	633632	715745	NA	NA	NA	NA	NA
P27105	431389	366935	308914	449138	408157	311478	266754	217413	277869	376040	194599	57252.9	103129	89784.6	334761	NA	NA	NA	NA	NA
P27105,Q8TAV4	NA	NA	102056	NA	NA	NA	NA	88402.1	NA	NA	NA	NA	NA	NA	NA	NA	NA	NA	NA	NA
P27144	173882	190779	191787	190119	254547	150174	55185.6	274911	174179	178902	106490	NA	NA	NA	45328.7	NA	NA	NA	NA	NA
P27216,P50995	382504	382426	394522	379764	385066	360038	341789	378159	336160	370178	NA	234112	NA	244649	NA	NA	NA	NA	NA	NA
P27338	NA	NA	NA	NA	NA	NA	NA	NA	NA	NA	NA	NA	NA	424090	NA	NA	NA	NA	NA	NA
P27348	9.42594e+06	1.00141e+07	9.95407e+06	9.98878e+06	9.19144e+06	9.89023e+06	9.94642e+06	9.82071e+06	9.63108e+06	9.56238e+06	8.69389e+06	8.0812e+06	8.65142e+06	6.93574e+06	7.52089e+06	1.74341e+06	1.74341e+06	1502770	804729	339416
P27348,P61981,Q04917,P31946,P31947	88304.9	86086.3	88043.4	76284.6	65263.7	75320.7	68558.4	78866.3	62866.2	58146.8	47884.4	40795	53761.5	38013.7	41873.8	NA	NA	NA	NA	NA
P27361	71759	63416.8	158892	263572	143835	62140.4	57841	83489.1	235206	79442.7	55580.3	NA	63540.8	NA	65663	NA	NA	NA	NA	NA
P27361,P28482	2.23055e+06	2.51892e+06	2.54156e+06	2.38953e+06	2.27209e+06	2.13448e+06	2.2321e+06	2.29526e+06	2.27729e+06	1.99418e+06	1.60144e+06	1.5899e+06	1.8378e+06	1620287	1.67236e+06	NA	NA	158701	134463	NA
P27361,P28482,Q13164	NA	NA	76068.1	73367.6	NA	NA	NA	NA	65952.5	NA	NA	NA	NA	NA	NA	NA	NA	NA	NA	NA
P27448	72587.1	26233.3	45376.7	NA	NA	11924.4	17859.4	46670.4	NA	53038.8	9288.57	NA	NA	NA	10495.7	NA	NA	NA	NA	NA
P27482,P62158	4458096	4738404	4737795	4769312	4523824	4188836	4157364	4557869	4278533	4377800	2758165	2381792	3170323	2517909	3127194	NA	NA	NA	NA	NA
P27487	NA	NA	NA	NA	84086.7	NA	NA	NA	NA	NA	NA	NA	NA	NA	NA	NA	NA	NA	NA	NA
P27540	26257.2	NA	14083.5	NA	17569.3	NA	NA	NA	NA	15217.4	NA	NA	NA	NA	11119.4	NA	NA	NA	NA	NA
P27635	4349597	2502256	4586292	4441355	2485623	4114951	2372968	4536684	4093945	2460986	3695767	1955566	4070385	3153165	2266748	NA	NA	NA	NA	1045614
P27635,Q96L21	6146207	6446017	6374411	6877897	6457374	5769020	5808636	6033883	1960109	6266883	1467047	1351600	1533695	1501186	1653772	NA	NA	NA	NA	NA
P27694	5.2602e+06	5.22316e+06	5.72429e+06	5.57891e+06	4.89661e+06	4.53246e+06	3.91198e+06	4.66077e+06	4.20809e+06	4.20672e+06	3.30334e+06	2.20388e+06	2.90398e+06	2.74991e+06	2.34547e+06	84914.3	84914.3	NA	NA	94944.4
P27695	4.03663e+06	4.07429e+06	3.23159e+06	4.08859e+06	4.35196e+06	3.69622e+06	3.42029e+06	3.91811e+06	2.95123e+06	3.57526e+06	2.38515e+06	1.32394e+06	2.91438e+06	1.95615e+06	2.45497e+06	86585.3	86585.3	90367.9	NA	89163.9
P27707	656728	667603	758540	684875	711453	383195	598552	330449	374581	592637	NA	104700	207904	65468.2	169510	NA	NA	NA	NA	NA
P27708	1.27213e+07	1.24244e+07	1.35649e+07	1.268e+07	10960117	1.06311e+07	1.00664e+07	1.11727e+07	1.00623e+07	9.59976e+06	6.3366e+06	4.89184e+06	7.50905e+06	4.48774e+06	6.4695e+06	53397.6	53397.6	254614	71322.3	238953
P27708,P31327	211639	229255	229003	219104	234240	NA	202177	NA	NA	223268	NA	NA	NA	NA	NA	NA	NA	NA	NA	NA
P27797	1.1683e+07	1.12498e+07	1.17733e+07	1.17302e+07	1.16749e+07	8.81993e+06	8.65215e+06	1.03145e+07	9.82469e+06	1.02489e+07	6.54639e+06	5.68925e+06	6.9747e+06	6.28613e+06	7.02336e+06	NA	NA	492713	NA	11213.5
P27816	1.08731e+07	1.09312e+07	1.07804e+07	1.02051e+07	1.09739e+07	8.17595e+06	9.81713e+06	9.19507e+06	8.19904e+06	9.84054e+06	5.0528e+06	4.62806e+06	5.57593e+06	4.49571e+06	6.66503e+06	95116.2	95116.2	320290	NA	243527
P27824	718571	956505	1134866	825465	1.11497e+06	523947	618504	395822	340869	556839	128885	391893	269302	104660	290448	NA	NA	NA	NA	NA
P27930	NA	56616.2	NA	NA	NA	NA	NA	NA	NA	NA	NA	NA	NA	NA	NA	NA	NA	NA	NA	NA
P27986	23008.8	15495.5	8930.5	NA	NA	47539.2	NA	NA	NA	NA	NA	NA	NA	NA	NA	NA	NA	NA	NA	NA
P28062	NA	NA	NA	NA	NA	NA	NA	333210	NA	NA	NA	206055	NA	NA	NA	NA	NA	NA	NA	NA
P28065	NA	NA	NA	NA	NA	NA	36312.3	NA	NA	NA	NA	37638.6	NA	NA	NA	NA	NA	NA	NA	NA
P28066	9.87658e+06	1.12599e+07	1.13541e+07	1.15392e+07	1.06082e+07	9.26497e+06	1.00992e+07	1.10536e+07	9.35749e+06	1.02397e+07	7.63875e+06	6.54403e+06	8.51726e+06	6.78381e+06	5.87885e+06	NA	NA	35455.6	NA	NA
P28070	2.95191e+06	3.37339e+06	3.43997e+06	3.5158e+06	3.4526e+06	2829504	2.5454e+06	3.04784e+06	2.9071e+06	2.7178e+06	1.45932e+06	1.36369e+06	1.68524e+06	1.84778e+06	1.80568e+06	NA	NA	NA	NA	300681
P28072	2439553	2424466	3000531	2588759	2409201	2232347	2193640	1307158	2222995	2367557	970244	1642561	1062051	1657331	2000436	NA	NA	NA	NA	NA
P28074	5.65895e+06	5.88925e+06	6.18013e+06	5.99759e+06	6.03035e+06	5.23946e+06	5.2235e+06	5.64636e+06	5.28896e+06	5.78434e+06	4.03543e+06	2.63409e+06	4.11427e+06	3.60501e+06	4.51373e+06	290128	290128	24623.1	NA	277418
P28161	NA	26055.2	2221.91	NA	NA	NA	NA	NA	NA	NA	NA	NA	NA	NA	NA	NA	NA	NA	NA	NA
P28288	287047	306190	392333	396148	373865	154690	255486	251428	285399	328949	24336.7	124923	163335	134046	177205	NA	NA	NA	NA	NA
P28289	166836	221369	226696	227817	215253	157604	190072	173841	198634	198168	128272	24610.8	42934.3	101603	165314	NA	NA	NA	NA	NA
P28290	14558.6	89487.3	NA	NA	NA	NA	NA	NA	NA	NA	NA	NA	NA	NA	NA	NA	NA	NA	NA	NA
P28331	2.59807e+06	2.94728e+06	2.76491e+06	2.55389e+06	2.6767e+06	1.69427e+06	1.56755e+06	2.49219e+06	2.05151e+06	1.91299e+06	1.32077e+06	893749	710883	590793	1.46427e+06	NA	NA	NA	NA	21769.7
P28340	2.36033e+06	2.19455e+06	2.65134e+06	1.94884e+06	1.90409e+06	2.12727e+06	1.63922e+06	1.83795e+06	1.60242e+06	1.39589e+06	790940	548695	1.35811e+06	665168	790670	17166	17166	67163.9	NA	42360.1
P28370,O60264	412696	408455	397615	404866	355922	389933	346478	382079	337325	337724	299729	144785	125650	133167	277251	NA	NA	26198.4	NA	NA
P28482	6558961	5955669	7217988	6249954	5990793	5917532	4877172	6237424	4939931	6116357	3028516	1712163	2976065	2013625	4195209	NA	NA	NA	NA	NA
P28482,P27361	1.25143e+06	1.46234e+06	1.49763e+06	1.33871e+06	1219694	1.21148e+06	1.1318e+06	1.29971e+06	1.39346e+06	1.35796e+06	1.05175e+06	793886	1.12333e+06	995539	1.07123e+06	NA	NA	NA	NA	NA
P28702	NA	NA	12920.8	NA	13551.4	NA	NA	NA	NA	10074.6	8519.94	NA	NA	NA	19153.4	NA	NA	NA	NA	NA
P28715	25846.9	NA	7251.09	14433.7	22843.7	20660.5	25257.9	29187.3	NA	NA	11020.2	NA	NA	NA	NA	NA	NA	NA	NA	NA
P28799	13505.7	NA	16925	NA	NA	26487.3	NA	15260.6	NA	NA	NA	NA	NA	NA	NA	NA	NA	NA	28932.1	NA
P28838	8.75215e+06	9.45055e+06	9.34446e+06	9.25718e+06	8.50855e+06	8.47008e+06	7.29548e+06	9.04283e+06	7.72136e+06	8.08353e+06	4.85228e+06	4.25386e+06	5600900	3.76107e+06	4.62337e+06	NA	NA	NA	119901	310114
P28908	26967.1	NA	30082.6	NA	NA	NA	30397.4	NA	NA	NA	NA	NA	NA	NA	NA	NA	NA	NA	NA	NA
P29083	374488	383808	38772.3	381484	320272	310771	143961	218070	40175.6	264547	214475	98054.2	139413	32303.4	NA	14975.1	14975.1	NA	NA	NA
P29084	248129	171310	294269	320824	203480	143728	124281	157405	225108	154967	90523.1	54248.8	NA	58427.1	108158	NA	NA	NA	NA	NA
P29144	3.53163e+06	3.63992e+06	3.89263e+06	3.60721e+06	3.42352e+06	2.92806e+06	2.48155e+06	2.84066e+06	2.65251e+06	2.64364e+06	1.72189e+06	834623	2.05926e+06	1.11369e+06	1.66437e+06	35868.8	35868.8	54582.7	NA	NA
P29218	1.04647e+06	1.14291e+06	1283539	1.12778e+06	899216	973444	903046	1.09471e+06	1.09154e+06	807649	504352	491717	757833	604110	550282	NA	NA	NA	NA	NA
P29320	NA	NA	NA	NA	139123	NA	NA	NA	NA	NA	NA	NA	NA	NA	NA	NA	NA	NA	NA	NA
P29323,Q15375	54000.5	NA	54122.3	57018.7	NA	53000.5	NA	49180.6	NA	NA	NA	NA	NA	34332.7	NA	NA	NA	NA	NA	NA
P29353	390537	226242	321596	297800	305444	184360	194883	215971	90666.9	175886	NA	66697.9	159808	65533.3	74986.7	870.58	870.58	NA	NA	6036.71
P29372	387793	438038	506899	421422	388259	403716	288245	314874	245266	379333	64231.3	122235	81769.9	110406	171115	NA	NA	NA	NA	NA
P29373	NA	NA	NA	NA	NA	NA	NA	NA	NA	NA	NA	NA	NA	61176.1	NA	NA	NA	NA	NA	NA
P29401	2.43898e+07	2.24007e+07	2.54609e+07	2.50436e+07	2.09663e+07	2.26963e+07	1.64858e+07	2.05204e+07	1.93958e+07	1.70526e+07	1.46809e+07	8.07201e+06	1.58072e+07	1.04065e+07	1.29209e+07	321979	321979	728806	367906	65146.8
P29466	NA	NA	16264.9	NA	NA	NA	NA	NA	NA	NA	NA	NA	NA	NA	NA	NA	NA	NA	NA	2559.16
P29590	1.11414e+06	1.21628e+06	864003	1.14633e+06	1.02033e+06	428568	749414	777537	707450	888537	257558	167489	446717	161568	240246	NA	NA	NA	NA	NA
P29692	1.49034e+07	1.61011e+07	1.61103e+07	1.62985e+07	1.55134e+07	1.14602e+07	1.41907e+07	1.27306e+07	1.42404e+07	1.46761e+07	9.19832e+06	8.46055e+06	9.66738e+06	9.56524e+06	9.0352e+06	15061.4	15061.4	502063	NA	831032
P29692,P24534	3945599	4320502	4235736	4524263	4268977	3877615	4111346	4162003	4283933	4258276	3419095	3386499	3634013	3416689	3794910	NA	NA	NA	NA	NA
P29728	NA	NA	NA	NA	NA	NA	193139	NA	NA	NA	NA	172554	NA	NA	NA	NA	NA	NA	NA	NA
P29803,P08559	774878	NA	846165	21933.1	833032	NA	NA	NA	NA	705863	NA	NA	NA	NA	534531	NA	NA	NA	NA	NA
P29966	78842.1	33568.5	46102.9	17349.2	30367.4	32069.7	47679.7	25092.6	47290.3	30477.7	7673.13	18919.5	26382.5	NA	NA	11905.9	11905.9	NA	NA	NA
P29992	NA	NA	NA	NA	55176.8	NA	NA	NA	NA	NA	NA	NA	NA	NA	NA	NA	NA	NA	NA	NA
P30038	612714	543262	681344	526672	612395	343631	314343	414793	411570	427699	122378	63245.1	292588	62865	152522	NA	NA	NA	NA	NA
P30040	3843171	4067098	3981097	3938685	3856684	3210818	3651581	3434001	3562834	3647646	2674328	2794732	2477255	2483195	2752043	NA	NA	NA	NA	NA
P30041	52607449	53196259	56247281	57215700	50327602	50843688	49663050	55121015	52682083	49233433	38495458	29521693	41552636	32327308	33953688	2978750	2978750	2381429	1511119	2418860
P30042	955483	888372	1.08926e+06	767416	528822	584588	612636	784578	661830	451352	87545.3	213637	320025	300003	344563	NA	NA	NA	NA	NA
P30043	1.56381e+07	1.62734e+07	1.74581e+07	1.67827e+07	1.59324e+07	1.36969e+07	1.48059e+07	1.66172e+07	1.39854e+07	1.54059e+07	1.03466e+07	9.95829e+06	1.29193e+07	1.06894e+07	1.22185e+07	766636	766636	901885	NA	757270
P30044	4174904	4179369	4071459	4124742	3800839	2198385	3107885	3116299	3028827	3042881	1546201	1448067	2333497	1219218	2446758	NA	NA	NA	NA	NA
P30046	786248	813628	796571	820412	740596	772458	743820	771495	730930	730154	643140	558829	635678	529383	608941	NA	NA	NA	NA	NA
P30046,A6NHG4	1626585	1.60278e+06	1.57069e+06	1.6277e+06	1.56627e+06	1.06649e+06	876455	912360	888150	844195	874604	615569	703507	646908	658424	NA	NA	NA	NA	192408
P30048	5324932	6496729	6430289	5756657	5407320	3067742	5072912	5361583	4704436	5137160	2184636	3167075	3517436	2434990	3225410	NA	NA	NA	NA	NA
P30049	1.92847e+06	1.60487e+06	2.06852e+06	1.78515e+06	1.62174e+06	1.70759e+06	1.49307e+06	1.08172e+06	1.69176e+06	1.43508e+06	1.45945e+06	1.21595e+06	944938	1.34461e+06	1.2936e+06	NA	NA	202520	144243	207511
P30050	1.58998e+07	1.7496e+07	1.71261e+07	1.77278e+07	1.62963e+07	1.52771e+07	1.59416e+07	1.6414e+07	15861908	1.37595e+07	1.06341e+07	1.1211e+07	1.25952e+07	1.09087e+07	8.13161e+06	1.6483e+06	1.6483e+06	1.28538e+06	796852	1.44932e+06
P30084	2.5859e+06	2.935e+06	3.61483e+06	2.62404e+06	2332886	2.13896e+06	1.5425e+06	2.57971e+06	1.43065e+06	1.7559e+06	1.2592e+06	1.22478e+06	1.55103e+06	859140	1286651	NA	NA	NA	NA	NA
P30085	5.2347e+06	5.21443e+06	5.52112e+06	5.74739e+06	4.73859e+06	4.56325e+06	4.19817e+06	5.42042e+06	4.43661e+06	3.75265e+06	3.06352e+06	1.67415e+06	3.65865e+06	2.49811e+06	2.20908e+06	NA	NA	203638	142357	74414.1
P30086	1.08743e+07	1.08109e+07	11243245	1.13976e+07	1.06512e+07	9.96351e+06	8.67776e+06	7.76818e+06	9.68289e+06	8.32386e+06	7263256	5.98314e+06	6.03796e+06	5.37644e+06	5.696e+06	NA	NA	278769	192527	NA
P30101	1.80622e+07	1.72309e+07	1.88611e+07	1.87304e+07	1.67418e+07	1.64513e+07	1.39693e+07	1.77608e+07	1.59765e+07	1.58029e+07	1.13005e+07	9.52654e+06	1.12247e+07	1.02987e+07	1.20734e+07	165357	165357	274108	NA	380082
P30101,P13667	NA	NA	NA	NA	74740.4	NA	NA	NA	NA	NA	NA	NA	NA	NA	NA	NA	NA	NA	NA	NA
P30101,Q8NBS9	NA	51167.3	68332.1	50704.1	NA	NA	NA	NA	46828.5	NA	NA	NA	NA	NA	NA	NA	NA	NA	NA	NA
P30153	1.07905e+07	1.00077e+07	1.12144e+07	1.15093e+07	9.41047e+06	8.74206e+06	7.13477e+06	9.38654e+06	8.59947e+06	9.1102e+06	5.29319e+06	3.47831e+06	6.36022e+06	4.68138e+06	5.54815e+06	167058	167058	246108	48339.7	161776
P30153,P30154	470305	524823	478829	465006	382772	451815	453800	458418	399139	367037	348553	310662	346904	274582	282632	NA	NA	NA	NA	NA
P30154	2.38605e+06	2.11684e+06	2.46772e+06	2.15396e+06	2.04102e+06	1.74535e+06	1.81432e+06	2.07962e+06	1.356e+06	1.67993e+06	976164	681903	1.33207e+06	549134	981693	98199.4	98199.4	93852.9	8815.83	46800
P30154,P30153	3814217	4000151	3736929	3735527	3534623	3412238	2959797	2991304	3179537	3276204	1654246	1744762	2360106	1117832	2132982	NA	NA	348953	NA	NA
P30260	465444	432293	676559	207550	377193	373998	210822	504048	298454	252520	174210	NA	69847.8	105415	123571	NA	NA	NA	NA	NA
P30291	71418.6	17950.4	14920.6	61365.5	66648.7	32274.9	NA	13220.7	NA	NA	NA	NA	11164.4	NA	NA	NA	NA	NA	NA	NA
P30305	323643	339630	349394	342859	324338	302506	308789	330857	313743	318855	246419	NA	273746	NA	NA	NA	NA	NA	NA	NA
P30307	69693.5	92633	NA	96390.4	NA	51679.1	31260.3	69568	16654.5	17035.2	NA	22850	NA	NA	NA	NA	NA	NA	NA	NA
P30405	798182	951538	946734	1.67051e+06	929522	571902	521715	193189	1.29871e+06	787311	214571	NA	NA	174316	111091	NA	NA	NA	NA	NA
P30414	50164	NA	49514	59143.6	NA	50686	NA	NA	NA	NA	NA	NA	NA	NA	NA	NA	NA	NA	NA	NA
P30419	2.22247e+06	2.14735e+06	2.29979e+06	2.20989e+06	1.83438e+06	2.00196e+06	1.16298e+06	2.04449e+06	1.94791e+06	1.76879e+06	1.29657e+06	474867	1.31425e+06	1.06746e+06	1.19811e+06	32055.5	32055.5	36709.6	25307.5	28783
P30419,O60551	271846	326705	326137	335455	288713	268311	315499	319351	306920	292897	NA	269089	287199	264450	272468	119961	119961	NA	NA	120686
P30519	16033.7	NA	NA	57195.2	NA	NA	NA	NA	36703.4	NA	NA	NA	NA	NA	NA	NA	NA	NA	NA	NA
P30520	3.55275e+06	3.40377e+06	3.60361e+06	3.3295e+06	3.62269e+06	3.18711e+06	3.01135e+06	3.47104e+06	3.00313e+06	3.29695e+06	2.28301e+06	2.30414e+06	2.64557e+06	1.82528e+06	2.46131e+06	166997	166997	332070	60386.1	92134.9
P30520,Q8N142	NA	NA	NA	218259	239435	NA	NA	NA	NA	NA	NA	NA	NA	NA	NA	NA	NA	NA	NA	NA
P30533	247371	250335	212943	252936	240788	180179	223713	NA	183453	167002	146512	NA	NA	NA	NA	NA	NA	NA	NA	NA
P30536	77867.3	NA	69322.2	81816.9	129244	83547.9	NA	69916.2	NA	65073.1	NA	NA	49000.4	NA	NA	NA	NA	NA	NA	NA
P30566	2.78959e+06	2.95651e+06	3.34195e+06	3.46058e+06	2.42422e+06	2.53256e+06	2.02861e+06	2.67743e+06	2.05824e+06	2.08863e+06	1.72396e+06	1.1439e+06	1.97685e+06	967884	1.71068e+06	90712.5	90712.5	71604.9	41507.6	NA
P30613	3.41668e+06	4.10934e+06	3.98166e+06	3.91331e+06	3.77798e+06	3.14793e+06	3.02168e+06	3.57185e+06	2.90157e+06	3.27131e+06	1.88019e+06	2.1711e+06	2.27721e+06	2.19611e+06	1.53039e+06	125388	125388	189770	NA	271330
P30622	86533.2	41833.8	40576.1	74706.3	20724.1	50044.4	48238.7	90897.2	50856.2	46007.4	NA	18884.5	NA	NA	18750.7	NA	NA	7702.37	NA	NA
P30622,Q9UDT6	NA	62853.5	57744.4	54471.1	52595.3	6848.77	NA	55006.5	46761.8	NA	NA	NA	48943.8	NA	NA	NA	NA	NA	NA	NA
P30626	3379219	3504508	3344669	3301976	3557470	2836825	2751469	2465741	2793202	3093814	1571387	1440433	1640088	1086265	2071540	NA	NA	NA	NA	NA
P30740	2.38046e+06	2.91861e+06	2.46873e+06	2.78423e+06	2.74802e+06	2.04315e+06	2.49301e+06	2.31665e+06	1.86395e+06	2.53773e+06	1.76699e+06	1.13376e+06	1.11538e+06	231654	1.75246e+06	46008.6	46008.6	NA	NA	NA
P30825	129686	138103	225883	133516	165225	179458	130640	177325	131184	122161	110214	104517	114661	105676	NA	40063.3	40063.3	NA	NA	NA
P30837	1.5347e+06	1.48021e+06	1.81596e+06	1.46087e+06	1.64252e+06	995232	1.05705e+06	1.41273e+06	976289	1.18543e+06	573749	488292	742107	379958	741543	28820.9	28820.9	NA	NA	NA
P30876	2.33955e+06	2.71748e+06	2.61251e+06	2.06828e+06	2.33572e+06	1.8082e+06	1.69529e+06	1.74228e+06	1.61893e+06	1.8839e+06	962241	944825	1.12135e+06	440166	1.06886e+06	NA	NA	71157.8	52621.4	30540.8
P31040	4.25988e+06	4.27769e+06	4.26095e+06	4.50751e+06	4.07374e+06	3.72387e+06	3.45722e+06	3.53392e+06	3.07614e+06	3.4616e+06	2.51128e+06	1.8534e+06	2.28403e+06	2.0136e+06	2.83991e+06	NA	NA	NA	NA	43297.1
P31146	179404	197058	270642	223875	103527	161944	152785	177816	98648.8	100373	37146.4	32122.9	71641.6	32183.7	36445.6	11912.8	11912.8	NA	NA	NA
P31150	1.20913e+06	1.12086e+06	1.39029e+06	1.21084e+06	1.31903e+06	1126298	1.00073e+06	1.21483e+06	960636	1024745	634920	718748	969881	785831	720705	NA	NA	NA	NA	121636
P31150,P50395	574830	644968	667648	659033	665085	562617	609263	647570	610838	659118	460437	500369	NA	469387	571021	NA	NA	NA	NA	NA
P31153	5.15931e+06	5.14145e+06	5.18228e+06	5.06251e+06	5.32966e+06	4.28633e+06	4.56086e+06	4047695	4.31298e+06	4.33168e+06	2.90295e+06	2.60531e+06	3.11691e+06	2579727	2.66721e+06	260829	260829	NA	186747	NA
P31153,Q00266	665510	708823	703091	764414	664738	619474	614540	682846	651360	629023	373882	326966	442299	331984	407640	NA	NA	NA	NA	NA
P31321	62165.4	NA	NA	33381.6	NA	59298.6	NA	NA	NA	NA	NA	NA	NA	NA	NA	NA	NA	NA	NA	NA
P31321,P10644	383655	NA	339893	137431	394628	59892.7	NA	118195	NA	366902	NA	NA	NA	NA	NA	NA	NA	NA	NA	NA
P31323	1.44938e+06	1.65232e+06	1.90987e+06	1.87806e+06	1.34209e+06	1.3398e+06	1.3283e+06	1.53977e+06	1.24961e+06	1.12437e+06	1.0051e+06	802094	933848	604225	942639	123569	123569	145257	92417.8	139582
P31323,P13861	737189	735218	731229	759162	709794	722002	678568	721490	685991	679174	607028	542741	261798	528917	589599	NA	NA	NA	NA	NA
P31327	58938.7	NA	NA	30353.2	NA	NA	146741	NA	NA	NA	NA	158456	NA	NA	NA	NA	NA	NA	NA	NA
P31327,P27708	198977	215926	187278	228324	212284	171785	191238	177898	NA	217155	NA	NA	138791	NA	NA	NA	NA	NA	NA	NA
P31350	2.93273e+06	2.793e+06	2.948e+06	3.01514e+06	2.75669e+06	2.58985e+06	2.06571e+06	2.55464e+06	2.11611e+06	2.01096e+06	1.9587e+06	1.21115e+06	1.46017e+06	1.16136e+06	1.19681e+06	115644	115644	NA	NA	NA
P31350,Q7LG56	447834	465434	446724	476595	424848	245157	433168	430823	432224	413070	218494	212815	216353	327413	202302	NA	NA	NA	NA	NA
P31483	698160	505271	674945	716519	614574	508240	208362	402431	501620	602466	304968	42308.9	171922	119860	389565	NA	NA	NA	NA	NA
P31629	NA	NA	NA	NA	NA	NA	NA	NA	NA	NA	NA	NA	NA	NA	NA	NA	NA	NA	1606.06	NA
P31639	NA	NA	33099.8	NA	NA	NA	NA	NA	NA	NA	NA	NA	NA	NA	NA	NA	NA	NA	NA	NA
P31689	5.14615e+06	5.36188e+06	6.15287e+06	5.1554e+06	5.42326e+06	4.99927e+06	3.75763e+06	4.39715e+06	4.46647e+06	4.6251e+06	2.91664e+06	2.06657e+06	3.34375e+06	1.78793e+06	3.65707e+06	15717.1	15717.1	167881	26760.4	NA
P31749	56236.5	NA	18640.3	NA	78850	NA	NA	79565	NA	NA	NA	NA	16340.8	NA	NA	NA	NA	NA	NA	NA
P31751	NA	NA	51374	140356	46541.9	104322	NA	NA	NA	81727.2	NA	NA	NA	NA	NA	NA	NA	NA	NA	NA
P31930	5.41012e+06	4.9264e+06	5.08577e+06	5.25296e+06	5.29364e+06	4.64839e+06	4.09471e+06	4.45076e+06	4.14699e+06	3.63047e+06	2.62711e+06	1.58191e+06	3.10338e+06	2.44214e+06	2.58679e+06	66690.6	66690.6	NA	NA	NA
P31937	675063	789680	843099	829674	707716	594829	662324	811145	732874	533289	166318	361254	335584	270163	418764	NA	NA	5144.58	NA	23809.8
P31939	2.10376e+07	2.09105e+07	2.16374e+07	2.15409e+07	2.00388e+07	1.81738e+07	1.81136e+07	2.06906e+07	1.73764e+07	1.9203e+07	1.22878e+07	10754787	1.51793e+07	1.03226e+07	1.26121e+07	1.27589e+06	1.27589e+06	837014	277620	879568
P31942	8397343	8598447	7906123	8.74574e+06	8.43553e+06	7.79929e+06	7.29771e+06	7.40133e+06	7.41582e+06	6458544	5.16449e+06	3996836	5.61528e+06	4.6962e+06	4.42597e+06	411103	411103	346624	NA	455943
P31943	7.75011e+06	7.96048e+06	8.35068e+06	8.4646e+06	7.94883e+06	7.33005e+06	6953662	7.81411e+06	7.27725e+06	7.80735e+06	5.97744e+06	5.25982e+06	6178128	5.74538e+06	5.66472e+06	NA	NA	353008	249297	NA
P31944	NA	NA	NA	NA	NA	NA	NA	NA	60308.3	NA	NA	NA	NA	86186.9	NA	NA	NA	NA	NA	NA
P31946	6792994	7.85129e+06	8.25803e+06	8.02897e+06	5.93575e+06	6.58341e+06	6.17834e+06	6.92342e+06	7.44316e+06	5.87284e+06	4.12309e+06	3.4554e+06	5.75901e+06	4.44935e+06	2.26537e+06	476399	476399	477194	378622	421039
P31946,P61981	2125295	2282697	2192693	2263265	2245997	1989955	2024206	2125539	2088555	2205760	1556370	1417978	1727861	NA	1847888	NA	NA	NA	NA	NA
P31946,P63104	NA	NA	NA	NA	22476.3	NA	NA	NA	NA	NA	NA	NA	NA	NA	NA	NA	NA	NA	NA	NA
P31947	267304	261131	272560	266737	264939	229934	205461	224707	205593	217000	146367	130625	19551.5	NA	156404	NA	NA	NA	NA	NA
P31948	2.73902e+07	2.91787e+07	3.07221e+07	3.12844e+07	2.79383e+07	2.44566e+07	2.39816e+07	2.8129e+07	2.57455e+07	2.52128e+07	1.53231e+07	1.19262e+07	1.96257e+07	1.5075e+07	1.79407e+07	216132	216132	241731	7281.52	NA
P31949	4554030	4686333	4712610	4738556	4030269	4362892	4244749	4502106	4187004	3906130	3467980	2606970	3349379	3018220	3140373	NA	NA	NA	NA	NA
P31995,P31994,P12318	65840	NA	66455.4	71016.5	61449.3	NA	NA	66221	NA	61424.3	54108	NA	NA	NA	NA	NA	NA	NA	NA	NA
P32019	NA	156678	34325.2	32227.7	NA	NA	NA	NA	NA	NA	NA	NA	NA	NA	NA	NA	NA	NA	NA	NA
P32119	15184681	16004896	15942874	16341887	14349427	14728077	14869160	15590706	14390536	14328346	8702505	8638624	9985818	10083220	11514024	1079404	1079404	NA	NA	1189838
P32121	NA	17764.1	NA	NA	NA	NA	NA	NA	NA	NA	NA	NA	NA	NA	NA	NA	NA	NA	NA	NA
P32189,Q14409,Q14410	NA	NA	NA	NA	NA	NA	NA	NA	NA	27664.8	NA	NA	NA	NA	NA	NA	NA	NA	NA	NA
P32321	388139	467784	581845	565237	353483	387508	285735	320503	505056	291735	257843	166878	266298	174258	98975.4	NA	NA	NA	NA	NA
P32322	1.39213e+06	1.36545e+06	1.29415e+06	1.14708e+06	1.43469e+06	931621	1.00347e+06	1.04745e+06	1.02023e+06	651274	566753	542053	590173	406803	777600	NA	NA	12299.2	NA	21520.3
P32519	406970	331951	355512	314490	391173	326599	300379	320987	275668	352902	157228	139449	260446	116005	213224	NA	NA	NA	NA	NA
P32754	NA	NA	NA	NA	NA	NA	NA	NA	68782.9	NA	NA	NA	NA	NA	NA	NA	NA	NA	NA	NA
P32780	84955.5	146708	131133	121453	74980.3	NA	115504	130106	108212	69967.7	NA	30478.9	61728.1	49387.2	NA	NA	NA	NA	NA	NA
P32929	2.19887e+06	1.88884e+06	2.43829e+06	2.2684e+06	2.23481e+06	1.62372e+06	1.43419e+06	2.02268e+06	1.49462e+06	1.76689e+06	630370	716346	1.27663e+06	727295	999156	NA	NA	NA	NA	94269.7
P32969	1.23937e+07	1.29246e+07	1.28148e+07	1.29089e+07	1.16541e+07	1.17914e+07	1.18432e+07	1.23191e+07	11375041	1.13637e+07	9319910	9.09147e+06	9.66595e+06	8.0689e+06	9.0068e+06	815764	815764	595557	NA	388845
P33121	185708	103858	166688	89209.6	196060	124419	94489.3	96265.1	64037.8	135591	NA	50141.5	28937.3	49849.3	65431.6	NA	NA	NA	NA	NA
P33176	3.97228e+06	5.14498e+06	4.83002e+06	5.01344e+06	4.30453e+06	3.15659e+06	3.48525e+06	3.92985e+06	3.88888e+06	3.42009e+06	1.52174e+06	1.33285e+06	1.95144e+06	1.48474e+06	1.64298e+06	32473.7	32473.7	46691.7	NA	62922.1
P33176,O60282,Q12840	1.39799e+06	1.43834e+06	1.46845e+06	1.43496e+06	1.28442e+06	1.31736e+06	1.31995e+06	1.06779e+06	871636	1.24301e+06	580119	454900	848806	554815	920436	NA	NA	NA	NA	NA
P33176,Q12840,O60282	236868	103044	51844.7	44123	99126.3	NA	NA	NA	35712.1	50260.3	NA	20772.5	NA	NA	NA	NA	NA	NA	NA	NA
P33240	1.46938e+06	1.54502e+06	1.55562e+06	1.51193e+06	1.55283e+06	1.36534e+06	1.39149e+06	832057	1.25345e+06	1.4315e+06	596152	391627	447576	710579	707701	39624.4	39624.4	NA	NA	NA
P33316	1.24403e+07	1.27419e+07	1.29947e+07	1.28004e+07	12765982	1.15195e+07	1.06448e+07	1.25942e+07	1.15996e+07	1.19919e+07	8.32928e+06	7.52514e+06	7.27087e+06	7.95657e+06	9.17435e+06	118377	118377	NA	NA	311061
P33527	73793.1	51224.8	117981	31226.8	NA	78156	29851.1	41388.7	28073.7	85255.9	15901.8	21779	13683.8	11409.8	NA	NA	NA	NA	NA	NA
P33552	77338.3	290164	195936	327086	78583.3	NA	209877	NA	156493	NA	NA	48360.5	NA	NA	49392.3	NA	NA	NA	NA	NA
P33908	56228.4	NA	50775.8	56981.8	44751	NA	37812.1	NA	NA	45350.5	NA	NA	NA	NA	NA	NA	NA	NA	NA	NA
P33947	NA	NA	NA	NA	NA	NA	NA	NA	NA	NA	NA	NA	NA	NA	26054.1	NA	NA	NA	NA	NA
P33981	153754	187911	229437	108435	174299	38802.6	139130	185444	106780	197600	103703	NA	107279	52093.5	92464.4	NA	NA	NA	NA	NA
P33991	1.36818e+07	1.43328e+07	1.53401e+07	1.48692e+07	1.33243e+07	1.21835e+07	1.23954e+07	1.31401e+07	1.28861e+07	1.22072e+07	8.22727e+06	7.68822e+06	8.65302e+06	8.08882e+06	9.34015e+06	110226	110226	303061	197275	70098.7
P33992	9.49706e+06	9.72355e+06	1.05106e+07	1.00442e+07	9713474	9.10398e+06	7.69733e+06	9.02736e+06	8.04342e+06	8.99117e+06	4.84817e+06	4.14131e+06	5.31344e+06	4.52824e+06	5.38407e+06	NA	NA	242100	NA	190336
P33992,P25205	724234	768467	746774	792634	731884	NA	702393	733461	720740	NA	NA	515830	NA	NA	NA	NA	NA	NA	NA	NA
P33993	1.69669e+07	1.73044e+07	1.77174e+07	1.74529e+07	1.67876e+07	1.40581e+07	1.34613e+07	1.52155e+07	1.30382e+07	1.29082e+07	8.19573e+06	7.5157e+06	9.95367e+06	8.38006e+06	9.34088e+06	275112	275112	307520	NA	297680
P34820,Q7Z5Y6	NA	NA	209282	NA	NA	NA	NA	NA	NA	NA	NA	NA	NA	NA	NA	NA	NA	NA	NA	NA
P34896	425813	445060	442697	595892	438423	368921	376028	375892	402773	336091	258543	203325	125188	51870.9	156261	NA	NA	NA	NA	NA
P34897	1.05555e+07	1.09081e+07	1.13293e+07	1.14309e+07	9.00661e+06	8.14171e+06	8.26905e+06	1.07503e+07	7.97528e+06	7.23946e+06	4.98299e+06	3.74658e+06	5.40124e+06	4.23022e+06	4.27407e+06	14564.9	14564.9	NA	35735.2	105383
P34897,P34896	686056	650315	646079	742163	699904	599232	608208	627383	580485	697896	577672	492616	536931	466390	521817	NA	NA	225834	NA	NA
P34913	546419	585012	705918	307721	475852	372797	420656	338090	343861	431152	135106	191625	229724	65281.5	149069	NA	NA	NA	NA	NA
P34931	461708	483853	504115	516596	515192	459096	460170	490574	475697	495845	389984	379510	431261	387243	433588	NA	NA	NA	110280	NA
P34931,P08107	747218	753689	745056	787400	710705	749230	669075	743275	716916	673063	672709	579152	642883	592047	608773	NA	NA	NA	NA	NA
P34932	2.22364e+07	2.30392e+07	2.29644e+07	2.28949e+07	2.24439e+07	2.01359e+07	2.01004e+07	2.04579e+07	1.96379e+07	2.05184e+07	1.64763e+07	1.56831e+07	14050949	1.39161e+07	1.73423e+07	1.03822e+06	1.03822e+06	2.19638e+06	844769	1105673
P34932,O95757	924683	1009941	961945	959639	915003	910486	922837	929991	455713	892324	411737	384468	813187	342280	NA	NA	NA	NA	NA	NA
P34932,O95757,Q92598	NA	79455.6	74405.9	71713.8	NA	NA	71106.8	68388.7	60165.1	NA	NA	NA	NA	47927.2	NA	NA	NA	NA	NA	NA
P34949	123092	155779	64074.7	164726	152802	62905.4	205185	124509	138904	111311	58904.6	124480	NA	NA	94525.2	NA	NA	NA	NA	NA
P35219	902141	817058	914054	1.06817e+06	831175	651381	729803	730322	882222	597504	337754	232462	598194	NA	252472	30157.1	30157.1	NA	NA	NA
P35221	300970	238951	371126	227423	195511	122841	102677	285103	NA	114461	133033	128780	72009.6	66153.5	52726.2	NA	NA	NA	NA	NA
P35221,P26232	NA	55035.7	25475.7	109915	NA	NA	47483	25828.2	NA	NA	NA	27468.8	16557.6	NA	NA	NA	NA	NA	NA	NA
P35222	NA	NA	18206.4	31743.3	NA	NA	NA	19457.7	NA	NA	NA	NA	NA	NA	NA	NA	NA	NA	NA	NA
P35226	86564.8	77561.7	NA	NA	64510.6	NA	62824.7	14681.1	NA	NA	NA	NA	NA	NA	NA	NA	NA	NA	NA	NA
P35227,P35226	NA	95518.3	NA	NA	NA	NA	NA	NA	NA	NA	NA	NA	NA	NA	NA	NA	NA	NA	NA	NA
P35232	1.24075e+07	1.521e+07	1.50155e+07	1.30411e+07	1.44384e+07	9.58183e+06	8.87923e+06	1.08069e+07	1.01394e+07	8.66322e+06	6.60685e+06	5.73908e+06	8.11795e+06	6.63982e+06	6.0116e+06	707185	707185	100434	83937.1	470272
P35236	80902.6	190719	84543.9	241012	74263.5	NA	182734	79479.7	68644.1	253324	NA	58644.8	66655	NA	NA	NA	NA	NA	NA	NA
P35237	4.68323e+06	4.75098e+06	5.09646e+06	5.17147e+06	4.48533e+06	4.24907e+06	4.0834e+06	4.36539e+06	4.232e+06	4.17133e+06	2.66056e+06	2.59103e+06	3.20764e+06	3.01162e+06	3.32601e+06	112377	112377	247314	15881.8	NA
P35240	90321.2	NA	NA	38373.6	71465.6	NA	NA	NA	36178.2	33727.5	NA	27743.1	NA	NA	26361.4	NA	NA	NA	NA	NA
P35241	1.10449e+06	1.8374e+06	1.17507e+06	1.47888e+06	1.73776e+06	1170651	901679	1153458	862940	1.26822e+06	681924	327332	806320	402745	540500	NA	NA	NA	NA	NA
P35241,P15311	NA	71809.8	NA	74434.2	NA	NA	68068.9	NA	52722.4	NA	NA	NA	NA	NA	NA	NA	NA	NA	NA	NA
P35241,P26038	1.19807e+06	1.09065e+06	1.22731e+06	1.2052e+06	1155715	1.19512e+06	1.11398e+06	1.22126e+06	1.14844e+06	1.02527e+06	1.05009e+06	788248	993256	836654	924008	NA	NA	NA	NA	NA
P35241,P26038,P15311	1.42023e+07	1.47338e+07	1.48433e+07	1.54702e+07	1.45529e+07	1.32882e+07	1.34696e+07	1.45739e+07	1.33174e+07	1.38149e+07	9.42589e+06	8.97429e+06	1.00149e+07	8.34509e+06	1.08631e+07	NA	NA	NA	9223.78	NA
P35241,P26038,P35240,P15311	3549261	3994067	3925251	3823012	3325720	3483670	NA	3841389	NA	3318434	2848865	NA	3181787	NA	2841167	NA	NA	NA	NA	NA
P35244	4714870	4723700	5060320	5128843	4637745	3317250	3049920	4756888	4654579	3254867	2353662	1909217	3974479	2629344	2728544	NA	NA	NA	NA	NA
P35249	3.40758e+06	3.80716e+06	3.9599e+06	4.0002e+06	3.59484e+06	2.14217e+06	3.01821e+06	3.13718e+06	2.84941e+06	3.12421e+06	1.27825e+06	1.44346e+06	1.86804e+06	1.02304e+06	1.71949e+06	NA	NA	NA	NA	95620.5
P35250	2.44519e+06	2.52338e+06	2.56479e+06	2.45935e+06	2.19676e+06	2.30045e+06	1.66596e+06	1.66363e+06	1.83837e+06	1.60619e+06	1.03409e+06	989390	1.02328e+06	744452	1.3432e+06	29007.3	29007.3	72945.8	NA	92321.2
P35251	6371.88	10724.8	NA	8926.33	NA	NA	27959.1	NA	NA	NA	NA	NA	NA	NA	NA	NA	NA	NA	NA	NA
P35268	1.08939e+07	8.94814e+06	1.21378e+07	1.20019e+07	9195491	1.04429e+07	8.46798e+06	1.15968e+07	1.09357e+07	8.9732e+06	8.74042e+06	6.31692e+06	6.21979e+06	7178618	7.46744e+06	NA	NA	615812	NA	NA
P35269	1.01014e+06	850360	900463	986889	1.0926e+06	509481	567613	669276	694167	721997	496807	377659	497179	461268	509513	NA	NA	NA	NA	NA
P35270	413283	365319	432101	346497	294991	183301	159518	272307	187927	233449	164604	26489.4	118645	46740.6	56399.8	NA	NA	NA	NA	NA
P35520	5.15457e+06	6.01624e+06	5.5356e+06	5.32945e+06	5.50617e+06	4.24741e+06	4.65499e+06	4.644e+06	3.03962e+06	4.88559e+06	2.67408e+06	2.658e+06	2.61569e+06	2.67533e+06	2.65855e+06	104668	104668	NA	88594.3	NA
P35568	NA	NA	NA	NA	NA	NA	12160.6	NA	NA	NA	NA	NA	NA	NA	NA	NA	NA	NA	NA	NA
P35573	1.73564e+06	1.85206e+06	2.02028e+06	2.02628e+06	1.68893e+06	1.25889e+06	1.14714e+06	1.31553e+06	1.08959e+06	1.00395e+06	350470	351235	550179	447493	356671	33871.1	33871.1	NA	NA	NA
P35579	1.75076e+07	1.76259e+07	1.78868e+07	1.63117e+07	1.6696e+07	1.38966e+07	1.12324e+07	15237705	12293984	1.35762e+07	8.34207e+06	6.33334e+06	8696685	7259615	9.55789e+06	258548	258548	382891	175095	224296
P35579,P13535,P12883,A7E2Y1,P13533,Q9Y623,P11055,Q9UKX2,P12882,Q7Z406,Q9UKX3,P35580,P35749	224216	238309	239773	252880	250132	204756	213000	213529	209418	225576	147311	142461	NA	NA	174927	NA	NA	NA	NA	NA
P35579,P35580	1.07334e+06	1.18326e+06	1.15732e+06	1089088	1.07861e+06	636476	729169	1.05129e+06	625967	964285	161468	223800	278263	NA	504657	NA	NA	NA	NA	NA
P35579,P35580,P35749	129595	NA	138968	126087	127997	NA	NA	NA	NA	114613	NA	NA	NA	NA	NA	NA	NA	NA	NA	NA
[truncated: 5,319 more rows]

## Sheet: PHL_PV_peptides
Supplementary Data 4. Performance of spectral libraries analyzed in PeakView. Identification of a) proteins and b) peptides using modified Pan Human Libraries (PHL), Identification of c) proteins and d) peptides using in-house K562 libraries.
b) Identification of peptides in PeakView using modified Pan Human Libraries (PHL)
	good Library					q3bad_0.01 Library					q3bad_0.02 Library					q3bad_0.05 Library
Peptide	Replicate 1	Replicate 2	Replicate 3	Replicate 4	Replicate 5	Replicate 1	Replicate 2	Replicate 3	Replicate 4	Replicate 5	Replicate 1	Replicate 2	Replicate 3	Replicate 4	Replicate 5	Replicate 1	Replicate 2	Replicate 3	Replicate 4	Replicate 5
AAAAAAALQAK.2	1.16607e+06	1188947	1.15816e+06	1.24599e+06	1.10998e+06	1.06719e+06	1.01656e+06	1.06631e+06	1.08291e+06	1.06033e+06	764320	678734	815345	738369	802131	NA	NA	NA	NA	NA
AAAAADLANR.2	NA	NA	106497	101063	89427.8	NA	NA	NA	NA	86647.6	NA	NA	NA	NA	NA	NA	NA	NA	NA	NA
AAAAAWEEPSSGNGTAR.2	197179	207634	193517	209113	202833	189499	194388	193912	194953	197615	163574	168190	170606	163272	178564	NA	NA	78662.2	66597.7	82540.3
AAAAPGASPSPGGDAAWSEAGPGPR.3	61235.2	56152.3	58038.3	63023.7	60511.5	56131.3	NA	54011	NA	60185.9	NA	NA	NA	NA	NA	NA	NA	NA	NA	NA
AAAAPGASPSPGGDAAWSEAGPGPRPLAR.3	NA	NA	49601.7	48922.2	47242.3	NA	NA	54581.7	46220.7	46687.7	NA	NA	NA	NA	NA	NA	NA	NA	NA	NA
AAAASAAEAGIATTGTEDSDDALLK.3	77024.6	NA	83567.5	NA	NA	NA	NA	NA	NA	NA	NA	NA	NA	NA	NA	NA	NA	NA	NA	NA
AAADTLQGPMQAAYR.2	194620	205841	195238	196070	206490	189734	187240	198766	181606	198707	167800	153435	168769	146769	177872	NA	NA	NA	NA	NA
AAAEDVNVTFEDQQK.2	208853	238854	216979	232267	225824	196885	217712	218486	208716	216380	166997	174481	176766	168809	182004	NA	NA	NA	NA	66063.9
AAAEGLMSLLR.2	68239	66979.3	65788	62720.2	63819.1	63364.3	58524.1	61063.2	55094.7	63457.1	NA	NA	NA	41905.1	51753.4	NA	NA	NA	NA	NA
AAAEIYEEFLAAFEGSDGNK.2	69631.8	NA	83205.5	NA	NA	NA	NA	94292.9	NA	NA	NA	NA	NA	NA	NA	NA	NA	NA	NA	NA
AAAEIYEEFLAAFEGSDGNK.3	111319	114883	105027	103311	89999.8	106141	81405.4	99023.1	NA	91244.6	88892.1	NA	93467.1	NA	85939.6	NA	NA	NA	NA	NA
AAAEQAISVR.2	108859	118325	105431	116022	110758	96634.3	96197.7	97819.6	91695.9	99879.9	NA	61938.8	71618.8	NA	70058.1	NA	NA	NA	NA	NA
AAAEVAGQFVIK.2	989844	909619	879824	920922	917232	854761	786610	NA	842288	831352	NA	613787	NA	641807	718292	NA	NA	NA	NA	NA
AAAEVNQDYGLDPK.2	542804	576053	579502	587813	569598	516737	515867	549435	523860	537617	428631	388059	452669	411006	454631	NA	NA	NA	NA	169973
AAAFEEQENETVVVK.2	82264.3	71284.4	82453.7	84854.2	87462	78260.8	72407.5	73372.9	76480.4	81031.4	NA	64445.2	NA	62606	76118.3	NA	NA	NA	NA	NA
AAAFEQLQK.2	NA	190097	182075	186904	NA	178425	165439	178510	174502	NA	NA	131723	NA	NA	NA	NA	NA	NA	NA	NA
AAAGEFADDPC[CAM]SSVK.2	32133.1	NA	30577	28252.5	30160.3	NA	NA	30490.9	NA	29968.3	25179.3	NA	27247	NA	NA	NA	NA	NA	NA	NA
AAAGELQEDSGLC[CAM]VLAR.2	79384	95726.2	92352.5	89001.2	88738.1	81655.8	NA	87026	84365.6	87600.1	NA	NA	NA	NA	80628.1	NA	NA	NA	NA	NA
AAAGLGGGDSGDGTAR.2	29081.4	28558.8	29385.3	30894.5	29960.2	28276.5	26425.4	28260.7	28729.1	29531.2	NA	20876.1	NA	20083.7	NA	NA	NA	NA	NA	NA
AAAGQESEGPAVGPPQPLGK.2	68798.9	72123.9	57670.8	71057	71304.5	60067.1	61956.6	65211.9	60830.1	66391.8	46228.2	46372.5	43172.5	41853.6	53194.4	NA	NA	12466.4	NA	NA
AAAGQESEGPAVGPPQPLGK.3	67013.2	69937.8	69264.1	74908.5	69821.9	62797.9	62819.5	NA	65423.9	68250.1	47921.8	NA	NA	NA	NA	NA	NA	NA	NA	NA
AAAIGIDLGTTYSC[CAM]VGVFQHGK.3	607445	575654	683971	672094	525447	599653	553632	686668	631359	523028	575981	475718	617522	542365	483865	NA	NA	NA	NA	NA
AAALC[CAM]NAC[CAM]ELSGK.2	NA	NA	NA	NA	22327.7	NA	NA	20207.6	NA	21471.9	NA	NA	NA	NA	NA	NA	NA	NA	NA	NA
AAALEAMK.2	NA	NA	1.13157e+06	1.18893e+06	NA	NA	NA	1105264	1.08133e+06	NA	NA	NA	937130	795242	NA	NA	NA	NA	NA	NA
AAALEFLNR.2	2357326	2545812	2571776	2596249	2392776	2262910	2353762	2531524	2355430	2355374	1785598	1729267	2073895	1693417	1951139	NA	NA	NA	NA	NA
AAALEQFK.2	129249	136040	126570	130958	127117	117366	NA	NA	111975	115676	NA	NA	NA	NA	96898.8	NA	NA	NA	NA	NA
AAALPAKPPNLDAALALLR.3	NA	NA	40515.2	NA	NA	NA	NA	NA	31164.6	NA	29025.9	NA	NA	NA	NA	NA	NA	NA	NA	NA
AAALVLQTIWGYK.2	176767	182620	203656	186032	166145	168877	139979	164242	139584	146050	NA	113486	NA	117774	NA	NA	NA	NA	NA	NA
AAALVLQTIWGYK.3	21525.6	22984.9	26058.4	30071.7	21800.1	18766.2	NA	26112.8	23052.9	20719.2	10870.1	NA	21264.8	NA	NA	NA	NA	NA	NA	NA
AAAMANNLQK.2	166415	NA	153508	174313	156700	NA	NA	151659	NA	156675	NA	NA	129338	NA	NA	NA	NA	NA	NA	NA
AAAMTPPEEELK.2	111601	NA	100869	NA	113865	NA	NA	97796	99623.3	115434	NA	NA	89916.2	NA	NA	NA	NA	NA	NA	NA
AAANEQLTR.2	268270	270499	265404	288894	264202	251775	233634	253554	247390	239016	NA	165392	199879	NA	177797	NA	NA	NA	NA	NA
AAANFSDR.2	NA	NA	74874.1	65934	NA	NA	NA	NA	48815.6	64102.8	NA	NA	NA	NA	NA	NA	NA	NA	NA	NA
AAAPAPEEEMDEC[CAM]EQALAAEPK.2	1222262	1.17867e+06	1169151	1.17994e+06	1.18954e+06	1.16009e+06	1069040	1.14945e+06	1.08522e+06	1.15404e+06	955222	812808	941973	833808	959896	NA	NA	NA	NA	NA
AAAPAPEEEMDEC[CAM]EQALAAEPK.3	982649	1074767	1.16703e+06	1.1669e+06	1.11257e+06	898911	937468	1.10285e+06	1005697	1.05039e+06	620036	NA	777833	640951	748549	NA	NA	NA	NA	NA
AAAPAPVSEAVC[CAM]R.2	310895	301741	312663	318850	280393	291748	269452	302306	282658	278903	228702	195666	240687	206401	228173	NA	NA	NA	NA	NA
AAAPC[CAM]IIFFDELDSLAPSR.3	NA	NA	19846.1	NA	NA	NA	NA	NA	NA	NA	NA	NA	NA	NA	NA	NA	NA	NA	NA	NA
AAAPGVEDEPLLR.2	489355	524275	532890	552480	521633	468083	471936	513869	505954	502601	366553	321561	397493	330795	NA	NA	NA	NA	NA	NA
AAAPQAWAGPMEEPPQAQAPPR.3	219128	231611	244125	232453	239896	NA	NA	235143	NA	NA	NA	NA	NA	NA	NA	NA	NA	NA	NA	NA
AAAQC[CAM]YIDLIIK.2	255495	256263	253947	259892	243947	247229	233957	238019	231185	235318	209617	183976	194447	176095	199997	NA	NA	NA	NA	NA
AAAQC[CAM]YIDLIIK.3	26112.2	NA	30607.2	30111.8	29551.9	NA	NA	26762.5	NA	NA	NA	NA	NA	NA	NA	NA	NA	NA	NA	NA
AAAQLLQSQAQQSGAQQTK.2	NA	17592.2	42361.3	NA	41761.9	NA	13861.8	42637.4	NA	38229.6	NA	NA	NA	NA	NA	NA	NA	NA	NA	NA
AAAQLLQSQAQQSGAQQTK.3	137818	133687	140214	143216	135018	127984	120011	129218	128775	131031	96123.7	85252.9	102855	92664.1	102871	NA	NA	NA	NA	NA
AAAQQLGEVVK.2	35231.9	NA	NA	NA	29025	NA	NA	NA	NA	NA	NA	NA	NA	NA	NA	NA	NA	NA	NA	NA
AAAQYYLGNFR.2	73604.2	NA	61092.3	NA	78317	NA	NA	NA	NA	NA	NA	NA	NA	NA	NA	NA	NA	NA	NA	NA
AAASLSQPEEEQK.2	19584.4	19978.8	20744	NA	22552.8	19506.7	17807.3	20770.7	NA	22535	16512.2	NA	NA	NA	20225.7	NA	NA	NA	NA	NA
AAASTDYYK.2	86299	NA	86898.7	88320.2	NA	NA	NA	NA	NA	76111.1	NA	NA	NA	NA	NA	NA	NA	NA	NA	NA
AAASVLTTSMVTMEPGYLFLGSR.3	NA	55663.7	NA	54983.8	NA	NA	NA	NA	53635.3	41054	NA	NA	NA	NA	NA	NA	NA	NA	NA	NA
AAATAEEPDPK.2	331208	343749	307240	346207	307376	316846	317811	296508	313757	289261	256962	248619	244725	NA	224630	55961	55961	NA	NA	51820.8
AAATPESQEPQAK.2	648942	663782	597130	693170	628666	627539	615745	581863	626051	600529	524746	488894	492238	464972	481329	NA	NA	NA	NA	128600
AAATPESQEPQAK.3	NA	NA	107976	124832	NA	NA	NA	NA	NA	NA	NA	NA	NA	NA	NA	NA	NA	NA	NA	NA
AAATYEQMK.2	42298.4	40786.1	34906	44525.5	NA	NA	NA	NA	NA	NA	NA	NA	NA	NA	NA	NA	NA	NA	NA	NA
AAAVLPVLDLAQR.2	200647	217605	198587	233090	198782	199522	191532	188295	207199	191772	184065	155649	NA	NA	157350	NA	NA	NA	NA	NA
AAAVPVEFQEHHLSEVQNMASEEK.3	NA	34080.4	NA	NA	NA	NA	NA	NA	NA	NA	NA	NA	NA	NA	NA	NA	NA	NA	NA	NA
AAAVPVEFQEHHLSEVQNMASEEK.4	84745.2	79099	NA	82122	80634.9	NA	NA	NA	NA	NA	NA	NA	NA	NA	NA	NA	NA	NA	NA	NA
AAAVQADDVEVLK.2	NA	NA	NA	NA	NA	NA	164442	NA	NA	NA	NA	NA	NA	NA	NA	NA	NA	NA	NA	NA
AAAVVGINSETIMK.2	NA	NA	NA	NA	NA	49708.3	NA	NA	NA	NA	NA	NA	NA	NA	NA	NA	NA	NA	NA	NA
AAAYDLLVEMVK.2	NA	NA	NA	34690.2	NA	NA	NA	24537.7	31308.4	NA	NA	NA	NA	27520.2	29375.8	NA	NA	NA	NA	NA
AAAYNLVQHGITNLC[CAM]VIGGDGSLTGANIFR.3	105231	NA	96626.1	NA	NA	NA	NA	91198.2	NA	NA	NA	NA	90959	NA	NA	NA	NA	NA	NA	NA
AAAYSAQVQPVDGATR.2	47725.5	47654.9	49058.4	42639	45860.5	45493.9	43872.6	46875.8	39394.1	43782.3	38366.6	33934	NA	31571.1	38498.2	NA	NA	NA	NA	NA
AAC[CAM]DLVR.2	405473	413973	410816	423866	378469	396706	365479	410829	375797	374171	NA	NA	NA	NA	NA	NA	NA	NA	NA	NA
AAC[CAM]LC[CAM]FR.2	106440	NA	NA	101006	NA	NA	NA	NA	NA	NA	NA	NA	NA	NA	NA	NA	NA	NA	NA	NA
AAC[CAM]LLDGVPVALK.2	37714.8	57568.2	56590.3	NA	59473.2	NA	46801.8	53760.8	NA	56802.6	NA	28928.2	39544.3	NA	NA	NA	NA	NA	NA	NA
AAC[CAM]LPLPGYR.2	1027817	1.06214e+06	1.0809e+06	1.14488e+06	1.07676e+06	982465	999662	1.06651e+06	1.05053e+06	1.04021e+06	749256	745920	881956	768926	835740	NA	NA	NA	NA	NA
AAC[CAM]QC[CAM]VEPIK.2	28909.4	NA	NA	30120.4	34499	NA	NA	NA	NA	30735.6	NA	NA	NA	NA	NA	NA	NA	NA	NA	NA
AADAEAEVASLNR.2	1837650	2065149	1984239	2041743	1846380	1782464	1900178	1952952	1923127	1822378	1488742	1454888	1670599	1528220	1626086	NA	NA	NA	NA	NA
AADAEAEVASLNR.3	523221	576300	585538	557286	517300	474007	477719	NA	484627	505955	NA	284271	NA	NA	370896	NA	NA	NA	NA	NA
AADALEEQQR.2	116883	110634	109560	118061	116003	111919	98552.6	103978	99251.2	112809	89721.4	73384.7	86415.7	73367.4	89962	NA	NA	NA	NA	NA
AADAVEDLR.2	223581	235225	237788	253577	214375	228790	NA	223412	239480	NA	NA	NA	194264	186383	NA	NA	NA	NA	NA	NA
AADC[CAM]EVEQWDSDEPIPAK.2	104393	97927.9	93415.7	99406.9	97735.6	99869	88963.1	89808.6	86440.3	95931.9	81550.6	74487.1	78171.5	NA	79940.3	NA	NA	NA	NA	NA
AADC[CAM]EVEQWDSDEPIPAK.3	68651.9	NA	NA	NA	NA	NA	NA	NA	NA	NA	NA	NA	NA	NA	NA	NA	NA	NA	NA	NA
AADEAMEER.2	46058.4	44575	40802.2	NA	NA	43851.1	42121.2	NA	41519	NA	NA	NA	NA	NA	NA	NA	NA	NA	NA	NA
AADEEAFEDNSEEYIR.2	334785	342180	324105	339655	330895	326084	333178	316903	317549	330289	307160	292021	304960	292281	315656	NA	NA	NA	NA	NA
AADEEAFEDNSEEYIR.3	91408	111594	110906	NA	NA	NA	NA	NA	NA	NA	NA	NA	NA	NA	NA	NA	NA	NA	NA	NA
AADETLC[CAM]QTK.2	52913	48976.6	43375.5	49861.4	53448.7	49722.5	NA	42112.3	44108.2	49214.2	NA	NA	NA	37409.6	NA	NA	NA	NA	NA	NA
AADEVLAEAK.2	NA	120069	106398	112244	101987	NA	98250.9	NA	NA	NA	NA	NA	NA	NA	NA	NA	NA	NA	NA	NA
AADFIDQALAQK.2	45430.9	NA	38495.7	34333.5	38746.7	NA	29765.1	NA	38036	36534	NA	NA	NA	24875.5	NA	NA	NA	NA	NA	NA
AADFQLHTHVNDGTEFGGSIYQK.3	413575	497429	441697	465064	451594	NA	463521	424590	NA	422794	NA	335175	395324	NA	367591	NA	NA	NA	NA	110861
AADFQLHTHVNDGTEFGGSIYQK.4	184869	185425	180007	NA	NA	NA	NA	NA	NA	NA	NA	NA	NA	NA	NA	NA	NA	NA	NA	NA
AADGSLDTQPK.2	53321.5	57573	53005.7	NA	62969	NA	31239.8	NA	NA	44270.7	NA	NA	NA	NA	NA	NA	NA	NA	NA	NA
AADHLEALAAIEDFFLEHEALGISMAK.4	79251.9	NA	80798.9	72923.4	NA	78714.9	NA	79830.6	65359	NA	72306.6	NA	72535.5	NA	NA	NA	NA	NA	NA	NA
AADHLKPFLDDSTLR.4	NA	52820.9	47974.3	NA	50708.7	NA	NA	NA	NA	48426.5	NA	NA	NA	NA	NA	NA	NA	NA	NA	NA
AADIDQEVK.2	328717	296708	310668	346852	312564	NA	NA	311543	NA	321884	NA	NA	NA	NA	NA	NA	NA	NA	NA	NA
AADIEQQAVFAVFDENK.3	NA	25287.8	NA	NA	NA	NA	NA	NA	NA	NA	NA	NA	NA	NA	NA	NA	NA	NA	NA	NA
AADISLDNLVEGK.2	NA	NA	NA	294624	263788	NA	NA	NA	276478	267641	NA	NA	NA	NA	NA	NA	NA	NA	NA	NA
AADLLVNPLDPR.2	135380	150996	157153	NA	138204	124758	132197	132045	NA	NA	NA	NA	NA	NA	NA	NA	NA	NA	NA	NA
AADMLSGPR.2	79116.1	NA	88103.9	NA	84538.6	NA	NA	NA	NA	NA	NA	NA	NA	NA	NA	NA	NA	NA	NA	NA
AADPPAENSSAPEAEQGGAE.2	472094	507318	496487	511971	540527	439133	470437	473115	454047	524129	370898	399133	416853	364224	451966	NA	NA	NA	NA	NA
AADPPAENSSAPEAEQGGAE.3	83496.8	104857	110951	122262	103315	NA	92192.7	102449	NA	98647.4	NA	NA	85803.1	NA	NA	NA	NA	NA	NA	NA
AADSDDGAVSAPAASDGGVSK.2	32835	29195.4	32725.8	32103.2	27704	34182.1	29321.4	32442.4	29325.1	28688.8	29662.2	27271.2	NA	NA	26568.6	NA	NA	NA	NA	13301.1
AADSLQQNLQR.2	35486	40714.8	42346.3	NA	36443.4	33956	32528.1	39022.2	NA	34250.1	26178.4	28167.9	30728.8	NA	28869.4	NA	NA	NA	NA	NA
AADSQNSGEGNTGAAESSFSQEVSR.3	53859.8	64349.1	63145.4	63697.5	56906.6	NA	56738.3	59755.8	59017.4	54800.9	NA	45598.1	55801.9	NA	NA	NA	NA	NA	NA	NA
AADSSAPEDSEK.2	NA	NA	NA	NA	NA	NA	NA	NA	NA	3430.68	NA	NA	NA	NA	NA	NA	NA	NA	NA	NA
AADTQVSETLK.2	NA	32682.5	30803.8	NA	25459.3	NA	NA	NA	NA	NA	NA	NA	27521.2	NA	NA	NA	NA	NA	NA	NA
AADVEQLKPEEIK.3	NA	NA	NA	84853	90622.6	NA	NA	NA	NA	NA	NA	NA	NA	NA	NA	NA	NA	NA	NA	NA
AAEAAINILK.2	182114	195753	180393	195059	197369	164880	166989	169685	174419	182532	123768	NA	127900	125544	141618	NA	NA	NA	NA	NA
AAEAAPPTQEAQGETEPTEQAPDALEQAADTSR.3	NA	78232.1	NA	NA	NA	NA	NA	NA	NA	NA	NA	NA	NA	NA	NA	NA	NA	NA	NA	NA
AAEAHVDAHYYEQNEQPTGTC[CAM]AAC[CAM]ITGDNR.4	69747.9	57622.1	29628.8	NA	79877.8	NA	63700.6	NA	NA	68707	NA	NA	NA	NA	NA	NA	NA	NA	NA	NA
AAEATNDYETLVK.2	NA	NA	NA	NA	NA	NA	41827.2	NA	NA	NA	NA	25185.5	NA	NA	NA	NA	NA	NA	NA	NA
AAEAVAAAVGTGATTAAVMAAAGIAAIGPAK.3	NA	49914.6	46110	46351.5	NA	NA	NA	NA	NA	NA	NA	NA	32927.9	NA	NA	NA	NA	NA	NA	NA
AAEAVAAAVGTGATTAAVMAAAGIAAIGPAK.4	28667.4	NA	31228.8	NA	29523.8	NA	NA	NA	NA	NA	NA	NA	NA	NA	NA	NA	NA	NA	NA	NA
AAEC[CAM]NIVVTQPR.2	779696	809402	800989	800052	778851	739974	709120	747901	706871	749086	568672	480344	567486	481850	575562	NA	NA	NA	NA	NA
AAEC[CAM]NIVVTQPR.3	302570	341132	320281	361739	328354	NA	NA	332392	327153	318478	NA	NA	260989	232827	265366	NA	NA	NA	NA	NA
AAEDDEDDDVDTK.2	1.17326e+06	1.53729e+06	1.49687e+06	1.80448e+06	1.57896e+06	1.12901e+06	1.45829e+06	1.46547e+06	1673197	1.50925e+06	942054	1211689	1.27854e+06	1.34846e+06	1.28526e+06	346714	346714	467822	NA	NA
AAEDDEDDDVDTKK.2	19725.5	20984.5	21822.3	22838.1	21804.8	18019.9	19335.9	19782	19861.3	18632.9	14627.5	15862.7	16061.6	15412.8	14598.4	5348.52	5348.52	6281.12	4393.61	5264.95
AAEDDEDDDVDTKK.3	196491	186855	191316	241235	206945	188118	170052	182221	217944	192471	145089	120085	143153	140775	159408	NA	NA	NA	NA	16794.3
AAEDLFVNIR.2	113415	109104	113523	109143	107469	100186	93725	104949	95012.3	100734	76338.6	NA	NA	NA	NA	NA	NA	NA	NA	NA
AAEDSPYWVSPAYSK.2	NA	51832.8	53206.4	58558.4	49915.1	NA	43248.8	54179.1	NA	49573.3	NA	NA	NA	NA	41595.5	NA	NA	NA	NA	NA
AAEEAASTLASSIHPEQC[CAM]IK.3	NA	NA	NA	41881.3	NA	NA	NA	NA	NA	NA	NA	NA	NA	NA	NA	NA	NA	NA	NA	NA
AAEEEDEADPK.2	220370	231496	226088	231604	227977	206298	215720	213147	206976	216233	171280	175155	177300	162814	181826	48822.9	48822.9	NA	NA	53901.6
AAEEEDEADPKR.2	NA	NA	10590.8	NA	12672.4	NA	NA	8411.56	NA	11220.3	NA	NA	NA	NA	8043.22	NA	NA	NA	NA	NA
AAEEEDEADPKR.3	88154.5	85648.2	78234.9	86612.9	84651.7	81990.8	73069.8	69922.4	71070.3	77975.3	56954.7	43553.7	NA	42236.2	51484.3	NA	NA	NA	NA	3528.49
AAEEFVNVYYTTMDK.2	70254.2	NA	67375.4	NA	NA	NA	NA	NA	NA	NA	NA	NA	NA	NA	NA	NA	NA	NA	NA	NA
AAEEIGIK.2	269997	275780	259965	271483	253054	249323	241557	247446	235883	250406	NA	172685	184840	169833	189979	NA	NA	NA	NA	NA
AAEEQLSAR.2	NA	48091.6	NA	NA	NA	NA	NA	NA	NA	NA	NA	NA	NA	NA	NA	NA	NA	NA	NA	NA
AAEFLQMLEAIK.2	42100.4	43024	NA	50842.9	NA	40029.8	40353	41970.3	42974.9	NA	32956.4	33978.2	NA	36931.5	NA	NA	NA	NA	NA	NA
AAEFNSNLNR.2	NA	NA	NA	44192.2	NA	NA	NA	NA	NA	NA	NA	NA	NA	NA	NA	NA	NA	NA	NA	NA
AAEGGLSSPEFSELC[CAM]IWLGSQIK.3	119627	NA	111737	110433	NA	111992	NA	107233	NA	NA	NA	NA	NA	NA	NA	NA	NA	NA	NA	NA
AAEGVSAADMAK.2	133567	141512	133734	135801	126046	128340	126793	128290	116948	120637	102415	95183.2	NA	NA	98093.6	NA	NA	NA	NA	NA
AAEGWSAPILTLAR.2	118082	119276	109932	118612	116682	116694	117754	110276	108814	108353	108998	101537	102590	93437.8	NA	NA	NA	61278.4	NA	NA
AAEIASSDSANVSSR.2	NA	NA	NA	NA	NA	NA	19375.8	NA	NA	NA	NA	NA	NA	NA	NA	NA	NA	NA	NA	NA
AAELAVQNEVGLVDNPLK.2	NA	53357.7	NA	NA	NA	NA	43255.1	NA	NA	NA	NA	NA	NA	NA	NA	NA	NA	NA	NA	NA
AAELEMELNEHSLVIDTLK.3	203763	184377	194905	197455	153882	NA	166238	NA	173085	NA	NA	NA	NA	NA	NA	NA	NA	NA	NA	NA
AAELETDIR.2	NA	180252	NA	160059	156929	NA	157016	163367	NA	155531	NA	NA	NA	NA	NA	NA	NA	NA	NA	NA
AAELFHQLSQALEVLTDAAAR.3	125933	NA	119379	116896	NA	124078	NA	112156	103563	NA	99135.7	NA	96037.4	72582.1	NA	NA	NA	NA	NA	NA
AAELFVETIAK.2	275294	302355	296408	309370	273334	NA	NA	303361	NA	NA	NA	NA	244277	NA	NA	NA	NA	NA	NA	NA
AAELIANSLATAGDGLIELR.2	376490	415565	397220	411242	352869	380777	NA	391737	378008	346782	321819	NA	319639	285720	NA	NA	NA	NA	83937.1	NA
AAELIANSLATAGDGLIELR.3	650348	707563	714312	669058	585335	593986	614675	656975	600363	568642	463941	404692	499780	419582	438379	NA	NA	NA	NA	NA
AAELLMSC[CAM]FR.2	202856	NA	116431	NA	191918	NA	NA	NA	NA	NA	NA	NA	NA	NA	NA	NA	NA	NA	NA	NA
AAELLQDEYSGR.2	66382.8	78598.3	78041.9	71622.1	67447.6	59221.7	NA	65273.4	NA	64929.3	NA	NA	56071	NA	NA	NA	NA	NA	NA	NA
AAELTATQVEEEEEEEDFRK.3	NA	NA	32641	NA	41599.7	38563	NA	NA	NA	43180.6	NA	NA	NA	NA	NA	NA	NA	NA	NA	NA
AAELTC[CAM]LTGLFILR.2	NA	NA	NA	NA	6049.13	NA	NA	NA	NA	NA	NA	NA	NA	NA	4914.4	NA	NA	NA	NA	NA
AAELWGEQAEAR.2	121829	120189	134724	116124	124973	125594	91777.3	136054	116177	130681	NA	NA	NA	NA	121148	NA	NA	NA	NA	NA
AAEMLSQLDLFSR.2	124862	138975	131239	134529	123003	122880	125626	125345	120659	120340	109731	100040	113107	91548.4	102327	NA	NA	NA	NA	NA
AAEMMASLLK.2	135474	135703	131829	137908	126219	121159	121279	129685	120081	NA	NA	87376.3	NA	89306.6	89471.8	NA	NA	NA	NA	NA
AAEPLLTLER.2	NA	NA	NA	45237.5	NA	NA	NA	NA	NA	NA	NA	NA	NA	NA	NA	NA	NA	NA	NA	NA
AAEPVTFHVPWK.3	23231.2	NA	NA	NA	NA	NA	NA	NA	NA	NA	NA	NA	NA	NA	NA	NA	NA	NA	NA	NA
AAEQAHLWAELVFLYDK.3	NA	NA	157761	140265	NA	NA	NA	150709	126171	NA	NA	NA	NA	NA	NA	NA	NA	NA	NA	NA
AAEQYTPK.2	203919	212551	201218	212998	216948	189422	186954	189042	181934	193435	145147	128094	150950	126486	147742	NA	NA	NA	NA	NA
AAESAEIEPR.2	70308.6	69209.1	61473.9	68674.1	64635.2	NA	58816.1	59540.5	NA	63664.8	NA	39550.8	NA	NA	NA	NA	NA	NA	NA	NA
AAESLADPTEYENLFPGLK.2	322079	334760	312110	316636	304244	298613	279614	293511	279056	293284	227114	NA	218488	190779	224447	NA	NA	NA	NA	NA
AAESLADPTEYENLFPGLK.3	NA	NA	NA	116051	NA	NA	NA	NA	NA	NA	NA	NA	NA	NA	NA	NA	NA	NA	NA	NA
AAESVSKPDVSEEAPGPSK.3	66859.5	72918.7	64044	68928.6	67119.6	64828.1	66039.1	61557.2	NA	65506.7	NA	51099	NA	NA	56413.1	NA	NA	NA	NA	NA
AAETIIDTK.2	83997	NA	92285.1	88647.7	NA	NA	NA	NA	NA	NA	NA	NA	NA	NA	NA	NA	NA	NA	NA	NA
AAEVEMQLR.2	NA	507440	492592	508542	NA	NA	433468	NA	NA	NA	NA	267916	NA	NA	NA	NA	NA	NA	NA	NA
AAEVWMDEYK.2	100265	97029.6	101660	107603	101467	94375	103748	101170	113742	103696	98088.3	NA	NA	NA	102672	NA	NA	NA	NA	NA
AAEVYTR.2	73491.9	NA	62026	70572.9	70920.4	68075.1	NA	58460.1	NA	63045.9	45245	NA	42727.2	NA	41969.8	NA	NA	NA	NA	NA
AAEWQLDQPSWSGR.2	137911	138466	140249	136273	125517	134468	132292	133567	121284	123076	NA	105093	121304	94393.9	111631	NA	NA	NA	NA	NA
AAFAELHNC[CAM]IIDK.3	NA	54269.2	NA	56788.8	56670.3	NA	46153.4	NA	NA	NA	NA	30596	NA	NA	NA	NA	NA	NA	NA	NA
AAFALGGLGSGFASNR.2	266368	270785	279347	246039	259542	241783	230996	268558	231915	258300	207410	186685	NA	191898	207719	NA	NA	NA	NA	NA
AAFALGGLGSGFASNR.3	NA	52374.2	NA	NA	54432.8	NA	NA	NA	NA	51541.7	NA	NA	NA	NA	NA	NA	NA	NA	NA	NA
AAFDDAIAELDTLSEESYK.2	1.91853e+06	1.96584e+06	1.78751e+06	1.90413e+06	1.62421e+06	1.92813e+06	1.8707e+06	1.79709e+06	1.80775e+06	1624077	1.83114e+06	1.6709e+06	1.69674e+06	1.61934e+06	1.53194e+06	1.0195e+06	1.0195e+06	966488	752326	883476
AAFDDAIAELDTLSEESYK.3	2633612	2763825	2761965	2729302	2369887	2626333	2633661	2746276	2559007	2379923	2369778	2191742	2475700	2100598	2171825	NA	NA	NA	NA	NA
AAFGEEVDAVDTGISR.2	188889	172201	178955	184089	182728	179695	159134	177094	168427	180952	154759	125397	154651	140995	154046	NA	NA	NA	NA	NA
AAFGISDSYVDGSSFDPQR.2	146456	160541	156398	150702	158353	139603	NA	141180	NA	151837	NA	NA	112775	NA	NA	NA	NA	NA	NA	NA
AAFGLSEAGFNTAC[CAM]VTK.2	214255	213334	214013	224928	191202	212459	201355	214082	218814	202574	179783	185242	207748	203924	189617	NA	NA	NA	NA	NA
AAFLGC[CAM]LTDVR.2	76377.6	73151.9	82279.5	70372	71819.8	68870.4	NA	NA	NA	NA	NA	NA	NA	NA	NA	NA	NA	NA	NA	NA
AAFLNFFR.2	80397.6	83468.2	88366.9	88093.9	80021.3	76450.4	69384.8	83307	72425.1	73673	57066.7	49251.4	NA	NA	53325.3	NA	NA	NA	NA	NA
AAFQLGSPWR.2	NA	98384.7	97059.6	85081.1	90392.3	NA	NA	NA	71480	NA	NA	NA	NA	NA	NA	NA	NA	NA	NA	NA
AAFQSQYK.2	99863.3	103782	92385.4	95618.7	92608.5	NA	88522.8	88875.4	80507.9	NA	NA	NA	NA	NA	NA	NA	NA	NA	NA	NA
AAFQYGIK.2	131600	138847	130563	142373	129993	NA	NA	114352	NA	124260	NA	NA	NA	NA	NA	NA	NA	NA	NA	NA
AAFTAFEEAQLPR.2	211709	236395	219764	216296	206026	202466	214926	210697	201298	207346	173875	181276	191686	170642	184877	NA	NA	NA	NA	NA
AAFTAFEEAQLPR.3	104629	112026	104240	121165	103003	86366.4	85830.6	96271.1	89418.5	91119.9	NA	54124.6	64000.7	59233.5	NA	NA	NA	NA	NA	NA
AAFTVSLDPGPLEQFPHSMEPQLR.3	243121	241322	244919	257582	228370	239752	221150	234926	NA	214232	NA	NA	209860	NA	193251	NA	NA	NA	NA	NA
AAFVLPEFAR.2	1.63292e+06	1.74931e+06	1.74462e+06	1.73086e+06	1.60043e+06	1.55124e+06	1.56157e+06	1655250	1.50369e+06	1.57673e+06	1.19166e+06	1.04823e+06	1.27512e+06	990448	1.27474e+06	NA	NA	NA	NA	NA
AAFYHQPWAQEAVGR.3	NA	84660.9	NA	NA	NA	NA	NA	NA	NA	NA	NA	NA	NA	NA	NA	NA	NA	NA	NA	NA
AAGADPGEGEEGR.2	6675.81	NA	NA	6413.5	NA	6495.47	NA	NA	NA	NA	NA	NA	NA	NA	NA	NA	NA	NA	NA	NA
AAGAEPDSILKPELLSAIEK.3	NA	NA	41163.2	NA	NA	NA	NA	NA	NA	NA	NA	NA	NA	NA	NA	NA	NA	NA	NA	NA
AAGALLNGPPQFSTAPEIK.2	117163	NA	123237	112959	117492	103809	NA	107744	95903.8	95838.2	77581.7	NA	83801.2	NA	82945.1	NA	NA	NA	NA	NA
AAGALLNGPPQFSTAPEIK.3	NA	NA	NA	NA	NA	NA	NA	NA	NA	50470.4	NA	NA	NA	NA	NA	NA	NA	NA	NA	NA
AAGASDVVLYK.2	336567	362599	342842	337914	342112	318894	331954	NA	305635	NA	259942	NA	NA	NA	NA	NA	NA	NA	NA	NA
AAGC[CAM]DFTNVVK.2	99344	99300.7	105738	103606	105612	NA	NA	NA	93630.7	104938	NA	NA	NA	NA	91926.1	NA	NA	NA	NA	NA
AAGDTTVIENSDVSPETESSEK.3	NA	NA	NA	NA	18279.1	NA	NA	NA	NA	NA	NA	NA	NA	NA	NA	NA	NA	NA	NA	NA
AAGEVLEPANLLAEEK.2	148301	160532	NA	141185	143743	NA	154351	145797	138608	142369	136385	134740	131937	NA	128566	NA	NA	NA	NA	NA
AAGFERPSPVQLK.3	NA	NA	NA	NA	65077.7	NA	NA	NA	NA	NA	NA	NA	NA	NA	46503.2	NA	NA	NA	NA	NA
AAGFKDPLLASGTDGVGTK.2	49959.6	53772.1	NA	NA	47782.3	NA	NA	45571.6	NA	44406.8	NA	NA	NA	NA	NA	NA	NA	NA	NA	NA
AAGFKDPLLASGTDGVGTK.3	666229	647080	710726	686818	682233	630789	596807	668476	633658	652147	NA	485647	NA	520066	558458	NA	NA	NA	NA	NA
AAGFSSSTTSTSWEGNR.2	NA	NA	NA	NA	NA	NA	NA	NA	13625.8	NA	NA	NA	NA	NA	NA	NA	NA	NA	NA	NA
AAGGGAGSSEDDAQSR.2	31349.7	32192.4	31100.9	37717.2	23735.8	30610.9	30148.2	28837.9	34480.9	23268.7	26130.1	25279	NA	26837.7	21134.6	9477.08	9477.08	NA	NA	NA
AAGGGSYKGHVDILAPTVQELAALEKEAQTSFLHLGYLPNQLFR.5	NA	NA	NA	NA	NA	NA	6027.01	NA	NA	NA	NA	NA	NA	NA	NA	NA	NA	NA	NA	NA
AAGGIELFVGGIGPDGHIAFNEPGSSLVSR.3	NA	NA	67366.5	NA	NA	NA	NA	NA	NA	NA	NA	NA	NA	NA	NA	NA	NA	NA	NA	NA
AAGGLHLLPWSR.3	NA	NA	NA	18415.1	23076.2	NA	NA	17078.5	NA	21370.6	NA	NA	NA	NA	NA	NA	NA	NA	NA	NA
AAGHPGDPESQQR.2	NA	NA	17967.8	19719.9	NA	NA	NA	16956.9	18356.3	NA	NA	NA	NA	14330.7	NA	NA	NA	NA	NA	NA
AAGHPGDPESQQR.3	161159	157656	82795.1	157336	141224	149306	134982	75589.1	125893	123925	96298.4	79854.2	50323.1	67625.9	NA	NA	NA	NA	NA	NA
AAGIDEQENWHEGK.2	23854.1	22500.9	20516.7	24790.7	24410.7	NA	NA	NA	24106.7	24008	NA	NA	NA	NA	NA	NA	NA	NA	NA	NA
AAGIDEQENWHEGK.3	194567	201836	180112	198293	205096	183922	NA	174026	172094	201783	NA	NA	NA	123386	172451	NA	NA	NA	NA	NA
AAGIEIQK.2	223337	234056	217517	236548	209953	199293	188597	181929	191318	179405	NA	NA	NA	NA	129347	NA	NA	NA	NA	NA
AAGIIHLGATSC[CAM]YVGDNTDLIILR.3	106617	114606	114938	131050	109415	106314	106967	NA	113373	105221	NA	88523	NA	90787.3	90424.8	NA	NA	NA	NA	NA
AAGLATMISTMRPDIDNMDEYVR.3	272428	292454	289718	NA	242341	273061	281368	NA	NA	247102	NA	NA	NA	NA	237147	NA	NA	NA	NA	NA
AAGLGELGAALLQLVR.2	10840.1	8359.26	NA	10019.7	NA	11010	NA	12887.1	NA	NA	9730.93	7323.59	13326.6	NA	NA	NA	NA	NA	NA	NA
AAGLGELGAALLQLVR.3	6683.15	NA	NA	9472.46	NA	6968.58	NA	NA	8302.65	NA	5435.14	NA	NA	5832.93	NA	NA	NA	NA	NA	NA
AAGMSSPGAQSHPEELPR.3	NA	NA	NA	NA	14684.1	NA	NA	NA	NA	NA	NA	NA	NA	NA	NA	NA	NA	NA	NA	NA
AAGNESFR.2	57959.9	50447.6	47303.7	49351.8	NA	51413.3	NA	45926.1	NA	NA	NA	NA	NA	NA	NA	NA	NA	NA	NA	NA
AAGPEPQALDEFTSLLIADDTR.3	22733.6	NA	NA	NA	NA	NA	NA	NA	NA	NA	NA	NA	NA	NA	NA	NA	NA	NA	NA	NA
AAGPGLGNVAMGPR.2	92002.8	NA	99383.3	NA	85753.1	85402.7	NA	87824.5	NA	80159.6	57424	NA	NA	NA	NA	NA	NA	NA	NA	NA
AAGPLLTDEC[CAM]R.2	108424	NA	NA	NA	103029	NA	NA	NA	NA	NA	NA	NA	NA	NA	NA	NA	NA	NA	NA	NA
AAGPSLSHTSGGTQSK.3	165753	160044	NA	NA	146533	158304	147254	NA	NA	139419	124192	105900	NA	NA	NA	NA	NA	NA	NA	NA
AAGQTVVAQPVHMQQLLK.3	16153.2	NA	NA	25580	NA	NA	NA	NA	NA	NA	NA	NA	NA	NA	NA	NA	NA	NA	NA	NA
AAGSGELGVTMK.2	NA	110226	84006.4	109924	98529.6	NA	102209	NA	100604	NA	NA	NA	NA	NA	NA	NA	NA	NA	NA	NA
AAGSPHLTLEFC[CAM]NYPSSMR.3	NA	NA	NA	NA	178173	NA	NA	NA	NA	NA	NA	NA	NA	NA	NA	NA	NA	NA	NA	NA
AAGSPSPLPAPDPAPK.2	52987.6	50903.3	52788.6	52823	60347.8	NA	45082.2	48755.2	44049.4	54021.3	NA	33872.9	37224.7	29640.9	NA	NA	NA	NA	NA	NA
AAGTC[CAM]GVLLR.2	62898.3	82428.8	NA	NA	90561.8	NA	NA	NA	NA	NA	NA	NA	NA	NA	NA	NA	NA	NA	NA	NA
AAGVC[CAM]LM[Oxi]LLATC[CAM]C[CAM]EDDIVPHVLPFIK.3	65427.2	70156.8	70604.3	65671.2	54591.4	60400.5	65821.3	67522.9	59332.2	51674.8	NA	52455.8	NA	46239.5	45330.8	NA	NA	NA	NA	NA
AAGVC[CAM]LMLLATC[CAM]C[CAM]EDDIVPHVLPFIK.3	73985.8	NA	76491.5	71601.3	NA	69845.7	NA	72248.3	66864.7	NA	NA	NA	60362.4	51152.8	NA	NA	NA	NA	NA	NA
AAGVC[CAM]LMLLATC[CAM]C[CAM]EDDIVPHVLPFIK.4	NA	NA	35911.4	NA	NA	NA	NA	NA	NA	NA	NA	NA	NA	NA	NA	NA	NA	NA	NA	NA
AAGVNVEPFWPGLFAK.2	9440148	10143811	9938816	10303608	9314864	9400622	9766824	9951805	9536527	9323889	8482359	8135866	8876732	7944248	8451971	NA	NA	NA	NA	NA
AAGVNVEPFWPGLFAK.3	1.57695e+06	1.70383e+06	1.87352e+06	1.80525e+06	1.58991e+06	1.53913e+06	1575857	1.84623e+06	1.62593e+06	1580762	1.28885e+06	1.19607e+06	1.58003e+06	1.19309e+06	1.35114e+06	217376	217376	NA	NA	NA
AAGVVLEMIR.2	1.28679e+06	1.30868e+06	1.31198e+06	1.3284e+06	1.25209e+06	1.2202e+06	1.19823e+06	1.29434e+06	1.22746e+06	1.22175e+06	942249	895271	1.05918e+06	933977	988464	NA	NA	NA	NA	NA
AAGWSELSER.2	NA	59759.7	NA	55438.4	NA	NA	NA	NA	NA	NA	NA	NA	NA	NA	NA	NA	NA	NA	NA	NA
AAGYDLYSAYDYTIPPMEK.2	996763	1.04896e+06	985427	996760	1.10932e+06	1000793	NA	913692	883588	1.06527e+06	NA	NA	NA	NA	NA	NA	NA	NA	NA	NA
AAGYDLYSAYDYTIPPMEK.3	411697	NA	477970	NA	406913	NA	NA	442045	NA	NA	NA	NA	NA	NA	NA	NA	NA	NA	NA	NA
AAHDNMDIDK.2	27459.6	NA	27808.8	22603.2	22498.8	NA	NA	27039	NA	NA	NA	NA	NA	NA	NA	NA	NA	NA	NA	NA
AAHGVLLQALDEMR.2	NA	NA	NA	NA	NA	NA	NA	NA	NA	NA	NA	NA	NA	NA	NA	12515.4	12515.4	NA	NA	NA
AAHGVLLQALDEMR.3	89194	95842.3	NA	85440.9	85446.9	NA	NA	82720.9	82162.3	NA	62022.3	NA	NA	NA	NA	NA	NA	NA	NA	NA
AAHIFFTDTC[CAM]PEPLFSELGR.3	NA	108754	104624	105456	95700.7	90449.6	100058	98094.3	NA	96651	NA	NA	82824.7	NA	NA	NA	NA	NA	NA	NA
AAHLC[CAM]AEAALR.2	NA	157392	155965	145782	NA	NA	NA	NA	133674	NA	NA	NA	NA	NA	NA	NA	NA	NA	NA	NA
AAHSEGNTTAGLDMR.2	110649	115748	118327	127035	112462	104430	106188	113929	120747	108253	87467.3	82101.2	96489.1	NA	99242.2	NA	NA	NA	NA	41073.9
AAHSEGNTTAGLDMR.3	792743	791868	772912	882794	816914	724262	725901	729833	778302	781555	NA	495320	561832	533552	624391	NA	NA	NA	NA	NA
AAIAFLHALWQDR.3	91187.1	94282.6	90852.1	90765.1	81562.4	90292.8	83061.1	77862.8	80613.1	81685.5	78345.4	71028.9	70595.6	65596.4	NA	NA	NA	NA	NA	NA
AAIAQALAGEVSVVPPSR.2	195927	181411	201932	176679	182315	NA	159134	184105	NA	176574	NA	107521	NA	NA	126357	NA	NA	NA	NA	NA
AAIAQALAGEVSVVPPSR.3	296854	303952	331674	303510	289152	NA	240145	276652	257589	259770	NA	146423	197111	NA	198568	NA	NA	NA	NA	NA
AAIAQLNGK.2	311007	306885	310475	323531	281000	NA	NA	301995	276507	NA	NA	NA	NA	NA	NA	NA	NA	NA	NA	NA
AAIC[CAM]QNLQHVLAVVR.3	NA	NA	24677.4	NA	NA	NA	NA	NA	NA	NA	NA	NA	NA	NA	NA	NA	NA	NA	NA	NA
AAIDWFDGK.2	4659552	4876713	4870530	4800210	4683009	NA	4514051	4790041	4464895	4556202	NA	3286455	3993662	3310238	3711573	NA	NA	NA	NA	NA
AAIEAFNK.2	142509	151871	152462	150908	149794	127114	128603	137312	126300	141239	NA	NA	NA	NA	NA	NA	NA	NA	NA	NA
AAIEC[CAM]EQPQPDLYK.2	NA	31804.6	NA	NA	34675.3	NA	31745.5	NA	NA	NA	NA	26574.8	NA	NA	NA	NA	NA	NA	NA	NA
AAIGC[CAM]GIVESILNWVK.3	NA	NA	NA	8328.86	NA	NA	NA	12046.3	NA	NA	NA	NA	8318.64	NA	NA	NA	NA	NA	NA	NA
AAIISAEGDSK.2	1.27497e+06	1.36473e+06	1.33986e+06	1.42428e+06	1.28519e+06	1.24195e+06	1.26033e+06	1.2895e+06	1.28782e+06	1.26364e+06	997700	938896	1.02682e+06	916028	1.03992e+06	NA	NA	NA	NA	NA
AAILDLEK.2	99492	105589	413066	432297	NA	337776	356134	385804	349394	NA	NA	241266	273258	236852	NA	NA	NA	NA	NA	NA
AAILGFTSPVWAVR.2	NA	40217.3	NA	NA	35287.9	NA	NA	NA	NA	NA	NA	NA	NA	NA	NA	NA	NA	NA	NA	NA
AAILPTSIFLTNK.2	1.12143e+06	1.16838e+06	1.166e+06	1.17608e+06	1.05131e+06	1104875	1.0847e+06	1.13131e+06	1.0461e+06	1.03718e+06	974534	906506	984415	812837	901126	NA	NA	NA	NA	NA
AAILPTSIFLTNK.3	94240.2	NA	107649	111307	98031.1	59280.2	NA	NA	71880.1	98641.4	NA	NA	NA	38804.4	49313.2	NA	NA	NA	NA	NA
AAILQQTAEYIFSLEQEK.3	68959.8	NA	65130.7	NA	NA	66798	NA	NA	NA	NA	NA	NA	NA	NA	NA	NA	NA	NA	NA	NA
AAIPPPVYEEQDRPR.3	NA	NA	NA	NA	NA	NA	NA	NA	NA	NA	NA	NA	NA	77375.2	NA	NA	NA	NA	NA	NA
AAIQSQLDGVR.2	67397	NA	NA	75506.7	NA	NA	NA	NA	70375.1	NA	NA	NA	NA	NA	NA	NA	NA	NA	NA	NA
AAIQTFQNTYQVLAVTFNDTSDQIISGGIDNDIK.4	57337.6	NA	71294.5	NA	NA	60994	NA	NA	NA	NA	NA	NA	NA	NA	NA	NA	NA	NA	NA	NA
AAISLVPEVPK.2	NA	NA	NA	NA	NA	34363.6	NA	32154.7	NA	NA	NA	NA	40565.9	NA	NA	NA	NA	NA	NA	NA
AAISSGIEDPVPTLHLTER.3	126289	113988	118444	113802	105940	123068	103362	114445	114515	121138	99324.6	82417.5	98393.4	91409.5	98851.6	NA	NA	NA	NA	NA
AALAALC[CAM]PGDLIQAINGESTELMTHLEAQNR.4	NA	NA	24955.6	NA	NA	NA	NA	NA	NA	NA	NA	NA	NA	NA	NA	NA	NA	NA	NA	NA
AALAFGFLDLLK.2	100327	107075	98407.4	110775	77896.4	97618.4	99917.1	97853.9	95434.4	78087.8	82035.8	80691.7	85860.2	73106.6	70995.4	24160.8	24160.8	NA	16226.2	NA
AALAHSEEVTASQVAATK.3	95255.9	97062.4	NA	92282	103776	94708.9	NA	NA	94897.7	104782	NA	NA	NA	NA	NA	NA	NA	NA	NA	NA
AALANLC[CAM]IGDVITAIDGENTSNM[Oxi]THLEAQNR.3	142230	NA	124626	NA	NA	NA	NA	NA	NA	NA	NA	NA	NA	NA	NA	NA	NA	NA	NA	NA
AALANLC[CAM]IGDVITAIDGENTSNM[Oxi]THLEAQNR.4	80576.8	NA	NA	NA	NA	NA	NA	NA	NA	NA	NA	NA	NA	NA	NA	NA	NA	NA	NA	NA
AALANLC[CAM]IGDVITAIDGENTSNMTHLEAQNR.3	164328	NA	138419	NA	NA	NA	NA	NA	NA	NA	NA	NA	NA	NA	NA	NA	NA	NA	NA	NA
AALANLC[CAM]IGDVITAIDGENTSNMTHLEAQNR.4	168951	NA	NA	NA	NA	NA	NA	NA	NA	NA	NA	NA	NA	NA	NA	NA	NA	NA	NA	NA
AALAPELALEIPSGSQADIPLPK.3	NA	NA	NA	NA	NA	NA	NA	NA	NA	41299.2	NA	NA	NA	NA	NA	NA	NA	NA	NA	NA
AALC[CAM]HFC[CAM]IDMLNAK.3	119795	NA	118071	133843	112037	156675	NA	146748	NA	NA	NA	NA	NA	NA	49090.4	NA	NA	NA	NA	NA
AALDC[CAM]STSHLDEFYSDPHAVAGALK.4	NA	NA	32626.5	41714.7	NA	NA	NA	32027.3	NA	27372.4	NA	NA	NA	NA	NA	NA	NA	NA	NA	NA
AALDEAQGVGLDSTGYYDQEIYGGSDSR.3	NA	NA	NA	116180	NA	NA	NA	NA	105740	NA	NA	NA	NA	NA	NA	NA	NA	NA	NA	NA
AALDGTPGMIGYGMAK.2	NA	134384	142840	144297	133312	NA	130247	141316	130305	137773	NA	NA	NA	NA	NA	NA	NA	NA	NA	NA
AALEAAAAAAPER.2	81499.3	101011	93024.7	90365.2	92379.7	73687.3	86787.8	87505.7	79325.5	85058	55568.5	NA	NA	47130.5	65609.6	NA	NA	NA	NA	NA
AALEALGSC[CAM]LNNK.2	588126	596054	559606	613682	530004	559185	536007	539362	548694	507933	448038	392682	426478	391219	413334	NA	NA	NA	NA	105383
AALEALGSC[CAM]LNNK.3	123387	140072	NA	NA	NA	NA	NA	NA	NA	NA	NA	NA	NA	NA	NA	NA	NA	NA	NA	NA
AALEALLPYTER.2	328285	325934	331480	333240	321254	306904	289924	300154	291155	296660	236512	214927	NA	215422	243004	NA	NA	NA	NA	NA
AALEAQNALHNIK.2	54567.9	50098.7	55637.2	60117.7	53414	50126	NA	47947.5	NA	47744.8	29901.3	NA	NA	24902.7	NA	NA	NA	NA	NA	NA
AALEAQNALHNIK.3	NA	248914	NA	NA	261381	225823	NA	NA	NA	NA	NA	NA	NA	NA	NA	NA	NA	NA	NA	NA
AALEAQNALHNMK.3	216906	217003	223300	225219	214756	205849	188464	NA	NA	NA	154212	NA	NA	NA	NA	NA	NA	NA	NA	NA
AALEAVGGTVVLE.2	NA	NA	NA	NA	140887	NA	NA	NA	NA	133912	NA	NA	NA	NA	NA	NA	NA	NA	NA	NA
AALEDTLAETEAR.2	259196	284273	277236	307795	290544	261826	255867	261225	277522	279311	227551	216057	220067	224526	238432	NA	NA	NA	NA	NA
AALEEEVR.2	NA	NA	171648	180652	150334	NA	NA	162762	NA	139639	NA	NA	NA	NA	NA	NA	NA	NA	NA	NA
AALEEFSR.2	358722	369358	394956	380621	355392	NA	313493	360068	320478	337840	NA	204940	258343	198553	253215	NA	NA	NA	NA	NA
AALEELVK.2	385805	423294	416338	437834	414672	341447	370316	389220	361011	NA	NA	254577	280110	244489	NA	NA	NA	NA	NA	NA
AALEEVER.2	NA	NA	170908	182633	149757	NA	NA	166727	NA	142223	NA	NA	NA	NA	NA	NA	NA	NA	NA	NA
AALEEVYPDLTPEETR.2	193163	205004	187006	182757	174798	191581	187695	187479	171061	172361	168350	156629	161538	148241	154266	NA	NA	NA	NA	NA
AALEEVYPDLTPEETRR.3	85121.1	NA	76946.4	NA	86712.8	80692.6	NA	NA	NA	81109.6	NA	NA	NA	NA	NA	NA	NA	NA	NA	NA
AALEQLLK.2	NA	180246	155248	155417	175690	NA	134979	137348	NA	155342	NA	NA	NA	NA	111657	NA	NA	NA	NA	NA
AALETDENLLLC[CAM]APTGAGK.2	321213	307972	285436	291758	286054	311036	279039	269782	273636	284297	241951	205853	220716	211019	239641	NA	NA	NA	NA	54542.1
AALETDENLLLC[CAM]APTGAGK.3	208227	238783	226506	232926	204658	201406	201997	215890	217388	NA	171046	NA	183234	171819	NA	NA	NA	NA	NA	NA
AALETVDR.2	63721.8	73856.8	68462.4	74402.5	65850.9	NA	NA	68112.5	66601	62731	NA	NA	NA	NA	NA	NA	NA	NA	NA	NA
AALFALQNLFEEK.2	67686.5	75970.8	56502.7	65199.8	58259.9	65819.9	NA	49748.4	63765.6	53901.9	57276.8	NA	47560.8	NA	NA	NA	NA	NA	NA	NA
AALFLQTLK.2	NA	93304.8	NA	NA	NA	NA	82039.4	NA	NA	NA	NA	NA	NA	NA	NA	NA	NA	NA	NA	NA
AALFVSNNSR.2	NA	83550	94040.5	92501.3	71667.6	NA	NA	NA	NA	NA	NA	NA	NA	NA	NA	NA	NA	NA	NA	NA
AALGAVPISGK.2	NA	NA	NA	32841.5	NA	NA	NA	NA	NA	NA	NA	NA	NA	NA	NA	NA	NA	NA	NA	NA
AALGPEGHGIK.2	NA	NA	NA	41240.4	41032	NA	NA	NA	34006.4	NA	NA	NA	NA	NA	NA	NA	NA	NA	NA	NA
AALGPLVTGLYDVQAFK.2	270040	254413	NA	NA	NA	233311	211063	234194	NA	NA	NA	171002	196849	NA	NA	NA	NA	NA	NA	NA
AALGPLVTGLYDVQAFK.3	95699.3	NA	NA	105924	87707.7	NA	NA	NA	94720.1	88258.3	NA	NA	NA	75908.5	NA	NA	NA	NA	NA	NA
AALGYDYK.2	90673.5	NA	107146	101900	104096	NA	NA	NA	NA	NA	NA	NA	NA	NA	NA	NA	NA	NA	NA	NA
AALHLYSNTLNFQISEVEPK.3	254693	256498	261547	263396	238378	240929	NA	254522	NA	241829	216213	NA	NA	NA	NA	NA	NA	NA	NA	NA
AALIM[Oxi]QVLQLTADQIAMLPPEQR.3	NA	NA	116664	NA	79436.2	NA	NA	NA	NA	78054.6	NA	NA	NA	NA	NA	NA	NA	NA	NA	NA
AALIMQVLQLTADQIAM[Oxi]LPPEQR.3	114513	NA	114549	99552.3	NA	110234	NA	112389	86611.3	NA	NA	NA	NA	NA	NA	NA	NA	NA	NA	NA
AALIMQVLQLTADQIAM[Oxi]LPPEQR.4	NA	684.058	9359.67	NA	NA	NA	NA	NA	NA	NA	NA	NA	NA	NA	NA	NA	NA	NA	NA	NA
AALIYTC[CAM]TVC[CAM]R.2	233604	244356	222039	241337	218685	223034	215771	210330	222660	208795	183928	176152	NA	169000	177426	NA	NA	NA	NA	NA
AALLEAGMPEC[CAM]TEDK.2	121280	127656	124365	130540	124662	120270	120630	122690	123650	122573	111109	105185	113003	105093	111502	NA	NA	NA	NA	61388.1
AALLEFEER.2	87206.8	93513.8	84945.1	82244.6	86017.7	NA	83646.6	79931.3	78802.7	82801.6	NA	NA	NA	NA	NA	NA	NA	NA	NA	NA
AALLELWELR.2	25543.2	NA	NA	27759.6	NA	NA	NA	NA	24716.2	NA	NA	NA	NA	18629.9	NA	NA	NA	NA	NA	NA
AALLETLSLLLAK.2	288345	314865	291013	312265	245365	285041	297138	288104	283566	243596	252168	247229	262608	227706	219751	93021.3	93021.3	97788.5	NA	84814.8
AALLNAILHSAYSETFLLPHLK.4	26318.4	NA	NA	NA	NA	NA	NA	NA	NA	NA	NA	NA	NA	NA	NA	NA	NA	NA	NA	NA
AALLNFDEFAVSK.2	124684	132835	126107	131538	122257	122047	120857	123953	121291	128462	106451	89439.2	NA	102386	119045	NA	NA	NA	NA	NA
AALLNQHYQVNFK.2	46500.2	NA	45893.6	NA	45045.4	39169.1	NA	NA	NA	42485.2	NA	NA	NA	NA	NA	NA	NA	NA	NA	NA
AALLNQHYQVNFK.3	466106	499139	483290	515280	483628	452985	455144	465689	473144	494034	366479	NA	390004	340547	413696	NA	NA	NA	NA	NA
AALLWALAAALER.2	27954.7	27180.8	27894	24914	17536.4	27178.6	27432.5	27211.4	23610.7	18374.3	18715.8	19570.2	NA	18550.7	13701	NA	NA	NA	NA	NA
AALMESQGQQQEER.2	57272.2	53942.8	60208.5	62367.2	54565.3	54425.8	51094.8	60896.8	58673.5	55830	50716.9	42013.3	55737.9	52347.9	52711.1	NA	NA	NA	17069.4	26328.7
AALMFANAEEEFFYEK.2	NA	NA	NA	NA	NA	146583	NA	NA	NA	NA	NA	NA	NA	NA	NA	NA	NA	NA	NA	NA
AALNGADIYAGC[CAM]C[CAM]TLK.2	79376.1	79557.4	82988.2	87459.6	79716.9	78818.2	74380.1	80482.4	NA	58959.7	70835.3	NA	73599.1	74537.4	55226.2	NA	NA	NA	NA	NA
AALNLPEAASYDEVR.2	114264	106629	115141	127797	82550.4	101378	100330	108415	87969.5	95969.5	85843.8	NA	NA	NA	71144.9	NA	NA	NA	NA	NA
AALPFGLVR.2	41102.5	NA	NA	NA	NA	NA	NA	NA	NA	NA	NA	NA	NA	NA	NA	NA	NA	NA	NA	NA
AALPGLDVLIYLK.2	38123.6	40824.6	35842	35910.6	22930.6	NA	34450.1	32460.7	30436.3	21729.3	26275.3	NA	NA	20884.9	NA	NA	NA	NA	NA	NA
AALPLTTSDTK.2	155784	162039	NA	163606	147726	146458	NA	NA	NA	150967	NA	NA	NA	NA	NA	NA	NA	NA	NA	NA
AALPSHVVTM[Oxi]LDNFPTNLHPMSQLSAAVTALNSESNFAR.4	529176	NA	550352	518866	472041	517566	NA	548560	465587	463381	462677	NA	497168	385704	428497	NA	NA	NA	NA	NA
AALPSHVVTM[Oxi]LDNFPTNLHPMSQLSAAVTALNSESNFAR.5	251360	242368	258766	262347	207482	244822	223774	259575	237768	204415	216348	183843	NA	NA	181894	NA	NA	NA	NA	NA
AALPSHVVTMLDNFPTNLHPM[Oxi]SQLSAAVTALNSESNFAR.4	553460	569238	580819	547263	495796	535038	529534	572072	491598	481390	476603	NA	517849	402417	444260	NA	NA	NA	NA	NA
AALPSHVVTMLDNFPTNLHPM[Oxi]SQLSAAVTALNSESNFAR.5	286266	275891	298694	296039	234006	276742	254693	299994	266717	230310	245212	NA	269628	222377	205663	NA	NA	NA	NA	NA
AALPSHVVTMLDNFPTNLHPMSQLSAAVTALNSESNFAR.4	NA	NA	571488	NA	NA	NA	NA	561780	NA	NA	NA	NA	509698	NA	NA	NA	NA	NA	NA	NA
AALPSHVVTMLDNFPTNLHPMSQLSAAVTALNSESNFAR.5	NA	NA	284734	NA	NA	NA	NA	NA	NA	NA	NA	NA	NA	NA	NA	NA	NA	NA	NA	NA
AALPTPALSPEDK.2	125306	NA	149137	146376	137435	NA	119161	128300	NA	126688	NA	NA	NA	NA	NA	NA	NA	NA	NA	NA
AALQEEEQASK.2	88815.6	87025.1	73997.8	89585.6	81858.8	91129	NA	75810.7	81931.1	83409.1	79435.1	NA	NA	NA	72507.2	NA	NA	NA	NA	NA
AALQEELQLC[CAM]K.2	608954	598546	625440	619635	619102	571020	547000	573606	548946	603643	471428	407725	470816	417634	494942	NA	NA	NA	NA	NA
AALQELLSK.2	3625255	3924455	3866462	4074711	3639356	3472586	3594649	3718725	3713207	3592688	2623293	2476512	NA	2509906	2881036	NA	NA	NA	NA	NA
AALQSQAEALR.2	61614.3	71460.4	NA	NA	NA	NA	NA	NA	NA	60038.6	NA	NA	NA	NA	NA	NA	NA	NA	NA	NA
AALRPLVK.2	NA	NA	60616.9	NA	NA	NA	NA	NA	NA	NA	NA	NA	NA	NA	NA	NA	NA	NA	NA	NA
AALRPLVKPK.2	52276.9	60131.4	50447.9	53581.2	NA	NA	NA	NA	NA	NA	NA	NA	NA	NA	NA	NA	NA	NA	NA	NA
AALRPTDVVLEVGPGTGNMTVK.3	194575	205863	195781	208326	213929	191331	191892	209459	192534	218447	168826	NA	183452	154165	NA	NA	NA	NA	NA	NA
AALSALESFLK.2	296917	328572	333006	322357	308887	291516	302472	326822	295990	307310	255360	247839	289709	235042	276978	NA	NA	NA	NA	NA
AALSASEGEEVPQDK.2	253109	272192	263986	276888	255483	238583	242514	253724	252021	250094	192046	185408	201661	189846	201467	NA	NA	NA	NA	NA
AALSEEELEK.2	475078	496368	480291	500760	482772	434426	439909	466655	460041	489399	365766	362548	422644	372309	425675	NA	NA	NA	NA	NA
AALSEEELEKK.2	NA	14177.4	NA	NA	NA	NA	NA	NA	NA	NA	NA	NA	NA	NA	NA	NA	NA	NA	NA	NA
AALSEEELEKK.3	52334.9	61559.6	55925.3	65160.5	59901.3	NA	39224.6	NA	58428.5	55808.5	30558	25570.7	NA	NA	43381.9	NA	NA	NA	NA	NA
AALSEMVEYITHNR.3	NA	NA	37833.6	NA	NA	NA	NA	NA	NA	NA	NA	NA	NA	NA	NA	NA	NA	NA	NA	NA
AALSGSYVNFGVFR.2	110150	117074	NA	110915	NA	107215	108194	NA	105185	97864.4	99590.9	NA	NA	NA	98399.4	NA	NA	NA	NA	NA
AALSSFQK.2	164897	181556	188693	194910	152211	144496	NA	NA	160573	157040	102882	NA	NA	95848.5	NA	NA	NA	NA	NA	NA
AALSSQQQQQLALLLQQFQTLK.3	63269.3	81793.9	66782.7	76492.6	NA	NA	71128.9	70224.4	65196.9	NA	NA	NA	NA	NA	NA	NA	NA	NA	NA	NA
AALTGLLHR.2	70333.9	78911.7	67546.4	79833.2	NA	NA	NA	NA	66307.6	66091.6	NA	NA	NA	41360.4	NA	NA	NA	NA	NA	NA
AALTLTPSAVNK.2	NA	NA	NA	NA	NA	NA	NA	NA	43633.8	NA	NA	NA	NA	33817	NA	NA	NA	NA	NA	NA
AALVAGMYPNLVHVDR.3	NA	NA	33021.9	NA	NA	NA	NA	NA	NA	NA	NA	NA	NA	NA	NA	NA	NA	NA	NA	NA
AALVDLEPGTMDSVR.2	564045	557215	557955	553541	538458	546126	526516	552816	522073	536633	491289	444648	506026	446988	491084	NA	NA	NA	NA	NA
AALVDLEPGTMDSVR.3	NA	73484.8	66944.1	NA	NA	NA	NA	NA	NA	NA	NA	NA	NA	NA	NA	NA	NA	NA	NA	NA
AALYFQR.2	NA	102804	NA	NA	NA	NA	NA	NA	NA	NA	NA	NA	NA	NA	NA	NA	NA	NA	NA	NA
AAMDNSEIAGEK.2	182057	188738	177377	190515	188358	177830	173123	174206	179589	183906	146771	141405	146415	142026	161277	NA	NA	NA	NA	56590.2
AAMEALVVEVTK.2	1.09841e+06	1.11214e+06	1.1525e+06	1.10624e+06	1.08178e+06	1.04216e+06	1.00677e+06	1.10709e+06	1.0126e+06	1.04703e+06	851935	767442	906914	758458	899006	NA	NA	NA	NA	NA
AAMEALVVEVTK.3	243828	247934	252466	242132	240025	216777	205386	224849	200029	219668	NA	120406	151388	NA	151816	NA	NA	NA	NA	NA
AAMEPIVISAK.2	497684	524189	512209	519975	523714	471347	472462	486243	475077	483521	352478	333382	NA	336938	NA	NA	NA	NA	NA	NA
AAMGNFVDLC[CAM]R.2	164530	171704	156741	176445	165636	167629	158892	159720	170754	164591	103338	NA	NA	110728	119081	NA	NA	NA	NA	NA
AAMGPGISR.2	219870	NA	223870	228374	216983	187927	NA	191648	185653	NA	123668	NA	130221	110309	NA	NA	NA	NA	NA	NA
AAMIWIVGEYAER.2	NA	142992	372074	NA	130672	NA	NA	NA	NA	318309	NA	NA	NA	NA	NA	NA	NA	NA	NA	NA
AAMIWIVGEYAER.3	42732.5	NA	NA	50261.6	NA	NA	55215.8	NA	51137.6	NA	NA	NA	NA	NA	NA	NA	NA	NA	NA	NA
AAMTSLMDLTLLLAR.2	NA	21925.4	22898.4	NA	NA	NA	NA	NA	NA	NA	21002.3	NA	20842.5	NA	15473.6	NA	NA	NA	NA	NA
AANAAENDFSVSQAEMSSR.2	NA	54170.8	63089.8	51034.7	61364.5	NA	NA	60609.9	NA	57448.8	NA	NA	NA	NA	52295.1	NA	NA	NA	NA	NA
AANAAENDFSVSQAEMSSR.3	61660.2	54008.3	64174.8	61724.8	68924.8	NA	56004.9	NA	NA	65893	NA	NA	NA	NA	NA	NA	NA	NA	NA	NA
AANDAGYFNDEMAPIEVK.2	53057	NA	41639.2	NA	NA	NA	NA	39763.1	NA	NA	NA	NA	30284	NA	NA	NA	NA	NA	NA	NA
AANGLEADNSC[CAM]PNSK.2	NA	7106.77	NA	6821.45	NA	NA	6578.26	NA	NA	NA	NA	NA	NA	4905.87	NA	NA	NA	NA	NA	NA
AANGVVLATEK.2	631029	698871	646927	652982	624409	589535	623577	610325	598430	591721	450742	440552	NA	449411	466262	NA	NA	NA	NA	NA
AANILVGENLVC[CAM]K.2	61358.4	NA	57646.8	NA	NA	59672.3	NA	NA	NA	54422.3	NA	NA	NA	NA	48314.6	NA	NA	NA	NA	NA
AANLEMFK.2	67502.1	91087	70295.4	82500.5	78086.4	69906.3	NA	68046.7	NA	87168.7	NA	NA	NA	NA	NA	NA	NA	NA	NA	NA
AANMLQQSGSK.2	46913.4	NA	43124	NA	42721.8	43454.3	NA	NA	NA	40878.7	31901.2	NA	NA	NA	NA	NA	NA	NA	NA	NA
AANNIASLLTK.2	173436	202414	214817	198142	198784	155286	173111	178408	162763	166997	NA	113337	128627	90728.8	123429	NA	NA	NA	NA	NA
AANPGC[CAM]SLEDFVR.2	135552	126156	135283	131025	137987	117650	113951	134067	102348	130727	95462.5	85989.8	116887	75147.4	110974	NA	NA	NA	NA	NA
AANPVDFLSK.2	244948	272475	275514	264202	260003	NA	242023	258521	218523	237521	NA	NA	201979	150909	182133	NA	NA	NA	NA	NA
AANSLEAFIFETQDK.2	101674	126182	95273	NA	94461.8	NA	NA	94227.8	NA	NA	NA	NA	NA	NA	NA	NA	NA	NA	NA	NA
AANSLEAFIFETQDK.3	84690.8	83459.8	90863.5	87349.9	84965	75792.3	71304.5	90056.7	77840.8	82397.6	62597.1	NA	NA	NA	NA	NA	NA	NA	NA	NA
AANVLITR.2	78190.1	79573.5	NA	NA	81009.1	NA	NA	NA	NA	75083.2	NA	NA	NA	NA	NA	NA	NA	NA	NA	NA
AANVLVSESLMC[CAM]K.2	94754.3	NA	NA	NA	NA	NA	NA	NA	NA	NA	NA	NA	NA	NA	NA	NA	NA	NA	NA	NA
AANVQEPEK.2	94962.2	94670.4	89560.9	104695	87440.1	92653.8	89365.8	NA	87265	81592.9	71870.7	66964.8	NA	NA	63274.7	NA	NA	NA	NA	NA
AAPAAQAEPER.2	13507.5	9654.44	NA	NA	6051.28	11944.4	NA	NA	NA	NA	5678.68	NA	NA	NA	NA	NA	NA	NA	NA	NA
AAPAEIDQR.2	58147.6	NA	65478.2	74055.3	67556.5	NA	NA	58704.4	NA	NA	NA	NA	NA	NA	NA	NA	NA	NA	NA	NA
AAPAGGFQNIAC[CAM]LR.2	120089	107485	96163.4	NA	NA	117236	NA	NA	NA	NA	NA	NA	NA	NA	NA	NA	NA	NA	NA	NA
AAPC[CAM]IYWLPLTDSQIVQK.2	121282	124380	117582	116668	111913	124294	NA	NA	105823	110262	114853	NA	NA	NA	97087	NA	NA	NA	NA	NA
AAPC[CAM]IYWLPLTDSQIVQK.3	125011	134110	137252	137549	130504	122708	129067	131328	123863	123753	103359	NA	114023	100212	106331	NA	NA	NA	NA	NA
AAPDDPSGFAVLASC[CAM]AR.2	58933.7	NA	NA	61056.7	NA	NA	NA	62347.3	NA	NA	NA	NA	NA	NA	NA	NA	NA	NA	NA	NA
AAPDILIATPGR.2	340379	NA	344874	NA	NA	317757	NA	333377	NA	NA	NA	NA	261048	NA	NA	NA	NA	NA	NA	NA
AAPEASGTPSSDAVSR.2	46057.2	42341.4	41253	46298.9	40030.2	43265.7	39759.5	39923.9	41972.8	40409.4	37146.4	32122.9	34054.1	32183.7	36445.6	11912.8	11912.8	NA	NA	NA
AAPEEPQQRPPEAVAAAPAGTTSSR.3	36499.5	36074.2	37293.9	NA	NA	36049.2	32020	37502.4	NA	NA	NA	NA	32775	NA	NA	NA	NA	NA	NA	NA
AAPEMVSLLK.2	165157	179171	174956	178276	128951	NA	NA	153417	NA	NA	NA	NA	NA	NA	NA	NA	NA	NA	NA	NA
AAPFSLEYR.2	2375236	2481820	2525431	2600914	2486719	2249761	2214029	2490060	2302881	2405171	1433211	1255171	1817528	1288266	1652632	NA	NA	NA	NA	NA
AAPGAEFAPNK.2	2259874	2436961	2270006	2510616	2257897	NA	NA	2210751	2256350	2205665	1230698	1012881	1417510	1089566	1327903	NA	NA	NA	NA	NA
AAPGAEFAPNKR.2	NA	NA	NA	8789.27	NA	NA	NA	NA	NA	NA	NA	NA	NA	NA	NA	NA	NA	NA	NA	NA
AAPGPGPSTFSFVPPSK.2	339857	316094	322812	302295	285516	313611	284515	305143	272245	277987	223149	NA	NA	194850	215483	NA	NA	NA	NA	NA
AAPLAAPPPAPAAPPAVAPPAGPR.3	72714.9	NA	75812.2	76558.9	67312.7	65844.2	57742.7	NA	NA	64480.5	NA	NA	NA	46638.3	NA	NA	NA	NA	NA	NA
AAPLDSIHSLAAYYIDC[CAM]IR.3	754644	NA	774456	NA	NA	731327	NA	751203	NA	NA	606646	NA	630972	NA	NA	NA	NA	NA	NA	NA
AAPLDSIHSLAAYYIDC[CAM]IR.4	120805	NA	122486	NA	NA	NA	NA	114974	NA	NA	NA	NA	84097.7	NA	NA	NA	NA	NA	NA	NA
AAPLIVEVFNK.2	NA	NA	58777.6	NA	58122.2	NA	NA	NA	NA	53498.9	NA	NA	NA	NA	NA	NA	NA	NA	NA	NA
AAPLVTSGK.2	NA	166293	176522	NA	NA	NA	NA	158613	NA	NA	NA	NA	NA	NA	NA	NA	NA	NA	NA	NA
AAPPPPPPPPPLESSPR.2	NA	NA	NA	NA	NA	NA	NA	NA	NA	NA	42428.1	NA	NA	NA	NA	NA	NA	NA	NA	NA
AAPPPPPPPPPLESSPR.3	91336.4	NA	NA	NA	NA	NA	NA	NA	NA	NA	NA	NA	NA	NA	NA	NA	NA	NA	NA	NA
AAPPQIPDTR.2	NA	NA	NA	167250	NA	NA	NA	NA	NA	NA	NA	NA	NA	NA	NA	NA	NA	NA	NA	NA
AAPQPLNLVSSVTLSK.2	NA	NA	NA	35066.4	26103.6	NA	22950.1	NA	NA	NA	NA	NA	NA	NA	23781.8	NA	NA	NA	NA	NA
AAPRPAPVAQPPAAAPPSAVGSSAAAPR.3	190593	190642	190757	198931	190532	183147	174124	189203	182251	190373	155071	140346	164998	145044	167683	NA	NA	NA	NA	NA
AAPRPAPVAQPPAAAPPSAVGSSAAAPR.4	NA	NA	42902.5	50142.3	NA	NA	NA	38788.2	NA	NA	NA	NA	NA	NA	NA	NA	NA	NA	NA	NA
AAPSPQEALVR.2	NA	16665.2	NA	NA	NA	NA	NA	NA	NA	NA	NA	NA	NA	NA	NA	NA	NA	NA	NA	NA
AAPSTAPAEATPPKPGEAEAPPK.3	NA	NA	21950.7	NA	NA	NA	NA	NA	NA	NA	NA	NA	NA	NA	NA	NA	NA	NA	NA	NA
AAPTAASDQPDSAATTEK.2	42945.3	44417.8	43524.8	50223.1	41390.6	43183.3	43504	43350	42767.2	41746.8	38142.2	36117.5	39253.2	36129.5	39408.3	15414.6	15414.6	16748	NA	17702.5
AAPTPTPAPVPVPVPLPAPAPAPHGEAR.3	NA	NA	NA	NA	NA	NA	NA	NA	NA	33858.3	NA	NA	NA	NA	NA	NA	NA	NA	NA	NA
AAPVTGGMGAVLMR.2	295945	303289	300156	NA	307745	NA	266256	269770	NA	282172	194326	NA	200381	169646	NA	NA	NA	NA	NA	NA
AAQALSVQDK.2	NA	NA	43559.7	NA	NA	NA	NA	40671.7	NA	NA	NA	NA	29202.2	NA	NA	NA	NA	NA	NA	NA
AAQAPDGASEPR.2	51700.1	52373.5	NA	57902.3	50395.1	52441.8	NA	NA	50841.4	NA	NA	NA	NA	42790.2	NA	NA	NA	NA	NA	NA
AAQAPSSFQLLYDLK.2	211254	225876	219849	214151	209234	205789	204503	202148	193051	205682	177340	174861	185830	167728	173671	NA	NA	NA	NA	NA
AAQAPSSFQLLYDLK.3	64685.3	76096	73802.3	72480.1	64404.7	58950.2	70720	63397.5	57970.8	64295	48156.2	45869	51972.7	41270.5	NA	NA	NA	NA	NA	NA
AAQASDLEK.2	960610	951708	895564	1.01191e+06	1.00633e+06	924568	856452	859708	886512	944788	676348	582441	623087	572670	657429	NA	NA	NA	NA	NA
AAQDFFSTC[CAM]R.2	575499	610844	596617	597958	624970	NA	550956	NA	NA	605455	NA	NA	NA	NA	NA	NA	NA	NA	NA	NA
AAQDLC[CAM]EEALR.2	158958	160199	156627	154476	152610	157056	151446	161237	154128	NA	141055	114248	143103	NA	NA	NA	NA	NA	NA	NA
AAQDRDQIYR.2	10503.4	10615.1	11179.4	NA	NA	9248.62	8858.99	10232.5	NA	NA	NA	NA	NA	NA	NA	NA	NA	NA	NA	NA
AAQDRDQIYR.3	208472	214090	211747	223390	218520	192901	180118	206059	196530	207256	133474	NA	NA	NA	NA	NA	NA	NA	NA	NA
AAQEEYVK.2	3337193	3484990	3309769	3683392	3348086	3258848	3148120	3196750	3404387	3251863	2481307	2047254	2400029	2333360	2467735	NA	NA	NA	NA	NA
AAQELQEGQR.2	262814	260354	244547	265155	242523	239619	232111	231199	226409	224425	170488	155183	177662	151216	161074	NA	NA	NA	NA	NA
AAQEQVLNASR.2	NA	NA	131324	135140	NA	NA	NA	NA	119508	NA	NA	NA	NA	NA	NA	NA	NA	NA	NA	NA
AAQFVDLLGYFSLK.2	119730	131724	116997	112311	98466.4	118827	119731	117337	100646	96250.8	107183	106052	104579	81378.5	84156.2	48389.9	48389.9	44221.5	25674.4	NA
AAQIFITELTLR.2	NA	131145	NA	139662	112502	NA	123181	NA	125457	109630	NA	NA	NA	NA	NA	NA	NA	NA	NA	NA
AAQLATEIADIK.2	83474.4	74512.5	96459.5	96886.5	84334.8	77720.5	75606.4	84260	80474.5	85776.7	62227.7	57304.6	NA	NA	NA	NA	NA	NA	NA	NA
AAQLC[CAM]GAGMAAVVDK.2	121293	129490	NA	NA	131166	NA	NA	NA	NA	131838	NA	NA	NA	NA	NA	NA	NA	NA	NA	NA
AAQLC[CAM]GAGMAAVVDR.2	84986.7	NA	96707.6	93412.4	98599.9	84937.8	NA	95220.1	87794	92035.4	76009.7	NA	85829.9	NA	84921.1	NA	NA	NA	NA	NA
AAQLIGTC[CAM]SQNVAAIQEQVLGLGALR.3	151306	149627	157633	169679	128958	140969	128744	148933	139142	124511	104824	NA	108040	NA	98614.5	NA	NA	NA	NA	NA
AAQLIGTC[CAM]SQNVAAIQEQVLGLGALR.4	NA	NA	66796.9	54009.6	NA	NA	NA	57076.2	37946.8	NA	NA	NA	40307.2	NA	NA	NA	NA	NA	NA	NA
AAQPPAQPC[CAM]QLC[CAM]GR.2	122866	137672	131910	123296	119944	116221	119352	125716	104890	117273	97774.6	92868	105982	81964.5	99460.4	NA	NA	NA	NA	32226.9
AAQQAASSSGQGQQAQTPTGK.2	NA	2703.01	NA	2122.57	NA	NA	NA	NA	NA	NA	NA	NA	NA	NA	NA	NA	NA	NA	NA	NA
AAQQAASSSGQGQQAQTPTGK.3	11673.8	NA	11148.9	9277.05	NA	10534.4	NA	NA	NA	NA	NA	NA	NA	NA	NA	NA	NA	NA	NA	NA
AAQSLLNK.2	131434	135824	127064	139058	134684	NA	104008	115352	111719	NA	NA	NA	74918.6	NA	NA	NA	NA	NA	NA	NA
AAQTELGQQILADFEEAFPSQGTK.3	NA	NA	72731.8	NA	NA	NA	NA	NA	NA	NA	NA	NA	NA	NA	NA	NA	NA	NA	NA	NA
AAQTTIETAIHSLIETLK.3	NA	NA	NA	25183.2	NA	NA	NA	NA	NA	24120.6	NA	NA	NA	NA	NA	NA	NA	NA	NA	NA
AAQVAQDEEIAR.2	98960.8	98896.5	85394.3	95278.6	90022.5	107070	NA	96708.6	NA	94808.1	66279.5	55482.5	57457	NA	88178.2	NA	NA	NA	NA	NA
AAQVGLLFLK.2	54107.8	53459.1	51537.9	51779.8	52589.5	NA	46100.6	46554.2	42070.1	48728.9	NA	28257	30303.8	25308.3	36960.5	NA	NA	NA	NA	NA
AAQVMGPPDR.2	281968	281965	256378	282345	264872	NA	NA	242758	239249	NA	NA	NA	NA	NA	NA	NA	NA	NA	NA	NA
AASAAFQENVGR.2	NA	69328.9	NA	NA	NA	NA	NA	NA	NA	NA	NA	NA	NA	NA	NA	NA	NA	NA	NA	NA
AASAAGAAGSAGGSSGAAGAAGGGAGAGTRPGDGGTASAGAAGPGAATK.4	52123.6	62772.3	NA	NA	51076.3	NA	NA	NA	NA	49970.6	NA	NA	NA	NA	40395.9	NA	NA	NA	NA	NA
AASAATAAPTATPAAQESGTIPK.2	27334.3	NA	29951.6	NA	25544.3	NA	NA	NA	NA	NA	NA	NA	NA	NA	NA	NA	NA	NA	NA	NA
AASAATAAPTATPAAQESGTIPK.3	NA	NA	NA	34656.1	NA	NA	NA	NA	NA	NA	NA	NA	NA	NA	NA	NA	NA	NA	NA	NA
AASADSTTEGTPADGFTVLSTK.2	184969	190926	188236	181506	185334	179036	175768	181103	166886	178580	151587	153570	159046	139920	161430	NA	NA	77905.1	NA	78799
AASADSTTEGTPADGFTVLSTK.3	107362	117834	120783	116841	116765	NA	103754	110002	101452	106196	NA	NA	NA	81939.5	NA	NA	NA	NA	NA	NA
AASDIAMTELPPTHPIR.2	255918	NA	228050	364267	248908	237694	NA	231744	314033	283756	256453	NA	118349	261970	NA	68311.8	68311.8	NA	NA	NA
AASDIAMTELPPTHPIR.3	2549558	2422399	2630705	2333652	2768000	1987088	1950265	2499109	2098802	2609320	1684848	1562798	1754130	1763953	2064263	NA	NA	NA	NA	NA
AASDIAMTELPPTHPIR.4	284596	NA	485382	NA	NA	NA	NA	NA	NA	NA	NA	NA	NA	NA	NA	NA	NA	NA	NA	NA
AASDIWKPVLSIDTEPR.3	77004.4	85317.6	74373.4	71095.9	77810.2	77112.7	NA	73854.9	NA	69419.8	NA	NA	NA	NA	NA	NA	NA	NA	NA	NA
AASENSQDALR.2	31263.9	29879.2	27074.5	NA	NA	27427.1	24774.4	NA	NA	NA	22160	17611	NA	NA	NA	NA	NA	NA	NA	NA
AASEQQADTSGGDSPK.2	8024.7	10086.9	7550.72	7930.01	5083.14	8023.03	8550.55	7314.8	6930.25	5253.34	7022.84	7007.22	5689.85	6023.12	5649.72	NA	NA	NA	NA	NA
AASGFNAMEDAQTLR.2	NA	NA	20895.9	NA	NA	NA	NA	NA	NA	NA	NA	NA	NA	NA	NA	NA	NA	NA	NA	NA
AASIFGGAKPVDTAAR.2	54085.5	52162.8	55073.7	49703.6	51529.9	50256.8	NA	54700.2	46634.9	48448.1	NA	NA	46628	NA	NA	NA	NA	NA	NA	NA
AASIFGGAKPVDTAAR.3	389606	414306	407987	423575	408274	366312	366494	394717	381812	395666	265789	236661	296178	250991	309311	NA	NA	NA	NA	NA
AASITSEVFNK.2	342511	362017	362203	353192	365350	323464	340863	345095	311618	359043	NA	271951	286444	233508	300950	NA	NA	NA	NA	NA
AASIYSSWAEEQR.2	NA	NA	NA	NA	22889.7	NA	NA	NA	NA	NA	NA	NA	NA	NA	NA	NA	NA	NA	NA	NA
AASLEAVSYAIDTLK.2	63565.6	83471	89229.7	83171.4	NA	74216.3	81992.4	82987.4	73963.7	NA	64975.8	NA	77258.9	NA	NA	NA	NA	NA	NA	NA
AASLEAVSYAIDTLK.3	39509.5	NA	NA	NA	NA	NA	NA	NA	NA	NA	NA	NA	NA	NA	NA	NA	NA	NA	NA	NA
AASLELSEVK.2	NA	NA	53221.3	NA	NA	NA	NA	NA	NA	NA	NA	NA	NA	NA	NA	NA	NA	NA	NA	NA
AASLTEDR.2	92875.6	79466.7	79653.9	81112.6	72844.6	84371.1	69512.5	74605.1	91111.5	63019.7	NA	NA	NA	NA	NA	NA	NA	NA	NA	NA
AASNIIFSNGNLDPWAGGGIR.3	NA	NA	NA	NA	32872.3	NA	NA	NA	NA	NA	NA	NA	NA	NA	NA	NA	NA	NA	NA	NA
AASNMALGK.2	NA	NA	NA	90245.4	76883.3	NA	NA	60980	NA	NA	NA	NA	NA	NA	NA	NA	NA	NA	NA	NA
AASQPPNSSEAGR.2	6779.67	NA	NA	NA	NA	NA	NA	NA	NA	NA	NA	NA	NA	NA	NA	NA	NA	NA	NA	NA
AASQPTSLAPEK.2	14087	65864.7	17620.2	NA	NA	NA	10731.1	NA	NA	NA	NA	NA	NA	NA	NA	NA	NA	NA	NA	NA
AASQSTQVPTITEGVAAALLLLK.3	93151.3	99191.8	90309.7	96431.4	84359.7	88927.9	94577	91602.2	83342.5	85917.6	75407.5	74214.7	77734.9	60477.8	75114.3	NA	NA	23031.2	NA	NA
AASQSTTDYNQVVPNR.2	9036.28	NA	NA	NA	NA	8130.56	NA	NA	NA	NA	NA	NA	NA	NA	NA	NA	NA	NA	NA	NA
AASSLLANLWQYNK.2	49629.9	NA	48750.1	NA	NA	NA	NA	NA	NA	NA	NA	NA	NA	NA	NA	NA	NA	NA	NA	NA
AASSSSPGSPVASSPSR.2	12051.1	NA	NA	NA	9512.58	10672.4	8669.55	10259.5	NA	11020.9	9172.75	NA	NA	NA	9845.38	NA	NA	NA	NA	4575.16
AASVHTVGEDTEETPHR.3	NA	NA	NA	NA	14331.6	NA	NA	NA	NA	NA	NA	NA	NA	NA	NA	NA	NA	NA	NA	NA
AASVRPVLDIYSASGMPLASLLWK.3	NA	NA	33094.7	NA	NA	NA	NA	NA	26059.3	26530.1	NA	NA	NA	NA	25536.6	NA	NA	NA	NA	NA
AASVVQPQPLVVVK.2	116823	122228	121810	119302	111068	111928	110210	120163	109346	108660	92398.6	87134.7	105888	87324.5	92973.3	NA	NA	NA	NA	NA
AASVVQPQPLVVVK.3	NA	29895.6	34735.5	31851.6	28031.7	NA	24300.4	NA	NA	NA	NA	NA	NA	NA	NA	NA	NA	NA	NA	NA
AASYTEEDENHTAK.3	NA	NA	NA	NA	NA	NA	NA	NA	NA	5115.93	NA	NA	NA	NA	NA	NA	NA	NA	NA	NA
AATAAADFTAK.2	369362	NA	375234	393043	367767	NA	NA	357272	347115	NA	NA	NA	NA	251632	NA	NA	NA	NA	NA	NA
AATAPLLEAVDNLSAFASNPEFSSIPAQISPEGR.3	366654	NA	367320	341850	NA	363013	NA	363146	311609	NA	NA	NA	323151	243911	NA	NA	NA	NA	NA	NA
AATAPLLEAVDNLSAFASNPEFSSIPAQISPEGR.4	423287	NA	428908	435361	NA	417752	NA	426460	385387	NA	347613	NA	361678	298750	NA	NA	NA	NA	NA	NA
AATAPLLEAVDNLSAFASNPEFSSIPAQISPEGR.5	35542.8	NA	40886	42320.2	NA	NA	NA	NA	36361.6	NA	NA	NA	NA	NA	NA	NA	NA	NA	NA	NA
AATC[CAM]EGSESSGFGK.2	5631.07	NA	7001.86	NA	6163.42	NA	NA	6560.35	NA	NA	NA	NA	NA	NA	NA	NA	NA	NA	NA	NA
AATDAQDANQC[CAM]C[CAM]TSC[CAM]EDNAPATSYC[CAM]VEC[CAM]SEPLC[CAM]ETC[CAM]VEAHQR.4	149759	NA	142537	144796	146852	145453	NA	137842	NA	142502	NA	NA	NA	NA	126613	NA	NA	NA	NA	NA
AATEC[CAM]MC[CAM]NLAMSK.2	NA	60364.2	32387.1	NA	57094.1	NA	33802.5	51010	30263	37523.8	NA	NA	NA	NA	NA	NA	NA	NA	NA	NA
AATENIPVVR.2	118468	116150	125262	112296	120606	105848	96744.6	115948	94190.1	112251	NA	58856.5	82737.9	NA	77833.3	NA	NA	NA	NA	NA
AATFFGC[CAM]IGIDK.2	190263	200791	192184	198019	180224	179660	182127	191158	197061	173218	NA	147133	NA	NA	169284	NA	NA	NA	NA	NA
AATFGLILDDVSLTHLTFGK.3	438427	450656	383820	393240	334597	428179	429033	402059	362958	344450	356935	347075	349592	283285	309713	NA	NA	100434	NA	NA
AATGEEVPR.2	70536.8	73069.9	66879.8	NA	73596.6	67656	NA	NA	NA	69638.4	NA	NA	NA	NA	NA	NA	NA	NA	NA	NA
AATIPVSQISTIAGSK.2	NA	144106	NA	NA	NA	NA	123204	NA	NA	119308	NA	NA	NA	NA	NA	NA	NA	NA	NA	NA
AATITATSPGALWGLDR.2	280589	277278	288192	275355	257507	278745	263521	286605	258300	266590	256540	232889	266917	224497	241577	123569	123569	145257	92417.8	139582
AATITATSPGALWGLDR.3	NA	NA	NA	29638.6	NA	NA	NA	NA	NA	NA	NA	NA	NA	NA	NA	NA	NA	NA	NA	NA
AATIVATSEGSLWGLDR.2	80126.4	NA	NA	NA	NA	NA	80890.3	NA	NA	NA	NA	NA	NA	NA	NA	NA	NA	NA	NA	NA
AATLAQELEK.2	NA	138059	NA	NA	NA	NA	118496	NA	NA	NA	NA	NA	NA	NA	NA	NA	NA	NA	NA	NA
AATLEGWK.2	NA	108178	NA	128697	NA	NA	NA	NA	NA	NA	NA	NA	NA	NA	NA	NA	NA	NA	NA	NA
AATMTAAGHHAEVVVDPEDER.3	37760.6	33014.1	34253.9	37418.1	37433.3	NA	NA	34620.9	NA	37867.7	NA	NA	NA	NA	NA	NA	NA	NA	NA	NA
AATMTAAGHHAEVVVDPEDER.4	134708	NA	NA	146078	136540	NA	NA	NA	133051	137166	NA	NA	NA	NA	111921	NA	NA	NA	NA	NA
AATPTLTTFPTIR.2	144601	162577	123534	151481	121853	NA	137644	128518	133677	137543	NA	100747	NA	97324	NA	NA	NA	NA	NA	NA
AATQC[CAM]EFSK.2	29320.4	NA	NA	NA	NA	NA	NA	NA	NA	NA	NA	NA	NA	NA	NA	NA	NA	NA	NA	NA
AATQFWR.2	137956	159758	154741	153435	151679	NA	148044	147125	NA	NA	NA	NA	NA	NA	NA	NA	NA	NA	NA	NA
AATSDLEHYDK.3	32454	NA	30831.6	36550.8	29224.8	NA	NA	NA	NA	28078	NA	NA	NA	NA	NA	NA	NA	NA	NA	NA
AATSEGVQVK.2	NA	13591.1	NA	NA	NA	NA	NA	NA	NA	NA	NA	NA	NA	NA	NA	NA	NA	NA	NA	NA
AATSPALFNR.2	149959	163746	163970	NA	160797	139958	NA	155520	140721	NA	99742.1	NA	NA	NA	NA	NA	NA	NA	NA	NA
AATTEPTEVEEVVPALEPTETLLSEK.3	90444.1	NA	90127.4	NA	NA	NA	NA	NA	NA	NA	NA	NA	NA	NA	NA	NA	NA	NA	NA	NA
AATTIEMK.2	148642	126565	152824	123594	NA	156892	NA	159111	NA	NA	NA	NA	NA	NA	NA	NA	NA	NA	NA	NA
AATVGSLAGQPLQER.2	NA	17222.5	NA	NA	NA	NA	NA	3626.15	NA	NA	NA	NA	NA	NA	NA	NA	NA	NA	NA	NA
AATVHLM[Oxi]Q.2	NA	NA	NA	NA	NA	NA	NA	NA	NA	NA	NA	NA	NA	64245.4	NA	NA	NA	NA	NA	NA
AAVAASVGLSEGPAGSR.2	80636.1	NA	93365.8	66133.3	77199.3	80490.3	NA	88701.9	64039.6	83272.3	NA	NA	68340.2	NA	67887.8	NA	NA	NA	NA	NA
AAVAGEDGR.2	NA	NA	48531.2	NA	48046.7	NA	NA	NA	NA	NA	NA	NA	NA	NA	NA	NA	NA	NA	NA	NA
AAVATFLQSVQVPEFTPK.2	530266	517513	497735	530884	471112	525045	481706	488742	493644	489215	480882	402460	454046	408092	444986	NA	NA	192372	NA	NA
AAVATFLQSVQVPEFTPK.3	493251	546062	571612	594333	512889	484062	482463	559928	525063	509156	389233	349719	450122	NA	423776	NA	NA	NA	NA	NA
AAVAVVPLVSEDK.2	NA	NA	366330	288339	344328	NA	NA	292339	220367	280851	NA	NA	NA	NA	204379	NA	NA	NA	NA	NA
AAVAWANQNR.2	NA	NA	NA	85174.7	89588.6	NA	NA	NA	NA	88237.9	NA	NA	NA	NA	NA	NA	NA	NA	NA	NA
AAVAWEAGK.2	NA	NA	NA	NA	123506	NA	NA	NA	NA	118639	NA	NA	NA	NA	NA	NA	NA	NA	NA	NA
AAVAWEAGKPLSIEEIEVAPPK.3	489370	489961	510706	521212	484539	479159	448382	494094	477951	473738	410127	360940	414819	NA	NA	NA	NA	NA	NA	NA
AAVAWEAGKPLSIEEIEVAPPK.4	83117.2	84401.4	102991	96320.8	73747.6	85716.9	81702.8	93504.6	79808.7	NA	57801.8	NA	NA	NA	NA	NA	NA	NA	NA	NA
AAVDAGFVPNDMQVGQTGK.2	415484	431535	413631	427954	429821	410894	394835	402651	400976	422214	375469	330072	370145	339458	372536	NA	NA	NA	NA	NA
AAVDAGFVPNDMQVGQTGK.3	NA	175796	187648	204410	199566	NA	NA	179004	NA	196569	NA	NA	NA	NA	NA	NA	NA	NA	NA	NA
AAVEALQSQALHATSQQPLR.3	NA	73574.9	69880.7	78848.5	82748.7	NA	NA	69286.1	72129.9	NA	NA	NA	NA	NA	NA	NA	NA	NA	NA	NA
AAVEDNHLLIK.3	NA	8250.53	NA	NA	NA	NA	10291.5	NA	NA	NA	NA	NA	NA	NA	NA	NA	NA	NA	NA	NA
AAVEDPRVLLLDL.2	NA	NA	NA	NA	NA	NA	NA	NA	NA	NA	NA	NA	NA	NA	NA	NA	NA	NA	NA	759.867
AAVEDSGTTVETIK.2	52833.9	53466.6	61249.8	53941.7	61631.3	49550	49319	60177.8	50618.4	59900.3	37119.4	NA	48188	42112.8	51100.6	NA	NA	NA	NA	NA
AAVEEGIVLGGGC[CAM]ALLR.2	2.15413e+06	2.25563e+06	2.25019e+06	2300650	2.13875e+06	2.06274e+06	2.12965e+06	2.19327e+06	2.1293e+06	2.01459e+06	1.82003e+06	1.79533e+06	1.94534e+06	1.74044e+06	1866971	NA	NA	NA	NA	549094
AAVEEGIVLGGGC[CAM]ALLR.3	711196	747747	792406	802008	658182	684573	672982	763458	691446	640056	559166	527236	641802	539921	531519	NA	NA	NA	NA	NA
AAVEELLER.2	301061	NA	NA	NA	NA	NA	NA	NA	NA	NA	NA	NA	NA	NA	NA	NA	NA	NA	NA	NA
AAVELEEPEDAR.2	227027	241547	252776	246165	242898	213848	214210	242692	221354	229523	182891	174264	191799	173425	192251	NA	NA	NA	NA	NA
AAVENLPTFLVELSR.2	1.9103e+06	1.90817e+06	1.85002e+06	1.9081e+06	1.63088e+06	1.89115e+06	1.81317e+06	1.85775e+06	1.79834e+06	1646893	1.65225e+06	1.49496e+06	1.67613e+06	1.44929e+06	1462346	608550	608550	NA	NA	NA
AAVENLPTFLVELSR.3	674856	721339	739264	734724	632141	640215	630040	712444	627271	611378	458016	400804	542554	400596	460761	NA	NA	NA	NA	NA
AAVESLGFILFR.2	628362	649889	646934	646309	546742	613676	604509	618489	598670	540303	528903	497899	540228	479306	482459	158046	158046	172194	116990	157511
AAVESLGFILFR.3	32910.3	48945.7	46826.3	44810	31624.7	31806.6	43800	45308.9	39067.4	30046.3	23557.7	32795.9	36163.1	29302.1	25270.7	NA	NA	NA	3386.89	NA
AAVEWFDGK.2	1.00787e+06	1.06565e+06	1.02588e+06	1.12784e+06	1.12001e+06	925482	938370	983030	997751	1.05522e+06	NA	674250	753430	731060	810870	NA	NA	NA	NA	NA
AAVFEEIDTYER.2	141009	143285	146162	144257	142959	135821	135545	145548	138383	150073	119312	114889	131251	116070	130292	NA	NA	NA	NA	NA
AAVFLALEEQEK.2	NA	NA	NA	NA	183073	NA	NA	NA	NA	182878	NA	NA	NA	NA	161265	NA	NA	NA	NA	NA
AAVGQEEIQLR.2	132256	144207	130506	130886	138696	125982	135794	127256	120760	139134	106189	109363	110198	96766	122046	NA	NA	NA	NA	NA
AAVGQESPGGLEAGNAK.2	52967.5	57630.8	51401.6	47974.1	53066.6	49973.7	49017.5	51625.2	42406.1	49152	40341.9	39234.3	43582.7	34055.1	43710.4	NA	NA	15064.2	NA	19502.6
AAVGRPLDK.2	34541.4	NA	NA	NA	23310.8	NA	NA	NA	NA	NA	NA	NA	NA	NA	NA	NA	NA	NA	NA	NA
AAVHTYGIASVPNQPLK.3	125154	128342	123305	NA	NA	114455	NA	NA	NA	117172	NA	NA	NA	NA	91879.8	NA	NA	NA	NA	NA
AAVIAVTR.2	331320	365444	345822	354820	340598	296669	301135	328815	323316	326242	NA	175044	233008	198541	NA	NA	NA	NA	NA	NA
AAVIGDVIR.2	1.09312e+06	1.15138e+06	1.19525e+06	1.2226e+06	1181298	1.02688e+06	1.00581e+06	1.12772e+06	1.05238e+06	1.14307e+06	725095	624056	NA	NA	851413	NA	NA	NA	NA	NA
AAVLGENGR.2	414947	450981	412671	499869	410681	394840	413196	400646	454514	414870	NA	NA	296337	310394	NA	NA	NA	NA	NA	NA
AAVLLEQER.2	745098	804706	789302	787060	712231	679035	700214	764512	692336	693064	522384	497861	608672	494566	549642	NA	NA	NA	NA	NA
AAVLVQQWVSYADTELIPAAC[CAM]GATLPALGLR.3	252222	NA	249146	255182	NA	250039	NA	250960	224934	NA	218081	NA	227389	184237	NA	NA	NA	107255	NA	NA
AAVLVQQWVSYADTELIPAAC[CAM]GATLPALGLR.4	102501	NA	127664	109469	NA	97171.1	NA	127798	95139.4	NA	78986.7	NA	105701	66975.8	NA	NA	NA	NA	NA	NA
AAVLYVMDLSEQC[CAM]GHGLR.3	NA	NA	75731.8	NA	66963.8	NA	NA	NA	NA	NA	NA	NA	NA	NA	NA	NA	NA	NA	NA	NA
AAVMATLLFPGR.2	NA	205935	195448	199501	189059	NA	NA	187481	NA	180874	NA	NA	NA	NA	NA	NA	NA	NA	NA	NA
AAVMATLLFPGREFK.3	27739.2	NA	26460.2	33587.7	21007.1	NA	NA	NA	NA	NA	NA	NA	NA	NA	NA	NA	NA	NA	NA	NA
AAVMHDILDMMPEGIK.2	NA	NA	47180.1	NA	NA	NA	NA	43912	NA	NA	NA	NA	NA	NA	NA	NA	NA	NA	NA	NA
AAVMHDILDMMPEGIK.3	448096	466634	487124	492577	439484	428758	413933	472152	437592	428002	354420	300687	379150	332384	342127	NA	NA	NA	NA	NA
AAVPAWEAVEMEIVAGQLVTEIR.3	NA	NA	13164.5	NA	NA	NA	NA	NA	NA	NA	NA	NA	NA	NA	NA	NA	NA	NA	NA	NA
AAVPDTVVEPALK.2	NA	NA	NA	NA	NA	NA	NA	NA	NA	324694	NA	NA	NA	NA	NA	NA	NA	NA	NA	NA
AAVPLGGFLC[CAM]NVADK.2	NA	NA	107679	NA	80421.1	NA	NA	NA	NA	NA	NA	NA	NA	NA	NA	NA	NA	NA	NA	NA
AAVPSGASTGIYEALELR.2	14375936	14655638	14603344	14785320	13747518	14359687	14232214	14537916	14226425	13957636	13503894	12385016	13602126	12181081	13249843	NA	NA	2979580	NA	3544302
AAVPSGASTGIYEALELR.3	8294800	9.28627e+06	9.47557e+06	9397239	8.41049e+06	8.08569e+06	8.46202e+06	9267533	NA	8.28477e+06	6.66147e+06	NA	7.49746e+06	NA	7.0705e+06	900472	900472	NA	NA	NA
AAVQFLNNAWGIQK.2	176875	181808	167630	180924	169461	174428	168677	158523	162944	165183	147242	136883	136611	135102	144766	NA	NA	NA	NA	NA
AAVSWLTPAPSK.2	NA	NA	60124.7	61982.3	NA	NA	NA	NA	NA	NA	NA	NA	NA	NA	NA	NA	NA	NA	NA	NA
AAVTGQDEAIR.2	NA	NA	22518	NA	NA	NA	NA	23875.6	NA	NA	NA	NA	NA	NA	NA	NA	NA	NA	NA	NA
AAVTSLWSK.2	NA	955983	1.24501e+06	1.37121e+06	1.12656e+06	NA	885273	NA	1.24344e+06	1.10007e+06	NA	628458	NA	888344	910770	NA	NA	NA	NA	NA
AAVVTSPPPTTAPHK.2	NA	19057.6	NA	16229.1	17517.9	NA	NA	NA	NA	NA	NA	12096	NA	NA	NA	NA	NA	NA	NA	NA
AAVVTSPPPTTAPHK.3	120528	120820	121565	NA	118862	131838	126668	135288	121313	128120	NA	NA	NA	NA	95058.6	NA	NA	NA	NA	NA
AAVWEITGAEFSK.2	NA	113720	NA	115993	104701	NA	99897.7	NA	NA	NA	81214.3	NA	NA	NA	NA	NA	NA	NA	NA	NA
AAVYVLIR.2	NA	103113	NA	NA	102302	NA	85335.2	NA	NA	NA	NA	NA	NA	NA	NA	NA	NA	NA	NA	NA
AAWEAYLSR.2	153808	152327	151490	143880	150951	153158	137701	143330	128686	142673	108947	96393.1	116564	95976.7	113953	NA	NA	NA	NA	NA
AAWEVDSGR.2	164666	172613	164007	190697	179890	NA	NA	164197	179233	176671	NA	NA	NA	105745	NA	NA	NA	NA	NA	NA
AAWGEETDYTPVWC[CAM]MR.2	306392	292105	289513	312786	288545	294866	268594	282380	292235	290428	261762	224320	256897	234682	256114	NA	NA	NA	NA	NA
AAYAGGLVLDPK.2	55241.8	NA	NA	54488.5	NA	NA	NA	NA	39966.9	NA	NA	NA	NA	NA	NA	NA	NA	NA	NA	NA
AAYDIEVNTR.2	188237	198188	198373	205178	197419	171000	168763	NA	178173	181798	NA	NA	NA	NA	NA	NA	NA	NA	NA	NA
AAYEAELGDAR.2	943956	1.05098e+06	989115	1.05971e+06	982766	894111	942519	967280	958604	982721	668807	608087	775182	674614	800958	NA	NA	NA	NA	NA
AAYEVTR.2	170550	NA	NA	NA	NA	NA	NA	NA	NA	NA	NA	NA	NA	NA	NA	NA	NA	NA	NA	NA
AAYFGIYDTAK.2	733386	755523	771958	778910	774017	703493	691360	762833	717863	752321	574929	522075	661222	560693	646031	NA	NA	NA	NA	NA
AAYFGVYDTAK.2	317501	333284	336226	344124	337096	297831	300151	321097	309711	323633	NA	229721	276537	231402	274558	NA	NA	NA	NA	NA
AAYLLGC[CAM]SLEELSSAIFK.2	NA	NA	NA	NA	NA	NA	NA	20159.8	NA	NA	NA	NA	NA	NA	NA	NA	NA	NA	NA	NA
AAYLLGC[CAM]SLEELSSAIFK.3	16913	NA	NA	NA	NA	15306.2	NA	NA	NA	NA	NA	NA	NA	NA	NA	NA	NA	NA	NA	NA
AAYLNMSEDPSHPSMALNTR.3	116188	122861	112924	120528	117014	118351	115961	111884	117773	116849	106691	NA	NA	104327	103694	NA	NA	NA	NA	NA
AAYLQETGK.2	NA	NA	NA	NA	39213	NA	NA	NA	NA	43230.3	NA	NA	NA	NA	NA	NA	NA	NA	NA	NA
AAYLQETGKPLDETLK.2	200503	200554	203290	220019	213198	186430	174722	191573	192162	200981	154781	132761	154765	145708	168173	NA	NA	NA	41920.2	58505.7
AAYLQETGKPLDETLK.3	2056014	2337723	2183693	2305442	2314867	2024142	2209147	2175128	2180649	2319441	1781720	1762544	1927624	1694801	2085786	NA	NA	NA	NA	NA
AAYLQETGKPLDETLKK.3	22120.5	26969.3	NA	NA	NA	NA	NA	NA	NA	NA	NA	NA	NA	NA	NA	NA	NA	NA	NA	NA
AAYLQETGKPLDETLKK.4	NA	NA	NA	NA	NA	NA	NA	NA	26449.7	NA	NA	NA	NA	NA	NA	NA	NA	NA	NA	NA
AAYLSDPR.2	NA	196974	225516	211239	220596	NA	NA	199286	NA	NA	NA	NA	NA	NA	NA	NA	NA	NA	NA	NA
AAYNLVR.2	592616	689111	649240	635359	608969	559753	602933	642648	581352	585967	NA	NA	486012	NA	448438	NA	NA	NA	NA	NA
AAYNPGQAVPWNAVK.2	278521	264987	258457	266432	269846	264762	236689	238493	236854	256250	214702	181530	193999	184628	214229	NA	NA	NA	NA	73911.6
AAYNPGQAVPWNAVK.3	56296.2	71726.7	63079.9	71593.9	70778.9	53219.8	NA	62532.9	63137.2	NA	NA	NA	NA	NA	52101.7	NA	NA	NA	NA	NA
AAYPDLENPPLLVTPSQQAK.2	NA	265775	280058	278335	252797	NA	248219	269462	256838	246937	NA	218948	251104	224732	225621	NA	NA	NA	NA	104622
AAYPDLENPPLLVTPSQQAK.3	369502	396812	383485	379995	366569	356587	366288	365683	346519	360493	299699	293002	305818	272257	304129	NA	NA	NA	NA	63428.7
AAYQVAALPK.2	108769	126255	123853	116674	118876	99824.8	111442	116228	101077	108706	NA	NA	NA	NA	81111.4	NA	NA	NA	NA	NA
AAYSFYNVHTQTPLLDLMSDALVLAK.3	146603	NA	141096	93004.3	NA	139963	NA	NA	86680.8	NA	138698	NA	NA	71156.7	NA	NA	NA	NA	NA	NA
AAYSFYNVHTQTPLLDLMSDALVLAK.4	NA	NA	NA	NA	NA	12248.7	NA	NA	NA	NA	NA	NA	NA	NA	NA	NA	NA	NA	NA	NA
AAYVLFYQR.2	253326	237271	232222	231962	236001	242778	221702	233238	207244	224806	189762	160154	197278	157627	178178	NA	NA	NA	NA	NA
AAYWEEEPAEVR.2	79534.9	74253.4	86630.4	77373.8	83125.4	70394.9	NA	84608	NA	85130.2	61820.9	NA	NA	NA	NA	NA	NA	NA	NA	NA
AC[CAM]AAGTPAVIR.2	42438.9	45637.7	48564.2	48966.7	NA	NA	42120.1	NA	45886.9	NA	NA	NA	NA	NA	NA	NA	NA	NA	NA	NA
AC[CAM]ADAGLLDESFLR.2	72380.2	68763.7	NA	NA	69445.9	NA	66875.6	63859.8	NA	67870.2	NA	NA	59884.2	NA	63102.9	NA	NA	NA	NA	NA
AC[CAM]ADATLSQITNNIDPVGR.3	97700.2	NA	111052	103227	84523.1	NA	NA	NA	NA	NA	NA	NA	NA	NA	NA	NA	NA	NA	NA	NA
AC[CAM]AEIAAQR.2	108236	111014	97327.9	106503	101311	102256	90455.3	87395.9	87827.6	NA	71907.8	NA	66779.3	55632.1	NA	NA	NA	NA	NA	NA
AC[CAM]AELHQNVNVK.2	9885.09	NA	NA	NA	NA	NA	NA	6391.31	NA	NA	NA	NA	NA	NA	NA	NA	NA	NA	NA	NA
AC[CAM]ALSIEESC[CAM]RPGDK.3	NA	NA	NA	NA	NA	NA	NA	25441	NA	NA	NA	NA	NA	NA	NA	NA	NA	NA	NA	NA
AC[CAM]ANPAAGSVILLENLR.2	1.52781e+06	1.58182e+06	1.62784e+06	1.61439e+06	1.55045e+06	1.50818e+06	1.48458e+06	1.58239e+06	1.49893e+06	1.51887e+06	1.37516e+06	1264972	1.41618e+06	1.2646e+06	1.36058e+06	NA	NA	676696	NA	NA
AC[CAM]ANPAAGSVILLENLR.3	1.22254e+06	1.34272e+06	1.30314e+06	1.32877e+06	1.23657e+06	1.1733e+06	1.18142e+06	1.23513e+06	1.15928e+06	1.18022e+06	939791	829916	994172	843975	945220	NA	NA	161090	NA	NA
AC[CAM]C[CAM]PLEGVRPSPQQTEYR.3	83238.9	84726.4	NA	86626.4	82829.6	NA	NA	NA	NA	NA	NA	NA	NA	NA	NA	NA	NA	NA	NA	NA
AC[CAM]DESFQPLGDIMK.2	NA	99460.8	NA	NA	NA	NA	92281.3	NA	NA	83627	NA	NA	NA	NA	75922.1	NA	NA	NA	NA	NA
AC[CAM]DESVLMDLK.2	70912.6	NA	72386.5	79468.1	81435.2	NA	NA	NA	NA	NA	NA	NA	NA	NA	NA	NA	NA	NA	NA	NA
AC[CAM]DGNVDHAATHITNR.3	NA	7996.11	NA	NA	NA	NA	NA	NA	NA	NA	NA	NA	NA	NA	NA	NA	NA	NA	NA	NA
AC[CAM]DILAIDK.2	248530	263349	278374	268225	271090	NA	222205	243093	229800	253800	NA	147787	171743	NA	NA	NA	NA	NA	NA	NA
AC[CAM]DLGHIWAC[CAM]ANASR.3	NA	NA	51328.7	NA	NA	NA	NA	NA	NA	NA	NA	NA	NA	NA	NA	NA	NA	NA	NA	NA
AC[CAM]DSVTSNVLPLLLEQFHK.3	128198	97385.2	114856	137638	90783.9	126859	NA	114188	125949	90809.5	118486	NA	102110	110573	NA	NA	NA	NA	NA	NA
AC[CAM]DTLLMC[CAM]IVTVMNHGLR.3	NA	NA	42164	NA	NA	NA	NA	NA	NA	NA	NA	NA	NA	NA	NA	NA	NA	NA	NA	NA
AC[CAM]DYIQELR.2	NA	NA	NA	NA	100976	NA	NA	NA	NA	NA	NA	NA	NA	NA	NA	NA	NA	NA	NA	NA
AC[CAM]EAFEAQEC[CAM]ER.2	35317	38432.2	37218.1	31064.3	38544.4	33696.3	35435.4	NA	28862.3	39489.4	28461.4	28231.3	30522.8	NA	35446.1	13814.2	13814.2	NA	NA	NA
AC[CAM]EAITVGK.2	112465	114027	110943	119331	109680	NA	97538.9	100737	97351.2	103052	NA	64116.3	75865.6	NA	NA	NA	NA	NA	NA	NA
AC[CAM]EFAGFQC[CAM]QIQFGPHNEQK.3	150288	142356	130105	135784	144581	NA	120173	123338	NA	136893	NA	NA	107667	NA	NA	NA	NA	NA	NA	NA
AC[CAM]EPGVDYVYK.2	144188	158120	161020	157054	159439	129843	156097	161707	142149	148840	NA	NA	NA	117857	121580	NA	NA	NA	NA	NA
AC[CAM]FC[CAM]DDHTR.2	11086.8	NA	10254.3	9368.88	NA	10237.7	NA	10088.6	NA	NA	NA	NA	NA	NA	NA	NA	NA	NA	NA	NA
AC[CAM]FHC[CAM]ETC[CAM]K.2	14515.1	NA	16754	14118.5	16522	14329.4	NA	NA	12811.6	15324.6	NA	NA	NA	NA	11999.8	NA	NA	NA	NA	NA
AC[CAM]FQVGTSEEMK.2	195045	196096	184958	182814	200202	NA	180148	180151	162829	187210	NA	143864	154815	117471	NA	NA	NA	NA	NA	NA
AC[CAM]FSANGEEVLATSTHSK.3	73941	79624.4	76940	79528.6	NA	71734.7	NA	NA	73256.6	NA	67562	NA	NA	NA	NA	NA	NA	NA	NA	NA
AC[CAM]FTMDPK.2	208662	235496	237285	232182	224017	NA	198333	NA	207125	222967	NA	NA	NA	NA	NA	NA	NA	NA	NA	NA
AC[CAM]GDSTLTQITAGLDPVGR.2	187570	172409	190256	172712	172327	175602	147311	189600	149277	168166	143846	115941	150600	108724	127781	NA	NA	NA	NA	NA
AC[CAM]GDSTLTQITAGLDPVGR.3	175198	182436	184377	184170	180353	167565	164039	169919	157440	165832	131943	111556	132662	NA	NA	NA	NA	NA	NA	NA
AC[CAM]GLIIFR.2	57040.3	70999.2	NA	68930	69189.4	NA	60001.5	NA	57632.4	NA	NA	38749.2	NA	NA	NA	NA	NA	NA	NA	NA
AC[CAM]GLLGYSSQDLIGQK.2	NA	24809.5	NA	NA	NA	NA	NA	NA	NA	NA	NA	NA	NA	NA	NA	NA	NA	NA	NA	NA
AC[CAM]GLNFADLMAR.2	407733	426646	421543	407473	385818	390597	390161	404223	369415	378442	335421	320406	347190	292706	331173	NA	NA	NA	NA	NA
AC[CAM]GNFGIPC[CAM]ELR.2	1.91146e+06	2.11482e+06	2.03593e+06	2.04176e+06	1.97115e+06	1.86482e+06	2.00353e+06	2.00122e+06	1.88091e+06	1958588	1.55269e+06	1.57714e+06	1742021	1.47464e+06	1.7342e+06	NA	NA	NA	NA	322086
AC[CAM]GQIFC[CAM]GK.2	87073.3	100605	NA	93213.4	NA	83602.2	NA	NA	NA	NA	NA	NA	NA	NA	NA	NA	NA	NA	NA	NA
AC[CAM]GVSRPVIAC[CAM]SVTIK.3	138818	136843	115972	140688	129444	NA	130061	123085	NA	130532	NA	100917	NA	88632	109900	NA	NA	NA	NA	NA
AC[CAM]IDSNEDGDLSK.2	108869	98603.9	91705.1	113960	111235	106026	93891.1	91180	109121	104283	91872.9	NA	86962	94556	98696.3	35868.8	35868.8	NA	NA	NA
AC[CAM]IGDTLC[CAM]QK.2	213652	226151	225031	227667	214655	212177	207673	222360	208463	211888	NA	NA	197482	170080	195785	NA	NA	NA	NA	NA
AC[CAM]LDDSYASGEGLK.2	NA	NA	NA	NA	16917.6	NA	NA	NA	NA	16128.4	NA	NA	NA	NA	14712.9	NA	NA	NA	NA	NA
AC[CAM]LDTAVENMPSLK.2	517930	515062	549831	531562	528841	502345	482402	531329	490474	515513	429367	397063	451183	390482	454364	NA	NA	187302	NA	184447
AC[CAM]LDTAVENMPSLK.3	199754	231347	223593	248716	223387	197604	209091	221860	NA	224231	NA	NA	NA	NA	185553	NA	NA	NA	NA	NA
AC[CAM]LGC[CAM]MGAGPGR.2	NA	266732	NA	NA	235415	NA	NA	NA	NA	NA	NA	NA	NA	NA	NA	NA	NA	NA	NA	NA
AC[CAM]LIFFDEIDAIGGAR.2	353966	375722	339418	334555	295917	344278	337196	334012	297289	294904	306643	281184	313534	243909	265299	NA	NA	171087	NA	NA
AC[CAM]LIFFDEIDAIGGAR.3	179162	NA	167012	174657	NA	155054	NA	155677	147751	NA	NA	NA	105171	89430.8	NA	NA	NA	NA	NA	NA
AC[CAM]LISLGYDIGNDPQGEAEFAR.3	66700.5	73580.1	NA	75070.4	62139.3	64408.6	NA	NA	NA	NA	NA	NA	NA	NA	NA	NA	NA	NA	NA	NA
AC[CAM]LISLGYDVENDR.2	592060	635537	639091	585287	589910	581312	577594	643134	552731	583618	538583	494033	595972	501376	541507	NA	NA	278182	197212	NA
AC[CAM]LISLGYDVENDR.3	167890	196174	189000	186843	169337	154579	161612	174432	160132	158194	121743	106139	NA	117768	127200	NA	NA	NA	NA	NA
AC[CAM]LLC[CAM]SLVK.2	92631.3	113242	101168	103924	97947.6	94715.1	100922	NA	100441	99851.8	NA	NA	NA	73783.6	78397.4	NA	NA	NA	NA	NA
AC[CAM]LPAPC[CAM]PDTSNINLWNILR.3	144014	NA	142275	90937.6	NA	NA	NA	NA	NA	NA	NA	NA	NA	NA	NA	NA	NA	NA	NA	NA
AC[CAM]LPSGSFLTC[CAM]SSDNTIR.2	NA	NA	NA	NA	NA	NA	NA	23378.7	NA	NA	NA	NA	NA	NA	NA	NA	NA	NA	NA	NA
AC[CAM]LQGITFTR.2	NA	NA	78795.3	NA	NA	NA	NA	NA	NA	NA	NA	NA	NA	NA	NA	NA	NA	NA	NA	NA
AC[CAM]LQPSQDPQMR.2	59575.7	60177.9	52288.2	60753.8	53921.2	57556.2	54444	50588.6	58601.9	NA	46283.2	46007.9	42452.8	NA	NA	NA	NA	NA	NA	NA
AC[CAM]LWGTGC[CAM]VAGVLLQPSGAK.3	NA	77033.4	NA	NA	NA	NA	52053.2	NA	NA	NA	NA	NA	NA	NA	NA	NA	NA	NA	NA	NA
AC[CAM]MEEMHQVAIAAK.3	37714.7	NA	32653.7	NA	38634.2	NA	NA	NA	NA	NA	22896.2	NA	NA	23469.9	27806.7	NA	NA	NA	NA	NA
AC[CAM]NPQPNGENAISAR.2	30793.1	27069.5	NA	31327.9	26060	29028.7	26304.3	NA	28890.7	27063.6	23558.4	24117.3	NA	NA	26650.8	NA	NA	NA	NA	NA
AC[CAM]NQLGQFLQHR.2	NA	NA	NA	NA	45436.2	NA	NA	NA	NA	NA	NA	NA	NA	NA	NA	NA	NA	NA	NA	NA
AC[CAM]NQLGQFLQHR.3	168502	174512	181265	NA	160157	NA	145572	NA	NA	NA	NA	97385.8	NA	NA	NA	NA	NA	NA	NA	NA
AC[CAM]PLQPDHTNDEKE.2	15761.7	NA	14223	13831	11225.6	NA	NA	NA	NA	11273.1	11335.4	NA	NA	NA	NA	NA	NA	NA	NA	NA
AC[CAM]PPGTAAC[CAM]LVR.2	127873	123322	126647	NA	NA	120732	108555	120246	NA	NA	NA	72625.6	NA	NA	NA	NA	NA	NA	NA	NA
AC[CAM]PQIVTALTLLNR.2	71808.2	79242.2	78027.7	81331.6	73674	57514.8	69636.8	82635.4	72564.7	66162.6	51546.2	NA	66280.7	57162.8	58698	NA	NA	23465.4	NA	NA
AC[CAM]PQIVTALTLLNR.3	27145.2	29051.4	30742.7	29335.4	28198.9	NA	23889.6	27778.9	NA	27648.6	NA	NA	NA	NA	20089.5	NA	NA	NA	NA	NA
AC[CAM]PRPEGLNFQDLK.2	26689.8	NA	NA	NA	NA	26560.5	NA	NA	NA	NA	NA	NA	NA	NA	NA	NA	NA	NA	NA	NA
AC[CAM]QIFVR.2	1718620	1961632	1942149	1969996	1822101	NA	NA	1854735	1736402	NA	NA	NA	NA	1084767	NA	NA	NA	NA	NA	NA
AC[CAM]QSC[CAM]PSEPNTAALQAALAR.3	81678.9	76385.3	73815.8	77209.5	NA	74193.4	73346.8	NA	NA	NA	53468.7	NA	NA	NA	NA	NA	NA	NA	NA	NA
AC[CAM]QSIYPLHDVFVR.2	352053	340152	328615	342902	323482	330799	315116	320387	327341	311018	286009	260220	290406	267748	275357	NA	NA	NA	NA	NA
AC[CAM]QSIYPLHDVFVR.3	1.94774e+06	2.00551e+06	2.00188e+06	2.01929e+06	1.93532e+06	1.87185e+06	1.83902e+06	1966114	1.88038e+06	1.88467e+06	1476256	1.33221e+06	1.64856e+06	1.38723e+06	1.53433e+06	196085	196085	NA	NA	NA
AC[CAM]QSIYPLHDVFVR.4	28155.3	35402.1	34952.7	34266	33458.3	NA	26057.7	32747	NA	31827.6	NA	15048.8	20858.4	NA	NA	NA	NA	NA	NA	NA
AC[CAM]TILLR.2	NA	NA	887734	NA	NA	NA	NA	NA	NA	NA	NA	NA	NA	NA	NA	NA	NA	NA	NA	NA
AC[CAM]VC[CAM]QTLGISPEEK.2	86376.8	85619.2	83929.8	82364.3	80149.7	80183.8	67941.8	74914.2	67998	72154.7	63922.1	55347	62418.1	48387.2	61012.6	NA	NA	NA	NA	NA
AC[CAM]VMMQGR.2	129813	NA	154564	NA	NA	NA	NA	NA	148472	NA	NA	NA	NA	NA	NA	NA	NA	NA	NA	NA
AC[CAM]VQGEC[CAM]GVC[CAM]HYC[CAM]R.3	NA	NA	15439.3	NA	15417.7	NA	NA	NA	NA	NA	NA	NA	NA	NA	NA	NA	NA	NA	NA	NA
AC[CAM]VSMLGVPVDPDTLHATLR.3	NA	NA	NA	57597.9	NA	NA	NA	NA	NA	NA	NA	NA	NA	NA	NA	NA	NA	NA	NA	NA
AC[CAM]VVHGSDLK.2	75274.9	NA	74188.5	79503.9	70542.7	77446.2	NA	76010.2	73688.1	NA	NA	NA	70023.1	NA	NA	NA	NA	NA	NA	NA
AC[CAM]WVLHYFC[CAM]EVK.3	94204.5	98558.1	103284	91979.9	91940.5	91253.4	88326.3	99737.9	89993	90197.8	78076	63598.9	83431	73505.1	NA	NA	NA	NA	NA	NA
AC[CAM]YALENFVENLGPK.2	92495.4	84530.9	NA	83840	82729.7	NA	75715.3	NA	NA	88239.9	NA	NA	NA	NA	NA	NA	NA	NA	NA	NA
AC[CAM]YALENFVENLGPK.3	120305	108932	117674	119925	98381	115073	95888.5	113663	100369	93575.6	92019.7	NA	NA	68819	74996.4	NA	NA	NA	NA	NA
AC[CAM]YGVLR.2	729187	798700	815563	813178	787490	NA	706020	734049	721247	734444	NA	NA	NA	NA	NA	NA	NA	NA	NA	NA
AC[CAM]YLSINPQK.2	97914.7	97929.6	NA	96959.3	96811	86819.7	85975.1	NA	NA	89355.2	NA	NA	NA	NA	65244.6	NA	NA	NA	NA	NA
ADAASSLTVDVTPPTAK.2	195465	183340	NA	211595	208138	184847	172988	185934	194334	198916	139250	125968	NA	138504	153268	NA	NA	NA	32105	NA
ADADPSPTSPPTAR.2	NA	NA	NA	NA	NA	NA	NA	8821.81	NA	NA	NA	NA	NA	NA	NA	NA	NA	NA	NA	NA
ADAEAEC[CAM]NILR.2	61057.6	75901.1	71035.3	66235.9	64391.3	57334.8	NA	68779.2	57688.4	61185.2	45397.9	NA	53175.8	44698.5	NA	NA	NA	NA	NA	NA
ADAEC[CAM]YTAMK.2	NA	NA	13564.3	NA	NA	NA	NA	NA	NA	NA	NA	NA	NA	NA	NA	NA	NA	NA	NA	NA
ADAEEEAATR.2	157605	151902	141021	147271	141227	142313	128864	128471	119443	125030	101354	81943.4	91766.4	NA	91772.3	NA	NA	NA	NA	NA
ADAEGESDLENSR.2	134892	141438	142143	161173	142404	130371	132967	137139	142314	141124	107901	103545	120257	110201	123169	NA	NA	NA	NA	NA
ADAEGESDLENSRK.3	59830.5	53410.6	56166.5	52673.4	54740.7	58939.1	55721	56922	49232.9	NA	NA	NA	NA	NA	NA	NA	NA	NA	NA	NA
ADAENAMR.2	56254	56694	52297.1	NA	60924.2	NA	NA	NA	NA	57114.2	NA	NA	NA	NA	NA	NA	NA	NA	NA	NA
ADAGPSGQGDSVSIGK.2	NA	8927.19	9804.38	NA	NA	NA	9920.59	NA	NA	NA	NA	NA	NA	NA	NA	NA	NA	NA	NA	NA
ADAIFQEGIQQK.2	67047.5	64054.9	60900.1	62612.9	60026.2	57426.3	52096.2	46707.2	56900.7	53815	NA	NA	46914.3	NA	NA	NA	NA	NA	NA	NA
ADALQAGASQFETSAAK.2	159510	150401	151867	156701	149826	155906	139705	153499	144647	150939	135857	NA	136830	NA	137208	NA	NA	76080.2	NA	NA
ADALQLSVEEFVER.2	138201	137062	134407	125931	112184	130225	123465	127867	117371	NA	114289	NA	NA	NA	NA	NA	NA	NA	NA	NA
ADALYPVVSAASIC[CAM]AK.2	94071.7	113298	NA	94958.3	NA	NA	100454	NA	103989	NA	NA	NA	NA	79064.6	NA	NA	NA	NA	NA	NA
ADAPVALVVHMAPASVLVDSR.3	56136.9	58720.8	54724.2	52152	45392.9	59807.9	56750.7	61592.5	51962.4	51941.2	55961.3	50209	48753.1	NA	NA	NA	NA	NA	NA	NA
ADATNVNNWHWTER.2	39361.3	NA	30762.1	NA	31378.2	38977.7	NA	NA	NA	NA	NA	NA	NA	NA	NA	NA	NA	NA	NA	NA
ADATNVNNWHWTER.3	188745	207785	199586	206439	186563	NA	188682	186870	192936	191173	NA	NA	NA	NA	NA	NA	NA	NA	NA	NA
ADATSSQDSELER.2	22775.5	24342.8	22640.5	22066.8	22275.1	22470	19608.2	22195.6	19165.3	22733.1	20053.8	NA	18538.8	15406.9	21474.6	NA	NA	NA	NA	NA
ADAVQDSEMVELVELEIR.3	221023	NA	217836	188106	NA	233070	NA	215519	158104	NA	191695	NA	175843	107644	NA	NA	NA	NA	NA	NA
ADC[CAM]ASGIFLAAEK.2	NA	NA	NA	129596	137985	NA	NA	NA	NA	NA	NA	NA	NA	NA	NA	NA	NA	NA	NA	NA
ADC[CAM]LVPSEIR.2	NA	287148	292943	302090	284509	235591	245606	264284	244790	NA	NA	164641	189686	NA	200870	NA	NA	NA	NA	NA
ADC[CAM]PPGNPAPTSNHGPDATEAEEDFVDPWTVQTSSAK.4	297576	318048	323796	316515	308205	284476	289508	314142	294611	305736	246272	NA	277286	NA	268788	NA	NA	NA	NA	NA
ADC[CAM]TITMADSDFLALMTGK.2	98262	82040.7	NA	79943.5	89593.7	NA	NA	NA	NA	82857.8	NA	NA	NA	NA	78494.9	NA	NA	NA	NA	NA
ADC[CAM]TITMADSDFLALMTGK.3	90936.6	97765	94079	86856.9	85953.9	87199.9	84373.4	93512.4	74498.1	81044.3	68096.6	60854.9	69693.4	47331	69106.4	NA	NA	NA	NA	NA
ADDADEFGYSR.2	591168	638586	638567	656248	626879	552744	579928	622307	584233	612790	448682	424401	512766	444311	516982	NA	NA	NA	NA	143815
ADDGFHLLLMTPK.3	77498.9	84069.5	82926.4	80975.8	74870.1	NA	77059.4	78841.4	71050.5	71741.5	55536.5	55046.2	61807.7	NA	54194.6	NA	NA	NA	NA	NA
ADDGRPFPQVIK.2	580682	684459	676994	665145	654159	552240	635264	644946	612748	633551	441099	481298	524048	466036	521729	NA	NA	NA	NA	NA
ADDGRPFPQVIK.3	7839661	8586659	8678213	9076044	8677757	7728960	8171892	8546895	8511849	8570641	5761052	5590283	6672853	5571095	6801911	NA	NA	NA	NA	NA
ADDLLPLGDQTQDGDFGSR.2	135319	126830	117380	124745	122047	131183	NA	NA	NA	108336	NA	NA	NA	NA	101403	NA	NA	NA	NA	NA
ADDLLPLGDQTQDGDFGSR.3	NA	NA	NA	81125.9	76997.5	NA	NA	NA	56573.8	NA	NA	NA	NA	44804.8	NA	NA	NA	NA	NA	NA
ADDMSDDQGTSVQSK.2	15996.9	NA	13590.9	17047.8	11888.3	15772.5	NA	NA	13731.3	11274	NA	NA	NA	NA	NA	NA	NA	NA	NA	NA
ADDPSSYMEVVQAANTSGNWEELVK.3	337112	325752	325813	354510	307326	354426	NA	336765	345414	338542	292755	NA	314914	296585	327547	NA	NA	NA	NA	NA
ADDPTMGEGPDK.2	25324.5	22281	NA	23894.5	NA	NA	NA	NA	NA	17844.3	NA	NA	NA	NA	NA	NA	NA	NA	NA	NA
ADDTSAATIEK.2	125824	119085	116295	122620	107624	116550	106202	108691	107104	102065	90744.6	78046.6	86100.2	74702.4	81268.4	NA	NA	NA	NA	NA
ADDVIISSGYR.2	141469	138073	148361	152651	152094	104375	129188	132425	128031	133782	NA	NA	NA	73265.9	NA	NA	NA	NA	NA	NA
ADDVILSSGYR.2	141469	138073	148361	152651	152094	104375	129188	132425	128031	133782	NA	NA	NA	73265.9	NA	NA	NA	NA	NA	NA
ADDYEQVK.2	87317.4	93188.4	80191.9	92521.8	87881.3	85443.4	80934.6	77637.9	NA	80050.1	66391.2	61688.8	60971.1	NA	NA	NA	NA	NA	NA	NA
ADDYIEITGAGGK.2	NA	71829.7	82960.3	NA	NA	NA	56720.8	NA	NA	NA	NA	NA	NA	NA	NA	NA	NA	NA	NA	NA
ADEASELAC[CAM]PTPK.2	516695	503211	498860	531789	512801	483797	456324	491163	490826	504810	382443	NA	415662	380331	409626	NA	NA	NA	NA	NA
ADEAYLIGR.2	69343.9	55825.3	NA	NA	NA	NA	59259.4	NA	NA	NA	NA	NA	NA	NA	NA	NA	NA	NA	NA	NA
ADEDPALFQSVK.2	245081	244656	241710	239024	239544	232667	214847	234055	210619	228035	183442	158618	192995	NA	177397	NA	NA	NA	NA	NA
ADEDPIMGFHQMFLLK.2	68967.2	NA	NA	NA	NA	NA	NA	NA	NA	NA	NA	NA	NA	NA	NA	NA	NA	NA	NA	NA
ADEDPIMGFHQMFLLK.3	517960	516785	NA	530843	483546	508113	474900	NA	473388	477545	436222	377224	NA	359872	419246	NA	NA	NA	NA	NA
ADEEEMLDNLPEAGDSR.2	82726.8	70958.4	73733.7	81029.2	70533.1	75202.6	65330.4	71854.9	76434.1	71018.2	NA	51593.7	NA	NA	NA	NA	NA	NA	NA	NA
ADEEPTPADGR.2	128662	126926	124683	141033	132172	119024	108721	116698	119942	117165	87512.5	71786.7	83856.4	NA	80899.2	NA	NA	NA	NA	NA
ADEGISFR.2	5578109	6154654	6000769	6153357	5935539	NA	5620487	5780384	5552797	5859047	NA	NA	3944712	3177095	NA	NA	NA	NA	NA	NA
ADEHVIDQGDDGDNFYVIER.3	105775	110040	106449	116661	112962	NA	NA	102433	96814.3	103946	NA	NA	NA	65028	74071.1	NA	NA	NA	NA	NA
ADELASQDGR.2	22157.6	20184.8	NA	NA	NA	NA	NA	NA	NA	NA	NA	NA	NA	NA	NA	NA	NA	NA	NA	NA
ADEVLEILK.2	540881	563281	539437	556384	510080	505899	498884	514878	497000	493310	399397	352816	403530	360658	NA	NA	NA	NA	NA	NA
ADEVVAPGQEK.2	48657.7	49950	45892.8	52520.4	45696.5	43022.6	45571.3	44678.6	43284.2	40626.3	NA	NA	NA	NA	31759.2	NA	NA	NA	NA	NA
ADEVVWVR.2	747697	801801	804931	807238	800965	673208	676210	743922	660130	764088	462249	429790	523175	381997	559466	NA	NA	NA	NA	NA
ADEWLMK.2	268092	301962	294299	321081	311589	252013	268205	286002	280756	295182	NA	NA	NA	NA	235784	NA	NA	NA	NA	NA
ADFAQAC[CAM]QDAGVR.2	35036.6	33775.2	NA	38583.3	34506.4	34701.3	30810	37522.6	36113.1	39031	NA	26393.9	29990.2	NA	NA	NA	NA	NA	NA	NA
ADFC[CAM]IIHYAGK.2	91055.9	106298	102515	NA	98246.3	84036.3	99353.8	94160.6	NA	NA	NA	65252.5	NA	NA	NA	NA	NA	NA	NA	NA
ADFC[CAM]IIHYAGK.3	414907	462198	439553	469244	474882	401299	394245	424815	NA	NA	NA	NA	314588	NA	NA	NA	NA	NA	NA	NA
ADFDNTVAIHPTSSEELVTLR.2	NA	NA	58907.6	NA	NA	NA	NA	NA	NA	NA	NA	NA	61606.4	NA	NA	NA	NA	NA	NA	NA
ADFPAGIPEC[CAM]GTDALR.2	716918	696532	696528	688785	697262	708072	663020	702622	653055	697413	620686	NA	650601	553636	635491	NA	NA	NA	NA	NA
ADFQYQESNLR.2	34136.2	NA	NA	NA	NA	NA	NA	NA	NA	NA	NA	NA	NA	NA	NA	NA	NA	NA	NA	NA
ADFSGMSQTDLSLSK.2	181891	180436	198634	176766	192364	176397	166180	206974	157198	188208	157123	148669	151708	118921	157405	NA	NA	62611.4	NA	NA
ADFSPFGNSQGPSR.2	164713	129218	NA	133431	141474	NA	NA	NA	NA	140912	NA	NA	NA	NA	NA	NA	NA	NA	NA	NA
ADFVLAANSYDLAIK.2	NA	NA	119087	NA	NA	NA	NA	NA	NA	NA	NA	NA	NA	NA	NA	NA	NA	NA	NA	NA
ADFYC[CAM]AEVAR.2	NA	NA	NA	NA	NA	52230.3	NA	NA	NA	NA	NA	NA	NA	NA	NA	NA	NA	NA	NA	NA
ADGAEAKPAE.2	NA	NA	NA	NA	NA	NA	NA	27047.2	NA	NA	NA	NA	26165.6	NA	NA	NA	NA	NA	NA	NA
ADGETILK.2	NA	NA	293039	289263	NA	NA	NA	NA	247649	NA	NA	NA	NA	NA	NA	NA	NA	NA	NA	NA
ADGGTQVIDTK.2	452439	440103	420614	465406	441681	NA	NA	NA	406637	422666	NA	NA	NA	280263	321175	NA	NA	NA	NA	NA
ADGILVPGGFGIR.2	176573	176482	171188	170924	160050	162283	170110	165347	147888	153618	NA	121544	NA	NA	NA	NA	NA	NA	NA	NA
ADGIVPETWIDGPK.2	164688	176752	179957	187586	176061	151502	140330	152178	159621	162916	NA	NA	132315	118031	127798	NA	NA	NA	NA	NA
ADGLAVIGVLMK.2	NA	51396.2	52269.7	NA	41982.5	NA	36841.7	40820.8	NA	35827.2	NA	26852.8	29843.9	NA	NA	NA	NA	NA	NA	NA
ADGLLGMFLK.2	NA	21320.8	15175.1	NA	16819.2	NA	11594.5	NA	NA	NA	NA	NA	NA	NA	NA	NA	NA	NA	NA	NA
ADGTATAPPPR.2	79467.7	85110.3	78664.8	91461.7	73266	NA	NA	71801.2	NA	62265	NA	NA	NA	NA	44717.2	NA	NA	NA	NA	NA
ADGVTVTC[CAM]K.2	39582.5	29713.8	NA	NA	38334	44255.7	31130.4	27789	NA	33952.4	NA	NA	NA	NA	NA	NA	NA	NA	NA	NA
ADGVVEGIDVNGPK.2	108470	96883.7	111753	104219	109375	104268	NA	110891	105310	NA	90546.4	NA	NA	NA	NA	NA	NA	NA	NA	NA
ADGYEPPVQESV.2	935087	1.05299e+06	1049206	1.07007e+06	1.07955e+06	922988	985770	1.03222e+06	974441	1.06171e+06	767141	773599	865380	725301	921710	NA	NA	NA	NA	NA
ADGYNQPDSK.2	325046	346382	311789	355283	319345	302150	301182	284810	302768	299348	218835	206157	211985	200182	217763	NA	NA	32898.9	21862.4	NA
ADGYPIWSR.2	107111	NA	NA	117134	NA	NA	NA	NA	NA	NA	NA	NA	NA	NA	NA	NA	NA	NA	NA	NA
ADGYVLEGK.2	2134088	2236408	2213079	2286584	2132926	2035210	1985394	2146569	2082029	2067230	1533138	NA	1701303	1460505	NA	NA	NA	NA	NA	NA
ADHDFVVQEDFMK.2	123912	NA	136744	135421	128914	114740	NA	118258	NA	117678	NA	NA	106329	NA	NA	NA	NA	NA	NA	NA
ADHDFVVQEDFMK.3	566522	567970	551058	557323	561947	535081	505394	530761	514909	547155	434307	370235	455197	384189	459238	NA	NA	NA	NA	NA
ADHGEPIGR.2	508200	534323	505778	529422	561621	459044	455149	454832	435971	502766	NA	239612	258606	224107	302402	NA	NA	NA	NA	NA
ADHPFLFVIR.3	21818.9	23151.7	23842.9	24522.5	22187.7	NA	18879.8	22811.7	NA	21122.7	NA	NA	NA	NA	NA	NA	NA	NA	NA	NA
ADHQPLTEASYVNLPTIALC[CAM]NTDSPLR.3	2942948	3046074	3015831	3039646	2913444	2966959	NA	2968781	2891501	NA	2732916	NA	2717213	2552249	NA	1488358	1488358	NA	NA	NA
ADHQPLTEASYVNLPTIALC[CAM]NTDSPLR.4	430768	466920	487293	483780	427280	412084	417422	469914	440026	418913	346813	317740	387332	354027	346729	NA	NA	NA	NA	NA
ADHTLSSLEPAYSAK.3	53267.6	NA	NA	NA	NA	NA	NA	NA	NA	NA	NA	NA	NA	NA	NA	NA	NA	NA	NA	NA
ADIAMVIC[CAM]DTPQK.2	NA	NA	NA	NA	NA	NA	NA	NA	NA	142632	NA	NA	NA	NA	NA	NA	NA	NA	NA	NA
ADIDVSGPK.2	NA	NA	348639	367702	331786	NA	NA	NA	NA	NA	257402	NA	NA	NA	NA	NA	NA	NA	NA	NA
ADIEEIK.2	NA	NA	66034.4	NA	67163.5	NA	NA	65680.2	NA	NA	NA	NA	NA	NA	NA	NA	NA	NA	NA	NA
ADIEMPFDPSK.2	221920	215768	223400	207912	201000	212004	193629	216155	191090	196689	171163	NA	186074	148031	NA	NA	NA	NA	NA	NA
ADIEVAC[CAM]YGYEGIDAVK.2	331370	331708	344363	365585	344069	317246	298726	314752	363075	343650	NA	245848	276489	302396	NA	NA	NA	NA	NA	NA
ADIEVAC[CAM]YGYEGIDAVK.3	NA	NA	NA	NA	78556.1	71033.1	NA	NA	NA	73372.4	NA	NA	NA	NA	NA	NA	NA	NA	NA	NA
ADIFALALTVVC[CAM]AAGAEPLPR.3	13601.7	17950.4	14920.6	17272.3	8225.27	NA	NA	13220.7	NA	NA	NA	NA	11164.4	NA	NA	NA	NA	NA	NA	NA
ADIFM[Oxi]FDEPSSYLDVK.2	302791	307472	310236	305072	293454	306064	296485	307425	286780	297010	235777	NA	NA	NA	275623	NA	NA	NA	NA	NA
ADIFMFDEPSSYLDVK.2	418097	411762	417256	418131	396526	421789	399439	417676	399141	401254	354720	311545	393376	309146	384148	198225	198225	190735	NA	NA
ADIFMFDEPSSYLDVK.3	34727.9	NA	41430.2	46744.5	NA	NA	NA	41296.5	42754.1	35070.9	NA	NA	NA	NA	NA	NA	NA	NA	NA	NA
ADIGVAMGIAGSDVSK.2	210499	252113	214251	249289	244354	197302	215257	NA	211234	246794	166923	NA	NA	158814	206771	NA	NA	NA	NA	NA
ADIGVAMGIAGSDVSK.3	NA	NA	NA	NA	82286.2	NA	NA	NA	NA	NA	NA	NA	NA	NA	NA	NA	NA	NA	NA	NA
ADIIHAC[CAM]DIVEDAAIAYGYNNIQM[Oxi]TLPK.3	NA	NA	70977	NA	NA	NA	NA	NA	NA	NA	NA	NA	NA	NA	NA	NA	NA	NA	NA	NA
ADIIHAC[CAM]DIVEDAAIAYGYNNIQMTLPK.3	118753	NA	114912	NA	NA	NA	NA	117994	NA	NA	NA	NA	NA	NA	NA	NA	NA	NA	NA	NA
ADIIVSELLGSFADNELSPEC[CAM]LDGAQHFLK.3	304596	NA	317722	303103	NA	288814	NA	291098	252091	NA	NA	NA	NA	NA	NA	NA	NA	NA	NA	NA
ADIIVSELLGSFADNELSPEC[CAM]LDGAQHFLK.4	114998	NA	130265	NA	NA	112251	NA	126988	NA	NA	93465.9	NA	108081	NA	NA	NA	NA	NA	NA	NA
ADIIYPGHGPVIHNAEAK.3	NA	41657	48076.2	NA	NA	NA	40076.5	NA	NA	NA	NA	27959.9	NA	NA	NA	NA	NA	NA	NA	NA
ADIIYPGHGPVIHNAEAK.4	63512.3	NA	NA	NA	NA	54919.7	NA	NA	NA	NA	NA	NA	NA	NA	NA	NA	NA	NA	NA	NA
ADILEDKDGK.2	179852	NA	NA	192500	163081	NA	NA	NA	172744	165501	NA	NA	NA	NA	142960	NA	NA	NA	NA	NA
ADILQVGLR.2	NA	270231	264014	NA	276747	NA	NA	NA	222599	NA	NA	NA	NA	NA	NA	NA	NA	NA	NA	NA
ADIQLLVYTIDDLIDK.3	NA	13977.2	NA	NA	NA	NA	12121.3	11234.1	NA	NA	NA	9025.62	NA	NA	NA	NA	NA	NA	NA	NA
ADIWALGC[CAM]LLYK.2	154253	153232	160013	153322	141634	143944	136332	162650	130468	143372	125176	107806	133351	102761	111089	NA	NA	NA	NA	44487.6
ADIWSFGITAIELATGAAPYHK.3	60979.4	NA	84388.2	NA	NA	NA	NA	55345.7	NA	NA	NA	NA	NA	NA	NA	NA	NA	NA	NA	NA
ADIWSFGITAIELATGAAPYHK.4	18532.7	NA	NA	NA	NA	18364.1	NA	NA	NA	NA	NA	NA	NA	NA	NA	NA	NA	NA	NA	NA
ADIWSLGITAIELAK.2	236434	244986	227086	223314	195792	230625	225319	220405	197054	192913	206269	187723	194801	160389	174671	NA	NA	NA	42366.3	NA
ADIWSLGITAIELAK.3	81240.7	87776.8	91235.4	77751.3	65081.8	79981	77725.8	83462.3	64958.5	60991	61982.8	NA	62812.8	42128.2	49642.5	NA	NA	NA	6414.4	NA
ADIWSLGITAIELAR.2	85886.8	82850.2	92155.2	79515.9	57289.3	80577.9	76435.5	83258.9	79542.5	58795.4	76795.7	64654.7	77440.1	63769.7	51993.7	NA	NA	26219.6	20125.2	NA
ADIWSLGITAIELAR.3	39556.8	32681.3	44724.9	44050.7	15554.8	37907.4	29379.1	41649.1	35507.5	14506.9	29865.4	18433.2	NA	22403	11798.7	NA	NA	NA	NA	NA
ADLAAVEAK.2	NA	NA	248001	254525	236027	NA	NA	231697	214020	NA	NA	NA	NA	NA	NA	NA	NA	NA	NA	NA
ADLAEEYSK.2	2912662	3103038	2987202	3192823	2924877	2798675	2874516	2976232	2929332	2900033	2215504	2166078	2491522	2114899	2426019	NA	NA	NA	NA	NA
ADLATAPPHVTVVR.2	73315.5	71081.7	62728.1	64558.8	62782.3	65158.9	65351.8	61444	61083.8	62466.2	52926.1	NA	53546.4	NA	54204.8	13593	13593	NA	NA	NA
ADLATAPPHVTVVR.3	352979	395202	398146	398308	379544	321778	349621	368239	332722	360052	193612	NA	241451	194028	243699	NA	NA	NA	NA	NA
ADLDVSGPK.2	265140	NA	348764	370137	332532	249933	NA	340371	320873	NA	NA	NA	NA	NA	NA	NA	NA	NA	NA	NA
ADLEAQR.2	84885.6	85439.4	73467	91098.4	82367.5	79721.8	NA	69388.1	NA	74714	NA	NA	NA	NA	NA	NA	NA	NA	NA	NA
ADLEEVQSALYNK.2	49016.6	NA	NA	NA	60841.2	47046.6	NA	NA	NA	NA	NA	NA	NA	NA	NA	NA	NA	NA	NA	NA
ADLELPWRPLYDMVER.3	76776.3	90737.8	79687	84598.2	80731.9	NA	86327.6	76656.4	75203.3	80061.7	NA	NA	NA	NA	NA	NA	NA	NA	NA	NA
ADLEMQIENLKEELAYLK.2	NA	NA	56170.8	NA	NA	NA	NA	NA	NA	NA	NA	NA	NA	NA	NA	NA	NA	NA	NA	NA
ADLEMQIESLTEELAYLK.3	14355.1	24043.9	19987.7	12995.6	NA	NA	23346.2	NA	11245.8	10647.1	NA	NA	15530.8	7839.03	NA	NA	NA	NA	NA	NA
ADLESLLQTPGGKPR.3	49532.3	52581.3	54368.7	NA	43254.2	47738.6	NA	57000.3	45230	36443.5	NA	NA	NA	NA	NA	NA	NA	NA	NA	NA
ADLFPILMR.2	NA	67355.4	71454.8	69746.8	64061.8	NA	59696.2	NA	57827.6	56491.5	NA	NA	55927.8	38426.2	NA	NA	NA	NA	NA	NA
ADLGALELWR.2	107278	115481	108101	NA	99830.8	NA	99520.1	99502.3	NA	94052.7	NA	75380.1	NA	NA	75976.2	NA	NA	NA	NA	NA
ADLIAYLK.1	113575	NA	116977	110786	101877	NA	NA	NA	NA	87108.3	NA	NA	NA	NA	NA	NA	NA	NA	NA	NA
ADLIAYLK.2	2714379	2872822	2797918	2909710	2683371	NA	2607501	2754083	2616870	NA	NA	1637005	2156682	1682897	NA	NA	NA	NA	NA	NA
ADLINNLGTIAK.2	29856553	31097554	30706475	31566291	29358495	29528072	30205275	31040589	31064343	29851063	24280560	23434197	27716072	24599853	26505912	NA	NA	NA	NA	NA
ADLINNLGTIAK.3	377316	427588	505604	469383	408524	341396	360790	483554	408474	373777	NA	206766	330581	229300	249862	NA	NA	NA	NA	NA
ADLIPYQDSPEGPDHSSASSGVPNPPK.3	NA	57673.7	NA	NA	NA	NA	NA	NA	NA	NA	NA	NA	NA	NA	NA	NA	NA	NA	NA	NA
ADLISEDVQR.2	175721	202640	194194	185402	184927	NA	182552	191065	168296	180988	NA	145372	153252	132119	145147	NA	NA	NA	NA	NA
ADLIVTTPEK.2	89569.4	105964	98174.3	97907.7	98012.4	NA	NA	124995	105268	NA	NA	NA	NA	NA	NA	NA	NA	NA	NA	NA
ADLLLSTQPGR.2	321628	326054	321480	327685	317144	298643	289222	299850	294580	311136	223920	194833	243682	198871	244448	NA	NA	NA	NA	NA
ADLLLSTQPGREEGSPLELER.3	236039	249048	235282	239827	217564	234726	222942	229205	207948	219608	187196	174586	189783	NA	NA	NA	NA	NA	NA	NA
ADLLTAEQR.2	NA	111325	NA	114455	NA	NA	NA	NA	90380.9	NA	NA	NA	NA	NA	NA	NA	NA	NA	NA	NA
ADLNIILSSPEQLELFLLAQQK.3	38896	NA	28948.8	18145.2	NA	31483.4	31165.5	32570.4	14583	NA	21868.5	17478.5	NA	NA	NA	NA	NA	NA	NA	NA
ADLNQGIGEPQSPSR.2	182690	192964	180999	177715	170170	165247	178853	170402	157911	166258	133672	137905	138795	119479	146813	NA	NA	NA	NA	45855.8
ADLPEGVAVSGPSPAEFC[CAM]R.2	86116.3	93659.6	81256.5	87833.3	86993.2	89763.6	NA	84020.1	86857	83254.3	NA	NA	77719.7	NA	78265.3	NA	NA	NA	NA	NA
ADLQAAAVR.2	184765	184338	176371	181696	160663	NA	NA	157436	NA	151901	NA	NA	97894.9	NA	103122	NA	NA	NA	NA	NA
ADLQNHLDTAQNALQDK.3	37122.6	38125	44973.5	NA	38312	NA	NA	NA	NA	NA	NA	NA	NA	NA	NA	NA	NA	NA	NA	NA
ADLQTSSQR.2	NA	14335.8	NA	NA	NA	NA	NA	NA	NA	14805.2	NA	NA	NA	NA	NA	NA	NA	NA	NA	NA
ADLSAMSAER.2	159862	162649	159855	190200	156833	155028	147355	161668	166996	148880	NA	NA	NA	128428	116910	NA	NA	NA	NA	NA
ADLSGMSGAR.2	184364	183546	178879	189157	168684	NA	160940	166326	189985	155931	NA	98084.9	121027	NA	NA	NA	NA	NA	NA	NA
ADLTALFLPR.2	132146	148776	142623	133344	132556	125072	129690	132737	110944	124945	NA	86148.3	NA	NA	NA	NA	NA	NA	NA	NA
ADLTEYLSTHYK.2	115098	146882	120049	NA	99649.6	112849	120468	110482	NA	NA	91522.4	NA	115271	NA	84452.2	NA	NA	NA	NA	NA
ADLTEYLSTHYK.3	277952	225543	291791	313867	283656	266266	253094	NA	273245	268868	214194	NA	NA	NA	227894	NA	NA	NA	NA	NA
ADLVIVGAEGVVENGGIINK.2	47395.5	NA	NA	NA	NA	NA	NA	NA	NA	NA	NA	NA	NA	NA	NA	NA	NA	NA	NA	NA
ADMC[CAM]AALC[CAM]YEILK.2	NA	NA	NA	NA	NA	NA	NA	NA	NA	61293.2	NA	NA	NA	NA	NA	NA	NA	NA	NA	NA
ADMEAEAPTFQALEDFSAELIDSGHHASPEIEK.4	NA	NA	67303.7	NA	NA	NA	NA	68743.4	NA	NA	NA	NA	NA	NA	NA	NA	NA	NA	NA	NA
ADMEDLMSSK.2	NA	NA	NA	NA	203684	NA	NA	NA	NA	NA	NA	NA	NA	NA	NA	NA	NA	NA	NA	NA
ADMETLQR.2	730194	723731	714852	767506	719747	625039	592096	627648	623225	645885	NA	378581	447453	384396	NA	NA	NA	NA	NA	NA
ADMGGAATIC[CAM]SAIVSAAK.2	234510	203512	221401	210266	232073	225914	182080	209332	196310	222904	NA	NA	177704	155682	199293	NA	NA	NA	NA	93862.7
ADMGGAATIC[CAM]SAIVSAAK.3	NA	NA	NA	NA	84955.8	NA	NA	NA	NA	82869.8	NA	NA	NA	NA	NA	NA	NA	NA	NA	NA
ADMLC[CAM]NSQSNDILQHQGSNC[CAM]GGTSNK.3	20726.8	NA	22317.2	28496	NA	NA	NA	34698.4	NA	NA	NA	NA	NA	NA	NA	NA	NA	NA	NA	NA
ADMLEMELK.2	92302.2	93747.9	90106.6	87432.8	NA	96464.4	NA	90712.6	NA	NA	NA	NA	NA	NA	NA	NA	NA	NA	NA	NA
ADMVETQQLMR.2	106575	NA	117307	35340.1	124694	93152	88011.9	103317	NA	NA	NA	60728.5	NA	NA	81939.3	NA	NA	NA	NA	NA
ADMVIEAVFEDLSLK.2	237581	243304	207683	208695	157674	225680	228277	206088	182517	149758	199966	189568	182731	153271	132097	NA	NA	NA	55159.8	NA
ADMVIEAVFEDLSLK.3	152292	173762	168939	152387	113685	152961	162152	170299	136659	116565	140270	142696	150861	116067	NA	NA	NA	NA	NA	NA
ADMWSFGITAIELATGAAPYHK.3	60979.2	NA	82692.1	92152.6	47978.2	91848.5	NA	54701.6	NA	72081.9	NA	NA	NA	NA	65532.8	NA	NA	NA	NA	NA
ADMWSFGITAIELATGAAPYHK.4	20443	15894.4	19414.8	NA	10626.3	20303.2	NA	18701.2	NA	10736.1	16866.1	NA	16675.7	NA	NA	NA	NA	NA	NA	NA
ADNLIPGSR.2	389223	420870	372254	401704	426279	358436	359446	NA	NA	NA	172665	NA	NA	NA	NA	NA	NA	NA	NA	NA
ADPAALMASLHLLPSPTPNLEIK.3	726746	726061	728577	745620	685476	702739	673978	710279	683477	682134	619038	554551	631317	NA	601545	NA	NA	NA	NA	NA
ADPAIKEPLPVEDVC[CAM]PK.3	NA	NA	26304.2	NA	NA	NA	NA	NA	NA	NA	NA	NA	NA	NA	NA	NA	NA	NA	NA	NA
ADPDC[CAM]SNGQPQAAPTPGAPQNR.3	NA	NA	NA	22446.9	23779.9	NA	NA	NA	18792.2	NA	NA	NA	NA	NA	NA	NA	NA	NA	NA	NA
ADPDGPEAQAEAC[CAM]SGER.2	140929	144869	127758	142402	129872	134715	135993	125677	132013	130578	110745	111376	110314	110208	119092	NA	NA	NA	NA	NA
ADPDGPEAQAEAC[CAM]SGER.3	NA	NA	53205.8	45480.1	40191.2	NA	NA	NA	NA	NA	NA	NA	NA	NA	NA	NA	NA	NA	NA	NA
ADPDVTLAGQEAIFILAR.2	NA	NA	NA	56483.6	58247	63026.4	NA	NA	NA	57286.3	53378.1	NA	NA	NA	50882	NA	NA	NA	NA	NA
ADPEAAWEPTEAEAR.2	389402	401273	390413	412090	419452	374964	376893	381174	380845	410208	317546	311469	332460	305080	353945	105946	105946	NA	91968	114921
ADPEELFTK.2	NA	170583	NA	NA	177088	NA	NA	143522	NA	NA	NA	NA	NA	NA	NA	NA	NA	NA	NA	NA
ADPFSFEGPEIVDC[CAM]DGC[CAM]TIDWK.3	238461	255812	259892	NA	245145	241540	235187	245659	NA	243184	NA	NA	NA	NA	205957	NA	NA	NA	NA	NA
ADPNGPVEGTVIESFTDK.2	NA	NA	31846.5	NA	NA	NA	54919.1	NA	NA	NA	NA	NA	NA	NA	NA	NA	NA	NA	NA	NA
ADPQEAINC[CAM]LMR.2	396868	403183	378394	377688	400668	371335	366909	365037	353290	402607	310709	270563	293408	266740	341510	NA	NA	NA	NA	NA
ADPSILQNLR.2	46577.8	NA	NA	NA	NA	NA	NA	NA	NA	NA	NA	NA	NA	NA	NA	NA	NA	NA	NA	NA
ADPSLLGFSVNASSER.2	NA	104092	96196.9	91577.3	NA	NA	88121.5	90284.2	81641.7	NA	NA	NA	NA	NA	NA	NA	NA	NA	NA	NA
ADPSLNPEQLK.2	183902	189730	188168	202724	192444	169898	173470	179614	173286	187363	125229	113170	132420	NA	145291	NA	NA	NA	NA	NA
ADPSQFELLK.2	154438	167968	157570	159984	171466	139113	145165	153525	132644	156354	99365.6	93936.7	109837	82857.9	116537	NA	NA	NA	NA	NA
ADQC[CAM]YEDVR.2	31942.8	30860	26663.8	35320.4	NA	30474.9	NA	27548.3	NA	NA	NA	NA	NA	NA	NA	NA	NA	NA	NA	NA
ADQEEQIHPR.3	NA	NA	14202.1	NA	NA	NA	NA	NA	NA	NA	NA	NA	NA	NA	NA	NA	NA	NA	NA	NA
ADQELLM[Oxi]YSHDNIIC[CAM]GITSVAFSR.3	94993.3	106763	102156	113740	91766.2	NA	90798.5	107546	NA	95460.6	NA	NA	NA	NA	NA	NA	NA	NA	NA	NA
ADQELLMYSHDNIIC[CAM]GITSVAFSR.3	148600	143114	NA	NA	NA	NA	NA	NA	NA	NA	NA	NA	NA	NA	NA	NA	NA	NA	NA	NA
ADQFEYVMYGK.2	321194	307328	312728	304785	315739	305768	281098	295230	279722	310289	NA	205414	244286	208652	257966	NA	NA	NA	NA	NA
ADQIETQQLMR.2	140975	147238	139742	137899	145832	128712	131590	131845	123015	138681	101674	100853	104785	101033	120644	NA	NA	NA	NA	NA
ADQLDYENFR.2	89433.1	NA	81758.4	80292.8	NA	NA	NA	NA	NA	NA	NA	NA	NA	NA	NA	NA	NA	NA	NA	NA
ADQQYEC[CAM]VAEIGEGAYGK.2	71760	68822.1	69146.8	71254.5	66091.7	65644.7	58242.3	68635.9	61814.8	61481.6	NA	NA	NA	NA	NA	NA	NA	NA	NA	NA
ADQQYEC[CAM]VAEIGEGAYGK.3	NA	NA	NA	66904.9	64788.9	NA	NA	NA	NA	NA	NA	NA	NA	NA	NA	NA	NA	NA	NA	NA
ADQSFTSPPPR.2	NA	44329.8	NA	NA	NA	NA	NA	NA	NA	NA	NA	NA	NA	NA	NA	NA	NA	NA	NA	NA
ADQVDTQQLMR.2	NA	NA	NA	NA	NA	NA	NA	40414.3	NA	NA	NA	NA	NA	NA	NA	NA	NA	NA	NA	NA
ADRDESSPYAAMLAAQDVAQR.3	1.10672e+06	1.10979e+06	1.11898e+06	1.10404e+06	1.09395e+06	1052085	1.01497e+06	1.09143e+06	1.01233e+06	1.09121e+06	NA	801455	918503	792365	938621	NA	NA	NA	NA	224274
ADRDESSPYAAMLAAQDVAQR.4	102599	112837	NA	118212	107037	97574.1	100990	NA	102404	99059.4	NA	NA	NA	66879	NA	NA	NA	NA	NA	NA
ADSAVSQEQLR.2	NA	14792.2	NA	NA	NA	NA	13917.2	NA	NA	NA	NA	NA	NA	NA	NA	NA	NA	NA	NA	NA
ADSGPTQPPLSLSPAPETK.2	NA	NA	50146.5	48722.4	NA	NA	NA	NA	NA	NA	NA	NA	43417.6	NA	NA	NA	NA	NA	NA	NA
ADSLLAVVK.2	NA	916534	914855	908936	846028	NA	812995	866805	806198	809695	NA	566413	656050	NA	623481	NA	NA	NA	NA	NA
ADSLVEGTSSR.2	97248	94410.4	92280	96873.6	87453.1	92305.8	NA	85983.1	84663.7	91043	59914	NA	64066.5	NA	65056.2	NA	NA	NA	NA	NA
ADSVSSSNIK.2	46741.4	50801.8	42474.3	47041.3	44021.2	42047.8	36433.9	40606.4	39517.6	41340.6	NA	NA	31670.5	NA	NA	NA	NA	NA	NA	NA
ADSVVVLLC[CAM]R.2	399088	399082	385989	413639	377520	374605	347084	373420	368668	358026	267167	249912	NA	254015	270777	NA	NA	NA	NA	NA
ADTFPQVLK.2	134211	124537	120504	139887	133058	NA	106542	NA	NA	118569	NA	NA	NA	NA	NA	NA	NA	NA	NA	NA
ADTGLETSTR.2	97242.5	101923	97945.5	103751	105590	93289.1	NA	NA	89292.1	102775	NA	NA	NA	57227.7	75913.2	NA	NA	NA	NA	NA
ADTIDTIEK.2	284525	320407	302775	302964	280226	271014	284131	287433	280619	269730	NA	211259	NA	208065	NA	NA	NA	NA	NA	NA
ADTLDPALLR.2	73251.4	84805.2	86378.9	83517.1	79368.6	69946	NA	NA	NA	NA	51498.8	NA	NA	NA	NA	NA	NA	NA	NA	NA
ADTLDPALLRPGR.2	NA	61710.3	NA	NA	NA	NA	NA	NA	NA	NA	NA	NA	NA	27067.8	NA	NA	NA	NA	NA	NA
ADTLDPALLRPGR.3	677266	NA	NA	NA	656905	NA	NA	NA	NA	NA	NA	NA	NA	NA	NA	NA	NA	NA	NA	NA
ADTLTDEINFLR.3	NA	NA	56985.7	NA	NA	NA	NA	NA	NA	40140.8	NA	NA	NA	NA	NA	NA	NA	NA	NA	NA
ADTLTLEER.2	NA	1084095	NA	NA	NA	NA	NA	NA	NA	NA	NA	NA	NA	NA	NA	NA	NA	NA	NA	NA
ADTLTPEEC[CAM]QQFK.2	322310	355255	339262	361751	340927	305826	319592	330488	320792	340341	250256	252459	285085	258271	299603	NA	NA	NA	NA	NA
ADTNLGNILLNVLIPPNM[Oxi]PC[CAM]TR.3	NA	49964.3	NA	NA	NA	NA	NA	NA	NA	NA	NA	NA	NA	NA	NA	NA	NA	NA	NA	NA
ADTNLGNILLNVLIPPNMPC[CAM]TR.3	225537	244998	225509	222977	192264	220514	235726	223794	203140	188803	189551	NA	188331	NA	164099	NA	NA	NA	NA	NA
ADTNLGNILLNVLIPPNMPC[CAM]TR.4	NA	NA	9150.31	NA	14340.6	NA	NA	NA	NA	NA	NA	NA	NA	NA	NA	NA	NA	NA	NA	NA
ADTPSLGEGPEK.2	294822	285981	280424	279030	286194	272044	250900	266411	249814	273482	NA	175031	207802	179756	207045	NA	NA	NA	NA	NA
ADTQTYQPYNK.2	493534	510468	480135	512677	483079	464356	447066	460293	452870	463655	355252	313732	375626	318152	366415	70985	70985	NA	NA	74314.9
ADTSQEIC[CAM]SPR.2	94971.3	84988.5	85689.9	101374	92319.8	87166.4	72641.4	80423.2	82319.9	86739	NA	NA	NA	NA	63924.9	NA	NA	NA	NA	NA
ADTSSQGALVFLSK.2	140314	121186	122240	142857	129984	119934	111263	120544	119683	120069	97247.8	82545.5	101933	85155.4	101503	NA	NA	NA	NA	NA
ADTTIC[CAM]LK.2	NA	128323	121796	123091	116692	NA	109521	121615	111541	110173	NA	NA	95774.4	NA	86814.6	NA	NA	NA	NA	NA
ADTTSTVTPVPGQEK.2	44987.1	38224.7	44328.9	44087	39614.3	NA	34928.7	43426.1	38745.5	38805.5	NA	NA	37185	30205	32540.5	NA	NA	8591.02	NA	NA
ADTTTGSAAGPPLSEDDK.2	31326.6	NA	34141.9	29322.8	31777.7	33637.8	NA	NA	NA	16269.2	32643.4	NA	NA	NA	31797.8	NA	NA	NA	NA	NA
ADVDISGPK.2	311612	NA	308654	323328	NA	NA	NA	NA	NA	NA	NA	NA	NA	NA	NA	NA	NA	NA	NA	NA
ADVDVQPYAFTTK.2	101192	92872.4	NA	97353.9	93850.2	92477.5	79495.7	NA	77486.3	94597	66020.9	NA	NA	61000.3	NA	NA	NA	NA	NA	NA
ADVDVSGPK.2	123889	125973	119497	124357	120312	116149	109965	113316	107594	NA	NA	NA	NA	78995	NA	NA	NA	NA	NA	NA
ADVFHAYLSLLK.3	221932	231456	229878	232258	201533	217562	205858	226368	203053	196181	168213	139189	184752	125623	152133	NA	NA	NA	NA	NA
ADVIPVHYYLIPPPTK.3	NA	223534	NA	NA	NA	NA	NA	NA	NA	NA	NA	NA	NA	NA	NA	NA	NA	NA	NA	NA
ADVIQATGDAIC[CAM]IFR.2	520140	522632	503589	502529	482140	499648	472160	484045	460968	469367	440923	386660	419601	379212	423431	171079	171079	176480	NA	190873
ADVIQATGDAIC[CAM]IFR.3	221434	238809	238602	244336	204192	207128	208822	226323	213288	198857	161530	144395	172705	136377	157676	NA	NA	NA	NA	NA
ADVLSEEAILK.2	247432	256373	258988	249942	233061	NA	228822	245479	226870	NA	NA	NA	202082	NA	NA	NA	NA	NA	NA	NA
ADVLSSFLDEK.2	NA	NA	NA	NA	NA	60339	NA	NA	NA	NA	NA	NA	NA	NA	NA	NA	NA	NA	NA	NA
ADVLTTGAGNPVGDK.2	430257	464349	438697	467939	434534	413195	439850	435588	430521	420944	358961	357866	381911	355448	NA	NA	NA	121190	NA	NA
ADVQAVVSAVTLLR.2	58484.4	NA	71217.8	NA	NA	48162.6	NA	56874.5	NA	NA	32549.8	NA	62861.2	NA	NA	NA	NA	NA	NA	NA
ADVQSIIGLQR.2	2057338	2259023	2232808	2209754	2139564	1950703	2025109	2150453	1963918	2091678	1450448	1447056	NA	1348484	1627715	NA	NA	NA	NA	NA
ADVQSIIGLQR.3	268984	296642	308956	318433	302504	255775	256512	291959	284568	290302	177141	NA	213141	NA	203640	NA	NA	NA	NA	NA
ADVTPADFSEWSK.2	20597182	21369563	20930007	21689971	21314280	20597182	21369563	20930007	21689971	21314280	20597182	21369563	20930007	21689971	21314280	20597182	20597182	20930007	21689971	21314280
ADVVEAWIADK.2	NA	149536	NA	NA	144476	NA	NA	NA	NA	137110	NA	NA	NA	NA	NA	NA	NA	NA	NA	NA
ADVVVSGPK.2	NA	207561	NA	NA	NA	NA	NA	NA	NA	NA	NA	NA	NA	NA	99545	NA	NA	NA	NA	NA
ADWLSHYWM[Oxi]PK.3	NA	22468.5	NA	NA	NA	NA	NA	NA	NA	NA	NA	NA	NA	NA	NA	NA	NA	NA	NA	NA
ADWWTNTAHYNR.3	103369	106260	103257	122716	105516	103840	84931.1	99146.9	93449.3	100770	58876.2	NA	NA	NA	NA	NA	NA	NA	NA	NA
ADYC[CAM]PEC[CAM]YPDNPANR.2	16698	18191.2	18336.1	NA	16758.6	14974	NA	15800	NA	16153.4	NA	NA	13831.4	NA	16048.3	NA	NA	NA	NA	NA
ADYDTLSLR.2	105308	118529	108853	104198	107665	94110.4	100044	102601	86888.2	94683.2	NA	NA	72299.9	56046.4	74100.2	NA	NA	NA	NA	NA
ADYEIASK.2	614853	645000	625714	813702	598881	NA	600507	672198	616354	645168	NA	NA	452825	NA	466307	NA	NA	NA	NA	NA
ADYNLTR.2	239449	245034	247075	261585	253888	221597	214551	240208	206173	245856	NA	NA	NA	128035	177896	NA	NA	NA	NA	NA
AEAAAGAAGILLR.2	NA	NA	46479.3	NA	NA	NA	NA	NA	NA	NA	NA	NA	NA	NA	NA	NA	NA	NA	NA	NA
AEAAGLIGWLK.2	61756.5	72212.8	66916.6	68046.7	60005.6	NA	NA	NA	NA	60319.1	NA	NA	NA	NA	NA	NA	NA	NA	NA	NA
AEAALEEESR.2	NA	NA	149023	177625	162878	NA	NA	NA	NA	160030	NA	NA	NA	NA	138417	NA	NA	NA	NA	NA
AEAAVESAVAGPQGR.2	49662.2	49682.2	48882.7	55861.5	44051.2	45649.3	43980.1	44827.7	49632.7	43977.5	34947.8	NA	37421.2	38157.3	34984.7	NA	NA	NA	NA	NA
AEAAVVAVAEK.2	190423	205852	199082	198213	194710	185007	179517	194352	175689	193002	NA	NA	160404	NA	168996	NA	NA	NA	NA	NA
AEAC[CAM]FVNC[CAM]VER.2	188931	195227	206242	194466	206083	179458	182486	202914	186623	197491	158569	148432	181731	149279	171921	NA	NA	59861.6	NA	NA
AEAEAQAEELSFPR.2	NA	NA	NA	NA	39187.5	NA	NA	NA	NA	NA	NA	NA	NA	NA	NA	NA	NA	NA	NA	NA
AEAELLQQQK.2	107321	105818	98036.7	108131	91390.6	100364	91530.9	99553.9	93851.6	NA	80757.2	73950.9	82544.6	75641.9	NA	NA	NA	NA	NA	NA
AEAENTSEVSTVLK.2	NA	NA	44216.2	49822.8	46384.3	NA	NA	40759.8	38567.3	45689.6	NA	NA	33017.3	NA	37380.1	NA	NA	NA	NA	NA
AEAESMYQIK.2	914014	953525	955848	1.01309e+06	988324	NA	877971	NA	NA	NA	NA	NA	NA	NA	NA	NA	NA	NA	NA	NA
AEAGAGSATEFQFR.2	1117969	1.15538e+06	1.27405e+06	1243045	1224464	1.08675e+06	1.03096e+06	1.19092e+06	1.12579e+06	1.23243e+06	1.00544e+06	888660	1.08245e+06	880324	1.10317e+06	323620	323620	NA	NA	389904
AEAGAGSATEFQFR.3	162735	NA	NA	218605	NA	NA	NA	NA	NA	NA	NA	NA	NA	NA	NA	NA	NA	NA	NA	NA
AEAGDNLGALVR.2	1162492	1263925	1272330	1357648	1278269	NA	1134765	1212901	NA	NA	NA	NA	979825	NA	NA	NA	NA	NA	NA	NA
AEAGEAGQATAEAEC[CAM]HR.3	24852.6	19257.1	NA	NA	23618.3	NA	18971.6	NA	NA	24278.1	NA	NA	NA	NA	22937.8	NA	NA	NA	NA	NA
AEAGEQPGTAER.2	103257	93443.3	99758.4	110165	93601.3	96354.6	83470.7	95701.2	100816	90348.2	73813.6	62837.3	74238.3	73696.4	71627.5	14421.6	14421.6	11769.5	12492.8	16544.2
AEAGPEGVAPAPEGEK.2	174509	177911	175211	195435	174142	169112	159234	172905	174365	171121	139738	124725	147660	132958	141751	31909.4	31909.4	33740.4	27494.9	NA
AEAGPEGVAPAPEGEK.3	NA	NA	NA	39917.7	NA	NA	NA	NA	NA	NA	NA	NA	NA	NA	NA	NA	NA	NA	NA	NA
AEAGVPAEFSIWTR.2	677146	666547	713405	718360	649729	660224	NA	696474	671622	648679	577631	NA	NA	NA	NA	NA	NA	NA	NA	NA
AEAGVPAEFSIWTR.3	53732.6	61188.5	64854.6	55295.9	NA	NA	NA	NA	NA	NA	NA	NA	NA	NA	NA	NA	NA	NA	NA	NA
AEAISLQMVK.2	94225.8	NA	95776	NA	102077	NA	NA	NA	83471.1	NA	NA	NA	NA	NA	NA	NA	NA	NA	NA	NA
AEALASAIASTK.2	177456	188753	187000	168189	186046	165328	NA	175758	159398	183560	NA	NA	NA	NA	154608	NA	NA	NA	NA	NA
AEALETLQIIR.2	NA	NA	41068.1	NA	34878.4	NA	NA	34183.5	NA	NA	NA	NA	NA	NA	NA	NA	NA	NA	NA	NA
AEALSEPLTKPVGK.3	54695.1	61520.4	63941.8	58919.3	51903.8	NA	NA	50341.4	49229.5	49161.8	NA	NA	32128.5	NA	NA	NA	NA	NA	NA	NA
AEAQQVEALPGPSLDQWHR.3	80746.5	97525.9	85872.8	NA	93498.1	75887.9	NA	NA	NA	89089.1	NA	NA	NA	NA	NA	NA	NA	NA	NA	NA
AEASGGLGGLTR.2	NA	NA	NA	NA	56899	NA	NA	NA	NA	NA	NA	NA	NA	NA	NA	NA	NA	NA	NA	NA
AEASSGDHPTDTEM[Oxi]K.3	NA	18518.6	24899	NA	19885.1	NA	NA	22815.9	NA	NA	NA	NA	NA	NA	NA	NA	NA	NA	NA	NA
AEASSGDHPTDTEMK.2	31440.2	37021.9	33871.8	26971.5	32825.1	29713.1	32008.3	NA	24255.2	31325.4	24722.6	NA	NA	19472.5	27035.1	NA	NA	NA	NA	8127.47
AEASSGDHPTDTEMK.3	373347	344343	314245	394451	347804	360301	315016	309562	353967	325275	277467	232960	259709	247406	261106	NA	NA	NA	NA	NA
AEAVAAVQR.2	NA	NA	NA	18634.8	NA	NA	NA	NA	NA	NA	NA	NA	NA	NA	NA	NA	NA	NA	NA	NA
AEAVESAQAGDK.2	392037	375038	357458	427976	361828	371371	346363	346100	384496	342324	296546	269552	276423	280282	268538	NA	NA	NA	NA	NA
AEAYVLAC[CAM]TDQQYLVPK.2	NA	NA	NA	NA	46619.9	NA	NA	NA	NA	NA	NA	NA	NA	NA	NA	NA	NA	NA	NA	NA
AEC[CAM]EILMMVGLPAAGK.2	194352	191888	196213	189866	174195	194651	165586	182097	156340	167440	143908	108163	NA	96834.5	119260	NA	NA	NA	NA	NA
AEC[CAM]LAMLGR.2	130338	131912	132572	148558	133659	119287	112573	116251	122228	122114	NA	NA	81759.1	NA	NA	NA	NA	NA	NA	NA
AEC[CAM]MLQQAER.2	197573	196411	184622	192792	194383	177060	172509	177503	170489	188577	132357	123488	136135	127059	146799	NA	NA	NA	NA	32708.2
AEC[CAM]MLQQAERLGC[CAM]RQFVTATDVVR.5	676730	771397	766113	791876	727833	665666	NA	736220	726778	725569	NA	NA	601286	542936	604416	NA	NA	NA	NA	NA
AEC[CAM]RPAASENYMR.3	NA	NA	39578.8	43980.3	45823.2	NA	NA	NA	NA	NA	NA	NA	NA	NA	NA	NA	NA	NA	NA	NA
AEC[CAM]SAEQC[CAM]YK.2	NA	NA	NA	7006.42	NA	NA	NA	NA	NA	NA	NA	NA	NA	NA	NA	NA	NA	NA	NA	NA
AEDAYTSR.2	49653	47833.5	42764	44728	48684	53107.5	NA	46121.1	49908.3	NA	NA	NA	NA	NA	NA	NA	NA	NA	NA	NA
AEDDAYTTFISETGK.2	62075.1	64493.6	NA	NA	NA	NA	NA	NA	NA	63107.8	NA	NA	NA	NA	57060.7	NA	NA	NA	NA	NA
AEDDQPLPGVLLSLSGGLFR.3	12958.1	NA	NA	NA	NA	NA	NA	NA	NA	NA	NA	NA	NA	NA	NA	NA	NA	NA	NA	NA
AEDFQIEGYNPHPTIK.2	64488.8	68627.6	63075.2	65477.7	66693.2	61008.2	59415.3	61617.3	NA	64451.3	49687.2	47998.1	53414.8	NA	56366.6	NA	NA	NA	NA	NA
AEDFQIEGYNPHPTIK.3	315006	307970	312024	329711	326370	299962	272171	296261	288744	313433	234119	NA	230950	194717	252983	NA	NA	NA	NA	NA
AEDGAGLEAR.2	89039.9	81682.2	82765.9	84317.6	NA	82362.9	72047.3	78172.7	74684.6	NA	62491	NA	60003.8	54782.1	NA	NA	NA	NA	NA	NA
AEDGATPSPSNETPK.2	9469	10012.6	NA	11066	NA	8840.01	10439.3	NA	9523.3	NA	NA	NA	6038.33	NA	NA	11905.9	11905.9	NA	NA	NA
AEDGENYDIK.2	582713	620702	586822	641639	583138	562578	574937	573696	584547	575444	472163	456247	479245	460625	497700	NA	NA	NA	NA	NA
AEDGSVIDYELIDQDAR.2	543452	570676	576484	551585	565165	531715	545967	570711	528293	564608	481747	472360	520317	471224	504249	239868	239868	300916	NA	NA
AEDGSVIDYELIDQDAR.3	231870	287386	282760	288082	267251	220368	250579	284727	254603	256890	NA	186607	230322	179767	219754	NA	NA	NA	NA	NA
AEDKPSTDLSAPVNGEATSQK.3	72287.6	74890.6	67175.7	73192.2	66753.8	68429.4	66930.6	63671.8	63458.9	63213.9	55761.8	NA	NA	NA	NA	NA	NA	NA	NA	NA
AEDLFVEFAHK.3	86306.5	NA	104601	102092	NA	82351	NA	104234	NA	NA	NA	NA	NA	NA	NA	NA	NA	NA	NA	NA
AEDLNIAPR.2	NA	90478	NA	87667.9	NA	NA	NA	76789.1	75740.8	79443.5	NA	NA	57581.8	NA	NA	NA	NA	NA	NA	NA
AEDLVPTLVSR.2	354469	379381	374435	359144	363582	331642	341482	NA	312937	339429	254106	243167	NA	226260	266970	NA	NA	NA	NA	NA
AEDNADTLALVFEAPNQEK.2	1.05486e+06	1.0282e+06	1.05433e+06	1.03471e+06	1043092	1.03559e+06	942675	1.01264e+06	929749	1.0198e+06	904873	771459	889853	778990	905563	NA	NA	NA	NA	NA
AEDNADTLALVFEAPNQEK.3	728954	781114	824538	814312	721588	710078	716018	776789	756468	714418	NA	579550	670907	614703	635392	NA	NA	NA	NA	NA
AEDNFEDIITKPPVR.3	314340	326052	314172	311024	306257	294944	290362	NA	NA	291267	224616	NA	NA	NA	NA	NA	NA	NA	NA	NA
AEDSVLLK.2	NA	30256.4	NA	28817.1	NA	NA	NA	NA	24612.4	NA	NA	NA	NA	15447.5	NA	NA	NA	NA	NA	NA
AEDTAVYYC[CAM]AR.2	NA	NA	NA	NA	NA	NA	95517.8	NA	NA	NA	NA	95356.8	NA	NA	NA	NA	NA	NA	NA	NA
AEDTISILPDDPR.2	165450	180898	173643	171852	172510	147523	160271	163820	159674	163780	NA	122132	NA	NA	NA	NA	NA	NA	NA	NA
AEDYEENLQVMR.2	NA	NA	NA	NA	19152.9	19428.7	NA	NA	NA	18912.4	NA	NA	NA	NA	NA	NA	NA	NA	NA	NA
AEEATEAQEVVEATPEGAC[CAM]TEPR.3	79807.9	NA	NA	88147.3	90712.7	NA	NA	NA	NA	81591.4	NA	NA	NA	NA	NA	NA	NA	NA	NA	NA
AEEDAALQAK.2	183921	178725	176568	190955	NA	175321	NA	NA	166716	NA	135370	NA	NA	114298	NA	NA	NA	NA	NA	NA
AEEDEILNR.2	NA	61589.8	NA	NA	NA	NA	50769.3	NA	NA	NA	NA	NA	NA	NA	NA	NA	NA	NA	NA	NA
AEEDKIPLLVVGNK.3	76348.8	86208.7	88044.1	80168.8	84692.6	NA	72608.1	82467.1	71373.2	NA	NA	NA	NA	NA	NA	NA	NA	NA	NA	NA
AEEDTQFNYHR.3	48443.1	NA	NA	52432.3	47384.2	66894.2	NA	NA	NA	46065.3	NA	NA	NA	NA	NA	NA	NA	NA	NA	NA
AEEDVEPEC[CAM]IMEK.2	149082	168135	167131	176567	167740	139887	148463	156836	153301	154252	113192	NA	129512	115434	126816	NA	NA	NA	NA	NA
AEEEAATPGGGVER.2	NA	22583.6	23780.2	22202.6	21515.8	NA	22027.6	23252.8	21291.6	NA	18897	NA	21242.3	14974.6	16245.9	NA	NA	NA	NA	NA
AEEEFNIEK.2	240673	249394	248919	262587	251768	229954	228786	NA	223506	248600	183471	NA	NA	163428	NA	NA	NA	NA	NA	NA
AEEELGELEAK.2	179303	187813	201114	202095	195551	168801	174669	193521	181616	179677	138641	NA	160562	140510	156043	NA	NA	NA	NA	NA
AEEEQAGSAPGAGSTATK.2	2463.97	NA	NA	NA	NA	NA	NA	NA	NA	NA	NA	NA	NA	NA	NA	NA	NA	NA	NA	NA
AEEHNIVFMPVIGK.3	96468.9	94930.8	109291	104181	104480	NA	80553.8	98704.9	93601.1	100145	NA	NA	NA	NA	86601.7	NA	NA	NA	NA	NA
AEEIANEMIEAAK.2	545586	592998	589127	595670	618012	520222	526299	555324	536855	582732	424891	421782	471620	428229	497121	131682	131682	NA	NA	NA
AEEILEK.2	1835466	1968245	1988742	2169911	1774139	1728844	1776370	1915989	1947580	1704819	1271379	1126476	1463059	1290151	1326968	NA	NA	NA	NA	NA
AEEITIPADVTPEK.2	140792	141448	144308	143522	138581	135995	134012	144721	139743	135710	NA	NA	129122	NA	NA	NA	NA	NA	NA	NA
AEEITIPADVTPER.2	NA	NA	NA	NA	NA	44526.5	NA	NA	NA	NA	NA	NA	NA	NA	NA	NA	NA	NA	NA	NA
AEEIWQQSVIGDYLAR.2	110127	NA	103633	101469	107584	103569	NA	NA	NA	NA	NA	NA	NA	NA	NA	NA	NA	NA	NA	NA
AEELFLWVPR.2	63865.5	62766.3	NA	68870.9	54406.1	57581.3	55571.2	NA	57028.3	52063.2	46119.5	NA	NA	40563.7	43043.3	NA	NA	NA	NA	NA
AEELGLPILGVLR.2	243486	268671	260462	269532	231952	240676	246432	258695	232245	227582	209827	187929	220219	181162	194912	52697.4	52697.4	NA	NA	NA
AEELGQELK.2	NA	146748	147670	140259	152310	NA	120208	131832	NA	142306	NA	81730.8	102977	NA	NA	NA	NA	NA	NA	NA
AEELHYPLGER.3	77872.1	NA	NA	NA	NA	NA	NA	NA	NA	NA	NA	NA	NA	NA	NA	NA	NA	NA	NA	NA
AEELIENEEPVVLTDTNLVYPALK.3	18468.7	NA	26062.4	NA	NA	21510.3	NA	NA	NA	NA	NA	NA	NA	NA	NA	NA	NA	NA	NA	NA
AEELLAEEK.2	NA	NA	182018	184134	185524	NA	NA	NA	NA	NA	NA	NA	NA	NA	NA	NA	NA	NA	NA	NA
AEELMAC[CAM]AGLTSPR.2	NA	NA	NA	NA	119817	NA	91640.6	NA	NA	NA	NA	NA	78186.3	NA	NA	NA	NA	NA	NA	NA
AEELQPGFSK.2	NA	NA	NA	NA	NA	74081.4	NA	NA	NA	NA	NA	NA	NA	NA	NA	NA	NA	NA	NA	NA
AEEMDTEDRPEASGVDTEPR.3	20427.7	NA	NA	NA	NA	NA	NA	NA	NA	NA	NA	NA	NA	NA	NA	NA	NA	NA	NA	NA
AEEMLSK.2	196690	NA	192456	212291	203434	NA	188145	200112	198118	215522	NA	NA	NA	NA	NA	NA	NA	NA	NA	NA
AEEPSDLIGPEAPK.2	83523.9	90404.9	86974.6	92572.5	89356.3	78974.2	81317.4	81066.3	74942.9	81233.1	NA	57598.8	NA	NA	65280.7	NA	NA	NA	NA	NA
AEEQVQATR.2	NA	14657.8	NA	NA	NA	NA	NA	NA	NA	NA	NA	NA	NA	NA	NA	NA	NA	NA	NA	NA
AEESTAIIAVVQK.2	NA	30806.3	NA	NA	33331.8	NA	26371.5	27005.5	NA	NA	NA	NA	NA	NA	NA	NA	NA	NA	NA	NA
AEEVATFFAK.2	231209	239374	255868	265907	249104	211227	215145	241002	234085	235282	164599	NA	196794	168340	199661	NA	NA	NA	NA	NA
AEEVELYLEK.2	NA	NA	36706.9	NA	NA	NA	NA	38199.1	NA	NA	NA	NA	NA	NA	NA	NA	NA	NA	NA	NA
AEEVEYYYR.2	NA	56767.1	NA	NA	NA	NA	NA	NA	NA	NA	NA	NA	NA	NA	NA	NA	NA	NA	NA	NA
AEEVQAWAQR.2	NA	NA	NA	90662.7	NA	NA	NA	NA	NA	NA	NA	NA	NA	NA	NA	NA	NA	NA	NA	NA
AEEVVSFVK.2	128472	132305	134061	135239	136914	110910	111845	127519	107419	NA	NA	NA	87228.6	NA	94644.9	NA	NA	NA	NA	NA
AEEWGVQYVETSAK.2	68470.2	51225.7	NA	NA	NA	NA	NA	NA	NA	NA	NA	NA	NA	NA	NA	NA	NA	NA	NA	NA
AEEYEFLTPVEEAPK.3	358467	413563	440684	397858	368987	336182	360497	422777	348267	356128	262244	NA	337921	NA	282271	NA	NA	NA	NA	NA
AEEYEFLTPVEEAPKGM[Oxi]LAR.3	175783	169460	170364	181240	164900	NA	NA	180587	181722	180176	177737	NA	NA	171581	177689	NA	NA	NA	NA	NA
AEEYTEETEER.2	NA	31705.2	28495	33896.4	31511.7	NA	31456.2	29987	NA	32421.7	27591.1	NA	27464.2	NA	31376.1	NA	NA	NA	NA	15924.1
AEEYTEETEEREESTTGFDK.3	120939	128136	128735	134311	131870	118703	122433	127646	132749	132058	109426	NA	NA	110166	122230	NA	NA	NA	NA	NA
AEFAAPSTDAPDK.2	258874	270806	275019	281258	260770	242585	238951	266812	254090	255377	185482	184254	211611	189679	213722	NA	NA	NA	NA	NA
AEFEDQDDEAR.2	67331.4	74798.6	70824	77000.9	62697.3	65991.6	70366.9	68019.7	69113.9	67369	57909.8	55832.4	57509.2	54884.6	58508.4	NA	NA	NA	NA	NA
AEFFADVVPAVR.2	364762	395565	378778	380452	372921	347961	344546	352345	329178	358240	274079	248526	279318	232882	298451	NA	NA	NA	NA	NA
AEFGDFDIK.2	312890	NA	299665	285741	NA	310808	NA	285026	NA	NA	NA	NA	NA	NA	NA	NA	NA	NA	NA	NA
AEFGPPGPGAGSR.2	291730	295480	281420	293210	284319	NA	260648	268940	255848	284545	NA	NA	NA	NA	208324	NA	NA	NA	NA	NA
AEFIVGGK.2	NA	142704	NA	NA	NA	NA	NA	NA	NA	NA	NA	NA	NA	NA	NA	NA	NA	NA	NA	NA
AEFTSPPSLFK.2	402681	432043	423100	426259	396835	377598	381889	409572	392827	381673	315165	285925	356148	319627	318201	NA	NA	NA	NA	NA
AEFTVETR.2	156060	NA	154889	159528	149766	140113	NA	146581	143685	NA	NA	NA	NA	NA	NA	NA	NA	NA	NA	NA
AEGDISNVANGFK.2	147859	151522	147993	160000	162236	138521	138686	140333	136353	148370	NA	110882	NA	NA	122073	NA	NA	NA	NA	NA
AEGDSAGTAGTPGGTPAGDK.2	44329.1	41703.8	38575.7	46957.8	44194.6	42699.4	37884.1	38028.5	41930.2	44582.8	38328.1	29632.2	33050.9	33001.1	38287.5	12237.7	12237.7	12082.3	NA	12500.4
AEGDVAALNR.2	245889	256716	254218	254636	241567	236000	220944	239100	227046	232790	183698	154042	184886	155768	180552	NA	NA	NA	NA	NA
AEGFVDALHR.2	NA	NA	NA	NA	65931.6	NA	NA	NA	NA	NA	NA	NA	NA	NA	NA	NA	NA	NA	NA	NA
AEGGGAEEGAGAR.2	NA	8979.2	8557.67	NA	10123.3	NA	8373.26	NA	NA	NA	NA	NA	NA	NA	NA	NA	NA	NA	NA	NA
AEGGGGGGRPGAPAAGDGK.2	17088.9	17773.9	NA	16717.9	15492.6	16824	NA	NA	15925.5	15563.9	NA	NA	NA	11097.9	11633.4	NA	NA	NA	NA	NA
AEGGGGGGRPGAPAAGDGK.3	531775	574755	502756	613930	514942	510965	527469	466825	556940	500755	400251	NA	364072	369085	379278	NA	NA	NA	NA	NA
AEGGYFGQIR.2	NA	152822	NA	NA	NA	NA	NA	NA	NA	NA	NA	NA	NA	NA	NA	NA	NA	NA	NA	NA
AEGIPVEMVVIGDDSAFTVLK.3	NA	NA	25769.7	NA	NA	NA	NA	NA	NA	NA	NA	NA	NA	NA	NA	NA	NA	NA	NA	NA
AEGLQVGQDAR.2	122830	132230	128990	122352	123403	118657	123821	123965	114787	126967	82989.5	65625.2	NA	54688.2	103370	NA	NA	NA	NA	NA
AEGPDVAVDLPK.2	49077.6	52647.4	51888.7	NA	47413.9	44702.1	NA	44308.3	NA	NA	NA	NA	NA	NA	NA	NA	NA	NA	NA	NA
AEGPEVDVNLPK.2	225615	218082	244665	228098	228726	212834	199680	232623	205621	225451	167318	145175	183340	145484	180065	NA	NA	NA	NA	NA
AEGPGRGDEPSPS.2	17889.5	19688.4	NA	20413.6	NA	17311.6	18447.1	NA	18735.3	NA	13863.6	NA	NA	NA	NA	NA	NA	NA	NA	NA
AEGPQEWVFQEC[CAM]K.2	68818.7	68169.6	69731.8	NA	66605.5	NA	NA	NA	NA	67299.9	NA	NA	NA	NA	NA	NA	NA	NA	NA	NA
AEGPVAVVVNGHTEGPAPAR.3	NA	NA	NA	NA	31459.9	NA	NA	NA	NA	NA	NA	NA	NA	NA	NA	NA	NA	NA	NA	NA
AEGQTLVQPSVANR.2	19540	21967.1	19824.7	21581.3	NA	NA	NA	18399	NA	18658.5	NA	NA	NA	NA	NA	NA	NA	NA	NA	NA
AEGSDVANAVLDGADC[CAM]IMLSGETAK.2	185544	175709	173378	173680	183558	NA	159988	NA	NA	173058	NA	NA	NA	NA	151185	NA	NA	NA	NA	NA
AEGSDVANAVLDGADC[CAM]IMLSGETAK.3	957528	1.02889e+06	1.03225e+06	1.01403e+06	923749	954479	947908	1.02098e+06	903235	922002	799326	709594	868622	NA	771721	NA	NA	NA	NA	NA
AEGSDVANAVLDGADC[CAM]IMLSGETAK.4	NA	155438	189882	NA	166759	NA	NA	159360	NA	NA	NA	NA	NA	NA	NA	NA	NA	NA	NA	NA
AEGSEAAELAEIYAK.2	90085.3	NA	87278.7	NA	85934.8	84966.7	69268.3	85363.3	NA	80010	68785.7	56527.9	64910.4	NA	64722.8	NA	NA	NA	NA	NA
AEGSSNSVVHAETK.2	NA	NA	NA	NA	NA	3349.17	NA	NA	NA	NA	NA	NA	NA	NA	NA	NA	NA	NA	NA	NA
AEGSSTASSGSQLAEGK.2	20956	22241	18839.2	23782.8	20427.4	19598.3	20017.4	14768.2	21259.3	20160.5	17170	13839	13638.3	16100.9	17994.2	NA	NA	NA	5368.32	NA
AEGTFPGK.2	674356	659827	641179	726420	625344	645518	598866	597880	613464	628319	NA	NA	NA	432367	510924	NA	NA	NA	NA	NA
AEGVIDGYADEK.2	29276	27400.1	NA	NA	NA	NA	NA	NA	NA	NA	NA	NA	NA	NA	NA	NA	NA	NA	NA	NA
AEGYAEGDLTLYHR.3	NA	NA	NA	NA	68003.7	NA	NA	NA	NA	NA	NA	NA	NA	NA	NA	NA	NA	NA	NA	NA
AEGYEVAHGGR.2	25069.7	24385.6	24645.7	24769.2	26612.2	NA	20356.5	NA	NA	23509.5	NA	13164.8	NA	NA	NA	NA	NA	NA	NA	NA
AEHASSLLELASTTK.3	136987	NA	NA	NA	NA	NA	NA	NA	NA	NA	NA	NA	NA	NA	NA	NA	NA	NA	NA	NA
AEHDQLLLNYAK.2	125549	134783	136625	147080	132714	117514	121837	134563	137469	134992	95340.6	91212.6	109349	93823.6	NA	NA	NA	NA	NA	NA
AEHDQLLLNYAK.3	1175676	1243332	1250501	1326873	1272506	1131977	1119116	1214131	NA	NA	879924	779513	NA	NA	NA	NA	NA	NA	NA	NA
AEHDSILAEK.2	156259	148444	145278	156334	114080	139497	128248	135232	133745	109490	92083.9	NA	95812	86403.5	85605.2	NA	NA	NA	NA	NA
AEHQVGEDGFLLK.3	365052	398617	378193	394089	411052	351672	358347	362884	354328	395687	284579	265706	290517	265970	320323	NA	NA	NA	NA	NA
AEHTPMAPGGSTHR.3	NA	12542.1	NA	NA	13249.3	NA	NA	NA	NA	NA	NA	NA	NA	NA	NA	NA	NA	NA	NA	NA
AEIAFEDR.2	486667	535642	540547	529082	526102	449122	469643	NA	462200	514152	NA	326098	NA	311650	391041	NA	NA	NA	NA	NA
AEIDLVC[CAM]ELAK.2	156140	176873	149839	144496	145611	146816	147529	155407	130526	139301	NA	119549	NA	NA	122454	NA	NA	NA	NA	NA
AEIELFVNR.2	155938	166285	160448	155852	145639	149057	143816	158826	138790	135646	NA	106914	125104	102390	108560	NA	NA	NA	NA	NA
AEIIDQDLYER.2	NA	NA	NA	NA	NA	NA	NA	244689	NA	235848	211541	NA	NA	NA	216446	NA	NA	NA	NA	NA
AEIIHHLADLLTDQR.3	116954	NA	NA	NA	118349	NA	NA	NA	NA	110950	NA	NA	NA	NA	NA	NA	NA	NA	NA	NA
AEIISLC[CAM]K.2	441232	491149	487135	491406	504365	396488	NA	NA	415318	469856	NA	NA	NA	NA	NA	NA	NA	NA	NA	NA
AEIITVSDGR.2	176058	188130	181224	198336	168656	168887	157175	185329	167896	157967	NA	NA	NA	NA	NA	NA	NA	NA	NA	NA
AEILALQQALK.2	34678.8	NA	41264.7	NA	NA	NA	NA	34919.7	NA	NA	NA	NA	NA	NA	NA	NA	NA	NA	NA	NA
AEILSLESR.2	85282.7	91101.4	85892.7	88526.6	NA	NA	NA	NA	NA	NA	NA	NA	NA	NA	NA	NA	NA	NA	NA	NA
AEIMESIK.2	159086	169671	156934	177560	156207	NA	152465	160532	153260	159994	NA	111719	140188	NA	NA	NA	NA	NA	NA	NA
AEINILLC[CAM]GDPGTSK.2	563777	575748	576383	574660	530177	524642	508828	563862	510479	514205	405380	366151	467635	383696	417874	NA	NA	NA	NA	NA
AEIPC[CAM]EDEQEQEHNGPLDNK.3	104350	NA	NA	117068	105421	101271	NA	109487	110990	107054	NA	NA	NA	91723.4	NA	NA	NA	NA	NA	NA
AEIQELAMVPR.2	158199	159815	151618	154718	158483	134810	137277	142964	121642	NA	97991.6	107699	NA	92233.8	NA	NA	NA	NA	NA	NA
AEISC[CAM]IDNK.2	NA	NA	129822	141256	128305	NA	NA	NA	125664	118834	NA	NA	NA	NA	NA	NA	NA	NA	NA	NA
AEISC[CAM]TDNQDGTC[CAM]SVSYLPVLPGDYSILVK.3	370864	346180	378653	386348	354217	360697	330137	359903	342618	334312	333758	NA	NA	NA	NA	NA	NA	NA	NA	NA
AEISC[CAM]TDNQDGTC[CAM]SVSYLPVLPGDYSILVK.4	NA	NA	39861.7	42485.6	NA	45991.7	NA	NA	NA	NA	38205.6	NA	NA	NA	NA	NA	NA	NA	NA	NA
AEISELPSIVQDLANGNITWADVEAR.3	299099	272916	292291	258390	148096	288957	238683	274098	222496	142151	228449	165688	209525	NA	113028	NA	NA	NA	NA	NA
AEISELPSIVQDLANGNITWADVEAR.4	47631.7	47648.1	51414.4	47628.5	NA	50172.7	NA	49902.8	NA	NA	NA	NA	41877.5	NA	NA	NA	NA	NA	NA	NA
AEISFEDR.2	501956	573262	546854	580936	527860	458313	497239	527874	522476	512323	NA	342707	420319	NA	400670	NA	NA	NA	NA	NA
AEISFVLC[CAM]K.2	158369	161727	156265	148256	167974	133572	136700	142410	135672	153914	101560	NA	NA	NA	NA	NA	NA	NA	NA	NA
AEISGVQGSETQVLR.2	NA	NA	NA	NA	27755.7	24498	NA	NA	NA	24552.4	21411.3	NA	18655.7	NA	21758.9	NA	NA	NA	NA	NA
AEISHHISSC[CAM]DDR.3	146959	155906	128860	156140	131104	142029	147795	128470	145902	130534	NA	120678	NA	113410	111745	NA	NA	NA	NA	NA
AEISNAIDQYVTGTIGEDEDLIK.2	NA	123210	NA	NA	149742	NA	NA	NA	NA	149769	NA	NA	NA	NA	NA	NA	NA	NA	NA	NA
AEISNAIDQYVTGTIGEDEDLIK.3	221455	NA	229384	219972	NA	219327	NA	223757	NA	NA	NA	NA	NA	NA	NA	NA	NA	NA	NA	NA
AEITDAEGLGLK.2	166977	158594	160588	146094	157006	161923	143625	159095	136333	155213	141509	NA	136883	112675	143417	NA	NA	NA	NA	NA
AEITFDDHK.2	42255.7	NA	NA	NA	NA	NA	NA	NA	NA	NA	NA	NA	NA	NA	NA	NA	NA	NA	NA	NA
AEITLVATKPEK.2	34511	38091.6	39297.6	31821	NA	32033.9	NA	36146.5	29401.8	35312.9	25271.5	NA	NA	NA	27658.1	NA	NA	NA	NA	NA
AEITLVATKPEK.3	175420	188197	181782	180970	180100	155603	158210	171453	143115	NA	NA	92766.1	NA	NA	NA	NA	NA	NA	NA	NA
AEIYEAFENIYPILK.3	35488.6	29932.9	28974.2	26323.1	33741.1	33617.1	NA	27405	21999.3	30406.5	NA	NA	NA	NA	NA	NA	NA	NA	NA	NA
AEKPDATADAEPDANQK.3	13506.5	NA	NA	NA	NA	13067.3	NA	NA	NA	NA	NA	NA	NA	NA	NA	NA	NA	NA	NA	NA
AEKPPLSASSPQQRPPEPETGESAGTSR.4	NA	NA	49837.4	62190.8	NA	NA	NA	NA	60811.9	NA	NA	NA	NA	NA	NA	NA	NA	NA	NA	NA
AELAELPLR.2	370155	394988	371392	393636	385527	339144	333960	339923	331446	361302	245824	230107	251739	224221	272352	NA	NA	NA	NA	NA
AELANIER.2	124800	NA	111794	NA	115940	NA	NA	109105	NA	110750	NA	NA	NA	NA	NA	NA	NA	NA	NA	NA
AELATEEFLPVTPILEGFVILR.3	141933	NA	135481	NA	NA	139370	NA	138919	NA	NA	122658	NA	NA	NA	NA	42835.5	42835.5	NA	NA	NA
AELDDTPM[Oxi]R.2	NA	NA	NA	NA	34236.9	NA	NA	NA	NA	NA	NA	NA	NA	NA	NA	NA	NA	NA	NA	NA
AELDDTPMR.2	1605549	1769868	1717096	1837387	1721405	1529225	NA	1676877	1693972	NA	NA	NA	NA	1247774	NA	NA	NA	NA	NA	NA
AELDEVNK.2	161631	157365	158163	172533	145975	NA	NA	149814	152183	145276	NA	NA	121362	NA	NA	NA	NA	NA	NA	NA
AELDGTILK.2	240293	293721	290126	284853	327946	229780	262924	NA	246225	301138	179719	191419	NA	181907	224391	NA	NA	NA	NA	NA
[truncated: 52,582 more rows]

## Sheet: K562_PV_protein
Supplementary Data 4. Performance of spectral libraries analyzed in PeakView. Identification of a) proteins and b) peptides using modified Pan Human Libraries (PHL), Identification of c) proteins and d) peptides using in-house K562 libraries.
[truncated: 4,278 more rows]

[truncated: 1 more sheets: K562_PV_peptides]
