# Supplementary material for: DIALib-QC an assessment tool for spectral libraries in data-independent acquisition proteomics
Source: Nat Commun. 2020 Oct 16;11:5251. doi: 10.1038/s41467-020-18901-y (PMC7567827; doi:10.1038/s41467-020-18901-y)
Supplement: Supplementary file 8 — Supplementary Data 5 [file 41467_2020_18901_MOESM8_ESM.xlsx]

## Sheet: PHL_SN_proteins
Supplementary Data 5. Performance of spectral libraries analyzed in Spectronaut. Identification of a) proteins and b) peptides using modified Pan Human Libraries (PHL), Identification of c) proteins and d) peptides using in-house K562 libraries.
a) Identification of proteins in Spectronaut using modified Pan Human Libraries (PHL)
	good Library					q3bad_0.01 Library					q3bad_0.02 Library					q3bad_0.05 Library
Protein	Replicate 1	Replicate 2	Replicate 3	Replicate 4	Replicate 5	Replicate 1	Replicate 2	Replicate 3	Replicate 4	Replicate 5	Replicate 1	Replicate 2	Replicate 3	Replicate 4	Replicate 5	Replicate 1	Replicate 2	Replicate 3	Replicate 4	Replicate 5
[ RT-Cal protein ]	399501	405394	401317	408779	388616	291446	303265	299286	303106	291555	197877	194724	191516	201384	207243	NA	21983	16644.1	1736.7	18513.7
A0AVT1	2151.97	2236.57	2103.41	2173.13	1978.56	2167.02	2305.25	2116.21	2200.44	1971.18	2049.9	2444.34	2131.49	2001.59	2074.99	1963.65	1881.52	1811.31	1923.69	1850.23
A0FGR8	130.901	NA	196.64	192.001	NA	130.228	NA	255.426	153.876	NA	119.552	NA	NA	NA	NA	NA	NA	NA	NA	NA
A0JLT2	NA	NA	NA	131.906	NA	158.945	NA	128.199	133.919	75.349	NA	NA	124.509	39.0688	NA	NA	NA	59.2856	NA	128.883
A0MZ66	591.982	809.259	780.076	752.978	671.751	591.163	809.321	763.412	748.7	637.529	664.121	695.255	789.484	780.079	637.446	639.181	694.05	664.209	592.568	588.309
A0PJW6	NA	NA	NA	NA	NA	NA	103.869	NA	NA	NA	NA	NA	NA	NA	NA	NA	NA	NA	NA	NA
A1L170	NA	305.905	NA	NA	NA	NA	NA	NA	NA	NA	NA	NA	NA	NA	NA	NA	NA	NA	NA	NA
A2A3N6,P55036	461.89	725.884	639.325	599.673	778.928	465.595	727.792	804.412	504.945	738.347	441.731	702.142	546.545	622.906	686.003	483.359	428.624	NA	434.793	443.427
A2RRP1	382.542	709.389	386.403	353.402	367.564	372.365	276.201	372.985	480.831	351.463	408.771	780.745	397.995	408.593	316.506	259.768	434.862	239.581	296.662	186.511
A2RTX5,P26639	1151.06	1611.58	1684.34	1702.94	1341.42	1087.85	1714.33	1679.01	1665.08	1304.1	1563.3	1234.05	1751.17	1754.44	1558.26	1395.06	1465.83	1606.15	1700.55	1492.67
A2VDF0	NA	NA	NA	NA	NA	NA	NA	21.61	NA	NA	NA	NA	21.4865	NA	NA	NA	NA	34.4082	NA	NA
A3KN83	549.086	538.453	417.841	805.046	577.972	672.255	485.947	427.99	1146.19	727.065	576.115	713.355	507.415	766.394	593.306	469.301	447.858	389.328	NA	473.486
A3KN83,Q9Y2G9	519.967	391.925	549.399	520.282	528.124	489.957	392.097	535.861	514.673	512.694	514.002	491.619	314.45	474.483	467.476	262.39	152.137	251.375	253.873	85.5421
A4D1E9	553.328	439.514	710.296	562.35	700.11	522.036	414.761	736.141	559.963	694.268	548.518	486.034	525.9	568.597	459.062	425.932	553.993	430.267	476.641	439.419
A4D1P6	NA	NA	32.2149	NA	NA	NA	NA	30.4123	NA	NA	NA	NA	29.5528	NA	NA	NA	NA	NA	NA	NA
A4QPH2,P42356	61.8025	NA	90.4014	71.4857	NA	NA	NA	83.1564	NA	NA	NA	NA	NA	NA	NA	63.9103	NA	NA	NA	NA
A4QPH2,P42356,Q8N8J0	70.4174	NA	NA	NA	NA	132.713	NA	NA	NA	NA	NA	NA	NA	NA	NA	NA	NA	NA	NA	NA
A5A3E0	9387.14	9682.34	9227.74	9559.66	9306.59	9352.72	9684.19	9213.7	9542.94	9259.87	9141.7	9519.06	9056.28	9381.38	9229.8	NA	NA	NA	NA	NA
A5A3E0,Q6S8J3,P68133,P63267,P63261,P68032,P60709,Q9BYX7,Q562R1,P62736	104444	107884	109831	105905	101460	104444	107884	109831	105905	101460	104412	107834	109598	105903	101460	75961.9	77952.5	69226.5	74062.3	65602.2
A5D8V6	NA	214.811	227.512	NA	178.575	NA	213.93	230.867	NA	59.1794	232.375	NA	250.214	NA	59.7777	NA	NA	64.4909	NA	NA
A5PLN9	NA	NA	NA	110.373	214.001	NA	NA	NA	NA	NA	NA	NA	NA	NA	NA	NA	NA	NA	NA	NA
A5YKK6	1431.19	1391.34	1403.38	1357.94	1441.03	1394.64	1338.87	1409.69	1418.04	1447.43	1245.4	1303.66	1348.35	1419.56	1495.8	1174.13	1357.67	1183.06	1340.9	1316.27
A6NCM1,Q02040	162.962	NA	NA	NA	NA	NA	NA	NA	NA	NA	NA	NA	NA	NA	NA	NA	NA	NA	NA	NA
A6NDG6	1845.3	2139.55	1972.46	2126.5	1883.94	1838.13	2139.53	1817.14	2108.73	1876.91	1647.05	1918.26	1837.5	2069.01	1880.34	1606.72	1724.18	1732.43	1946.23	1642.67
A6NDJ8,Q96DA2,Q14964,O00194,P51159,Q8IZ41,Q9NP90,Q92930,P61006,Q9NRW1,P20340,P61018,P20338,Q7Z6P3,Q86YS6,Q5JT25,O95716,Q96E17,P20337,P20336,Q96AX2,Q15286,Q9BZG1,Q15771,Q92928,Q9H0U4,P62820,P59190,P61106,Q6IQ22,P61026,Q9H082	2595.39	2492.89	2365.44	2588.84	2575.58	2595.39	2492.89	2356.55	2588.84	2564.85	2575.92	2427.94	2295.96	2484.97	2443.28	2198.76	1893.44	1811.73	2286	2097.26
A6NDJ8,Q96DA2,Q14964,Q9H082,O00194,P51159,Q8IZ41,Q9NP90,Q92930,P61006,Q9NRW1,P20340,P61018,P20338,Q7Z6P3,Q86YS6,Q5JT25,O95716,Q96E17,P20337,P20336,Q96AX2,Q15286,Q9BZG1,Q15771,Q92928,Q9H0U4,P62820,P59190,P61106,Q6IQ22,P61026	2780.93	2492.89	2673.52	2833.79	2564.85	2595.39	2683.92	2666.88	2588.84	2814.59	2575.94	2596.18	2550.59	2696.9	2444.08	2261.67	1911.76	1812.09	2280.05	2096.77
A6NDJ8,Q96DA2,Q14964,Q9H082,O00194,P51159,Q8IZ41,Q9NP90,Q92930,P61006,Q9NRW1,P20340,P61018,P20338,Q7Z6P3,Q86YS6,Q5JT25,O95716,Q96E17,P20337,P20336,Q96AX2,Q15286,Q9BZG1,Q15771,Q92928,Q9H0U4,P62820,P61106,Q6IQ22,P61026,P59190	2595.39	2492.89	2416.65	2588.84	2564.85	2595.39	2492.89	2404.04	2588.84	2575.58	2575.94	2415.35	2301.57	2484.97	2444.08	2110.41	1911.76	1812.09	2280.05	2096.77
A6NDJ8,Q96DA2,Q14964,Q9H082,O00194,P51159,Q8IZ41,Q9NP90,Q92930,P61006,Q9NRW1,P61018,P20338,Q7Z6P3,Q86YS6,Q5JT25,O95716,Q96E17,P20337,P20336,Q96AX2,Q15286,Q9BZG1,Q15771,Q92928,Q9H0U4,P62820,P59190,P61106,Q6IQ22,P61026,P20340	2595.39	2492.89	2365.44	2588.84	2575.58	2595.39	2492.89	2356.55	2588.84	2564.85	2575.92	2427.94	2295.96	2484.97	2443.28	2198.76	1893.44	1811.73	2286	2097.26
A6NDU8	554.126	702.336	637.485	534.207	618.477	550.012	706.825	669.1	556.907	610.058	595.69	685.744	664.5	632.725	615.811	641.893	699.921	458.125	639.508	614.304
A6NEC2,P55786	573.638	370.143	501.905	570.68	329.738	573.639	424.936	506.194	570.797	329.682	571.571	363.679	496.8	550.637	319.601	494.408	356.032	377.157	426.827	411.533
A6NED2	NA	NA	NA	NA	NA	NA	NA	NA	NA	NA	NA	NA	58.8863	NA	NA	NA	NA	NA	NA	NA
A6NER3,P0CL82,P0CL81,P0CL80,O76087,Q13068,Q13065	4708.4	5171.93	5499.11	5574.19	4925.74	4726.55	5171.93	5499.18	5610.64	4925.74	4701.72	5167.12	5485.11	5570.91	4919.1	4206.2	4877.78	4698.28	5142.31	4829.37
A6NFI3	NA	NA	NA	73.8602	NA	NA	NA	NA	71.6337	NA	NA	72.8985	NA	NA	43.1614	NA	NA	NA	NA	80.2793
A6NHL2,Q9NY65,P68366,Q13748,Q9BQE3,P68363,Q71U36	11190.2	11346.3	10181.3	12704.7	10894.5	11190.2	11346.3	10181.3	12704.7	10894.5	11189.7	11343.3	10156	12703.9	10878.3	9695.49	10343	8986.43	10584.2	9512.41
A6NHL2,Q9NY65,P68366,Q6PEY2,Q13748,P68363,Q71U36,Q9BQE3	39889.6	41047.1	40665.3	40645	41133.9	39889.6	41047.1	40665.3	40645	41133.9	39889.2	40964.5	40554.2	40567	41088.4	33580.7	33684	33824.5	33789	35488.5
A6NHQ2,P22087	4519.88	4190.64	4226.74	4150.26	4022.21	4519.88	4165.13	4226.77	4150.25	4022.21	4519.7	4087.5	4264.62	4130.55	3976.63	4261.67	4052.53	3983.06	3888.61	3741.44
A6NHR9	1572.69	1772.86	1691.46	1431.8	1748.66	1546.19	1526.86	1658.39	1976.34	1681.03	1528.19	1713.38	1666.6	1548.26	1604.19	1724.09	1566.6	1273.88	1749.46	1122.05
A6NIH7	NA	NA	NA	NA	NA	NA	NA	NA	NA	NA	NA	NA	127.601	NA	83.7089	NA	NA	NA	73.8705	NA
A6NIZ1,P01111,P01116,P01112,P61224,P62834	999.022	1186.04	1043.4	902.787	1117.94	998.502	1186.04	1043.41	902.807	1109.99	990.907	1139.22	982.228	894.807	1052.56	843.742	963.637	768.185	672.171	864.506
A6NIZ1,P61224	1981.2	2074.75	2114.7	1946.44	1802.32	1967.63	2041.41	2109.7	1982.7	1805.72	1923.5	1874.35	1882.96	1969.97	1739.08	1609.3	1617.5	1473.56	1770.51	1688.16
A6NIZ1,P61224,P62834	1523.67	1740.66	1905.37	1786.32	1100.81	1240	1773.69	1912.98	1787.65	1100.58	1351.7	1677.29	1459.42	2030.7	1438.2	1658.89	1840.05	1752.92	1797.52	1447.57
A6NIZ1,P61224,P62834,O95716	339.947	144.255	253.131	192.804	288.931	339.945	144.274	253.167	192.799	288.941	346.997	239.281	265.293	182.232	421.314	341.378	221.849	310.684	309.93	256.383
A6NKT7,P49792	173.611	219.764	240.54	118.531	228.153	290.472	312.354	253.001	264.27	NA	327.326	298.175	253.3	290.306	288.501	NA	NA	NA	NA	311.023
A6NKZ8	NA	249.913	NA	NA	161.75	203.605	NA	NA	NA	NA	NA	NA	229.967	139.639	NA	NA	NA	NA	NA	NA
A6NKZ8,Q3ZCM7,A6NNZ2,P07437,P68371,Q9BVA1,Q13885,Q9H4B7	974.702	1102.82	351.292	1023.4	825.461	974.702	1091.69	351.291	1023.4	825.436	960.445	1079.07	346.833	1015.58	814.371	869.139	950.801	689.776	892.445	703.579
A6NKZ8,Q3ZCM7,A6NNZ2,Q9BUF5,P07437,P68371,P04350,Q13509,Q9BVA1,Q13885,Q9H4B7	NA	560.683	NA	NA	NA	NA	568.34	NA	NA	NA	649.399	558.999	NA	418.161	583.953	NA	397.519	NA	NA	165.403
A6NKZ8,Q3ZCM7,A6NNZ2,Q9BUF5,P07437,P68371,P04350,Q9BVA1,Q13885	78406.4	80008.3	78964.7	77758.7	71534.1	77945.8	79778.4	78950.8	77760.4	69758.8	78156.6	79859.8	78541	77536.9	71649.5	69757	71407.2	65053.8	65439	62773.6
A6NL28	7168.23	7858.86	7408.56	8309.56	7290.07	7141.87	7865.48	7397.34	8246.33	7287.81	6948.03	7626.23	7201.03	8166.86	7026.75	6561.12	7199.45	7210.99	7422.89	6344.68
A6NM15,Q4V339,Q5RIA9,Q5JTY5,Q8IUF1,Q9BRT8	NA	192.158	33.6442	37.2467	NA	NA	192.039	26.5015	29.7998	NA	NA	103.203	54.5994	24.1033	NA	81.5853	NA	156.432	NA	NA
A6NMY6,P07355	11208.6	11799.6	11591.9	11896.6	10872.6	11174.3	11771.3	11592.4	11886.4	10861.8	11080.7	11848.6	11174.7	12521.7	10433.5	9085.38	10700	9427.37	10080.6	9145.43
A6NNZ2,P07437,P68371,P04350,Q3ZCM7	6305.43	6541.81	6782.09	7634.66	6374.67	6161.68	6550.27	6717.91	7490.92	6372.24	6275.46	6458.98	6876.73	6903.01	6305.52	6114.45	6050.38	6360.11	6686.04	6085.83
A6NNZ2,Q9BVA1,Q13885	1346.46	1456.67	1486.41	1483.02	1081.73	1332.17	1456.67	1485.33	1482.97	1078.99	1413.05	1411.53	1467.54	1392.82	1061.74	1209.73	1173.98	1118.82	1076.54	1026.91
A8CG34,Q96HA1,A6NF01	NA	114.786	NA	101.115	NA	NA	114.772	NA	NA	NA	NA	126.781	114.526	NA	NA	NA	NA	NA	NA	NA
A8MTJ3,P19087,P11488,P63092,Q5JWF2,P09471,P38405,P08754,P04899,P63096,Q14344,Q03113	1470.34	1551.1	1564.64	742.875	1319.64	1470.32	1551.05	1564.64	742.875	1319.44	1447.23	1447.5	1484.64	1560.27	1337.14	NA	1309.16	1458.13	1528.55	1296.47
A8MTJ3,P63096	166.202	NA	NA	NA	NA	166.256	NA	NA	NA	NA	NA	NA	NA	NA	NA	NA	NA	NA	NA	NA
A8MUU1,Q01469	257.989	219.54	292.46	170.962	171.926	257.942	219.542	292.428	171.025	171.978	146.784	245.901	290.704	163.355	201.152	232.757	252.268	290.3	257.979	149.179
A8MVJ9,Q9NWY4	474.121	646.139	595.963	733.105	570.668	482.795	660.644	576.658	717.564	564.702	423.965	664.099	599.429	652.171	593.538	386.344	480.303	448.148	446.284	395.932
A8MWD9,P62308	4997.67	5485.44	5033.17	5492.86	4953.49	4997.67	5485.44	5033.17	5492.86	4953.49	4931.55	5332.01	5000.78	5418.7	4932.71	4605.59	5027.88	4516.47	4850.2	4446.61
A8MWL6,O43760	385.063	306.502	265.176	328.675	NA	383.496	306.489	NA	328.727	NA	378.542	308.269	253.946	NA	NA	NA	NA	NA	NA	NA
A8MXV4	358.106	427.508	319.662	NA	285.219	218.11	395.727	342.674	NA	388.067	335.43	NA	122.179	132.959	354.081	302.682	NA	134.217	NA	202.682
A8MZ06,Q8NCE8,Q9H5Y0,Q08379	NA	NA	112.592	NA	NA	NA	NA	284.526	NA	NA	NA	NA	176.773	NA	NA	NA	NA	NA	NA	NA
A9QM74,P52292	2073	1420.99	2021.64	1852.25	1804.86	2073	1420.99	2021.64	1852.29	1804.86	2066.87	1417.9	1995.09	1833.81	1794.46	1998.46	1455.73	1922.83	1811.7	1728.73
A9UHW6	14.5501	NA	NA	NA	NA	NA	NA	NA	NA	NA	NA	NA	NA	NA	NA	NA	NA	NA	NA	NA
B2RUZ4	NA	NA	NA	NA	47.7113	NA	NA	NA	NA	47.7607	NA	NA	52.8914	NA	40.2558	NA	NA	NA	NA	NA
B5ME19,Q99613	3604.31	3953.63	4223.55	3739.19	3078.01	3547.1	3939.49	4003.59	3726.12	2934.3	3365.81	3732.32	3963.63	3508.19	2657.32	3023.34	3180.32	3398.75	3124.99	2822.98
C9JLW8	565.424	587.532	613.03	628.751	600.86	618.094	587.541	630.006	628.928	626.419	703.018	485.542	660.067	771.488	652.973	535.353	366.94	406.297	357.709	536.39
C9JPN9,Q0WX57,D6RA61,D6R901,D6RJB6,D6RCP7,D6R9N7,D6RBQ6,C9J2P7,C9JLJ4,C9JVI0,C9JJH3,A8MUK1,Q7RTZ2,A6NCW0	4799.29	4628.92	4340.89	5121.12	4585.28	4779.32	4628.92	4335.97	5120.81	4582.24	4625.79	4596.58	4575.47	5117.13	4525.6	4548.23	4532.12	4335.66	5052.54	4441.21
E9PAV3,Q13765	14944.1	14959.2	15151.8	15312.5	14538.5	14948.3	14975.5	15150.8	15266.3	14519.3	14816.1	14667	15075.1	14947.6	14375.9	11062.1	11943.8	11197.9	10869.8	10926.2
O00115	NA	577.134	500.039	581.735	NA	511.155	NA	404.634	582.238	557.022	NA	NA	361.667	532.609	438.985	NA	NA	NA	341.336	NA
O00116	939.199	1130.39	1223.27	1250.73	1502.56	911.545	1129.1	1216	1213.05	822.251	1273.29	1143.93	1086.45	897.529	822.96	822.357	1473.5	895.187	754.838	786.024
O00139	1214.03	1224.13	1263.07	1703.16	1409.39	1210.99	1154.12	1295.5	1700.7	1231.59	1179.49	1374.75	1177.65	1854.53	1877.31	1026.47	1067.42	1525.06	1604.97	1095.73
O00148	4514.56	3849.72	5573.57	4879.52	4613.19	4392.53	3829.93	5568.09	4874.83	4779.13	4508.26	4668.35	5135.49	4428.29	4736.73	4054.8	4672.23	4367.99	4576.35	4375.58
O00148,Q13838	4292.81	4741.01	4741.49	4981.63	4878.33	4292.62	4741.01	4733.57	4998.22	4878.33	4284.16	4678.52	4715.05	4966.54	4954.1	3786.9	3916.09	4027.11	4343.33	4258.41
O00151	6259.67	6140.55	6030.89	6202.63	6072.74	6221.85	6170.12	5989.85	6180.16	6119.2	6262.09	6101.9	5878.74	6169.3	5851.23	5543.61	5627.73	5262.86	5580.3	5609.75
O00154	4298.99	3721.3	3971.86	4133.41	4366.96	4329.95	4057.21	3976.73	4082.12	4091.32	4266.56	4079.1	4277.45	4219.11	4099.09	3768.48	3504.58	4002.88	3185.81	3697.33
O00159	1045.04	NA	160.753	NA	NA	1232.53	NA	159.274	NA	NA	1122.81	NA	NA	NA	NA	NA	NA	256.128	NA	NA
O00161	1642.5	1460.79	1547.22	1662.84	1550.78	1619.98	1347.34	1534.6	1689.9	1550.64	1542.45	1405.72	1512.64	1543.99	1616.35	1549.35	1485.05	1551.01	1515.98	1457.67
O00165	791.668	726.572	799.7	759.259	675.654	754.972	736.226	789.972	737.915	765.887	815.638	690.993	708.001	736.351	641.691	680.772	748.076	359.568	564.096	609.633
O00170	1240.25	1519.06	1554.05	1817.05	1563.36	1438.53	1582.77	1605.89	1853.48	1541.25	1323.6	1432.9	1466.91	1865.51	1579.76	1117.85	1004.32	1262.74	888.77	1108.45
O00178	1134.06	536.016	1157.47	551.733	318.381	612.056	615.701	1032.56	482.856	301.411	1073.29	433.057	481.575	400.175	526.58	491.973	306.634	472.235	433.947	895.262
O00186	894.403	966.434	844.593	932.346	899.27	890.368	947.645	840.083	926.228	897.001	857.743	788.159	800.874	761.721	708.713	784.937	742.793	720.066	474.84	677.279
O00193	850.791	806.509	756.572	954.01	940.818	845.739	831.358	783.482	953.891	918.241	799.389	853	706.476	777.874	884.316	743.492	673.901	771.703	748.467	850.062
O00194	NA	50.086	NA	148.038	NA	NA	NA	NA	196.44	NA	NA	176.4	NA	140.835	NA	NA	156.357	NA	NA	NA
O00194,P51159	275.134	286.863	298.888	247.736	214.487	NA	NA	298.995	244.607	214.41	271.374	NA	144.556	230.409	212.476	251.812	NA	NA	NA	NA
O00203	1180.01	1241.94	1170.83	1134.77	1089.67	1171.55	1253.93	1176.01	1128.39	1045.78	1124.57	1219.84	1089.77	1076.83	1076.85	1087.57	1084.64	951.23	1021.93	934.321
O00203,Q13367	NA	143.184	NA	135.526	NA	NA	142.785	NA	33.4477	NA	NA	NA	NA	NA	NA	NA	NA	NA	NA	NA
O00214	NA	184.173	233.85	NA	NA	NA	NA	233.936	NA	NA	NA	NA	NA	NA	NA	NA	NA	NA	NA	NA
O00217	1373.43	1458.93	1214.92	1392.45	1355.24	1251.39	1312.68	1212.87	1372.14	1335.14	1333.97	1284.97	1184.13	1393.66	1351.76	1263.82	1147.07	1237.97	1326.36	1194.57
O00221	NA	NA	NA	NA	NA	62.1628	NA	47.0684	NA	76.0042	NA	NA	NA	NA	44.6266	NA	NA	NA	NA	NA
O00231	4511.71	5604.56	5458.25	5630.76	4823.52	4514.21	5595.86	5412.22	5626.32	4822.19	4922.75	5480.71	5343.86	5505.89	4758.71	4029.05	4701.33	4106.7	4564.58	4337.07
O00232	3881.9	3934.92	3847.72	3923.35	3335.38	3879.67	3932.71	3847.8	3922.54	3332.59	3527.72	3730.06	3842.41	3913.34	3305.59	3353.78	3356.95	3316.42	3136	3027.51
O00233	1905.72	1562.51	1987.04	1707.77	1927.56	1905.99	1559.38	1983.56	1811.85	1901.47	1795.24	1528.34	1733.05	1657.78	1871.48	1337.12	1174.44	1399.07	1463.46	1496.24
O00244	1581.56	1621.36	1838.2	1486.46	1673.22	1562.01	1631.55	1750.26	1486.4	1666.34	1524.15	1641.48	1609.62	837.228	988.753	1119.88	1336.77	1460.35	1324.91	1343.59
O00255	207.599	282.067	260.171	195.414	213.975	208.83	259.478	255.474	196.786	279.05	205.291	NA	194.172	189.94	209.419	NA	NA	NA	NA	NA
O00264	NA	228.926	92.4086	NA	NA	NA	83.7496	57.3733	162.617	NA	108.17	NA	104.21	117.347	NA	NA	NA	NA	NA	NA
O00267	1552.94	1446.62	1572.23	1498.18	1407.21	1359.82	1446.25	1555.74	1441.68	1406.91	1387.46	1417.81	1402.7	1473.77	1556.52	1529.98	1646.48	1449.23	1645.62	1439.66
O00268	NA	122.796	128.301	38.8023	NA	NA	74.7759	40.5841	38.7784	NA	NA	43.0172	59.5292	36.3637	NA	NA	36.8044	NA	NA	NA
O00273	1583.12	1596.95	1452.65	1474.92	1353.2	1580.75	1575.99	1438.84	1729.64	1313.89	1419.12	1454.27	1463.24	1511.48	1331.9	1263.09	1340.29	1072.16	1144.08	964.301
O00291	NA	NA	146.566	NA	166.814	83.0847	NA	131.033	315.091	NA	97.717	NA	NA	NA	NA	NA	NA	51.8608	NA	NA
O00299	70205.3	71762.6	72057.4	74448.9	66827.9	70190.7	71231.1	73562.7	74481.1	66790.2	70077.6	71219.3	72963.6	72444.6	66090	63901	62605.2	66891.9	67269	59973.8
O00303	6122.43	6817.67	6917.16	6428.63	6519.28	6062.76	6811.47	6774.49	6369.14	6663.52	6078.45	6847.53	6694.08	6314.78	6425.52	5965.76	6586.48	6679.31	6140.31	6156.16
O00308	36.9776	NA	NA	NA	NA	36.8638	NA	NA	NA	NA	NA	NA	NA	NA	NA	NA	NA	NA	NA	NA
O00308,Q9H0M0,Q96J02	172.939	103.383	159.399	98.2747	192.493	173.018	101.026	179.387	94.2268	192.393	NA	84.0696	153.451	94.7002	NA	NA	122.728	123.882	NA	NA
O00330	542.894	424.168	623.821	444.56	436.105	409.069	323.011	366.565	558.468	NA	433.977	421.726	301.027	545.104	506.14	NA	NA	NA	344.932	NA
O00399	550.596	645.938	546.297	470.048	526.038	552.901	507.63	454.38	469.382	519.724	514.716	570.661	NA	569.484	556.776	332.194	398.183	317.452	523.991	492.571
O00401	NA	NA	224.356	NA	NA	NA	NA	NA	NA	NA	NA	NA	NA	NA	NA	NA	NA	NA	NA	NA
O00410	3779.83	4196.68	4042.62	4178.22	3911.15	3775.62	4225.05	4085.4	4193.39	3945.02	3805.51	3893.81	3699.81	3654.46	3770.9	3480.72	3711.76	3579.22	3359.93	3582.55
O00410,O60518	1530.91	1569.19	1406.15	1636.81	1340.69	1525.23	1569.19	1456.66	1636.85	1338.31	1525.18	1512.67	1362.3	1602.59	1334.97	1389.83	1377.37	1356.03	1414.07	1255.44
O00411	594.884	170.235	291.311	198.656	117.675	263.601	199.702	277.157	192.812	146.87	199.036	178.721	276.93	187.587	534.297	178.249	199.888	210.314	198.458	153.622
O00418	438.863	407.905	368.974	252.343	302.436	421.993	364.707	258.235	398.784	240.304	396.826	323.018	429.116	440.081	350.452	NA	249.3	NA	NA	NA
O00422	2603.73	2600.62	2489.76	2749.07	2398.27	2498.56	2755.46	2749.86	2823.99	2490.72	2638.01	2492.08	2696.18	2718.72	2440.47	2363.57	2119.36	1916.36	1972.65	1522.05
O00425	2368.61	2434.37	2562.86	2386.86	2316.31	2363.36	2425.05	2560.95	2428.99	2304.64	2258.85	2342.65	2396.1	2110.58	2282.36	1845.34	1909.36	1886.12	1886.43	1834.09
O00425,Q9NZI8	240.62	287.266	202.065	232.672	201.958	240.428	287.331	202.028	232.73	202.787	240.454	267.616	188.609	220.861	177.031	166.806	194.18	137.518	148.763	120.39
O00425,Q9NZI8,Q9Y6M1	3958.04	4195.77	3944	4232.94	3999.43	3956.13	4194.42	3937.59	4232.94	4001.52	3953.7	4133.3	3935.33	4221.72	3976.79	3480.4	4007.28	3660.95	4048.22	3727.52
O00425,Q9Y6M1	1443.11	1582.82	1529.6	902.687	1351.44	1442.96	1581.9	1545.69	996.708	1354.03	1442.19	1558.4	1397.97	994.513	1340.83	1273.15	1285.79	1383.89	1374.86	1325.52
O00429	2173	2341.26	2368.42	2197.71	1933.35	2161.27	2180.11	2064.45	2191.04	1989.32	2049.2	2308.78	2190.03	2109.19	1860.58	1591.52	1555.55	1975.49	1715.61	1234.48
O00442	1601.23	1647.58	1732.05	1236.87	1558.03	1595.71	1647.78	1720.44	1194.85	1552.51	1423.37	1568.45	1512.92	1548.28	1470.14	1301.5	1388.89	1294.51	1303.83	1016.97
O00459	327.418	170.311	NA	172.91	216.38	354.719	243.536	NA	274.345	181.817	375.328	270.093	NA	223.359	139.057	170.091	197.432	NA	NA	NA
O00459,P27986,Q92569	NA	NA	155.804	182.204	200.815	NA	NA	155.784	182.194	200.766	156.146	NA	155.825	175.852	200.58	108.309	NA	150.793	166.613	NA
O00461	NA	NA	168.424	NA	NA	NA	NA	103.241	NA	NA	NA	72.5364	74.6306	NA	NA	NA	NA	NA	NA	NA
O00470,P55347	42.0429	NA	NA	NA	NA	NA	NA	NA	NA	NA	NA	NA	NA	NA	NA	NA	NA	NA	NA	NA
O00471	394.712	374.633	405.399	396.028	345.06	394.658	374.718	403.014	390.552	363.924	383.874	371.593	403.777	368.283	368.984	NA	95.7815	177.48	NA	460.165
O00479	76.5226	101.182	75.6142	103.784	NA	76.556	101.181	70.6717	101.523	89.6529	NA	94.1898	NA	NA	NA	NA	59.7228	NA	NA	NA
O00483	2489.84	2546.3	2590.5	2785.68	2426.93	2489.88	2546.66	2606.74	2759.12	2426.94	2547.54	2491.58	2499.38	2673.07	2443.33	2080.92	2178.56	2118.1	2178.06	2077.61
O00487	7410.26	8420.93	5950.76	7484.14	5692	7442.99	8405.78	7956.85	7484.15	5709.36	7410.52	7650.87	7911.31	7529.35	5648.82	6855.05	7505.72	6443.72	6281.33	6343.99
O00488	NA	NA	NA	NA	91.3659	NA	NA	111.896	NA	413.058	NA	NA	NA	NA	99.1627	NA	NA	NA	NA	NA
O00505	1060.26	1198.93	1357.45	981.973	798.432	1022.42	1192.91	1131.05	918.161	785.462	822.595	1157.02	1108.48	768.573	829.448	801.724	756.253	1155.74	642.658	769.259
O00505,O00629	1367.93	1380.53	1496.45	1391.5	1289.37	1545.63	1378.32	1488.4	1321.33	1435.05	1451.83	1328.28	1294.14	1366.13	1215.66	1135.67	1093.04	935.563	950.087	1098.79
O00506	214.128	NA	NA	154.328	NA	199.751	NA	NA	144.702	NA	180.563	NA	NA	NA	NA	NA	NA	NA	NA	NA
O00506,Q9P289	385.358	465.474	340.526	289.279	351.692	385.365	465.429	286.257	286.906	351.7	385.361	463.09	296.529	140.751	345.605	495.462	462.53	301.358	362.806	352.443
O00506,Q9Y6E0	NA	197.003	191.773	159.08	225.817	NA	189.777	196.66	160.599	225.729	NA	175.201	175.313	219.926	222.641	NA	145.468	NA	NA	NA
O00506,Q9Y6E0,Q9P289	1632.41	1879.33	1661.77	1678.11	1707.48	1632.42	1879.34	1761.11	1666.43	1708.36	1598.17	1839.12	1668.95	1693.1	1733.07	1601.75	1617.8	1532.08	1650.38	1450.32
O00507,Q93008	777.058	864.673	911.854	816.009	709.843	754.093	811.582	848.854	826.341	699.517	742.725	779.968	719.919	735.13	658.752	519.622	696.991	626.211	686.652	695.368
O00515	NA	NA	NA	NA	NA	NA	NA	NA	NA	NA	NA	NA	NA	NA	NA	NA	NA	NA	318.216	NA
O00541	1594.24	1614.94	1729.16	1565.19	1624.28	1588.25	1655.31	1722.67	1565.44	1615	1609.59	1612.63	1466.77	1452.34	1521.8	1511.34	1430.15	1442.26	1356.17	1523.95
O00560	947.643	923.884	930.167	720.642	585.718	714.319	593.042	528.118	926.2	869.582	741.49	683.783	599.256	637.494	541.619	563.507	877.182	522.345	685.389	856.149
O00566	1024.18	899.925	977.312	1063.23	899.099	956.545	900.022	925.881	1018.41	932.158	898.185	862.571	891.326	1069.76	872.326	797.739	794.064	869.216	865.976	872.576
O00567	1295.64	1337	1043.11	1105.85	1009.93	1071.77	1381.89	1259.56	1098.97	1062.47	998.313	1035.98	1252.2	1220.7	1316.06	816.575	862.77	916.936	886.219	801.328
O00571	6553.75	6914.27	7085.74	6825.95	5946.37	6548.93	6794.15	7021.56	6828.74	5945.74	6525.7	7138.51	7108.75	6796.5	6013.62	5852.99	6407.35	6497.48	6465	5610.48
O00571,O15523	3068.3	3166.59	3045.06	2957.32	2651.73	3068.49	3164.31	3078.74	2957.26	2650.03	2972.93	3079.97	2868.65	2890.71	2636.77	2542.23	2543.15	2207.16	2337.06	2554.65
O00584	658.328	819.327	1208.59	1017.07	1091.8	707.26	819.521	1116.56	1182.16	1559.38	819.135	646.263	711.602	681.959	1111.75	1200.69	636.77	1051.86	1131.62	870.836
O00625	357.991	818.905	508.787	824.734	522.71	608.179	792.739	558.34	748.92	519.071	561.983	700.155	497.066	681.497	372.502	546.117	259.022	269.192	373.542	142.686
O00628	NA	NA	NA	NA	213.589	NA	NA	NA	NA	213.633	NA	NA	NA	NA	71.9244	NA	NA	NA	NA	69.6852
O00629	1863.17	2417.19	2226.02	2448.98	2017.54	1862.21	2039.67	2174.01	2372.53	2014.57	1918.5	2051.23	2294.47	2325.69	1924.98	1614.19	1989.86	2601.31	1942.05	1591.62
O00629,O00505	1348.99	1344.84	1523.36	1448.76	1156.64	1426.99	1333.15	1489.58	1446.03	1132.7	1365.63	1232.64	1266.92	1305.71	1337.45	1229.46	1155.69	594.778	1335.79	1214.14
O00716	33.6358	36.0605	NA	NA	NA	33.556	36.1362	NA	NA	NA	41.2262	32.3074	NA	38.1853	NA	NA	NA	NA	38.1563	NA
O00743	622.378	509.485	778.258	397.423	547.17	635.492	509.259	529.719	400.049	533.502	659.86	522.19	524.654	621.062	364.893	718.584	622.027	618.424	682.01	733.719
O00763,Q13085	1049.57	1218.83	1217.46	1068.25	1163.23	1051.28	1171.33	1205.74	870.311	1101.97	1026.96	1185.62	1178.59	1148.68	1142.16	1116.5	1119.52	1150.32	963.351	900.408
O00764	1886.51	1942.02	1831.43	2055.87	1987	1892.47	2011.2	1949.92	2056.75	1930.17	1859.22	1560.08	1649	2207.86	1983.48	1781.54	1285.29	1888.78	1724.42	1730.38
O14497	804.325	863.554	811.141	659.961	775.295	825.466	925.727	861.752	703.686	748.997	864.573	823.053	722.299	783.029	704.685	684.725	739.236	803.14	494.856	570.511
O14519	93.9424	110.192	105.734	153.441	71.8943	93.9184	118.944	125.44	153.462	70.7329	136.637	118.932	137.178	88.705	72.3108	116.079	139.738	114.381	NA	NA
O14521	NA	293.725	NA	320.417	NA	NA	277.23	NA	303.254	NA	264.988	274.697	311.407	268.835	NA	NA	NA	NA	NA	NA
O14530	1532.99	1716.75	1555.88	1535.45	1033.37	1529.44	1717.71	1417.96	1535.45	1459	1512.84	1568.62	1559.74	1566.97	1518.48	1119.41	1070.87	922.784	693.819	1030.41
O14545	471.905	464.955	361.251	463.723	421.406	472.349	464.529	379.566	419.188	421.276	481.963	607.361	507.974	366.97	454.163	279.492	289.964	417.798	332.917	391.023
O14548	NA	278.511	NA	NA	224.063	NA	308.772	NA	NA	NA	NA	280.574	NA	NA	NA	NA	NA	NA	NA	NA
O14556	607.69	493.408	568.263	710.221	596.866	552.601	690.413	695.272	655.428	NA	568.072	541.971	697.757	768.333	421.036	NA	612.461	697.898	671.545	NA
O14561	5117.49	5370.58	5154.65	5158.11	4808.68	5099.43	5370.61	5151.07	5203.88	4806.62	5079.27	5318.42	5076.95	4957.75	4794.37	3801.7	4834.39	3540.44	4241.34	3967.79
O14562	369.477	994.895	993.959	678.079	790.385	487.63	680.442	725.456	877.845	714.223	889.96	958.272	713.075	667.791	596.61	546.064	791.008	821.38	727.704	642.23
O14578	144.776	NA	NA	NA	NA	NA	57.859	NA	NA	NA	26.0965	53.3745	NA	29.0561	NA	NA	NA	NA	NA	NA
O14579	3719.19	3902.17	4258.84	4151.81	3752.3	3718.14	3856.97	4157.86	4136.17	3759.46	3594.65	4107.75	3953.64	3589.74	4017.25	3179.43	2764.11	3242.14	3032.53	3453.82
O14602,P47813	2623.41	3168.82	2985.83	2966.14	2723.63	2623.39	3154.12	2987.95	2968.56	2723.81	2766.38	3208.38	2507.51	2502.9	2623.75	2426.92	2753.68	2323.88	2380.8	1941.68
O14617	759.739	544.894	594.493	625.691	611.993	657.866	543.033	580.649	657.987	583.708	622.821	499.939	668.201	645.539	571.957	558.167	NA	464.236	550.25	513.012
O14618	541.484	382.702	379.508	528.636	497.598	534.666	475.616	386.299	555.254	476.628	519.671	549.465	457.43	561.142	382.551	412.943	448.172	410.239	462.838	502.377
O14641	NA	76.686	NA	NA	NA	NA	NA	NA	NA	NA	NA	NA	NA	NA	NA	NA	NA	NA	NA	NA
O14646	524.308	515.937	462.835	428.13	496.582	523.077	488.14	486.816	451.34	450.562	564.297	510.096	494.416	429.547	492.316	337.107	322.719	NA	310.274	296.365
O14646,O14647	182.754	183.494	240.801	177.666	NA	182.732	183.515	241.017	177.572	NA	162.426	162.07	186.582	165.805	NA	NA	NA	110.64	NA	NA
O14647,O14646	352.339	346.738	NA	330.253	338.943	216.117	346.026	385.528	355.338	337.036	328.663	188.446	NA	298.257	392.445	213.762	179.062	330.802	310.406	NA
O14657	NA	NA	NA	90.6201	NA	NA	NA	NA	NA	NA	NA	57.268	NA	NA	NA	NA	NA	NA	NA	NA
O14662	94.2292	NA	129.423	NA	87.5969	57.7669	NA	119.105	209.509	86.2418	NA	NA	85.3706	NA	NA	NA	NA	NA	NA	NA
O14715,A6NKT7,P49792	NA	NA	98.7453	NA	NA	NA	NA	NA	NA	NA	NA	NA	140.916	NA	NA	NA	NA	NA	NA	NA
O14715,Q99666,P49792	320.402	320.661	172.667	245.182	354.392	320.395	306.489	170.311	245.17	348.259	283.307	268.307	232.87	254.31	345.175	NA	217.943	218.507	215.851	228.6
O14715,Q99666,Q7Z3J3,A6NKT7,P0DJD1,P0DJD0,P49792	1675.5	2050.67	1070.09	1589.04	1290.29	1653.28	2012.95	926.585	1569.4	1729.01	1473.79	1594.41	1342.21	1587.65	1088.14	1283.11	1491.43	1201.06	1318.83	950.09
O14715,Q99666,Q7Z3J3,A6NKT7,P49792	652.707	775.588	808.936	749.288	734.129	618.83	773.159	808.743	717.648	689.67	644.648	763.368	739.9	759.777	694.946	630.256	670.88	698.039	701.803	701.732
O14715,Q99666,Q7Z3J3,P0DJD1,P0DJD0,P49792,A6NKT7	491.065	912.325	605.075	828.644	827.551	783.219	912.299	608.697	839.165	846.274	708.815	873.929	693.515	813.256	786.608	515.037	387.415	721.985	583.329	579.904
O14715,Q99666,Q7Z3J3,P49792,A6NKT7	747.279	375.79	532.661	745.466	736.53	771.716	373.894	534.293	744.331	701.008	834.65	322.792	272.549	409.587	664.888	372.776	209.919	202.151	238.627	612.515
O14727	NA	NA	NA	NA	86.742	NA	NA	NA	NA	NA	NA	NA	NA	NA	NA	NA	NA	NA	NA	NA
O14730	276.032	NA	NA	NA	NA	334.942	NA	NA	NA	NA	227.661	NA	NA	NA	NA	NA	NA	257.009	NA	187.702
O14732,P61289	2319.53	2760.53	2616.86	2609.2	2536.17	2313.05	2760.58	2602.23	2595.62	2516.99	2473.01	2713.12	2561.18	NA	2520.99	NA	2263.42	NA	NA	NA
O14733	295.59	264.202	205.148	108.844	218.76	262.201	NA	201.795	130.469	335.612	267.619	NA	161.778	125.705	NA	145.234	NA	NA	NA	NA
O14737	5624.81	6058.66	5892.51	6452.71	5606.04	5668.22	6041.35	5921.07	6467.11	5596.1	6084.44	5898.99	5856.98	6244.23	5397.84	4966.2	5308.63	5884.41	5785.81	5026.91
O14744	3287.33	5232.13	5567.08	4306.31	4999.31	3317.36	5289.44	5564.04	5815.76	5060.65	3173.02	4786.2	5186.78	5107.12	4733.08	3991.69	2769.24	4546.85	3748.37	2787.28
O14745	1052.79	1207.65	902.153	959.714	1191.95	1118.04	1182.96	899.286	957.817	1174.64	1020.7	1132.69	1073.05	1129.1	1141.17	942.424	918.286	1186.27	1019.75	895.967
O14757	578.205	623.041	766.218	644.315	746.539	601.166	617.998	727.871	749.915	714.337	612.725	698.164	504.089	860.151	645.664	448.902	441.148	431.364	578.271	497.716
O14770,O00470	66.4541	NA	121.177	77.9613	60.7551	64.4839	NA	121.086	77.9729	46.5894	62.7029	NA	82.0889	50.9734	46.615	NA	NA	NA	67.5371	46.6548
O14773	631.53	696.907	630.18	870.931	661.043	583.531	715.096	646.541	867.514	645.523	533.55	434.826	598.202	792.451	608.431	452.079	353.804	795.681	755.328	1059.52
O14776	2587.61	2583.44	2657.26	2903.22	2542.51	2572.96	2866.72	2621.81	2883.47	2785.92	2422.46	2677.6	2407.26	2826.39	2598.56	2044.61	2191.13	1948.28	1977.96	1764.86
O14776,Q5VWI1	304.259	218.901	270.431	302.388	290.792	304.262	218.921	319.732	302.398	290.185	304.215	218.209	316.839	296.823	283.884	306.991	374.883	307.769	345.505	278.727
O14777	888.891	816.679	891.337	873.34	773.242	879.796	832.785	842.112	915.945	850.082	730.361	756.167	793.889	829.362	780.38	562.996	538.688	652.993	718.371	553.325
O14787	520.286	636.002	600.983	598.724	792.522	514.947	627.598	600.73	611.863	568.046	536.735	596.44	576.902	618.99	777.02	460.238	532.649	458.06	448.053	481.873
O14802	369.117	279.539	392.817	329.436	333.186	366.793	348.954	404.335	376.306	352.961	266.016	274.456	383.852	401.417	315.588	NA	258.561	265.286	291.015	205.752
O14802,O95602	241.835	NA	NA	NA	NA	233.651	NA	NA	NA	NA	235.219	NA	NA	NA	NA	159.843	NA	170.613	NA	NA
O14818	11351.3	12068.9	13052.7	12658.3	12445.8	11364.1	12066.6	12686.5	12657.8	11975.4	11828.5	12292.7	11891.3	13451.7	11893.1	8753	11387	10803.2	11909.6	10184.4
O14818,Q8TAA3	7812	8663.88	8549.8	8888.99	8211.04	7811.91	8823.75	8548.68	8886.62	8186.73	7689.27	8689.68	8438.19	8852.18	8100.24	7168.14	8055.95	7400.87	7800.09	7371.52
O14828	1511.97	1555.46	1351.14	1321.48	831.314	1491.87	1485.92	1390.18	1389.37	1060.67	1443.83	1420.92	1378.81	1042.71	1127.53	1347.93	1154.71	905.549	835.242	777.494
O14841	502.943	520.847	501.957	608.305	420.997	482.048	552.761	536.039	611.989	442.524	481.319	441.798	453.341	529.099	511.303	412.715	424.816	426.401	565.255	388.28
O14874	NA	92.9092	NA	52.764	NA	NA	58.3654	NA	52.7706	9.69648	NA	69.2471	NA	67.266	99.7883	NA	NA	NA	38.8863	NA
O14880	800.068	827.671	939.153	829.626	597.581	800.004	824.678	938.956	834.022	793.049	772.181	751.693	904.302	889.349	763.635	677.326	538.891	507.538	828.538	630.614
O14893	214.647	129.755	114.119	200.66	97.9283	212.677	158.104	NA	208.458	153.328	123.739	186.208	NA	150.32	190.447	NA	NA	49.0207	NA	NA
O14908	362.441	411.746	415.89	401.574	556.287	489.655	444.326	370.97	436.768	572.26	352.752	354.765	576.339	437.918	506.289	324.245	365.929	348.435	336.513	474.264
O14908,Q8TF65	NA	96.1407	98.6456	96.1838	67.3656	NA	96.1872	115.332	98.2581	75.9959	NA	87.1077	52.2836	31.0224	68.4017	NA	NA	NA	NA	68.2344
O14920	270.667	NA	219.297	101.875	323.748	300.814	NA	NA	272.965	337.813	NA	NA	NA	NA	269.297	NA	NA	NA	NA	NA
O14925	260.026	315.534	278.168	128.637	268.083	232.688	271.033	140.665	128.643	265.539	242.251	269.997	260.645	128.063	174.981	174.304	269.919	128.624	204.829	124.842
O14925,Q5SRD1	1080.71	1035	425.955	1011.66	987.235	1091.46	1074.87	966.253	1010.09	985.342	1077.06	403.301	876.93	991.696	879.206	777.085	1004.8	529.372	603.264	NA
O14929	3874.69	4004.78	3811.7	3863.98	3405.65	3872.41	3902.69	3726.59	3815.96	3403.66	3772.35	3733.24	3646.17	3955.43	3366.63	3138.62	3231.01	3164.79	3560.65	3036.09
O14949	893.83	314.535	460.986	807.86	626.311	832.697	709.03	458.205	860.511	899.422	956.688	747.118	319.411	829.625	1093.89	207.268	NA	NA	376.93	NA
O14950,P19105	2641.67	2385.49	2627.14	2583.57	2452.22	2564.65	2383.27	2629.76	2582.93	2439.74	2523.74	2451.79	2556.78	2547.76	2426.2	2483.75	2607.28	2530.16	2522.53	2264.94
O14957	445.56	440.923	509.854	467.423	465.765	447.37	440.925	500.22	467.458	462.591	444.802	503.995	500.207	473.117	461.986	412.634	501.572	500.2	465.819	453.015
O14964	791.171	1009.07	954.252	970.357	927.095	785.684	1011.11	949.534	963.867	922.491	883.311	988.634	758.387	948.85	920.508	765.077	553.475	685.022	771.488	801.349
O14965	584.219	478.799	371.684	NA	475.877	582.96	550.601	371.419	521.872	540.638	513.46	434.411	369.746	381.308	535.104	336.905	421.194	NA	383.438	437.011
O14972	NA	NA	NA	83.7218	70.7645	158.108	NA	NA	76.421	60.6978	NA	NA	157.226	62.0209	60.6168	NA	NA	47.284	NA	137.196
O14974	1404.21	1303.68	1086.24	1239.37	1518.02	1285.24	1290.73	1081.18	1234.38	1504.85	1095.27	1202.59	1026.11	1076.76	1182.99	1141.21	894.369	1060.18	1039.29	911.101
O14976	574.971	548.916	505.31	524.586	425.055	571.476	538.315	501.211	521.709	426.281	450.066	548.729	475.429	493.319	410.241	487.848	376.647	423.737	407.276	410.605
O14979	11635.8	12011	13653.9	12138.3	11210.2	11627.8	12012.3	13651.3	12138.3	11195	11609.5	11883.1	11623.2	11983.6	11503.6	9465.01	10345.1	10308.9	10519.4	9848.5
O14979,Q14103	19339.2	22144.8	22458	21042.8	19051.1	19339.2	22144.8	22458	21042.8	19051.1	19330.2	22028.6	22353.2	20818.5	19024	18060.8	21003.4	20379.8	19043.1	17666.2
O14980	6611.98	6895.21	6520.15	7072.89	7912.45	6604.72	6895	7727.63	7070.89	7923.68	6427.08	6827.55	7660.54	6744.34	6842.13	5046.95	5845.29	5981.82	5909	5942.41
O14981	282.227	256.144	NA	248.377	175.582	NA	297.21	NA	260.502	219.11	NA	257.169	NA	288.736	226.592	NA	NA	NA	NA	NA
O15020,Q01082	401.189	457.343	2577.1	186.603	451.509	200.529	233.37	2554.72	183.304	637.502	381.685	364.147	2466.45	160.114	427.748	NA	NA	150.414	NA	NA
O15020,Q01082,P11277	161.535	NA	167.897	204.921	172.972	161.557	NA	160.852	168.128	NA	162.191	NA	165.049	162.942	138.788	NA	NA	142.059	120.363	NA
O15027	973.038	1116.17	1060.15	518.551	709.965	969.731	676.516	1045.57	630.474	709.334	967.584	1042.13	605.43	538.049	640.661	314.746	401.346	419.404	438.455	515.476
O15041,O95025,Q96PZ0	416.294	426.143	451.264	331.951	318.39	416.293	419.131	450.503	331.908	317.068	378.322	418.536	373.06	435.076	312.118	332.89	389.114	167.105	363.772	270.137
O15042	1594.98	1740.91	1740.14	1731.03	2013.57	1544.31	6539.1	2162.6	1993.76	4781.76	5590.39	3729.2	1663.54	1801.9	2118.63	1247.88	1308.81	1774.64	1495.86	1282.07
O15047	253.692	127.627	405.816	NA	357.876	NA	109.252	396.384	303.332	284.896	188.348	112.008	351.307	273.188	248.364	NA	NA	NA	203.979	NA
O15067	4374.54	4579.29	4103.11	4068.08	4104.96	3021.9	3825.91	2902.99	4065.86	3861.12	2913.41	3943.12	4063.57	3985.49	2984.59	2361.42	2749.3	4108.73	2282.3	3617.54
O15084	628.752	729.607	567.408	603.558	627.95	607.051	557.403	614.429	603.941	508.9	592	547.265	496.52	724.685	540.79	528.529	545.586	541.708	616.114	463.126
O15091	246.49	166.841	209.437	103.29	227.634	240.343	166.821	124.823	108.132	197.469	236.073	96.1888	183.815	116.538	244.563	317.534	298.784	174.927	94.9947	111.569
O15111	NA	205.624	234.676	291.777	268.769	NA	122.988	NA	303.909	256.06	NA	195.074	NA	258.298	287.899	NA	NA	NA	232.555	NA
O15116	1231.52	888.531	1403.04	1239.44	1213.82	1236.86	1431.85	1396.3	1342.78	1208.87	1209.57	778.982	1386.14	1224.94	1285.83	1383.61	569.059	764.483	768.753	813.231
O15117	NA	NA	169.315	279.758	NA	NA	NA	94.0376	263.803	131.854	NA	NA	216.237	NA	NA	NA	NA	NA	120.834	NA
O15118	NA	NA	NA	114.542	NA	111.151	NA	NA	NA	NA	NA	NA	NA	NA	NA	NA	NA	NA	NA	NA
O15126	NA	102.672	84.2594	128.908	119.615	NA	230.39	73.5839	389.124	114.705	NA	40.5916	70.615	171.157	NA	NA	NA	NA	NA	NA
O15127	335.253	469.092	308.683	741.921	151.498	401.605	509.429	330.146	515.181	147.14	291.941	523.183	351.307	279.354	401.022	NA	253.457	353.736	166.769	NA
O15143	1143.85	1245.63	1342.43	1364.36	1168.08	1146.93	1362.39	1218.93	1353.3	1159.31	1012.86	1369.03	1248.27	1363.46	1313.41	1276.38	1515.84	1023.97	990.752	1078.82
O15143,Q92747	238.185	249.389	225.337	239.672	130.773	196.242	249.416	225.353	239.715	204.858	196.248	235.199	225.355	239.665	128.945	196.249	235.237	224.555	233.885	165.247
O15144	2030.23	2304.27	1955.45	2033.48	1870.53	2039.28	2240.29	2078.96	2149.64	1860.79	2025.37	2287.47	1566.46	2138.05	2062.57	1596.88	1589.68	1464.21	2182.73	1559.26
O15145	2367.22	1780.42	1966.34	2524.42	1431.86	2361.71	1395.32	1793.33	1975.78	1457.8	2307.84	1856.51	1727.42	2466.71	1791.41	1346.1	1289.28	1264.15	2068.72	1126.53
O15155	NA	113.821	NA	90.1652	NA	NA	NA	NA	114.705	NA	NA	NA	NA	NA	NA	NA	NA	NA	NA	NA
O15160	2313.92	2726.31	2435.83	2587.54	2459.23	2285.01	2686.9	2422.8	2554.64	2456	2287.79	2599.48	2332.84	2488.79	2366.08	2353.77	2298.58	2450.25	2438.05	2290.2
O15164	376.903	451.229	328.022	425.68	457.208	371.238	498.424	324.965	423.193	449.716	313.052	409.977	380.425	410.108	416.456	644.062	411.525	423.372	295.068	376.089
O15164,Q9UPN9	79.9598	235.942	NA	90.3265	307.059	80.026	234.448	NA	73.067	277.66	80.0094	375.959	148.13	NA	300.118	NA	249.033	209.584	272.528	NA
O15182	111.729	NA	111.755	110.875	109.347	111.656	NA	111.819	230.819	125.736	95.8796	NA	106.786	222.848	115.889	NA	76.9074	66.0757	58.5273	98.4271
O15195	NA	559.779	NA	624.111	579.793	NA	566.447	609.644	NA	579.795	NA	NA	NA	NA	NA	NA	NA	NA	NA	NA
O15198,P84022,Q15796	383.421	404.264	399.3	427.392	387.891	418.173	360.808	399.308	425.04	378.297	371.416	345.965	216.337	383.325	362.649	267.177	297.085	244.514	199.758	283.912
O15198,Q99717,P84022,Q15797,Q15796	275.313	NA	284.719	235.282	NA	272.672	269.243	261.073	232.138	NA	272.644	NA	259.15	207.426	NA	265.229	NA	NA	NA	221.281
O15212	6007.5	5874.79	6030.18	5643.17	3982.28	5496.82	4551.08	6066.07	5501.62	5385.92	4638.97	6081.64	5853.36	5611.14	3782.25	2691.23	3531.56	2911.02	2535.29	3518.26
O15213	474.496	NA	NA	375.234	NA	405.722	377.537	NA	NA	NA	358	372.064	NA	163.243	NA	360.73	330.889	NA	332.311	NA
O15226	881.254	958.695	1080.71	1172.45	1065.23	860.526	911.167	1027.42	1227.55	1005.04	817.383	1116.28	946.528	1109.38	925.295	762.652	804.657	891.432	881.448	813.437
O15228	230.137	259.756	234.225	NA	NA	NA	254.823	183.899	NA	NA	217.306	219.095	153.804	264.415	NA	NA	155.747	NA	NA	NA
O15234	106.181	NA	NA	97.2471	65.8223	117.956	NA	NA	94.7218	65.8094	129.002	97.0184	NA	71.542	53.9836	103.07	NA	NA	NA	NA
O15235	NA	NA	102.901	NA	292.707	72.9457	NA	122.633	NA	37.1384	NA	111.491	100.483	NA	33.1165	NA	42.7336	NA	NA	38.2361
O15247	1741.01	1397.53	1758.32	1720.88	1413.37	1725.52	1589.69	1759.26	1753.84	1413.75	1722.65	1441.61	1694.85	1675.12	1377.66	1703.52	1634.04	1549.09	1616.05	1226.94
O15258	155.424	192.464	219.802	205.577	186.068	155.399	192.489	219.825	177.448	186.081	200.306	169.222	403.326	119.551	397	200.314	203.86	225.088	172.877	139.591
O15260	511.63	580.45	652.082	504.512	495.742	657.893	517.977	651.909	631.107	495.707	410.389	428.359	645.422	361.422	577.252	452.744	423.581	365.448	474.257	618.828
O15269	528.283	409.089	474.768	461.752	460.897	528.342	396.132	410.089	461.64	436.348	425.371	429.251	486.019	420.986	399.956	340.753	362.197	278.709	417.246	308.601
O15270	251.024	289.221	416.338	600.719	238.975	219.685	293.987	441.845	598.081	232.048	482.666	321.569	207.99	293.952	202.329	265.726	268.605	276.806	268.566	397.292
O15294	1462.76	1486.27	1651.19	1271.99	1254.58	1428.05	1446.21	1679.88	1320.27	1357.96	1256.35	1513.37	1641.41	1434.31	1392.31	1272.97	1423.47	1439.35	770.269	2396.44
O15305	682.752	608.962	708.545	759.456	637.069	555.692	615.456	719.414	906.842	633.137	523.615	583.749	608.562	662.898	630.721	688.601	644.312	304.342	788.138	450.717
O15318	NA	214.373	311.988	NA	147.558	NA	NA	NA	NA	144.736	NA	NA	NA	NA	NA	NA	NA	NA	NA	NA
O15321	NA	NA	NA	NA	NA	NA	NA	NA	NA	NA	NA	NA	NA	NA	NA	NA	NA	NA	NA	171.445
O15347	2249.12	2260.63	1541.85	2159.7	1938.15	2253.14	2265.87	1480.04	2156.33	1862.14	2140.62	2126.49	1615.26	2008.32	1909.45	1550.44	1751.6	1724.91	1906.93	1922.18
O15347,P0C6E5	3298.58	3437.63	3494.51	4192.73	3153.84	4291.32	4431.72	3494.07	4261.77	3151.38	3881.78	3238.51	2794.46	4166.26	3506.94	3615.69	2964.65	3841.78	3008.26	3081.08
O15355	3601.62	3699.45	3593.92	3451.72	3605.15	3600.09	4036.26	3544.73	3431.35	3400.68	3394.59	3716.04	3382.89	3556.92	3415.38	3203.04	3336.31	3107.98	2892.21	3191.62
O15357	348.508	NA	202.12	390.642	327.549	499.859	NA	268.201	273.904	319.578	NA	NA	180.998	NA	131.78	NA	255.095	121.558	246.693	160.552
O15357,Q92835	NA	NA	NA	46.1712	NA	NA	NA	NA	NA	NA	NA	NA	NA	NA	NA	NA	NA	NA	NA	NA
O15360	25.0193	NA	NA	9.64515	NA	NA	NA	NA	9.63678	NA	NA	NA	NA	17.3049	NA	NA	NA	NA	NA	NA
O15371	3374.33	4045.08	4172.87	3807.02	3907.33	3351.37	4025.84	4163.01	3794.67	3840.86	3315.99	3876.26	3758.26	3618.2	3935.27	3631.52	3165.87	3327.56	3070.85	3339.9
O15372	4571.39	5322.94	4882.19	4996.87	4842.18	4552	5286.98	4881.78	4997.11	4839.39	4451.85	5370.34	4877.23	4949.29	4813.29	4189.82	4338.92	4280.84	4380.67	4227.52
O15379	429.26	333.411	429.11	313.626	363.585	414.32	348.134	360.846	245.218	401.599	NA	304.824	395.809	NA	360.323	NA	205.876	NA	250.371	189.739
O15381	679.036	866.002	828.721	707.314	718.494	674.427	861.436	872.392	688.493	725.292	649.951	793.277	744.657	610.23	637.518	740.396	548.849	591.331	576.649	524.242
O15382	946.577	957.918	884.796	874.312	906.239	544.639	920.701	874.259	813.894	800.639	695.784	769.845	888.828	701.581	842.573	387.068	582.033	300.513	435.654	517.916
O15392	312.126	180.173	182.37	237.781	245.243	309.623	179.925	185.001	266.77	246.147	259.191	137.349	255.117	248.877	230.801	272.837	183.185	265.356	175.629	176.203
O15397	712.004	693.389	614.679	593.421	649.822	675.388	693.364	633.977	583.831	645.881	677.783	709.855	667.335	572.121	697.245	636.058	621.526	691.595	560.459	629.641
O15400	550.692	683.062	529.094	583.412	835.563	579.455	674.901	519.998	577.863	790.401	614.469	513.576	518.866	496.101	782.108	585.22	298.185	495.98	533.346	703.245
O15439	238.037	192.942	210.484	NA	157.962	234.156	250.151	210.411	227.506	176.921	232.578	NA	208.907	141.688	NA	NA	NA	NA	NA	45.2242
O15446	714.351	765.338	744.094	668.656	707.57	685.558	697.468	729.835	674.437	705.294	626.171	699.303	724.345	651.577	678.677	620.477	650.675	562.291	550.386	470.029
O15479	2573.08	2740.56	2686.2	2808.11	2186.76	2566.75	2737.8	2733.04	2870.89	2145.21	2532.09	2880.55	2632.62	2589.48	2409.26	2265.55	2359.84	2378.42	2507.79	1953.12
O15498	1476.46	1515.44	1551.56	1453.57	1356.97	1482.31	1444.4	481.033	1443.96	1457.32	1446.31	1566.08	1486.74	1452.21	1476.48	617.589	1475.08	581.676	623.563	NA
O15504	370.284	383.921	249.072	316.006	275.561	358.714	344.349	283.011	316.245	332.189	NA	306.613	NA	264.201	NA	207.667	NA	64.5944	NA	NA
O15511	740.648	732.574	914.142	824.505	668.994	738.337	729.656	914.212	817.558	808.557	770.947	821.114	733.939	758.097	819.773	677.323	965.38	981.108	761.181	962.73
O15514	879.655	705.3	1009.96	748.696	480.617	782.483	667.231	926.5	784.426	487.409	796.439	690.822	702.602	743.884	479.728	636.224	790.968	668.905	599.763	575.425
O15523,O00571	6384.5	6378.07	6753.17	6829.57	6183.16	6119.01	6246.12	6623.15	6701.14	6147.96	5902.71	5781.84	6642.66	6271.46	5743.98	5124.1	4983.54	5263.52	5349.06	4755.74
O15525	NA	NA	93.9328	95.594	NA	NA	NA	NA	NA	NA	414.693	NA	93.832	NA	NA	NA	NA	NA	NA	NA
O15530,Q6A1A2	181.184	120.693	163.204	171.544	156.254	181.024	170.535	159.634	NA	201.31	NA	175.079	150.151	NA	169.568	NA	NA	36.5132	NA	60.1021
O15541	369.622	222.891	495.88	364.493	1161.45	342.519	228.59	430.491	315.502	493.776	440.723	1102.65	366.755	497.761	370.88	NA	253.61	NA	396.238	NA
O15550	NA	37.9884	NA	NA	NA	NA	30.7877	NA	NA	NA	NA	NA	NA	NA	NA	NA	NA	NA	NA	NA
O43143	4636.67	4927.2	4764.68	4122.15	4091.6	4629.09	4828.7	4401.76	4318.23	4057.16	4560.52	4252.06	4328.22	4287.91	4212.25	4022.95	3870.59	3759.87	3668.22	3493.11
O43148	1146.32	1028.57	1067.91	1115.03	1145.78	1141.99	1048.72	1074.88	1262.16	1139.19	1159.68	978.424	981.456	1110.07	1048.87	1011.7	1034.6	1017.25	960.057	730.813
O43149	NA	178.428	NA	NA	NA	NA	NA	NA	NA	NA	NA	NA	NA	NA	NA	NA	NA	NA	NA	NA
O43150,Q9ULH1,Q00535	316.756	NA	NA	NA	NA	316.763	NA	NA	NA	NA	NA	NA	NA	NA	NA	175.242	NA	NA	NA	228.074
O43156	456.934	331.711	426.905	400.601	443.418	455.069	368.501	377.776	408.075	444.818	445.424	444.599	324.449	392.474	413.159	397.467	403.926	268.596	364.765	306.479
O43159	533.719	536.333	517.1	465.878	434.047	514.157	500.245	490.001	459.084	428.692	495.928	526.028	505.193	376.589	428.995	273.609	187.03	299.541	363.652	219.926
O43164	NA	NA	NA	53.5438	NA	NA	NA	NA	53.6273	60.9014	NA	NA	NA	NA	NA	NA	NA	NA	NA	NA
O43169	373.872	311.668	420.224	301.603	383.761	339.287	311.779	438.378	299.53	406.732	309.48	224.05	437.769	295.607	110.481	277.805	217.769	400.631	186.133	143.686
O43172	1435.52	1813.04	1581.04	1655.08	1734.91	1379.41	1830.26	1582.19	1520.27	1542.41	1428.17	1861.49	1541.47	1396.32	1600.46	1570.6	1514.81	1429.16	1418.4	1679.61
O43175	5736.69	6123.9	6031.7	5932.87	5266.62	5735.77	6122.43	5939.45	5929.79	5258.95	5633.28	5952.52	5996.92	5707.24	5372.98	3832.41	4028.86	4014.61	4225.42	4175.07
O43181	422.253	484.831	259.699	208.3	469.072	416.061	490.313	257.513	332.895	452.254	411.254	440.946	424.479	297.27	489.21	226.754	250.714	328.452	348.376	324.388
O43182	360.504	309.471	288.623	545.709	251.583	360.567	355.359	491.114	572.184	218.273	338.45	345.506	412.163	NA	254.276	379.992	NA	30.1824	258.452	223.601
O43236	279.765	315.244	256.387	219.364	233.33	279.788	315.245	342.493	219.386	233.899	285.545	299.094	334.884	NA	237.38	113.558	NA	NA	NA	NA
O43237	673.798	372.42	303.753	255.609	NA	236.398	383.009	390.622	189.121	411.821	NA	NA	349.544	221.035	NA	438.928	NA	NA	437.498	424.87
O43237,Q9Y6G9	328.823	253.538	394.121	267.557	556.731	350.754	416.611	413.74	312.179	554.343	430.971	329.231	407.581	223.819	469.478	553.662	508.593	328.688	199.504	500.648
O43242	3076.73	3282.74	3706.92	3593.47	3155.7	3076.74	3283.78	3658.81	3587.73	3155.68	3027.76	3184.3	3407.22	3473.31	3132.09	3040.89	3043.14	3019.6	3333.32	3078.65
O43251	NA	NA	NA	48.945	NA	NA	NA	NA	80.003	NA	NA	NA	NA	NA	NA	NA	NA	NA	NA	NA
O43251,Q9NWB1	106.897	NA	NA	NA	NA	NA	NA	NA	NA	NA	121.633	NA	87.0414	NA	NA	NA	NA	NA	NA	NA
O43252	801.481	1143.65	1122.24	1281.86	1252.63	799.781	1141.54	1154.22	1250.93	1229.03	957.477	1085.07	1081.31	1171.28	1253.5	1063.83	818.098	890.276	941.624	898.838
O43252,O95340	259.924	NA	213.06	122.272	NA	258.974	226.508	203.605	215.976	188.743	203.805	200	200.686	200.004	NA	205.09	202.525	221.07	NA	NA
O43264	887.353	884.919	1034.03	910.952	1106.82	862.7	884.936	992.743	899.633	1092.49	981.994	856.622	972.226	1022.28	1000.82	881.829	844.3	851.182	916.827	806
O43286,P15291	116.757	143.826	127.378	99.114	157.19	86.099	143.859	127.371	99.3821	153.507	116.789	120.523	85.0221	108.474	144.738	NA	NA	71.3095	NA	NA
O43290	1322.98	1279.4	1384.24	1388.08	1144.86	1313.08	1418.04	1381.63	1433.66	1135.55	1164.93	1221.88	1314.65	1339.87	1160.29	1066.48	1002.75	1058.84	1177.59	886.804
O43290,O60447,P07741	1292.77	1408.61	1576.56	1530.8	1429.81	1292.5	1408.54	1576.56	1499.5	1427.54	1243.64	1428.84	1559.03	1333.97	1424.19	1396.09	1305.1	1557.74	1525.44	1282.66
O43314	403.451	486.033	415.671	526.348	335.225	383.228	485.354	371.578	581.005	363.773	397.148	480.428	576.781	567.043	333.309	345.959	443.671	331.951	474.115	316.339
O43314,Q6PFW1	252.853	221.521	285.328	300.026	283.51	244.456	194.087	283.626	135.86	NA	245.556	284.206	274.213	NA	NA	100.198	NA	154.431	NA	NA
O43318	268.296	272.766	318.024	260.019	246.793	259.428	440.499	396.751	262.776	315.653	417.164	346.751	247.033	254.347	268.625	473.188	291.556	284.768	304.551	257.049
O43324	2602.1	2909.81	2519.84	2709.03	2704.61	2611.23	2903.66	2525.22	2699.74	2700.31	2744.77	2843.38	2525.68	2618.11	2842.92	2626.65	2670.36	2413.78	2675.57	1990.4
O43353	NA	NA	NA	NA	NA	NA	NA	NA	131.706	NA	NA	NA	NA	NA	NA	NA	NA	NA	NA	NA
O43379	201.86	NA	NA	NA	236.916	204.856	NA	NA	274.463	NA	146.188	1408.05	NA	NA	NA	NA	NA	NA	NA	14.2673
O43390	9022.95	9048.32	8960.54	9524.6	8322.21	8988.71	9040.8	9068.93	9496.58	8366.83	8919.37	8962.83	9126.8	9278.5	8560.24	8290.51	8219.51	8452.63	8729.57	7489.46
O43390,O60506	14281.1	15242.4	16238.1	16529.5	16057.7	14281.1	15241.8	16238.1	16447.3	16069	14267.5	15277.3	15598.2	14927	15742.8	12773.2	13416.2	13945.1	14014.7	13117.5
O43395	1067.89	1067.7	971.113	1008.43	1037.07	1030.37	1029.82	976.461	1094.13	983.445	987.789	1039.83	986.926	926.978	1002.77	1478.89	1635.14	1371.85	1456.32	853.581
O43396	4757.43	4658.99	4620.79	4847.27	4727.2	4721.11	4648.74	4570.08	4887.8	4720	4722.29	4091.82	4551.98	4662.77	4673.64	4168.46	3750.58	4072.79	4115.11	4297.8
O43399	3759.45	3794.25	3589.3	3476.87	3545.19	3748.59	3789.21	3591.6	3487.13	3618.44	3815.04	3551.84	3395.15	3521.37	3618.25	2954.79	3254.73	3370.59	3021.1	3711.75
O43402	797.829	740.286	735.042	734.948	787.61	797.738	765.123	723.34	750.134	686.475	764.78	722.703	711.556	712.788	675.404	1173.72	429.919	567.186	608.433	552.158
O43414	826.911	881.794	941.555	909.784	816.427	837.252	882.148	1000.12	912.161	840.271	672.709	845.651	840.653	893.346	975.704	733.662	749.151	706.939	756.032	688.282
O43422	NA	NA	NA	NA	NA	167.916	NA	28.779	NA	NA	NA	NA	NA	NA	NA	NA	NA	NA	NA	34.9889
O43423,P39687	3660.04	3915.8	3925.29	4107.37	4176.68	3660.04	3915.8	3925.29	4107.37	4176.68	3655.82	3913.94	3891.86	4077.91	3984.08	3439.57	3802.3	3817.29	3936.01	3789.58
O43432	371.201	545.415	440.419	538.96	559.4	329.906	520.381	441.258	577.118	NA	423.721	339.624	282.981	335.209	NA	NA	273.534	282.909	NA	NA
O43432,Q04637	3359.13	3053.4	3310.18	3250.03	3013.73	3358.68	2979.56	3236.89	3258.23	3023.81	3328.7	2908.3	3087.96	2962.47	2947.95	3177.04	2533.76	2539.53	2932	2520.9
O43447	4511.21	4943.53	5050.06	4397.8	4263.65	4538.77	4910.52	5050	4485.08	4254.36	4629.48	4823.27	4784.59	4327.5	4128.82	3825.34	3170.07	4104.27	4011.44	3737.84
O43463	NA	NA	NA	236.479	NA	NA	NA	NA	328.147	111.275	NA	NA	NA	NA	NA	NA	NA	NA	NA	NA
O43464	537.851	690.432	794.914	637.478	557.124	522.434	774.656	786.915	656.135	500.925	544.545	594.228	746.046	591.31	557.65	518.432	382.517	607.514	478.199	414.986
O43464,P83110	196.159	178.156	NA	NA	NA	190.052	167.025	193.908	NA	NA	NA	NA	NA	178.152	NA	NA	NA	NA	NA	NA
O43482	146.201	242.396	118.773	111.647	NA	146.247	223.114	167.827	150.396	NA	150.219	230.94	157.634	249.195	209.403	NA	221.234	220.198	NA	NA
O43488	951.322	823.874	992.333	917.656	783.092	945.194	795.237	999.183	876.676	775.703	784.437	915.889	1061.7	812.587	796.077	666.072	1006.85	1082.52	755.023	1049.61
O43491	644.203	764.663	808.485	682.926	572.368	642.27	853.397	789.55	694.368	822.192	663.325	825.454	721.324	690.966	840.979	519.006	696.897	510.543	404.711	490.948
O43493	44.8716	NA	NA	NA	NA	NA	NA	NA	NA	NA	NA	NA	57.6549	NA	NA	NA	NA	NA	NA	NA
O43502	NA	125.476	NA	44.6762	116.07	NA	87.0756	NA	NA	101.548	NA	74.5798	128.362	NA	85.4996	74.873	NA	NA	NA	68.8409
O43504	1352.63	1423.5	1379.66	1510.21	1550.35	1370.59	593.542	1390.3	1518.3	1543.44	1360.53	611.533	1531.79	1422.52	1484.14	1362.96	1280.37	1327.74	1403.08	905.247
O43542	NA	NA	NA	NA	56.2075	NA	NA	NA	NA	54.0791	NA	NA	NA	NA	NA	NA	NA	NA	NA	NA
O43583	1620.28	1565.2	1584.9	1523.09	1399.68	1628.97	1606.08	1585.21	1526.49	2075.7	1526.14	1438.11	1902.39	1480.78	1602.75	1007.01	472.055	704.083	1219.56	2220.73
O43592	1570.54	1783.69	1704.8	1671.72	1639.04	1484.2	1750.99	1658.31	1697.42	1601.63	1485.24	1606.53	1626.85	1603.27	1605.74	1375.73	1932.68	1468.61	1551.65	1462.55
O43598	1602.78	1851.41	1381.41	1582.12	1346.4	1594.63	1835.48	1404.3	1563.07	1512.81	1639.35	1749.23	1354.43	1303.49	1555.58	1525.65	1631.79	1578.22	1340.93	1384.41
O43615	2642.17	2723.54	2318.68	2556.29	2426.73	2632.65	2719.94	2510.54	2684.91	2432.26	2418.45	2590.87	2434.94	2619.92	2423	2246.17	2389.45	2270.02	2309.18	2278.57
O43617	1866.68	2068.28	1845.1	1993.43	1793.91	1897.68	2078.41	1957.94	1953.02	1793.97	1848.74	2001.4	1889.29	1976.59	1910.72	1729.98	1768.18	1737.07	1886	1744.25
O43633	1245.02	1283.11	1236.98	1482.45	1424.85	1246.97	1282.62	1177.68	1212.9	1417.5	1218.55	1247.73	1132.65	1328.14	1436.99	930.03	1086.17	NA	NA	971.656
O43639	265.154	153.342	279.905	161.993	NA	271.278	153.374	158.844	298.35	190.864	219.866	144.509	145.85	201.29	235.229	NA	144.192	NA	NA	NA
O43660	681.526	681.519	861.516	800.189	763.388	646.819	687.465	806.937	773.865	721.387	779.562	640.083	718.305	710.216	751.189	652.995	490.385	519.432	672.841	567.799
O43663	488.947	387.231	282.309	346.689	348.278	479.682	359.828	186.868	181.244	365.911	515.4	346.301	393.321	271.32	354.792	306.191	234.206	NA	NA	324.976
O43663,Q96I25	806.644	876.318	844.537	905.745	845.006	806.652	874.51	839.777	912.403	844.154	799.731	871.55	822.281	875.419	819.915	771.939	780.979	764.082	163.206	NA
O43665	658.672	593.413	810.838	710.476	622.634	678.404	673.185	909.617	677.092	617.301	704.097	716.513	763.752	697.931	816.419	1037.33	642.734	584.018	809.75	931.817
O43670	2603.63	4686.13	4500.03	2642.85	4044.05	2603.62	4628.83	4512.79	2650.75	4224.52	2500.33	4553.95	4412.21	2569.02	4144.96	2263.55	4069.81	3832.04	2323.86	4176.14
O43674	891.539	857.133	905.917	945.211	723.521	928.304	908.629	916.59	781.523	692.143	927.547	841.18	908.205	724.795	780.671	641.584	784.047	370.236	836.749	783.705
O43676	371.359	384.512	610.564	406.749	307.878	371.23	387.238	334.612	243.871	307.782	314.86	366.467	381.266	257.489	300.113	NA	332.522	NA	NA	NA
O43678	1306.32	1266.89	1123.93	1114.82	1207.78	1149.29	1253.86	1347.61	1099.22	1119.48	1133.89	1300.6	1133.35	1096.48	897.143	1095.9	1012.32	602.417	994.878	545.372
O43681	2261.67	2215.9	1687.64	2658.12	2162.17	2269.82	2226.96	2003.01	2307.53	2121.91	2173.71	2190.81	1974.92	1997.45	2227.75	2062.85	1995.17	2049.04	2106.13	2021.59
O43683	NA	NA	NA	37.1425	NA	NA	NA	153.874	41.759	NA	NA	NA	NA	NA	14.2626	NA	NA	NA	NA	NA
O43684	5499.63	5369.45	5567.69	5671.96	5484.17	5528.48	5364.46	5550.94	5671.94	5476.06	5267.49	5179.95	5542.86	5556	5494.16	4584.43	4389.23	4611.64	4550.21	4606.34
O43707	8369.44	8676.94	8664.36	9359.05	8928.69	8333.73	8681.35	8924.54	9401.41	8899.67	7668.76	8108.97	8858.01	9121.6	8847.35	5798.25	6306.34	7457.16	6738.17	7226.03
O43707,P12814	7743.01	6907.07	8257.64	7732.31	7568.34	6151.47	6906.94	8455.35	7892.85	7648.39	8267.84	8761.45	8076.85	7772.32	7502.55	7985.02	8713.52	7649.24	7433.05	7143.09
O43707,P12814,P35609	675.882	689.125	761.983	774.57	812.178	675.903	689.126	758.957	774.581	812.115	673.858	617.877	715.976	651.613	805.313	544.047	535.056	544.583	644.679	651.486
O43707,P35609	2234.7	2504.71	2366.34	2424.61	2212.98	2229.79	2473.4	2600.28	2444.64	2212.94	2196.64	2470.36	2252.21	2324.64	2335.38	1641.22	2050.71	1858.56	1868.29	2078.01
O43707,P35609,P12814	80.5	60.384	NA	64.2809	NA	80.5679	50.8237	NA	64.254	NA	71.0343	60.4777	NA	45.8346	NA	71.0567	60.4348	63.6549	54.8509	NA
O43707,Q08043,P12814,P35609	49.6135	62.8682	79.5839	69.3881	45.1305	49.5661	70.2163	79.6069	72.8934	54.5125	49.4953	70.2164	79.5634	89.026	54.4598	49.527	53.3989	87.0273	88.8544	68.3872
O43707,Q08043,P35609,P12814	6871.82	7567.9	7681.28	7294.28	7380.97	6862.38	7526.47	7588.76	7293.44	7363.65	6877.51	7468.66	7571.22	7409.58	7442.35	6688.23	6669.89	7006.41	6645.22	6537.58
O43707,Q08043,P35609,P12814,Q01082	737.439	776.931	696.891	766.259	788.479	737.429	776.886	689.305	766.229	779.395	724.887	733.146	663.819	740.138	784.504	NA	NA	NA	NA	NA
O43708	429.491	533.235	592.596	523.599	NA	361.201	581.817	581.746	532.037	452.419	420.014	474.769	470.997	463.213	NA	234.063	388.03	216.153	480.772	NA
O43709	367.495	424.943	402.389	348.026	321.259	400.596	422.693	404.409	348.023	348.249	369.798	177.673	401.008	436.606	329.308	NA	379.85	401.253	378.573	296.086
O43715	430.97	428.819	429.33	493.024	527.949	430.886	467.338	429.293	457.464	515.588	426.161	414.466	421.38	479.412	446.037	447.033	402.237	331.875	431.253	479.135
O43716	317.58	NA	286.091	473.991	540.154	317.215	NA	324.113	453.191	493.347	259.993	273.113	NA	241.476	414.168	NA	NA	NA	NA	NA
O43719	1098.97	1245.94	1085.68	1083.21	1052.25	1102.43	1214.03	1090.56	1123.04	1050.01	964.008	1165.84	1084.95	1070.76	1094.45	1074.76	1128.83	1111.36	922.689	1024.96
O43741,Q9Y478	186.643	146.644	144.006	164.436	90.2108	186.627	146.655	143.932	187.074	115.665	145.91	136.69	NA	213.925	130.544	NA	NA	NA	NA	113.125
O43747	1405.3	1421.2	1425.93	1218.95	1334.75	1303.7	1407.9	1364.59	1270.98	1292.75	2781.55	1383.11	1407.31	1252.77	1251.87	1657.07	1050.53	1203.23	1121.63	1110.8
O43752	108.671	332.404	NA	268.475	NA	92.0638	NA	NA	226.581	275.248	178.095	169.375	NA	NA	250.467	131.905	NA	NA	NA	NA
O43760	NA	NA	324.198	NA	NA	NA	NA	324.173	NA	NA	NA	337.637	NA	NA	NA	NA	292.132	253.584	NA	NA
O43765	2904.75	2618.38	2924.9	2738.02	2571.95	2860.3	2579.86	2968.04	2739.36	2734.44	2902.1	2616.21	2902.69	2752.71	2692.08	2730.92	2532.34	2623.58	2631.38	2843
O43766	NA	NA	NA	NA	NA	NA	NA	NA	NA	NA	NA	123.224	NA	NA	NA	NA	NA	NA	NA	NA
O43768	2513.81	2417.41	2326.43	2538.08	2619.57	2817.43	2417.38	2321.4	2512.42	2611.38	2520.29	2470.78	2429.46	3214.73	2405	2426.69	2713.88	2452.29	2806.46	2680.57
O43768,P56211	1018.7	790.274	1022.83	933.52	1054.13	1016.06	790.322	1022.83	933.521	1053.78	1026.18	990.82	1020.1	927.194	1052.55	947.753	835.862	910.536	415.914	933.563
O43772	615.225	438.876	NA	NA	NA	591.261	400.945	NA	732.559	NA	524.495	203.504	470.166	NA	281.219	NA	NA	NA	NA	NA
O43776	4725.71	5167.49	4858.99	4970.04	4680.47	4725.77	5161.6	4849.63	4970.22	4666.56	4564.17	5011.83	4729.46	4622.01	4571.64	3815.82	3779.33	3766.75	3901.02	3323.77
O43790,P78386,P78385,Q14533,A6NCN2	NA	262.212	310	NA	233.288	290.934	254.533	310.572	NA	231.449	NA	NA	304.69	NA	NA	NA	NA	NA	NA	262.784
O43805	264.219	300.713	99.203	96.765	99.4579	253.549	292.054	104.891	96.7391	99.4506	248.956	152.68	115.224	230.07	99.6712	96.9089	127.622	107.696	NA	NA
O43808	229.391	329.84	198.151	235.179	201.787	187.236	345.783	389.714	329.363	322.87	153.191	NA	NA	NA	NA	155.822	NA	109.493	84.5522	NA
O43809	3177.63	3307.47	2569.88	3149.45	3090.75	3074.6	3297.05	2570.17	3128.53	3066.96	3063.97	2928.2	2943.33	2908.63	3126.24	2764.67	2885.66	1675.87	2560.77	2414.07
O43813	1204.18	1170.14	1032.77	1419.69	912.636	1206.23	1192.67	1210.83	1444.55	1169.47	1082.51	964.097	1331.12	1531.1	1372.52	853.218	1187.13	1206.39	1238.21	764.644
O43815	789.963	641.76	714.618	718.543	736.266	762.271	634.091	727.363	718.888	696.418	756.091	579.622	650.334	646.405	729.217	695.503	539.526	604.987	599.481	574.209
O43815,Q13033	190.65	166.134	NA	NA	NA	NA	162.552	NA	NA	119.231	NA	NA	NA	NA	118.718	NA	NA	NA	NA	179.196
O43818	934.16	1338.06	985.578	1016.05	1210.83	931.745	1271.08	1120.54	1015.95	1323.97	943.261	1218.62	1179.72	1046.92	1183.64	959.086	1102.2	958.531	1012.83	981.111
O43819	NA	58.2857	NA	NA	NA	NA	56.1853	NA	NA	NA	NA	NA	NA	NA	NA	NA	32.7539	NA	NA	NA
O43823	809.624	723.636	515.252	594.453	529.449	627.852	728.923	454.955	615.118	743.094	638.777	652.031	473.634	614.838	729.389	655.429	623.647	578.771	538.95	541.213
O43837	938.478	1298.69	943.699	1100.23	1150.59	938.288	1051.69	921.749	1103.09	1037.6	669.1	1018.13	970.946	1075.22	929.376	866.378	746.843	843.954	738.78	790.106
O43847	2724.67	2410.21	2681.18	2734.54	2853.27	2715.51	2403.39	2675.25	2733.14	2850.62	2615.67	2282.52	2664.99	2734.72	2563.29	2395.34	2172.55	2619.98	2586.56	2478.72
O43852	5240.22	5336.11	5531.85	5636.95	5006.51	5231.57	5290.28	5503.59	5206.72	5001.85	5128.54	5205.5	5459.8	5267.21	4705.41	4001.68	4248.15	4564.59	3806.07	4249.27
O43865	NA	NA	395.736	234.208	352.567	NA	NA	NA	377.828	325.645	204.676	NA	392.282	257.41	1538.02	NA	NA	275.434	NA	NA
O43896,O60333,Q12756	NA	NA	NA	NA	28.702	NA	NA	NA	NA	27.4578	28.621	NA	NA	NA	NA	28.5898	NA	NA	NA	NA
O43913	424.15	479.429	446.201	401.868	516.748	424.436	473.644	448.76	363.731	489.992	553.047	445.887	571.712	319.284	347.797	397.289	432.455	339.958	272.644	154.958
O43920	736.695	457.443	688.492	743.099	595.934	810.605	727.143	709.327	731.264	591.418	644.482	626.218	613.204	632.97	583.559	617.891	589.62	467.599	662.06	455.728
O43929	NA	648.489	433.939	513.11	455.272	458.604	664.919	445.411	472.606	454.826	NA	671.61	163.453	NA	431.523	NA	NA	182.929	NA	NA
O43933	NA	NA	109.492	NA	116.131	143.758	111.231	NA	NA	26.7343	NA	86.4438	NA	NA	NA	NA	NA	NA	NA	NA
O43933,Q8IYT4,P55072	3890.83	4148.95	4306.96	4466.37	3984.98	3890.49	4170.29	4306.96	4471.99	3984.98	3810.19	4142.16	4229.82	4359.61	3934.36	3308.89	3558.15	3646.99	3620.17	3569.9
O60216	1257.65	1462.54	1284.53	1216.61	1100.8	1148.41	1347.41	1284.65	1309.04	1112.41	943.433	1077.04	1129.76	1159.21	1093.58	1010.31	1342.18	956.042	1337.38	837.756
O60220	952.456	902.975	1219.3	1041.74	1054.64	952.451	902.78	1223.02	1085.31	1054.14	769.898	1259.04	1292.56	1140.7	1095.04	1126.39	821.629	1353.29	1035.7	922.722
O60231	679.187	725.926	764.453	691.943	729.365	669.4	686.416	767.273	679.862	571.165	674.911	725.236	526.363	824.938	648.552	464.453	517.719	679.689	677.325	534.929
O60232	1537.55	1591.57	1372.18	1644.85	1344.63	1527.04	1616.79	1402.9	1575.18	1337.86	1431.33	1360.86	1471.91	1527.21	1396.91	1282.64	1306.7	1311.38	1354.69	1264.14
O60234	1929.34	558.598	919.92	597.663	554.524	573.752	580.088	955.559	480.32	585.298	1470.66	431.224	556.331	1871.25	559.032	NA	139.358	171.877	871.423	153.149
O60240	NA	NA	NA	NA	NA	NA	NA	NA	NA	NA	NA	NA	NA	NA	NA	NA	129.342	NA	NA	NA
O60244	274.855	NA	NA	NA	42.1713	292.849	NA	NA	190.558	263.779	60.8755	NA	NA	64.2271	NA	32.7665	NA	NA	NA	NA
O60256	445.547	604.737	751.462	708.214	416.197	470.821	610.859	647.189	832.26	545.079	683.81	581.946	620.679	699.551	499.929	571.643	532.659	425.533	579.233	438.084
O60256,Q14558	556.776	615.314	474.993	586.796	658.811	499.036	646.836	479.392	652.261	650.889	496.01	465.256	563.321	629.685	543.846	403.073	356.853	NA	359.853	NA
O60264	1075.36	1134.06	1168.64	1078.39	1068.53	1052.37	1175.79	1168.25	1155.62	868.423	964.481	1127.38	1026.13	1171.93	1017.77	992.566	916.708	1023.06	993.702	790.192
O60264,P28370	955.308	889.295	532.979	861.219	921.996	952.875	889.899	508.159	882.101	908.677	785.032	861.246	822.651	725.336	760.776	786.057	743.986	734.252	877.693	383.326
O60271	803.348	915.385	841.899	1100.81	905.29	781.738	963.752	842.9	1092.03	1141.98	882.29	955.877	872.143	1040.27	1034.85	791.816	831.735	764.325	984.242	947.696
O60282	NA	NA	NA	134.25	145.121	NA	NA	NA	NA	145.152	NA	NA	NA	NA	NA	NA	NA	NA	NA	NA
O60287	408.099	414.754	523.213	441.773	361.039	488.985	456.714	416.435	421.192	405.12	483.068	336.546	400.916	462.857	396.565	331.788	349.956	263.854	299.843	303.608
O60293	NA	NA	NA	22.4652	NA	NA	NA	35.4549	NA	NA	NA	NA	NA	NA	NA	NA	NA	NA	NA	NA
O60294	142.657	NA	225.052	235.079	NA	157.143	NA	NA	158.493	NA	NA	NA	125.174	111.638	NA	NA	NA	NA	111.374	NA
O60306	864.384	924.103	977.97	938.223	867.41	789.399	938.717	983.664	918.565	969.19	902.792	934.687	912.528	978.899	864.185	803.913	667.484	824.32	745.661	692.942
O60313	984.946	1085.08	895.71	975.649	832.393	988.419	1059.19	1056.06	987.54	926.807	923.333	960.76	1028.1	907.038	868.417	772.799	873.785	843.455	848	775.234
O60318	307.342	271.03	NA	307.78	NA	306.933	NA	NA	307.667	NA	283.127	NA	NA	273.661	210.707	NA	156.325	NA	NA	NA
O60341	1897.55	1829	1864.19	1860	2134.28	1853.77	1944.52	2001.04	1915.55	2144.75	1946.71	1967.45	2033.14	1852.75	2026.01	1819.6	1936.98	1805.04	1965.11	1639.38
O60343	NA	208.753	132.747	NA	182.012	NA	205.341	232.788	NA	242.043	NA	383.204	NA	NA	NA	NA	117.003	NA	68.5667	NA
O60449	440.214	493.805	456.543	343.009	NA	431.946	NA	456.559	343.023	408.815	NA	NA	403.49	332.452	NA	NA	NA	282.199	304.838	NA
O60488	296.633	288.81	387.047	419.001	438.24	450.156	325.449	498.704	297.281	465.535	356.463	454.162	279.398	424.559	360.387	402.136	403.802	317.665	344.426	372.442
O60488,O95573	NA	538.079	151.717	168.336	NA	NA	530.342	167.789	168.33	NA	NA	576.209	106.821	NA	NA	NA	177.087	158.183	NA	134.254
O60493	3752.76	3758.83	3897.9	3966.17	3452.13	3747.35	3756.41	3902.08	3966.16	3517.81	3634.91	3624.79	3808.95	3830.74	3386.34	3252.33	3301.55	3356.59	3238.15	3253.12
O60493,Q9UMY4	358.905	443.277	317.97	363.273	398.67	480.604	442.244	433.256	352.085	391.657	459.732	409.411	265.434	231.68	450.804	214.682	292.889	314.699	218.942	NA
O60494	NA	NA	NA	NA	NA	NA	NA	NA	NA	NA	NA	NA	NA	NA	186.208	NA	NA	NA	NA	NA
O60499	NA	NA	NA	NA	103.437	NA	NA	NA	119.602	103.536	NA	NA	NA	NA	NA	NA	NA	NA	NA	NA
O60502	777.764	1083.48	930.146	1067.47	919.826	779.029	1104.35	1104.34	1040	925.955	848.448	1060.43	1047.13	742.585	939.925	555.26	702.903	656.258	549.078	649.886
O60506	12096	11912.1	10910.7	13144.6	10893.8	12077.9	11912.1	10888.7	13095.5	10885.1	10613	11407.3	10560.2	11222.8	10559.6	9676.26	10118.8	9726.28	10416.3	8891.12
O60506,O43390	9622.48	9145.35	10426.9	9762.9	9775.82	9617.68	9144.57	10434.1	9756.61	9757.13	9535.04	8962.41	10297.7	9027.92	9927.15	6417.99	6198.99	5268.04	5529.95	6210.81
O60508	475.286	454.576	429.15	389.476	490.632	450.872	457.072	284.999	346.162	390.506	417.546	404.915	1343.74	325.437	400.252	376.606	349.836	270.886	327.465	303.706
O60518	NA	NA	NA	NA	NA	NA	NA	261.083	NA	NA	NA	NA	NA	NA	NA	NA	NA	NA	NA	NA
O60518,O00410	3736.97	3824.33	3731.66	3716.39	3406.23	3763.04	3821.87	3782.03	3716.34	3403.88	3756.6	3728.18	3609.52	3677.22	3357.57	3283.05	3321.48	3389.46	2662.38	3277.44
O60524	104.594	NA	NA	NA	61.2437	91.3321	NA	NA	NA	NA	NA	NA	NA	NA	NA	NA	NA	NA	NA	NA
O60547	407.751	407.873	394.214	456.977	372.746	397.748	408.68	413.541	492.55	366.766	355.994	337.238	378.969	418.954	471.488	445.126	394.913	474.178	304.247	380.93
O60551,P30419	200.327	173.221	156.968	104.821	136.191	238.256	89.9424	346.829	104.819	136.202	273.853	122.921	149.109	136.189	161.487	131.847	NA	NA	147.371	111.055
O60563	349.647	438.405	428.197	163.272	341.56	353.187	207.544	447.085	333.005	331.736	292.482	212.434	377.042	303.173	320.991	312.831	160.934	453.236	NA	348.172
O60566	328.469	647.724	299.145	386.6	495.62	312.25	657.618	678.506	385.423	480.382	306.147	645.798	388.567	276.78	339.078	240.843	653.183	277.842	342.644	NA
O60568	370.703	424.066	NA	NA	286.068	330.307	430.789	NA	NA	400.503	211.666	358.664	362.116	NA	234.912	334.773	259.291	NA	NA	189.419
O60573	NA	NA	NA	NA	NA	107.36	NA	NA	225.546	NA	237.112	NA	NA	107.528	NA	126.91	NA	NA	421.607	209.869
O60610	3568.3	3940.22	3725.34	4512.69	3600.33	3591.27	4010.5	3842.83	4510.15	3600.28	3640.39	3794.96	3972.96	4212.97	3819.1	6299.38	6795.59	6934.92	3889.69	3491.56
O60613	NA	234.649	60.3513	NA	NA	NA	216.915	61.7334	NA	NA	NA	115.944	NA	NA	NA	NA	126.665	NA	NA	NA
O60645	627.009	540.718	613.647	626.117	572.261	541.97	547.767	662.772	590.939	572.23	562.342	534.981	577.741	605.724	564.12	446.692	435.874	483.152	460.504	298.842
O60664	3431.22	3753.61	3134.1	3797.24	3407.45	3346.17	3592.55	3175.53	3941.05	3387.63	2938.27	3652.41	3110.12	3915.75	3537.49	2999.14	2948.19	2908.05	3489.07	2812.36
O60671	NA	NA	40.415	306.087	79.9515	138.409	NA	40.348	313.816	157.431	142.926	NA	62.5453	196.369	NA	NA	NA	NA	NA	NA
O60678	1317.21	1186.05	1292.21	1351.76	1091.94	1282.68	1313.53	1298.04	1272.32	1057.43	1234.55	1272.68	1368.8	1228.27	985.507	1138.65	1265.74	1089.43	1318.78	906.369
O60684	1446.06	1549.49	1775.16	1551.62	1424.47	1519.56	1119.17	1800.92	1652.6	1157.44	1532.74	1238.21	1592.8	1477.45	1333.85	1340.26	999.038	1093.81	1142.08	1253.73
O60684,O15131	483.193	649.591	905.471	717.359	633.172	625.691	693.905	904.006	715.828	667.161	533.466	715.641	598.355	835.056	603.384	715.333	630	295.413	815.36	363.928
O60684,O15131,P52294	849.051	828.67	859.052	888.044	1052.16	848.986	813.046	899.095	886.219	1012.86	915.98	978.593	829.821	881.894	969.487	875.407	761.187	770.627	613.327	830.721
O60684,P52294	285.274	329.175	340.725	223.804	277.726	285.627	272.152	338.903	227.633	343.942	275.605	312.462	259.395	203.031	313.612	299.477	289.039	306.474	217.264	229.935
O60684,P52294,O15131	616.127	548.294	590.328	434.81	347.978	580.262	548.024	585.914	446.499	345.45	496.522	553.143	575.939	486.548	342.68	548.326	629.627	558.81	489.197	413.56
O60701	513.151	523.364	579.64	657.218	533.887	676.577	585.624	485.445	670.924	574.559	677.923	539.056	551.225	597.109	428.049	387.585	530.468	411.728	474.117	377.708
O60704	184.167	153.879	116.528	98.0153	138.537	182.083	153.829	105.962	110.054	136.064	156.928	104.642	129.859	NA	128.529	NA	NA	NA	90.6975	NA
O60716	1162.23	1514.29	2835.09	1978.1	1115.22	1063.44	1251.53	1400.2	1678.11	1443.06	1031.08	925.811	1418.54	2164.77	1267.88	959.154	1665.86	982.957	1219.16	1780.64
O60732	1839.64	1687.78	2141.77	1830.18	1417.62	1790.06	1703.66	2121.38	1827.95	1466.95	1705.8	1821.82	2001.7	1493.97	1587.12	1763.24	1735.11	1800.16	1672.23	1255.54
O60739	328.273	288.477	317.942	274.614	301.912	329.119	288.366	317.969	276.074	287.548	287.162	282.136	357.644	273.728	250.936	237.784	268.736	398.388	339.689	228.985
O60749	1031.16	1335.95	1139.47	1364.17	1068.95	1044.59	1336.58	1230.89	1365.07	1115.87	1038.24	1046.48	1022.72	1123.51	932.672	900.764	821.31	760.355	829.055	894.663
O60749,Q13596	1258.59	890.577	1012.87	1275.14	1152.59	1249.28	890.426	1104	1244.83	950.036	1241.85	940.502	1132.89	1247.95	1274.04	985.939	1103.3	897.562	592.008	NA
O60762	383.57	320.008	758.957	NA	NA	308.883	483.605	304.029	NA	NA	479.99	427.028	528.383	NA	223.727	NA	195.95	278.567	211.612	NA
O60763	2174.82	2171.38	2382.93	2328.91	2173.6	2183.33	2084.02	2382.75	2325.52	2097.9	2178.9	2010.77	2297.66	2269.81	2135.11	2071.76	1810.15	2043.19	2070.39	2008.68
O60783	126.042	336.368	310.227	373.892	353.895	123.109	351.735	310.125	276.141	330.784	132.065	253.43	336.317	242.744	NA	NA	NA	NA	80.893	NA
O60784	NA	395.283	587.157	322.756	242.757	NA	367.911	452.374	225.228	142.72	NA	395.674	NA	336.579	162.789	211.447	NA	NA	NA	NA
O60812,P07910	130.752	118.374	NA	125.329	138.8	168.001	117.607	NA	124.945	138.733	172.897	135.609	NA	107.121	123.181	NA	121.671	NA	NA	NA
O60825	NA	NA	NA	866.528	NA	NA	NA	NA	833.763	NA	NA	NA	NA	760.06	NA	NA	NA	NA	743.746	NA
O60826	329.713	334.399	506.386	375.738	662.233	620.686	313.514	413.209	454.856	373.532	392.965	250.527	576.552	355.059	319.32	253.45	294.895	228.545	279.796	288.901
O60828	2161.48	2357.97	2316.9	2486.07	2477.02	2159.4	2342.77	2323.26	2586.25	2439.96	2039.89	2391.8	2297.7	2575.6	2135.71	1662.08	2051.26	1772.22	2092.96	1810.62
O60830	265.315	279.096	293.606	292.082	283.621	253.518	264.593	258.038	317.018	283.648	237.766	217.773	266.284	333.312	241.432	285.642	212.603	255.914	262.297	261.395
O60832	2113.63	1975.61	2240.53	2140.88	1914.62	2084.12	1988.13	2248.43	2094.28	1917.16	1856.2	1785.69	2222.75	1836.13	1852.41	2171.6	2362.55	1926.27	2059.54	2102.15
O60841	4928.53	5277.9	5442.27	5145.38	4960.27	4921.3	5220.99	5239.27	5063.1	4946.46	4844.48	4994.74	5203.82	4921.9	4953.08	4002.17	4186.98	4391.96	4009.35	3739.03
O60869	1011.84	1403.24	1465.94	1359.23	1511.73	984.542	1378.7	1398.39	1381.92	1436.23	1163.93	1289.74	1373.62	1315.45	1278.25	1150.89	928.654	1216.18	1187.56	1186.13
O60870	128.117	NA	209.461	NA	NA	124.263	211.032	66.0613	191.896	NA	116.182	170.354	292.729	101.569	NA	NA	NA	221.293	NA	NA
O60884	4197.38	4334.2	4047.26	4315.19	3484.37	4157.3	4393.55	4033.25	4236.4	3500.57	4028.52	4280.86	4023.22	4207.9	3476.13	3575.89	3764.18	3763.19	4024	2949.18
O60885	836.691	754.682	1109.08	1027.04	730.004	836.525	555.505	1104.12	1015.94	725.21	781.606	985.155	1110.13	947.913	726.853	536.758	516.842	896.678	715.949	577.096
O60888	7091.43	7187.66	6380.57	6497.32	5698.24	7076.9	7172.14	6704.34	6519	5660.11	6932.21	7423.89	6797.88	6270.83	5719.29	6699.29	6729.64	6607.04	6591.55	5662.89
O60907,Q9BZK7	550.855	412.365	362.295	419.097	212.064	533.907	411.108	362.663	370.081	289.766	408.207	334.091	264.339	347.225	344.993	NA	261.994	324.962	217.118	355.755
O60921	2405.21	158.692	NA	133.368	222.6	2378.43	156.386	NA	139.888	148.903	2557.68	107.71	NA	NA	126.353	161.865	NA	NA	NA	NA
O60925	2142.26	2036.98	2325.27	2256.35	2190.34	2142.33	2036.65	2276.24	2251.49	2189.4	2190.03	1971.89	2290	2117.73	1929.77	1701.59	1576.1	1754.45	1598.75	1655.88
O60927	183.102	161.553	153.058	226.349	176.1	183.139	161.544	153.091	195.418	176.157	178.383	137.995	151.604	187.586	168.834	118.674	161.654	148.046	185.256	154.828
O60930	78.542	90.6156	64.4062	NA	230.697	78.2588	103.827	64.4934	NA	81.7273	63.7818	85.0472	87.9813	NA	245.932	79.6931	85.5524	NA	NA	NA
O60934	548.192	631.02	491.237	667.587	521.12	547.746	645.379	556.97	695.839	529.102	556.325	608.6	560.434	670.94	534.616	498.706	498.339	467.452	566.145	545.56
O60942	483.408	461.067	510.348	460.959	347.785	470.822	457.767	475.81	455.3	435.18	472.423	411.035	402.445	426.386	432.772	637.554	409.889	280.854	318.361	239.738
O75027	153.26	288.992	NA	78.0235	NA	141.419	297.17	NA	212.94	NA	NA	NA	NA	170.95	NA	NA	NA	NA	NA	NA
O75044	NA	NA	NA	NA	NA	NA	NA	NA	NA	NA	NA	116.121	NA	NA	NA	NA	109.878	NA	NA	NA
O75054	NA	40.4073	NA	NA	NA	NA	NA	NA	NA	NA	NA	NA	NA	NA	NA	NA	NA	NA	NA	NA
O75061	NA	85.3117	NA	NA	NA	NA	83.1264	NA	NA	NA	96.358	85.3508	NA	NA	NA	NA	NA	NA	NA	NA
O75083	6315.75	5775.43	6306.9	6471.48	5455.24	6313.28	5771.28	6386.53	6403.2	5471.08	6308.49	5263.37	6314.86	6121.63	5531.5	5865.55	5373.39	5982.8	6063.61	5654.56
O75113	NA	81.7222	NA	NA	NA	NA	136.602	NA	NA	NA	NA	120.682	NA	NA	NA	NA	NA	26.3132	NA	NA
O75116	519.1	530.305	579.429	732.857	386.321	661.932	521.629	513.029	710.032	366.481	436.249	657.251	451.794	715.103	495.161	389.611	543.418	690.001	487.421	489.63
O75116,Q13464	177.084	NA	NA	NA	128.22	177.065	181.356	NA	NA	NA	NA	NA	NA	NA	NA	NA	NA	NA	NA	NA
O75122	776.027	732.252	763.185	965.432	742.746	743.231	676.23	730.968	828.986	764.239	878.973	684.867	682.206	1016.04	727.484	582.535	623.251	533.337	643.043	526.097
O75127	357.006	159.699	202.892	NA	NA	343.28	203.68	257.345	NA	NA	NA	178.021	86.7817	NA	NA	NA	NA	NA	NA	NA
O75131	1004.34	1415.87	1301.7	1418.21	1399.71	1003.18	1267.91	1330.05	1416.1	1397.41	1061.97	1204.19	1355.95	1246.56	1364.77	1129.74	1249.76	1150.43	1114.66	1087.13
O75146	NA	NA	NA	NA	NA	NA	NA	NA	NA	NA	NA	93.9617	NA	NA	NA	NA	NA	NA	NA	NA
O75150	898.656	828.432	701.618	792.667	857.54	659.624	837.286	734.475	786.585	781.449	771.385	707.33	663.935	622.554	693.905	519.679	593.975	507.167	700.719	545.547
O75150,Q5VTR2	469.122	579.892	468.652	485.609	398.794	467.757	562.393	463.339	483.788	392.622	443.618	493.46	473.03	490.876	486.781	280.624	457.721	376.241	402.22	381.98
O75152	1387.16	1455.11	1620.11	1093.26	1170.94	1039.64	1463.04	1559.03	1088.73	1163.19	1269.89	1266.46	1354.72	994.41	1040.83	819.381	1126.21	1118.5	539.682	537.82
O75153	1751.47	2165.41	1524.04	1809.19	1661	1735.95	2162.26	1516.73	1813.28	1662.96	1733.64	1693.04	1483.14	1714.11	1654.63	1491.1	1591.73	1404.55	1642.42	1483.01
O75155,Q86VP6	981.992	1187.22	1093.52	1150.68	1149.97	967.894	1186.8	1089.24	1140.46	1139.17	948.478	1031.11	966.128	916.641	1086.88	NA	804.652	NA	554.836	NA
O75157	414.16	407.315	425.006	451.438	NA	469.794	459.488	444.919	512.204	NA	516.313	413.465	368.003	436.816	476.935	430.519	253.226	251.024	197.165	319.848
O75165	220.795	NA	270.793	NA	NA	224.328	NA	263.746	NA	NA	NA	151.537	152.957	NA	NA	NA	NA	NA	NA	NA
O75170,Q9UPN7,Q5H9R7	631.925	522.898	708.785	217.503	541.969	631.791	522.898	707.118	345.577	537.239	565.02	685.418	667.355	325.024	476.548	580.841	576.386	453.517	540.129	363.442
O75175	427.877	775.208	772.871	614.059	552.887	432.583	671.759	608.25	643.64	599.644	421.016	637.186	856.129	748.811	668.652	315.372	239.562	NA	562.319	550.464
O75179	913.57	704.828	980.431	930.398	674.726	800.002	807.822	718.24	835.29	752.187	828.076	948.421	772.093	519.73	713.618	882.192	782.124	667.069	735.457	708.293
O75179,Q8IWZ3	1233.56	1246.4	1330.22	1251.21	1195.73	1145.55	1320.43	1327.6	1253.19	1187.97	1121.26	1135.98	1300.61	1128.47	1193.69	1176.1	1303.28	1153.46	1117.51	1168.33
O75190	533.105	592.845	675.157	618.452	613.118	626.114	593.611	672.773	613.475	599.47	503.341	625.822	615.472	629.936	582.511	436.137	472.925	478.862	472.877	449.544
O75190,Q8WWF6	NA	NA	282.818	241.501	NA	NA	NA	282.938	239.12	NA	NA	NA	215.441	244.751	NA	NA	NA	NA	243.353	NA
O75191	142.499	163.149	NA	NA	NA	142.568	NA	NA	NA	72.4922	160.629	210.156	NA	NA	103.308	NA	NA	NA	NA	NA
O75208	350.829	585.209	533.801	575.876	439.827	499.604	575.905	479.873	542.072	434.218	255.494	505.876	523.083	153.152	453.543	219.601	482.506	401.142	144.647	329.293
O75223	1471.18	1668.44	1514.32	1735.14	1523.8	1470.06	1664.9	1511.41	1816.57	1525.65	1419.11	1615.42	1574.59	1656.94	1543.98	1386.2	1521.46	1482.15	1545.09	1366.02
O75251	681.802	740.565	951.533	930.568	899.977	959.029	693.751	911.808	654.484	782.069	929.11	712.612	919.115	583.992	939.165	448.567	1068.03	677.528	758.328	829.259
O75306	1393.36	1357.99	1262.39	1195.34	1216.7	1389.49	1351.92	1088.94	1198.6	1244.84	1267.66	1202.52	1182.79	1225.85	949.854	1056.38	1098.68	976.93	961.231	959.413
O75312	1507.91	1399.55	1699.04	1735.74	1393.67	1593.14	1399.49	1701.35	1728.27	1226.02	1481.98	1343.74	1490.08	1727.79	1220.39	1256.16	1346.71	1520.17	1430.5	1340.29
O75323	651.48	536.706	718.379	580.844	680.985	668.541	634.037	714.086	582.415	617.328	650.807	630.501	693.7	589.775	640.385	490.911	537.115	566.543	673.195	331.688
O75330	503.316	443.713	458.574	681.408	575.59	567.353	513.931	488.469	586.727	469.645	520.454	494.713	523.612	NA	492.156	475.369	NA	312.568	NA	435.182
O75335,O75145,O75334,Q13136	103.707	155.622	NA	56.4221	87.3874	103.634	71.7328	NA	56.3767	87.359	NA	NA	NA	NA	91.8725	NA	NA	NA	NA	NA
O75335,O75334,Q13136	NA	NA	NA	NA	NA	NA	NA	NA	NA	NA	NA	93.4613	NA	NA	NA	121.053	NA	NA	NA	NA
O75340	3054.09	3188.22	2343.91	3156.12	2985.13	3039.5	3346.7	3261.1	3155.14	2974.43	3099.88	3214.91	2361.84	3147.31	2976.54	2305.61	2430.92	2679.73	2766.75	2807.4
O75347	9826.63	9510.2	6441.26	7924.08	9090.87	9822.63	7505.08	7482.92	9878.53	9226.45	8568.93	9161.92	10087.2	9761.88	6282.82	7490.09	8153.69	5611.55	8321.02	5531.98
O75348	918.375	952.411	1379.03	1491.76	1324.79	912.002	976.202	1328.44	1493.12	1338.8	1034.03	944.982	1282.59	1363.34	1387.87	1346.52	1189.09	1242.49	1319.94	1320.7
O75351	327.501	436.301	601.258	463.067	318.426	319.121	339.736	587.318	457.257	318.525	456.018	393.462	549.662	439.401	279.168	396.93	167.32	184.442	337.805	383.532
O75351,Q9UN37,Q6PIW4	1023.54	943.721	1037.53	1082.94	1049.86	1023.43	643.836	1046.38	1080.5	1047.56	1015.74	599.882	1039.16	1039.42	1034.67	827.833	588.246	921.712	884.527	859.072
O75352	NA	NA	NA	NA	NA	NA	NA	NA	NA	64.2709	NA	NA	NA	NA	55.5136	NA	NA	NA	NA	NA
O75367	4165.92	3778.62	3329.34	3766.64	3574.33	4157.7	3575.05	3387.97	3603.02	3558.48	3782.88	3601.59	3319.21	3702.93	3570.45	3496.47	3548.27	3237.12	3061.38	3058.76
O75367,Q9P0M6	1880.13	2074.95	1998.38	2084.94	1950.67	1878.47	2074.96	2007.04	2085.06	1958.83	1855.83	2050.52	1917.89	2013.1	1910.01	1459.29	1187.15	1382.8	1674.04	1327.07
O75368	1791.07	1898.02	1971.29	1844.27	1717.35	1788.54	1880.71	1958.05	1875.38	1799.41	1747.15	1869.27	1877.59	1911.35	2022.91	1563.07	1448.84	1625.64	1599.63	1987.51
O75369	1429.38	1671.15	1604.57	1670.6	1467.8	1415.96	1684.66	1607.86	1642.06	1435.97	1407.94	1581.75	1699.51	1584.11	1417.9	1305.89	1479.82	1465.9	1419.24	1710.04
O75369,Q14315	635.937	576.462	497.328	763.999	652.132	635.931	520.53	497.291	764.035	652.136	635.923	1136.74	489.294	751.454	571.334	566.325	509.103	479.445	679.479	590.12
O75376	605.289	299.588	390.615	268.94	435.127	416.105	NA	394.171	256.921	323.505	348.349	180.076	232.109	2067.46	NA	101.795	NA	229.692	1207.01	303.788
O75376,Q9Y618	NA	NA	65.977	21.7698	NA	NA	NA	66.0323	24.003	NA	NA	NA	59.0462	21.6345	NA	NA	NA	NA	NA	NA
O75379	113.018	NA	110.712	144.833	124.076	149.783	117.874	110.843	144.626	121.241	115.292	111.318	NA	166.007	117.86	116.157	120.006	NA	126.249	119.504
O75380	718.257	496.588	403.509	532.772	376.153	458.688	518.139	435.818	567.758	435.905	434.859	458.094	814.221	593.964	499.845	369.763	487.127	329.739	547.864	486.969
O75381	657.338	268.166	577.658	544.268	467.309	642.583	290.734	595.895	513.938	426.459	470.994	279.408	504.98	464.414	439.468	232.914	NA	NA	309.939	373.893
O75390	8689.13	9406.91	10021.8	10303.8	7652.75	8780.75	9635.23	9927.1	10299.4	7653.57	8666.44	9483.14	9860.18	9060.05	7341.15	8240.72	8845.12	8336.4	8692.67	7293.31
O75391	NA	345.527	NA	1753	179.434	NA	421.759	NA	466.69	374.532	NA	1574.88	NA	319.016	NA	NA	158.221	NA	352.191	91.4274
O75394	145.932	NA	NA	143.45	NA	145.122	NA	NA	143.514	NA	138.127	NA	NA	NA	NA	181.028	NA	112.03	98.7816	NA
O75396	677.421	675.248	765.848	535.794	683.366	655.534	672.582	778.276	673.112	685.026	696.618	554.163	648.946	629.245	661.887	347.715	595.52	561.204	520.933	633.972
O75400	2675.55	2755.01	3174.51	2892.79	2985.85	2833.41	2739.22	3034.42	2892.78	2974.16	2900.39	2652.1	2824.04	2771.78	2686.77	2417.02	2430.29	2628.57	2816.01	2673.87
O75410	286.293	257.603	264.488	352.752	251.443	307.097	251.801	222.826	290.687	182.245	241.531	223.539	234.175	321.983	177.776	NA	NA	NA	NA	227.903
O75414	NA	NA	NA	NA	41.7135	NA	NA	NA	NA	42.035	NA	NA	NA	NA	NA	NA	NA	NA	NA	NA
O75419	1144.1	1112.2	979.781	1115.27	846.42	1137.88	1111.47	975.305	1112.85	979.791	1095.72	1128.39	1036.62	923.397	1123.48	1017.61	973.571	831.175	1039.01	1092.58
O75431	1314.03	1356.68	1357.82	1478.37	1333.96	1296.03	1377.07	1362	1426.82	1329.5	1141.33	1313.26	915.065	1160.19	1149.46	1217.34	622.383	986.026	1055.18	909.519
O75436	1873.16	2138.73	2140.2	2090.84	2634.62	1869.31	2166.25	2193.67	2048.16	2181.09	1830.37	2199.67	2067.86	2025.53	1957.03	1887.15	1882.28	1689.4	1725.98	1707.69
O75438	1109.46	1319.75	962.677	1072.86	1011.1	1093.43	1319.85	962.691	1093.45	1004.04	1079.42	856.743	944.421	1081.28	958.709	910.632	898.634	909.69	889.954	853.95
O75439	1540.9	1890.11	1721.18	1790.16	1722.42	1756.83	1980.52	1717.36	1805.55	1739.4	1644.32	1805.19	1533.07	1805.87	1429.88	1518.07	1499.27	1515.35	1616.15	1448.18
O75446	127.399	179.151	264.473	155.108	294.909	123.214	234.871	189.401	167.329	139.779	116.72	167.024	NA	126.496	101.452	94.5629	99.4327	136.963	79.9427	276.215
O75448	398.999	284.797	419.746	428.357	301.993	399.144	290.084	411.346	486.111	322.624	487.491	283.129	609.366	459.923	469.426	197.94	NA	770.433	225.856	NA
O75449	126.074	108.604	33.4893	NA	85.6229	122.151	94.1407	33.4641	NA	85.6357	NA	73.4881	33.5513	113.925	76.1915	NA	NA	NA	17.4646	NA
O75449,Q9BW62	NA	197.233	NA	NA	78.8592	NA	NA	NA	NA	95.5928	NA	NA	NA	NA	130.744	NA	NA	NA	NA	NA
O75475	1929.83	2130.14	2076.81	1970.14	1547.3	2027.14	1977.92	1929.1	1836.73	1522.79	1777.56	1765.7	1965.31	1751.2	1772.49	1445.08	1561.38	1545.53	1264.62	1472.57
O75475,Q9Y3E1,Q7Z4V5,P51858	491.708	557.447	528.969	603.952	551.956	490.267	557.459	518.037	603.923	551.956	484.83	527.517	492.751	589.058	544.179	260.242	212.565	NA	250.304	231.189
O75486	68.1371	83.1714	NA	NA	NA	68.0818	83.0793	NA	NA	NA	87.6434	NA	NA	NA	NA	NA	NA	NA	NA	NA
O75489	1915.45	1661.96	1701.79	2044.14	1588.9	1910.47	1493.86	1662.26	2044.51	1640.04	1876.75	1592.81	1524.29	1784.21	1523.26	1547.42	1702.38	1696.16	1805.02	1579.95
O75494	4192.22	3614.64	3992.06	3989.35	3475.68	4144.89	3616.6	3755.71	3989.29	3524.07	4010.52	3772.96	3910.9	3800.42	3445.85	3167.68	1761.47	1347.15	2941.32	2797.62
O75496	842.359	944.492	1115.35	833.742	647.341	873.746	963.094	1018.2	789.928	816.808	917.326	1044.21	977.658	788.627	789.423	723.781	678.792	848.216	868.21	854.517
O75506	1254.29	1496.77	1219.32	1107.29	1120.63	1252.12	1592.96	1274.44	1094.85	1064.7	1284.79	1561.81	1390.49	723.128	1131.87	1130.92	1045.84	1414.07	1019.75	572.085
O75521	959.092	921.79	1128.59	1238.66	1275.87	947.068	910.269	1168.63	1219.1	1214.22	803.161	1039.56	1119.07	1229.69	1127.22	1122.24	938.389	1198.48	1217.46	1038.61
O75525,Q07666,Q5VWX1	5223.41	5934.31	5776.37	5852.22	5670.04	5223.41	5940.56	5776.37	5849.83	5670.12	5296.83	5884.22	5521.69	5858.9	5597.74	3901.3	4273.39	4152.46	3894.38	3917.15
O75526,P38159	5817.28	6372.08	5902.51	6210.14	5402.13	5817.28	6372.1	5902.51	6176.51	5402.13	5766.44	6357.58	5900.98	6149.82	5548.66	5271.34	5761.38	5666.78	5834.25	5227.44
O75529	NA	NA	NA	159.425	110.537	81.8399	NA	NA	155.417	55.1117	NA	NA	NA	143.283	53.717	NA	NA	NA	65.5705	NA
O75530	911.259	852.883	801.262	887.146	862.852	881.316	859.283	814.611	802.203	878.828	804.055	824.155	809.195	817.503	878.165	752.023	643.631	783.087	705.292	771.997
O75531	9818.28	10355.7	9885.46	10687.3	9315.24	9834.83	10327.9	10116.2	10679.2	9306.39	9776.81	10223	10048.4	10378.8	9417.81	9100.31	8311.24	8198.79	6590.29	7663.81
O75533	4989.33	3847.27	5853.5	5245.25	4939.6	4985.21	5124.91	5752.5	5246.45	4950.07	4876.64	5357.58	5174.45	3255.34	4869.86	3080.23	3212.39	4438.2	3106.85	3082.94
O75534	3664.34	4042.76	3878.1	4135.52	3523.09	3664.22	4042.1	3880.17	4135.57	3867.44	3347.7	3860.45	3880.5	3855.92	3754.08	2680.29	3718.52	3240.39	3233.57	2896.53
O75554	NA	140.004	100.352	NA	78.5636	NA	NA	62.7347	175.027	93.4363	NA	123.936	55.4878	NA	88.008	NA	NA	100.184	NA	51.0997
O75563	39.8374	NA	NA	NA	NA	NA	NA	NA	128.64	NA	NA	NA	87.2577	NA	NA	NA	NA	46.0648	NA	NA
O75569	975.011	1135.02	1198.36	1137.24	1292.51	931.811	998.074	1119.95	1202.51	1066.61	858.016	1023.22	1067.77	986.327	1005.91	968.17	1007.14	969.6	1027.55	1038.05
O75575	NA	NA	NA	42.7624	NA	NA	NA	NA	42.7826	NA	NA	NA	NA	NA	NA	NA	NA	NA	NA	NA
O75586	55.3146	90.311	65.4423	70.5473	66.5133	55.1749	90.2471	65.4941	70.4567	64.1132	39.6351	86.2055	NA	71.0271	104.181	80.7154	NA	NA	91.3969	NA
O75592	NA	NA	353.914	NA	NA	NA	NA	NA	500.633	NA	NA	612.164	NA	NA	NA	NA	NA	NA	NA	NA
O75600	304.97	NA	305.894	380.176	280.217	208.427	NA	305.889	318.077	226.122	188.159	NA	NA	NA	237.484	NA	NA	NA	NA	175.835
O75607	2704.51	3999.25	2951.13	3972.95	3826.86	3248.59	4001.57	2949.37	3971.99	3776.27	2611.16	3460.9	3123.95	3831.67	3646.78	2212.88	2967.97	2698.72	2426.7	2269.73
O75608	3735.47	4058.91	3617.01	3923.36	3831.42	3674.55	3957.05	3617	3925.06	3562.57	3637.8	3807.68	3834.97	3836.99	3436.51	2790.64	3512.62	3542.59	3481.97	3241.22
O75616	904.336	741.192	723.644	805.489	855.36	836.624	743.137	699.386	770.697	849.834	834.518	649.729	753.667	855.123	805.17	600.821	670.749	559.763	645.794	566.213
O75629	1479.04	1124.33	746.939	1051.07	783.874	890.723	622.972	1224.73	1563.73	835.921	684.402	775.147	741.18	1065.62	504.961	845.88	549.813	610.212	1457.49	732.788
O75635	NA	NA	NA	32.7555	NA	NA	NA	NA	NA	NA	NA	35.9067	NA	NA	NA	NA	NA	NA	21.3555	NA
O75643	4033.69	4096.19	4471.52	4590.7	3695.37	4108.01	3842.05	4466.89	4583.03	3680.43	3929.94	3836.5	4210.78	3895.21	3596.62	3742.29	3249.99	3806.68	3280.34	3656.49
O75648	NA	NA	NA	113.416	NA	NA	NA	NA	NA	NA	NA	NA	NA	NA	NA	NA	NA	NA	NA	NA
O75663	2026.41	2121.47	2156.25	2119.75	1994.8	2026.38	2042.08	2140.81	2099.86	1994.82	2000.45	1930.37	1947.08	1947.14	1963.81	1419.4	1625.44	1514.94	1475.72	1510.4
O75683	2313.78	1937.68	1507.65	2368.56	2064.08	2305.79	1937.26	2386	2310.18	2098.63	1923.8	2167.19	2263.11	2115.16	2236.09	1217.49	1147.97	1008.44	1260.81	1220.29
O75688	335.89	379.353	366.725	420.486	372.887	411.467	463.448	412.028	388.76	493.551	350.09	373.844	465.997	381.792	392.535	263.474	NA	330.236	276.938	342.005
O75688,P35813	145.27	145.706	179.652	161.367	167.225	145.278	146.059	179.208	161.369	167.219	82.4762	160.844	142.349	167.063	170.022	178.147	154.17	159.686	155.662	159.839
O75691	540.974	436.824	NA	317.513	NA	467.863	483.942	NA	275.958	378.262	406.076	444.386	NA	256.091	NA	353.9	254.108	358.889	257.935	NA
O75694	1902.87	1793.35	1904.61	2108.81	1671.16	1901.17	1915.9	1842.23	2014.61	1581.13	1772.48	1721.65	1838.5	1762.75	1512.05	1644.54	1795.81	1697.58	2016.05	1483.82
O75695	NA	134.322	NA	NA	NA	NA	129.589	NA	NA	NA	NA	NA	NA	NA	NA	NA	NA	NA	NA	NA
O75717	923.542	1074.32	972.571	1068.67	885.359	1033.84	1156.92	962.323	1059.22	949.198	986.132	1047.72	997.912	1186.52	791.751	827.738	863.204	885.555	862.444	823.253
O75746	569.271	427.82	641.603	411.026	570.961	535.057	525.723	640.394	532.722	571.349	514.552	472.277	553.35	549.829	416.828	348.071	437.27	430.45	339.414	394.226
O75746,Q9UJS0	385.761	563.726	552.346	484.271	492.16	385.75	563.742	552.521	484.239	492.15	333.638	520.472	537.831	432.23	539.584	389.821	344.123	356.791	389.397	431.284
O75791	NA	355.409	NA	309.954	NA	NA	NA	NA	NA	NA	NA	NA	NA	249.762	NA	NA	NA	NA	NA	128.739
O75792	918.774	767.792	914.576	847.745	805.799	779.824	930.189	922.198	892.495	770.003	871.62	1015.04	828.275	957.593	768.819	927.738	657.734	777.934	656.495	984.204
O75794	1195.6	1383.29	1403.99	1280.04	1132.95	1198.54	1446.08	1372.42	1228.48	1129.6	1325.11	1248.61	1296.01	1169.15	1083.76	1171.83	1189.96	1159.51	1112.24	968.909
O75808	NA	24.0181	NA	NA	NA	NA	23.9955	NA	NA	NA	NA	21.5901	NA	NA	NA	NA	NA	NA	NA	NA
O75817	NA	549.249	355.357	624.222	668.453	429.74	544.901	335.664	603.647	497.455	206.314	411.506	348.221	540.905	487.372	NA	NA	NA	282.063	NA
O75818	634.727	447.346	386.369	383.187	374.541	385.695	430.217	307.252	339.593	369.808	589.269	379.792	331.292	325.914	533.02	558.969	522.684	445.566	459.4	509.318
O75821	5303.75	5032.18	4092.72	5130.62	4816.98	5294.4	5032.1	4695.77	5089.38	4756.96	5061.16	5452.07	4062.75	4653.94	4703.98	4049.14	3848.71	4336.08	4220.52	4104.59
O75822	5519.16	5975.43	5970.12	5945.44	6146.44	5517.72	5975.37	5969.79	5966.26	6141.19	5364.15	5211.38	5692.05	6264.55	5999.6	4905.2	5321.08	5136.59	4517.42	5332.6
O75828	NA	NA	NA	NA	NA	172.857	173.907	NA	NA	NA	NA	NA	NA	NA	NA	NA	NA	NA	NA	NA
O75828,P16152	1260.21	1209.3	1497.09	1144.69	1328.44	1194.26	1202.72	1512.14	1127.94	1308.36	1176.72	1204.61	943.076	1236.44	1147.15	NA	969.122	820.519	925.082	910.378
O75830,P50453,P50452,P48594,P29508,P30740	733.887	1029.67	927.348	998.26	792.354	650.079	1027.35	927.348	986.465	825.848	638.724	810.684	852.369	912.831	826.227	849.372	918.763	810.704	914.149	851.486
O75832	498.757	468.305	402.988	448.002	367.935	515.356	451.509	372.455	386.534	364.265	454.47	288.756	307.053	375.446	342.498	382.005	353.632	349.888	337.878	280.54
O75844	NA	NA	40.2557	NA	NA	NA	NA	NA	NA	NA	NA	NA	18.9301	NA	NA	NA	NA	NA	NA	NA
O75874	2997.92	2756.53	3162.7	3101.21	2898.58	2993.03	2784.81	3154.11	2861.13	2881.8	2862.98	2721.92	3132.39	2832.3	2755.99	2441.25	2640.16	2629.79	2522.4	2483.29
O75879	84.7121	NA	263.7	NA	NA	138.451	NA	269.421	NA	NA	147.791	227.351	NA	NA	NA	NA	NA	148.474	NA	NA
O75880	NA	208.459	NA	NA	NA	NA	NA	190.641	NA	NA	NA	163.296	NA	NA	177.473	NA	NA	NA	NA	NA
O75886	NA	NA	154.9	NA	NA	NA	148.573	219.888	NA	NA	NA	NA	151.832	NA	NA	NA	NA	NA	NA	90.1657
O75886,Q92783	NA	80.2266	NA	57.3889	77.8409	NA	80.4198	NA	NA	73.5174	NA	54.66	NA	71.344	71.6889	NA	76.9107	NA	NA	69.0035
O75891	NA	NA	165.669	NA	NA	NA	NA	160.922	NA	NA	NA	NA	NA	NA	NA	NA	NA	265.728	139.441	NA
O75909	1089.36	1118.72	1089.2	1181.34	1143.19	1089.24	1151.05	1089.87	1030.61	1129.87	996.975	1092.41	1073.22	882.558	938.393	914.301	924.33	946.763	710.321	1039.38
O75914,Q13153,Q13177	854.392	682.844	726.871	1120.66	829.153	843.286	690.941	756.995	1114.62	757.041	771.363	334.395	713.755	1046.58	751.973	772.127	808.8	869.592	864.24	789.88
O75914,Q13177	147.801	219.646	126.97	339.628	272.17	147.844	220.004	126.946	337.103	149.932	279.392	349.758	115.941	264.085	126.862	166.86	207.355	113.153	NA	200.204
O75925	NA	NA	156.701	NA	NA	NA	NA	147.176	NA	NA	NA	NA	NA	NA	NA	NA	NA	NA	NA	NA
O75934	1842.96	2104.28	2042.76	2008	1853.8	1853.84	1964.64	1832.98	1995.39	1878.02	1926.07	1993	1745.58	1753.09	1844.25	1353.53	1692.33	1505.19	1542.37	1399.22
O75935	834.205	710.146	1020.2	1017.29	995.138	705.436	852.425	1012.75	1012.5	994.7	811.88	948.284	969.804	953.776	994.983	471.58	736.136	NA	886.985	583.855
O75936	NA	1239.25	NA	NA	NA	NA	1226.45	NA	NA	NA	NA	1211.95	NA	NA	NA	NA	NA	NA	NA	NA
O75937	3548.15	4045.7	3507.81	4035.31	3798.6	3549.44	4054.95	3775.47	4044.58	3854.08	3534.03	3819.52	3874.18	3983.15	3749.77	3169.02	3475.94	3460.27	3684.12	3538.51
O75940	1225.59	884.545	1079.88	1035	1087.57	1255.83	884.909	1173.99	882.602	970.304	1216.54	812.457	1155.33	1105.07	1041.19	1153.05	1077.26	1203.49	1104.98	1057.52
O75947	2412.41	3080.05	2852.63	2800.47	2564.55	2357.94	3075.39	2826.3	2590.49	2779.39	2377.36	3097.25	2563.03	2862.59	2521.02	2464.33	2763.72	2517.17	2673.46	2500.34
O75955	1173.43	1411.4	1306.18	1416.32	1146.29	1132.17	1224.73	1333.69	1272.91	1167.44	1318.54	1359.11	1145.06	1434.64	1075.11	1260.67	1196.93	1175.78	1089.16	1059.21
O75956,O14519	414.228	370.425	386.736	327.805	367.824	414.26	368.357	383.932	327.774	367.834	398.004	349.907	354.182	317.977	360.723	NA	NA	NA	NA	NA
O75964	1938.3	1276.04	1283.84	1499.31	1791.61	1938.19	1287.9	1287.79	1510.7	1789.44	1942.32	1417.94	1211.9	1467.15	1840.92	1348.13	1330.18	1231.81	1440.06	1151.59
O75976	369.08	552.475	484.302	NA	NA	456.363	NA	498.909	537.833	NA	NA	NA	537.384	723.12	435.81	NA	NA	NA	180.923	NA
O76003	6344.91	7039.09	6741.59	6487.95	6099.43	6311	7031.37	6710	6476.29	6099.56	6254.74	6620.62	6596.92	6283.78	6274.98	5056.9	5379.57	4813.97	5090.15	5194
O76021	4404.76	4350.88	4495.22	4788.93	4157.96	4402.94	4373.78	4488.2	4771.11	4153.88	4351.02	4000.48	4247.07	4529.41	4048.84	3212.73	3299.14	3953.67	4116.47	2966.83
O76031	953.694	990.19	3686.6	3865.43	888.787	855.565	990.243	1009.74	3900.79	912.145	827.149	943.434	949.544	3863.71	1019.78	941.578	942.583	929.748	1107.51	817.414
O76041	300.238	303.734	284.359	317.892	215.22	132.65	303.734	284.308	319.858	235.051	298.888	NA	277.349	287.345	211.999	289.352	192.298	277.351	302.254	216.806
O76070	1935.92	2237.13	2046.48	1836.42	2128.88	1923.96	2230.47	2045.19	1831.18	2121.9	1864.76	1740.09	2002.98	1955.59	2077.89	1650.59	1666.43	1881.6	1722.8	1706.19
O76071	1573.4	1705.75	1564.8	1651.92	1515.03	1613.24	1542.87	1560	1701.98	1495.4	1551.76	1452.55	1491.79	1576.24	1507.99	1262.77	1208.28	1361.79	999.166	1013.65
O76094	1729.13	2036.86	1739.53	1745.59	1576.26	1778.47	1848.22	1797.28	1864.37	1653.22	1460.22	1613.23	1823	1649.49	1530.32	1634.16	1634.19	1496.32	1496.63	1605.78
O94761	NA	NA	NA	NA	29.9117	NA	NA	NA	NA	NA	NA	NA	NA	NA	46.8088	NA	NA	NA	NA	NA
O94763	287.484	313.896	NA	560.81	287.766	289.826	355.717	NA	NA	551.595	NA	NA	NA	NA	601.929	NA	NA	59.1648	NA	418.977
O94776	2632.2	3649.44	3145.53	2863.32	3116.85	2632.64	3685.68	2980.04	3007.65	3157.7	2655.74	3070.65	2999.07	2810.48	3005.06	2822.19	3103.55	3076.35	2871.56	2851.97
O94788	5516.42	6022.32	5312.79	6336.6	6711.78	5382.8	6020.21	5312.77	6300.11	6206.72	5443.75	5298.44	5129.39	5574.13	5934.14	4627.25	4621.01	5308.96	4121.14	4587.16
O94805,O96019	391.704	339.301	498.722	428.652	397.641	391.703	339.321	498.762	428.689	400.451	436.547	339.006	489.554	420.384	371.71	NA	314.249	NA	NA	NA
O94806,Q9BZL6,Q15139	119.608	104.502	92.75	112.642	69.4176	119.652	91.2347	93.133	112.652	67.0655	118.299	105.118	94.7406	118.002	91.3437	85.5558	72.7449	70.4855	50.8959	NA
O94808,Q06210	298.942	377.96	387.008	192.379	428.616	294.215	396.541	432.911	150.202	334.006	249.98	427.763	406.135	195.874	306.422	365.907	379.982	395.166	234.647	351.737
O94817	256.681	231.904	83.0398	177.536	119.913	247.592	234.383	135.58	185.268	119.945	237.697	202.871	132.906	185.411	110.357	187.616	193.093	167.597	NA	NA
O94822	484.226	593.121	377.512	525.826	383.687	483.001	555.975	390.826	548.124	383.599	530.3	313.974	365.035	335.255	293.933	290.219	314.241	294.308	301.22	342.423
O94826	1436.16	1576.63	1606.69	1466.74	1296.51	1423.11	1569.74	1622.43	1491.86	1279.6	1442.91	1510.51	1339.43	1381.28	1383.97	1395.22	1381.01	1468.78	1269.94	1241.66
O94830	NA	NA	NA	NA	NA	63.3997	NA	NA	NA	NA	NA	NA	NA	NA	NA	NA	NA	NA	NA	NA
O94832	479.087	461.169	403.94	469.095	319.769	493.374	530.445	408.522	503.108	457.721	486.245	525.148	453.331	512.413	386.974	454.985	411.328	481.389	459.123	280.591
O94842	485.011	434.144	478.945	391.404	366.11	446.284	426.604	434.466	389.014	366.064	378.149	583.894	375.91	414.791	429.514	NA	425.618	443.12	NA	412.475
O94842,Q96NM4,O15405	NA	112.304	145.208	173.233	NA	NA	108.752	92.7242	NA	NA	134.225	NA	140.312	NA	NA	NA	NA	NA	157.645	NA
O94855	157.526	NA	200.517	NA	NA	286.209	NA	141.581	NA	NA	155.909	NA	197.303	NA	NA	NA	NA	99.4171	NA	NA
O94874	659.589	805.181	1198.07	1376.7	732.963	574.493	803.842	1203.78	795.393	720.724	575.476	587.493	1258.16	569.035	693.234	465.672	296.423	483.53	550.727	440.156
O94880	145.432	133.381	103.208	152.726	NA	141.331	170.879	141.511	127.508	NA	78.5231	68.9016	113.778	68.1128	NA	75.3369	NA	NA	56.2562	NA
O94885,Q9NSI8	810.188	788.573	691.508	676.908	805.016	810.171	757.444	701.234	693.857	809.021	807.849	644.6	873.553	679.562	766.89	611.507	677.952	602.975	599.29	577.37
O94886	NA	NA	122.174	NA	NA	NA	NA	NA	NA	NA	NA	NA	NA	NA	NA	NA	NA	NA	NA	NA
O94888	780.904	788.165	1022.68	766.849	880.095	764.646	810.295	1011.17	751.404	878.895	773.604	725.486	829.731	712.294	714.863	656.667	566.799	748.354	699.113	548.429
O94900,O94842,O15405	64.4599	118.652	95.6429	84.0969	84.2079	62.1132	116.602	95.7679	100.044	84.2253	NA	129.262	95.7392	79.5101	84.1152	NA	102.975	84.433	81.0065	NA
O94903	706.448	622.482	802.877	500.089	752.218	12990.9	555.32	652.654	574.735	596.314	499.83	709.823	775.08	551.032	703.199	375.924	498.943	NA	684.22	434.147
O94905	NA	NA	139.884	NA	NA	NA	NA	NA	NA	65.3572	NA	NA	NA	NA	45.635	NA	NA	NA	NA	NA
O94905,O75477	NA	NA	NA	NA	75.0299	NA	NA	NA	NA	68.2232	NA	NA	NA	NA	NA	NA	NA	NA	NA	NA
O94906	1823.08	1679.56	1940.13	1977.16	1648.93	1950.24	1688.77	1937.86	1972.03	1727.46	1751.8	1814.07	1930.36	1875.69	1704.56	1645.3	1716.04	1718.7	1639.44	1581.92
O94913	334.881	262.25	462.889	405.389	428.808	350.042	370.795	459.179	360.799	411.616	318.463	373.317	459.052	372.569	394.95	2570.08	246.671	2387.19	286.198	288.403
O94915	NA	NA	NA	NA	NA	723.02	NA	NA	NA	NA	NA	NA	NA	NA	NA	NA	NA	387.345	NA	NA
O94925	816.68	864.517	851.675	927.881	747.271	754.286	857.788	814.124	947.094	737.932	1121.64	828.764	1158.36	792.873	813.14	531.097	546.671	827.324	900.711	659.998
O94927	259.339	301.71	411.345	329.471	196.982	285.398	207.814	390.433	263.159	186.059	205.601	380.315	309.934	345.793	84.4113	202.561	NA	305.504	270.204	136.413
O94964	NA	NA	NA	NA	121.551	NA	NA	NA	NA	169.222	151.299	160.631	NA	NA	136.573	81.3849	NA	NA	NA	NA
O94966	269.537	246.623	223.041	265.037	211.028	290.791	240.725	207.286	257.319	82.2617	239.254	280.425	165.818	246.636	199.079	249.396	228.131	145.076	NA	NA
O94973	576.806	979.417	1168.83	1171.3	1064.09	1132.22	634.731	1131.65	1124.37	662.065	1132.93	928.651	1059.36	1136.23	594.069	541.062	850.837	467.809	482.568	945.93
O94973,O95782	1372.31	1261.3	1398.8	1382.58	1244	1359.66	1279.12	1403.35	1402.14	1197.79	1386.85	1233.93	1218.56	1365.6	1141.69	1234.15	1300.2	1064.22	1141.49	1174.16
O94979	2841.34	2915.78	2789.34	2919.81	2725.15	2688.72	2913.87	2791.8	2943.61	2729.95	2649.78	2895.83	2714.86	2904.03	2700.24	2407.84	2324.02	2240.44	2629.67	2336.8
O94992	541.501	411.192	407.634	550.185	581.177	532.897	356.55	422.71	466.404	504.023	527.598	339.75	391.875	528.294	511.76	397.19	415.935	390.738	287.468	411.859
O95059	95.549	NA	NA	NA	NA	NA	NA	71.4105	NA	NA	NA	NA	NA	NA	NA	98.9875	NA	86.0255	NA	NA
O95067	NA	NA	NA	NA	NA	NA	NA	NA	NA	NA	NA	177.085	NA	NA	NA	106.798	96.2592	NA	NA	NA
O95071	1534.81	1675.08	1783.94	1813.31	1737.06	1532.64	1662.98	1759.94	1810.34	1581.45	1459.18	1508.12	1553.19	1733.32	1433.45	1252.68	1298.72	2208.17	1423.96	1148.63
O95104	1114.66	1082.2	1009.86	1053.93	1081.75	1030.17	1203.87	1028.68	1058.16	983.445	1093.83	1178.77	1027.37	927.274	661.532	676.06	685.985	505.582	719.208	789.635
O95104,Q9UPN6	282.647	698.826	462.112	632.888	279.247	282.644	699.366	462.117	632.868	279.31	282.63	641.861	493.497	647.448	273.917	267.901	701.699	439.523	547.91	432.537
O95139	906.218	862.474	938.88	925.128	906.207	1031.08	885.619	698.78	915.783	869.48	578.115	819.441	1069.2	915.484	769.143	752.875	NA	NA	644.349	NA
O95140	770.761	653.055	806.886	604.276	833.468	942.998	737.573	804.499	599.186	830.131	746.804	674.709	773.269	641.155	687.757	580.748	433.2	401.705	471.073	577.593
O95149	288.439	402.671	334.764	112.034	377.612	279.744	358.063	252.188	112.174	247.032	287.277	317.915	93.8439	240.191	359.021	161.55	140.485	104.023	NA	197.011
O95155	695.908	727.43	708.904	733.186	700.039	695.303	743.211	714.483	733.907	665.982	728.812	735.371	721.456	660.634	644.629	561.051	607.686	488.999	519.904	526.317
O95159	478.044	651.694	552.232	474.323	425.413	487.204	531.237	542.486	471.738	477.404	582.152	533.434	594.114	690.025	438.695	265.077	464.353	456.621	551.787	333.138
O95163	1075.06	1077.85	1125.58	1117.33	1029.79	1068.87	1051.09	1067.68	1194.45	1039.18	1029.02	1034.69	1024.54	1017.61	981.451	906.925	928.548	805.687	888.921	790.055
O95167	765.676	477.17	359.035	462.424	675.073	480.818	658.434	600.291	426.932	673.661	476.976	432.933	350.735	387.601	646.854	366.584	318.578	379.086	367.094	343.65
O95168	482.622	492.836	680.844	649.027	576.023	464.609	682.091	640.807	666.566	598.795	427.958	470.958	421.548	502.609	613.694	491.987	443.47	399.822	502.797	308.132
O95169	370.834	236.813	759.706	336.004	252.468	367.823	233.714	762.868	346.37	280.564	329.253	226.618	376.266	328.3	179.513	378.585	81.2737	276.928	126.137	NA
O95182	669.706	461.221	547.022	NA	538.047	652.898	347.772	620.071	NA	536.254	635.167	657.851	NA	504.54	501.146	373.999	366.933	NA	NA	NA
O95197	310.948	158.789	363.126	310.164	344.231	301.484	158.78	363.146	310.123	340.902	330.452	153.805	343.072	263.203	334.942	NA	139.763	95.4423	206.744	276.386
O95197,Q16799	NA	341.668	NA	379.036	391.17	NA	334.619	342.251	382.569	312.093	315.674	297.867	NA	332.318	249.964	NA	260.612	NA	NA	220.955
O95202	1328.22	1424.46	1538.19	1395.82	1398.49	1338.22	1375.21	1536.18	1413.8	1273.13	1265.8	1265.49	1514.52	1333.36	1302.84	1113.28	1102.94	1267.12	1285.55	1040.79
O95218	2595.79	2767.51	2329.86	2603.32	2510.74	2588.73	2723.68	2259.05	2380.01	2507.85	2522.73	2628.51	2253.09	2516.34	2367.04	2296.61	2256.3	2123.72	2419.81	2115.12
O95229	534.561	548.318	447.725	352.129	337.399	471.148	534.134	476.32	395.069	318.797	568.126	478.656	308.578	297.411	321.683	197.311	432.393	344.867	377.232	337.407
O95232	2963.73	3220.09	3363.08	3237.29	2982.57	2990.47	3215.67	3075.26	3376.75	2971.84	2609.58	3026.14	3136.63	2942.24	2835.89	2651.27	2327.49	2658.08	2628.88	2130.47
O95235	226.688	257.693	79.5947	214.655	171.024	199.896	246.258	79.5616	218.451	174.887	263.206	222.437	207.262	210.777	189.686	NA	NA	NA	NA	NA
O95239	629.509	782.688	753.242	672.389	570.655	610.734	701.646	581.244	758.696	896.298	595.405	634.496	622.258	623.201	503.498	780.911	613.464	581.415	645.131	741.461
O95249	NA	NA	NA	451.64	NA	NA	NA	NA	434.638	NA	NA	NA	NA	NA	NA	NA	NA	NA	NA	NA
O95251	NA	NA	NA	NA	NA	NA	NA	195.652	NA	134.484	NA	NA	NA	NA	NA	15.1327	NA	NA	NA	NA
O95273	NA	NA	61.691	NA	NA	NA	NA	NA	NA	NA	NA	NA	NA	NA	NA	NA	NA	NA	NA	NA
O95292	NA	NA	NA	NA	168.508	NA	NA	NA	NA	143.305	NA	NA	NA	106.979	NA	NA	NA	NA	NA	NA
O95292,Q9P0L0	904.557	856.443	555.198	641.517	639.674	888.175	850.638	551.766	639.461	632.655	878.413	737.804	624.722	433.205	627.279	863.36	629.322	616.324	379.746	425.182
O95295	519.528	297.573	321.359	630.717	315.019	366.339	312.09	467.883	581.782	312.256	509.419	270.209	423.552	454.025	311.24	304.12	326.602	NA	377.292	NA
O95297	NA	66.6681	NA	143.319	NA	NA	244.596	NA	NA	141.271	NA	61.8461	NA	NA	NA	NA	NA	NA	NA	NA
O95299	1054.32	611.082	752.312	846.774	760.578	848.72	583.054	998.846	882.683	688.957	1019.04	562.408	896.864	518.972	763.624	603.677	786.681	383.205	345.432	396.54
O95319	1368.43	1285.58	1049.58	925.451	822.654	967.162	1255.81	991.08	901.985	1029.03	1122.02	1020.89	1017.33	1129.66	934.69	852.728	1313.88	925.21	1051.32	882.138
O95336	2270.62	2464.26	2274.01	2173.21	2232.41	2292.38	2546.68	2292.64	2170.97	2100.75	2286.37	2301.6	2203.47	2257.53	2068.65	1957.37	2152.65	2013.16	2000.65	1863.68
O95340	NA	NA	1070.01	NA	78.7834	88.0438	NA	67.2067	NA	73.961	NA	73.1173	994.667	NA	70.6998	NA	NA	NA	NA	NA
O95347	1627.34	1691.57	1646.71	1601.41	1626.95	1574.19	1681.35	1646.82	1591.3	1626.93	1521.49	1485.38	1643.6	1495.16	1545.54	1322.4	1500.38	1300.36	1416.58	1170.33
O95352	388.047	627.343	513.474	548.528	553.297	364.889	545.724	533.342	507.359	511.579	504.563	519.44	442.818	480.571	410.376	NA	356.592	431.991	259.248	NA
O95359,O75410	NA	NA	NA	124.852	NA	NA	NA	NA	NA	NA	NA	NA	NA	NA	NA	NA	NA	NA	NA	NA
O95363	NA	NA	NA	NA	NA	247.782	NA	NA	NA	NA	NA	NA	NA	NA	NA	NA	NA	NA	NA	NA
O95365	NA	126.838	150.976	NA	NA	NA	NA	150.907	NA	NA	NA	NA	163.863	NA	NA	NA	NA	NA	NA	NA
O95372	1249.09	1260.54	978.013	1200.52	1333.53	1261.47	1237.93	807.828	1294.36	1254.53	1303.19	1278.96	1007.28	1243.09	1640.52	810.85	1016.71	981.748	860.399	1040.22
O95373	3548.64	3509.36	3381.62	3724.22	3436.7	3477.65	3491.52	3355.31	3718.57	3444.28	3446.16	3179.37	3374.96	3269.44	3198.53	2901.76	3037.61	2859.85	2820.23	3157.13
O95373,O15397	602.974	652.195	636.788	959.741	554.735	601.146	652.196	637.175	961.201	551.53	576.479	573.598	898.029	930.126	686.747	536.645	771.528	729.188	706.205	571.813
O95376	493.622	562.632	472.833	480.75	512.229	505.524	563.579	450.235	480.698	537.387	463.478	570.842	469.733	461.402	517.437	435.927	521.474	469.669	456.019	518.584
O95379	145.735	153.509	146.436	234.007	NA	143.361	153.5	144.512	168.268	NA	217.845	201.478	147.287	236.434	95.2714	160.877	342.085	168.858	158.397	186.544
O95382,P42229	494.059	389.298	414.667	394.71	NA	494.037	387.012	415.085	394.741	NA	487.049	358.236	405.12	375.051	352.774	NA	NA	232.479	NA	NA
O95391	NA	NA	NA	220.675	NA	NA	NA	NA	156.189	NA	NA	117.945	NA	207.732	NA	NA	NA	NA	NA	NA
O95394	1616.38	1916.82	1798.43	1640.57	1617.21	1472.84	1900.19	1608.13	1566.09	1780.3	1421.24	1774.58	1428.15	1446.28	1613.27	1474.63	1351.02	1201.26	1487.65	1303.03
O95396	NA	NA	NA	NA	NA	NA	NA	NA	NA	NA	NA	NA	NA	27.5274	NA	NA	NA	NA	NA	NA
O95399,P11021	3301.8	3270.79	3305.64	3359.46	3352.05	3300.28	3227.19	3305.77	3491.68	3352.06	3128.25	3163.6	NA	3351.05	3337.47	NA	1801.45	NA	NA	1601.13
O95400	868.033	883.005	919.484	854.657	908.321	887.941	990.747	936.868	856.854	744.57	755.473	847.707	758.559	806.659	812.909	731.757	753.06	817.5	838.16	679.885
O95429	453.598	525.384	519.959	276.237	348.67	443.699	476.815	687.78	367.591	346.451	278.14	505.974	341.559	445.259	258.345	293.908	436.345	408.629	479.208	273.343
O95433	4316.88	4724.44	4651.58	4587.35	4143.03	4311.37	3929.35	4636.03	4567.71	4109.99	4420.64	3124.4	4481.95	4313.89	4037.58	2823.46	2592.32	2703.02	2411.87	1878.98
O95453	5902.02	8355.57	6064.13	6272.9	6076.6	5888.11	8433.72	7988	6180.61	5743.44	6017.29	6576.26	6964.57	6150.22	5892.1	5807.11	6316.83	5727.71	5851.58	5847.22
O95456	2094.47	1214.94	2118.19	1677.96	2244.9	2091.75	1215.94	2122.44	1823.36	2242.41	1905.88	1224.9	2196.79	1741.57	2209.11	2045.76	1529.26	2034.46	2061.76	1943.81
O95466	386.91	608.479	247.991	519.252	556.044	310.597	453.163	287.337	514.883	314.967	250.983	NA	353.863	265.625	353.414	NA	NA	162.901	NA	NA
O95478	1261.2	1425.56	1181.32	1176.74	1018.71	1259.38	1426.13	1178.93	1174.81	1016.88	1116.31	1420.22	1123.66	1156.11	1211.1	1160.84	1256.53	1157.46	1210.08	1222.19
O95486	747.778	1108.3	691.227	633.464	578.806	727.166	1006.6	660.22	524.772	741.447	582.508	725.535	539.789	646.145	624.782	673.82	565.216	515.814	581.841	528.467
O95486,O95487	121.246	NA	105.426	120.237	97.3448	121.3	NA	107.892	133.46	94.9315	NA	115	98.3046	NA	NA	NA	NA	NA	NA	NA
O95487	572.916	735.336	444.078	536.107	650.663	548.29	625.831	444.064	543.22	690.966	506.023	321.264	361.38	442.497	389.281	380.368	326.362	279.316	418.803	627.338
O95487,O95486	445.526	117.632	286.278	154.18	448.638	259.619	117.586	248.179	NA	467.604	248.778	127.75	244.807	NA	432.517	NA	NA	NA	NA	NA
O95544	191.442	NA	NA	NA	55.5199	NA	NA	233.605	NA	NA	NA	NA	121.456	NA	NA	NA	NA	NA	NA	NA
O95551	641.592	626.682	318.539	658.611	591.675	644.289	657.654	335.524	667.112	590.997	627.38	672.492	335.248	552.071	550.416	521.106	NA	375.915	457.306	322.085
O95562	37.8618	128.923	98.3311	133.105	116.299	36.4035	129.028	98.2946	111.431	117.799	36.4335	128.947	NA	131.765	117.56	79.4573	128.904	NA	NA	119.969
O95563	678.357	1109.24	1046.67	653.609	1137.66	672.012	1130.46	1058.09	734.602	987.806	987.359	1014.81	1070.6	769.813	588.118	855.333	832.906	908.944	1316.44	876.075
O95571	NA	65.347	81.3022	186.487	277.142	NA	109.623	66.6457	187.092	269.68	NA	77.6152	82.8995	203.573	NA	NA	NA	NA	NA	NA
O95573	NA	201.55	NA	NA	NA	NA	NA	NA	NA	NA	NA	NA	NA	NA	NA	NA	NA	NA	NA	NA
O95602	698.595	699.32	629.41	694.67	611.688	644.628	691.994	806.637	691.342	767.184	645.901	672.209	815.952	671.457	724.443	559.869	567.031	521.05	515.89	562.343
O95613	NA	NA	NA	NA	NA	NA	NA	NA	NA	NA	NA	NA	NA	NA	NA	NA	NA	NA	NA	27.7125
O95619	301.41	294.268	377.919	170.169	226.673	269.675	290.449	373.116	156.09	273.825	NA	315.647	368.033	NA	240.641	NA	NA	NA	NA	240.167
O95626,O43423,P39687,Q92688	11490.2	12185.5	12720.9	12317.8	11980.1	11490.2	12185.5	12474.1	12308.5	11980.1	11232.2	11494.9	12248.9	11967.1	11912.4	9987.65	10246.1	11216.9	10772.6	10573.5
O95626,O43423,Q92688,P39687	11357.9	12185.5	12474.1	12317.8	11980.1	11357.9	12185.5	12474.1	12308.5	11980.1	11232.2	11494.9	12248.9	11967.1	11912.4	9987.65	10245.4	11217.4	10788.5	10573.5
O95626,P39687,Q92688	591.986	611.336	382.854	280.045	717.998	590.497	611.318	382.87	277.299	718.017	584.842	605.895	382.884	524.291	713.842	450.877	557.528	380.145	494.845	606.915
O95626,Q92688,P39687	532.539	757.141	381.48	654.685	891.318	531.268	757.164	381.454	654.675	886.165	525.024	603.786	427.964	643.571	709.949	450.082	557.513	380.797	425.116	648.932
O95628	250.063	116.718	NA	423.488	220.446	441.327	116.372	135.679	424.057	NA	181.051	155.762	411.8	278.184	245.336	190.616	NA	NA	107.636	143.743
O95630	569.63	559.543	481.379	551.832	577.53	586.323	430.379	388.529	523.758	553.774	524.268	1018.04	379.942	464.002	574.752	NA	NA	NA	NA	394.085
O95639	741.424	698.277	723.536	836.269	840.971	739.446	782.715	708.534	842.49	854.187	708.377	560.915	784.36	722.049	677.975	653.491	539.635	850.74	690.29	613.443
O95639,A6NMK7	NA	82.2764	81.789	NA	NA	NA	82.2522	NA	NA	NA	NA	74.2712	NA	NA	NA	NA	116.586	NA	NA	NA
O95671	210.106	213.362	320.074	244.173	253.086	298.093	188.676	315.18	237.689	256.658	343.125	220.894	262.183	238.152	269.936	NA	157.539	174.325	NA	155.444
O95684	744.347	764.313	596.437	873.966	715.489	704.692	759.784	863.37	869.273	805.017	677.855	828.318	712.492	742.735	822.539	679.061	717.519	614.951	643.439	633.39
O95707	NA	297.517	252.446	261.366	256.425	229.306	292.735	252.499	241.745	65.3921	NA	304.658	249.986	265.789	251.872	NA	NA	47.8303	NA	47.5694
O95718,P11474	92.3825	NA	NA	NA	NA	NA	NA	NA	NA	NA	NA	NA	NA	NA	NA	NA	NA	NA	NA	NA
O95721	3338.6	3797.64	3865.28	3645.3	3231.23	3338.59	3797.64	3864.85	3688.52	3231.22	3312.42	3609.48	3812.72	3675.26	3181.67	3006.67	3004.36	2658.03	3070.08	2829.53
O95747	1717.88	2317.21	1873.03	2136.31	1946.76	1905.41	2315.44	1828.55	2054.23	1915.3	1909.75	2020.69	2004.32	2059.86	1936.67	1384.25	1587.42	1472.23	1571.36	1443.37
O95749	527.135	618.489	561.129	640.404	468.065	512.953	614.775	578.337	640.53	446.253	514.13	585.263	527.882	611.747	488.2	440.548	516.082	330.478	416.556	317.933
O95757	1812.27	1716.87	1434.05	1507.45	1463.35	1810.33	1719.93	1450.09	1695.38	1451.36	1699.06	1623.82	1461.45	1637.18	1431.76	1658.85	1430.69	1298.12	1579.65	1303.7
O95757,P34932	1092.73	1088.39	1095.5	1005.92	963.329	1085.48	1090.79	1093.1	1006.29	1072.49	1081.8	1087.12	944.179	911.486	1301.29	1262.41	964.04	1242.11	1020.13	1063.1
O95757,Q92598	1031.54	1096.16	982.161	1062.14	1046.97	897.872	1097.68	978.764	1062.13	898.16	972.452	1261.89	1031.67	1253.47	1096.17	832.779	915.012	1038.65	978.352	866.135
O95758	2373.9	2608.32	2442.91	2493.63	1545.81	2353.32	2362.17	2444.79	2486.86	1570.83	1886.6	2392.16	2380.37	1843.75	1537.63	1579.02	1911.77	1264.64	1868.39	1463.99
O95758,P26599	2538.1	2504.31	2397.06	2689.93	2508.76	2538.06	2504.31	2397.06	2689.93	2508.76	2487.06	2483.63	2375.51	2650.2	2479.18	1963.68	2009.28	1900.02	2137.56	1938.33
O95758,P26599,Q9UKA9	8034.44	8091.63	8227.91	8053.85	7068.48	7995.08	7979.29	8227.91	8010.05	7068.53	7528.22	8253.98	8084	7820.11	6848.42	7123	7492.06	7154.55	7006.88	6544.02
O95758,Q9UKA9,P26599	7999.16	8091.61	8227.91	7923.42	7068.59	7995.04	8091.58	8227.91	8009.98	7068.53	7650.8	8253.96	7963.6	7820.1	6991.32	7123.06	7492.06	7154.55	7006.88	6543.85
O95777	5384.39	5887.09	5454.68	5547.01	5129.66	5384.42	5880.31	5455.55	5550.19	5127.85	5285.15	5814.21	5238.72	5428.07	5105.91	4971.14	5322.7	4964.1	4928.29	4669.08
O95782	3394.75	3578.52	3047.24	3168.11	3111.51	3392.98	3553.16	2879.94	3224.21	3085.51	6578.87	6877.17	3105.59	6769.74	3134.91	5807.99	2500.33	5681.79	5897.93	5679.83
O95782,O94973	1487.49	1726.72	1865.29	1877.6	1589.3	1522.16	1858.75	1847.25	1876.94	1542.05	1520.93	1800.22	1591.7	1528.82	1543.96	1370.43	1621.54	1464.48	1052.96	1456.09
O95785	259.707	122.642	NA	NA	NA	NA	131.76	NA	241.526	NA	NA	160.598	NA	190.018	NA	NA	NA	NA	NA	NA
O95793	1298.78	1542.89	1629.89	1617.06	1545.75	1412.7	1958.42	1636.45	1795.7	1618.39	1424.34	1519.45	1737.43	1644.61	1511.92	1441.33	1384.72	1473.14	1418.06	1397.54
O95801	1321.52	1344.77	1356.92	1458.03	1271.31	1333.39	1406.26	1337.48	1323.93	1300.53	954.17	1277.86	1305.55	787.982	1005.11	812.86	799.373	668.752	650.141	502.784
O95810	1598.82	1594.7	1743.58	1628.9	1485.7	1661.52	1585.82	1746.16	1614.33	1536.73	1654.62	1575.56	1552.77	1588.9	1627.67	1520.4	1565.98	1396.43	1524.38	1195.74
O95816	3370.45	3602.72	3679.22	3646.29	3139.35	3353.88	3652.47	3679.17	3747.92	3469.97	3314.31	3580.28	3775.63	3757.84	3413.28	2901.16	3247.65	3328.24	3445.27	3279.15
O95817	971.01	969.875	677.278	916.694	657.841	832.049	980.314	621.095	973.941	611.582	914.347	621.803	785.371	691.15	702.906	586.659	530.631	565.048	750.83	641.197
O95819	322.262	1239.75	1215.26	294.942	1055.23	268.522	1264.9	1206.78	215.307	238.923	239.565	1119.04	1193.26	419.26	312.283	291.171	NA	NA	316.801	291.773
O95825	379.458	332.204	467.877	385.826	441.101	374.324	360.59	361.292	381.979	613.954	526.871	370.376	431.558	347.187	282.241	236.908	372.574	332.24	243.739	292.726
O95831	2842.24	2851.23	2750.3	2547.57	2454.12	2834.35	3377.45	2734.22	3287.17	2444.85	2557.77	2608.63	2732.57	2491.99	2190.34	2019.35	2126.25	2168.26	2975.86	1975.57
O95834	458.101	434.068	373.805	482.885	644.24	487.242	473.02	472.391	359.116	388.158	682.157	312.675	449.619	NA	466.956	727.403	267.792	NA	166.293	NA
O95835	NA	NA	NA	NA	194.919	NA	NA	NA	NA	NA	NA	NA	NA	NA	NA	NA	NA	NA	NA	NA
O95857	NA	NA	NA	247.248	76.195	NA	NA	NA	166.63	216.024	NA	NA	NA	NA	NA	NA	NA	NA	98.4907	NA
O95861	1829.24	1809.21	1614.8	2020.21	1890.32	1814.52	1808.95	1703.03	1989.77	1799.46	1410.26	1857.15	1659.83	1860.3	1722.45	1647.77	1406.89	1727.46	1718.85	1764.38
O95865	403.445	444.961	522.167	444.225	960.97	416.942	424.58	367.116	548.794	378.958	397.806	364.591	326.249	355.151	341.875	344.67	294.505	NA	NA	NA
O95870	NA	66.5432	NA	NA	NA	NA	NA	NA	NA	NA	NA	NA	NA	NA	NA	NA	105.549	NA	NA	NA
O95881	2069.59	1603.84	1702.4	2567.04	1785.63	1926.99	1607.26	1652.6	2622.54	1782.92	1917.91	1572.23	1689.71	2379.45	1778.82	1881.38	1859.34	1813.19	1885.57	1670.26
O95905	444.506	512.3	504.875	387.411	713.679	479.261	502.355	608.015	387.504	677.913	464.245	386.234	670.565	324.854	724.565	318.219	372.93	471.606	485.133	399.67
O95926	NA	180.47	292.84	307.698	247.126	NA	222.788	189.313	305.638	237.975	NA	138.841	286.341	300.531	173.114	NA	NA	NA	NA	NA
O95983	1009.2	1075.9	1165.67	752.876	963.422	1144.25	1070.47	1089.35	770.889	929.687	1160.83	906.583	1133.49	726.626	812.746	1191.13	866.487	1058.81	810.291	971.291
O95985	316.823	NA	235.329	395.237	218.84	319.505	NA	239.397	378.168	NA	310.784	266	230.531	408.8	332.687	175.154	227.081	204.678	250.313	272.672
O95985,Q13472	NA	NA	127.689	108.59	NA	NA	144.101	78.75	104.027	NA	NA	NA	NA	NA	88.7597	NA	NA	NA	101.522	NA
O95989	716.547	906.137	754.332	878.757	735.131	990.271	852.647	756.693	874.077	756.852	692.759	869.389	724.203	775.751	746.387	617.093	227.72	243.382	656.551	658.196
O95999	453.735	538.242	519.674	508.675	374.049	517.498	526.68	447.241	502.415	373.196	491.327	308.229	311.684	555.854	439.01	229.645	302.056	236.689	241.32	380.351
O96000	1915.44	2231.67	2262.15	1733.41	1949.23	2145.95	2271.09	2213.97	1731.05	1806.72	2141.35	2179.43	1825.5	1667.32	1800.81	1780.15	1730.3	1737.65	1442.27	1761.47
O96007	316.242	410.299	594.128	424.641	275.996	439.382	407.994	453.569	453.775	270.861	391.235	488.559	587.144	381.646	298.544	278.906	447.276	561.544	354.944	276.243
O96008	1631.75	1852.55	1926.99	2145.74	2049.77	1731.08	1873.94	1839.38	2198.05	1874.24	1925.18	1836.32	1957.87	1987.49	2025.5	1335.32	1699.63	1530.95	1235.09	1652.51
O96013	NA	62.1834	256.143	132.124	NA	NA	146.512	157.873	130.841	NA	NA	59.7967	82.319	NA	NA	NA	NA	NA	NA	NA
O96017	NA	188.378	248.91	239.99	244.568	136.711	211.334	NA	366.219	236.695	231.647	179.69	NA	233.252	NA	NA	166.716	NA	NA	NA
O96019	2779.39	2985.19	2554.48	2949.19	2794.01	2759.15	2956.32	2554.33	2986.7	2783.25	2710.9	2814.79	2661.42	2899.24	2812.8	2599.13	2584.84	2543.51	2607.25	2336.27
O96019,O94805	1543.43	1831.25	1638.89	1821.07	1796.88	1543.41	1831.25	1546.52	1821.07	1762.94	1536.56	1827.72	1588.19	1775.94	1823.46	1390.81	1606.09	1527.53	1616.46	1491.12
O96028	413.243	NA	336.597	251.886	216.558	178.489	245.485	224.741	332.253	216.628	154.563	223.471	196.726	183.824	213.523	177.491	145.828	129.394	NA	120.625
O96033	NA	433.707	350.287	326.731	NA	NA	NA	350.229	NA	NA	NA	NA	NA	NA	NA	NA	NA	NA	NA	NA
P00156	NA	NA	170.722	NA	205.086	NA	NA	167.164	NA	200.347	NA	NA	145.756	NA	188.568	NA	NA	NA	NA	NA
P00338	59175.6	61999.8	61710.2	49558.8	56795.5	59076.4	49438.2	61410.5	49711.1	56825.3	59129.1	61964.2	61227	49271.3	54959.8	49991.3	53514.8	52673.1	53309.1	47756.2
P00338,Q9BYZ2	4889.94	5455.05	5053.89	4417.37	2855.11	4882.79	5455.05	5054.54	4413.24	2853.49	4822.87	5433.06	5014.8	4374	2811.41	4777.46	4800.87	4373.34	3846.48	2756.37
P00338,Q9BYZ2,Q6ZMR3	22585.6	26003	24694.7	26063.8	24195.3	22585.6	26003	24694.7	26063.8	24194.9	22473.8	25672.5	24676.7	25778	24158.1	18461.5	22020	21132.1	21967	21065.4
P00352	1097.4	657.361	468.984	841.564	716.632	418.802	572.683	480.22	615.586	697.866	572.953	633.936	478.257	785.642	634.612	453.623	623.887	792.062	601.655	602.178
P00367	2027	2112.91	2268.54	2300.27	2110.31	2173.4	2243.1	2294.86	2284.11	2095.52	1923.07	2129.7	1837.26	2298.99	2043.29	1470.7	1783.15	1523.05	2045.42	1667.9
P00374	1926.9	2544.92	1864.38	2249.47	1686.23	1859.25	2546.63	1379.89	1849.03	2063.97	1786.5	1303.92	1966.28	2289.96	2324.71	1105.77	1067.92	1316.59	1948.33	1276.09
P00374,Q86XF0	200.994	214.521	208.702	234.555	197.913	201.009	794.81	NA	234.56	197.869	201.043	212.454	205.962	232.975	NA	NA	NA	206.018	228.294	180.65
P00387	919.82	617.494	689.333	333.131	579.64	904.056	611.429	1382.06	543.597	569.386	897.436	565.885	905.06	379.131	762.093	740.323	717.776	741.605	563.976	515.657
P00387,Q6BCY4	244.079	268.2	293.766	213.643	259.426	NA	257.277	NA	208.433	256.26	NA	258.145	NA	240.788	NA	NA	NA	NA	NA	NA
P00390	4113.32	4013.47	4582.13	4400.5	4230.03	4106.97	4016.66	4582.32	4397.98	4227.96	3657.12	4190.56	4351.55	3554.77	4289.18	3354.45	3442.53	3378.6	3405.95	3396.53
P00395	NA	NA	206.818	138.716	160.735	NA	NA	NA	136.315	160.664	196.112	NA	186.221	265.511	195.355	NA	NA	NA	NA	171.572
P00403	4712.57	4860.59	3911.51	4246.94	3950.03	4830.57	4669.28	3908.11	4248.33	4087.31	4541.22	4553.01	4205.21	4080.78	3577.99	3343.69	3186.53	3417.15	3073.44	3520.41
P00414	100.295	60.3451	95.4164	95.6679	26.5715	100.593	NA	NA	95.5899	26.9945	82.5744	NA	NA	95.2542	26.593	NA	NA	62.6546	NA	NA
P00441	19729.5	20512.3	19594.3	22099.6	19565.5	19699.1	20501.9	19383.4	22107.1	19305.5	19633.8	20232.1	19533	21892.2	19398.8	17055.5	17803.9	16935.9	17849.3	15764.5
P00450	307.422	159.75	239.601	NA	NA	262.302	154.277	322.15	NA	NA	279.808	365.069	327.487	NA	294.097	NA	107.878	NA	NA	NA
P00488,Q13085	NA	NA	NA	NA	937.01	NA	NA	NA	NA	NA	NA	NA	NA	NA	NA	NA	NA	NA	NA	NA
P00491	8495.11	8337.41	8584.7	8764.3	8325.2	8499.46	8338.7	8585.83	8760.94	8314.55	8210.48	8350.02	8120.11	8716.59	8209.64	7545.9	7482.71	7433.91	7952.42	7106.4
P00492	6322.51	6295.87	6496.52	6329.99	5486.55	6317.06	6292.62	6498.59	6321.16	5485.1	6243.79	6243.93	6365.44	6270.14	5213.43	5445.48	5767.05	5703.28	4531.32	4728.41
P00505	2741.38	2753.02	2978.7	2846.41	2312.99	2886.03	2890.24	3030.19	2788.49	2470.81	2621.99	2855.32	2958.39	2733.9	2386.37	1717.09	2562.11	2911.17	2529.51	2285.62
P00519	254.37	218.637	215.006	220.118	170.608	244.683	218.654	211.822	220.133	149.671	234.873	209.095	198.268	155.49	132.657	252.039	171.952	168.333	150.514	151.123
P00540	NA	NA	3295.86	NA	3262.73	NA	NA	3291.28	NA	3247.32	NA	NA	2906.15	NA	2917.57	NA	NA	NA	NA	NA
P00558	39841.1	40427.3	40767.8	40920.2	37392.7	39797.2	40458.5	40769.4	41028.4	37388.9	39857.2	40418.2	40717.9	40953.3	37291.6	38093.8	38686.1	37098.2	38434.6	35385.7
P00558,P07205	2320.82	2467.34	2443.69	2703.14	2624.1	2342.65	2467.84	2443.19	2703.01	2620.01	2347.19	2457.93	2387.5	2579.77	2588.81	2114.93	2319.17	2067.31	2434.96	2048.52
P00568	1785.65	1915.83	1810.36	1907.28	1708.01	1708.56	1912.94	1829.53	1906.2	1729.6	1584.77	1766	1776.85	1954.26	1657.35	1271.51	1634.65	1363.39	1732.73	1370.57
P00734	1898.9	1663.5	2097.52	709.117	2013.28	1937.98	1525.84	1872.1	1384.92	2007.34	1479.74	1751.54	1160.51	1766.51	1677.09	1857.41	994.787	1557.47	955.516	1035.46
P00747	NA	NA	NA	NA	10.197	NA	NA	NA	NA	NA	NA	NA	NA	NA	NA	NA	NA	NA	NA	NA
P00846	743.321	577.42	681.814	717.176	695.674	743.332	575.26	681.814	717.189	695.69	830.698	628.873	686.037	775.343	693.392	757.788	660.952	665.964	662.139	711.325
P00915	NA	NA	5141.42	NA	72.7051	NA	NA	91.4662	NA	4930.65	NA	58.5079	NA	NA	NA	NA	NA	NA	NA	NA
P00966	NA	NA	NA	261.389	NA	NA	NA	NA	NA	NA	NA	NA	NA	NA	NA	NA	NA	NA	NA	NA
P01008	680.14	845.155	1248.17	1292.35	623.903	568.809	906.878	679.532	1326.51	555.867	919.427	903.486	557.097	813.124	376.314	509.878	681.531	538.361	841.783	NA
P01011	NA	NA	NA	NA	64.9762	NA	NA	NA	NA	NA	NA	NA	NA	NA	28.1787	NA	NA	NA	NA	NA
P01023	944.443	640.414	555.89	644.309	475.897	942.736	607.619	620.145	637.875	460.505	561.647	617.408	572.315	433.662	463.136	382.434	526.808	NA	464.709	NA
P01024	800.651	905.835	820.329	896.315	1044.86	783.366	902.289	822.995	1131.79	984.83	780.263	890.379	803.063	944.203	1331.05	727.428	718.891	739.136	656.466	683.206
P01033	NA	280.088	357.466	342.327	NA	325.018	190.168	380.221	338.7	NA	327.342	139.331	393.883	273.406	NA	183.542	NA	NA	254.676	NA
P01111	287.605	NA	399.96	296.902	443.623	282.338	NA	417.737	513.378	344.19	295.823	349.109	NA	280.008	220.347	NA	355.085	73.2431	NA	NA
P01111,P01116	NA	386.615	556.041	442.839	387.832	NA	373.167	554.033	455.021	383.292	NA	361.123	NA	389.52	379.516	NA	338.805	NA	NA	NA
P01111,P01116,P01112	51.9477	674.342	NA	742.44	681.791	734.552	685.37	752.361	738.009	674.112	56.6906	671.146	39.8309	735.405	648.564	NA	606.745	NA	553.195	507.07
P01111,P01116,P01112,P61224,P62834	135.883	191.873	183.84	187.628	202.619	135.857	191.289	183.931	218.032	206.093	127.694	191.039	174.425	203.549	204.682	138.965	101.951	144.307	48.335	163.054
P01112,P01111	426.129	514.31	482.294	480.734	458.159	424.233	492.486	553.592	478.329	466.657	333.991	457.845	482.426	510.096	457.057	356.027	405.735	426.75	346.436	NA
P01116	150.3	125.397	168.612	NA	157.005	150.298	162.091	168.212	NA	155.476	NA	154.295	161.274	NA	126.279	NA	127.993	NA	NA	NA
P01116,P01112,P01111	NA	63.9273	NA	NA	NA	NA	63.9752	NA	NA	NA	NA	52.4975	NA	NA	NA	NA	NA	NA	NA	NA
P01137	NA	36.0745	NA	NA	184.463	NA	NA	NA	NA	189.7	NA	23.8548	NA	NA	169.751	NA	NA	NA	NA	161.626
P02008	31500.8	32733.4	34874.2	35384.9	31511.1	31471.6	32725.5	34904.3	35384.9	31485.8	31382.3	32501.2	34618	35097	31441.2	29761.1	30697	32372	32688.4	30215.3
P02008,P69905	351.129	408.513	315.207	382.068	371.894	347.152	406.099	315.355	382.114	371.891	337.418	335.27	464.008	204.786	353.662	393.833	207.961	125.953	216.13	NA
P02042	339.505	328.14	310.632	353.313	NA	345.636	262.412	312.538	270.684	NA	245.348	NA	NA	138.108	296.577	NA	67.544	NA	NA	NA
P02100	7271.13	8800.76	8956.1	8662.52	8301.62	7266.21	8800.76	8952.36	8812.9	8289	7234.32	8505.72	8828.41	8465.25	8089.34	6810.89	7727.37	7538.73	6969.65	6991.95
P02545	10515.1	11786	11806.9	12336.5	10163.9	10504.5	11769.4	11806.9	12325.7	10140.6	10443.3	11201.9	11699.6	11713.8	10060.8	8397.48	10256.6	10215	10446.1	9133.15
P02549	1058.53	915.073	1036.26	1024.25	922.416	1013.04	925.131	967.562	975.558	1040.7	1033.91	1029.18	1068.45	1044.78	1044.15	999.437	993.531	812.313	928.203	1072.9
P02647	655.732	817.273	520.389	838.68	593.651	654.259	816.03	520.463	714.956	592.695	699.046	735.901	777.604	745.903	630.005	688.197	730.512	654.709	729.364	NA
P02649	851.504	776.542	776.772	1015.14	788.311	837.111	775.945	756.591	830.341	752.088	905.96	747.956	521.488	791.086	449.443	694.826	2354.52	753.01	427.368	481.723
P02654	250.263	251.483	277.546	NA	142.632	NA	NA	272.994	227.722	225.73	NA	NA	262.287	NA	NA	127.164	NA	NA	NA	NA
P02655	1221.91	1328.03	891.339	1199.86	1243.91	1218.34	1328.12	872.561	1192.44	1243.71	1176.79	1303.27	1066.66	992.092	885.196	1063.58	1114.96	NA	1029.5	996.585
P02656	507.159	509.781	409.015	499.123	385.02	470.145	469.274	408.966	497.869	437.507	462.915	485.166	387.145	298.766	364.997	458.183	453.43	371.304	340.424	416.357
P02675	518.215	NA	NA	NA	NA	NA	NA	NA	NA	NA	NA	NA	NA	NA	NA	NA	NA	NA	NA	NA
P02724	179.057	151.244	160.441	165.793	NA	162.459	148.749	158.083	166.059	NA	174.758	110.688	158.017	164.835	NA	NA	114.565	138.665	NA	124.114
P02730	NA	NA	NA	266.027	NA	NA	NA	NA	263.673	NA	NA	NA	NA	244.892	NA	NA	NA	NA	NA	NA
P02748	615.423	679.4	583.788	511.438	661.906	605.871	693.759	525.057	513.196	572.667	526.436	588.861	407.322	502.072	559.652	501.411	883.967	479.136	413.246	549.034
P02749	NA	53.2804	NA	50.4644	42.7335	NA	53.3864	NA	50.4698	42.6928	41.4617	49.0282	NA	NA	NA	NA	NA	NA	NA	NA
P02765	1646.2	1793.28	1758.37	1802.52	1583.91	1663.78	1793.14	1741.9	1802.43	1580.25	1580.18	1671.84	1753.22	1799.06	1516.26	1284.15	1098.82	1144.59	1254.62	1046.22
P02768	4341.14	3958.9	4272.34	5125.86	4200.58	4341.63	3953.84	4250.04	5125.85	4200.57	3979.82	4043	4322.48	5069.33	4203.85	3561.28	3662.13	3665.92	4219.52	3778.5
P02775	NA	NA	NA	NA	NA	NA	NA	NA	NA	NA	NA	NA	NA	NA	NA	NA	NA	246.505	NA	NA
P02786	16672.4	17455.5	17687.4	17154.1	16707.4	16669.3	17446.6	17684.1	17149.6	16707.4	16592.1	17315.5	17671.6	16845.7	16420.9	15437	15985	16746.9	15562.3	15180.4
P02788	NA	1240.37	1220.07	1364.13	1063.74	NA	1241.25	1139.62	1305.85	1237.78	1256.87	1154.7	1070.72	1302.87	1110.4	1008.43	911.55	972.803	1112.16	998.659
P02792	NA	3582.67	NA	NA	NA	NA	3494.5	NA	NA	NA	NA	3523.4	NA	3521.96	NA	NA	NA	NA	NA	NA
P02794	392.163	373.229	393.27	408.053	325.893	371.965	374.07	354.371	325.135	729.512	313.153	176.92	342.321	408.307	714.906	NA	NA	270.527	NA	281.26
P02795,P80297,Q8N339,P13640,P04732	49.6478	57.3666	41.5535	NA	NA	49.6474	61.5335	33.0348	NA	52.4366	NA	26.296	32.0961	NA	42.8885	NA	49.3277	30.4958	NA	NA
P03886	NA	NA	NA	NA	NA	NA	NA	NA	NA	NA	NA	NA	NA	NA	62.4355	NA	NA	NA	NA	NA
P03905	262.935	NA	117.838	158.556	NA	262.759	NA	117.763	158.569	315.613	291.263	NA	109.948	151.582	NA	NA	NA	NA	NA	NA
P03915	NA	NA	234.818	332.425	NA	NA	NA	NA	271.241	NA	137.923	107.332	NA	160.069	96.1259	NA	NA	NA	NA	NA
P04003	NA	499.069	NA	NA	NA	NA	498.999	NA	NA	NA	NA	490.917	NA	NA	NA	NA	458.008	391.124	NA	NA
P04004	730.429	386.573	527.899	543.362	451.003	794.358	667.926	513.697	525.014	471.273	405.27	772.515	517.083	509.113	508.364	663.475	360.718	748.087	282.348	655.14
P04040	4441.8	4675.17	4540.78	5003.67	4323.69	4441.84	4673.06	4536.76	4769.38	4557.99	4111.29	4501.3	4404.95	4611.77	4481.57	2924.27	2832.27	3180.65	3341.12	3099.88
P04049	201.001	275.669	NA	206.714	145.352	249.896	276.173	NA	NA	116.46	128.74	272.991	165.706	NA	104.194	NA	NA	NA	NA	NA
P04049,P10398	68.2511	NA	NA	NA	NA	68.2593	NA	41.545	NA	68.6992	NA	NA	NA	NA	63.8807	NA	NA	NA	NA	NA
P04049,P15056,P10398	218.954	279.208	324.344	215.501	314.715	218.597	273.795	277.03	215.466	314.807	209.421	269.302	NA	167.873	309.979	186.53	250.679	NA	319.272	291.69
P04062	NA	120.533	NA	NA	NA	NA	80.7572	NA	NA	NA	NA	NA	NA	62.8402	NA	NA	NA	NA	NA	NA
P04066	NA	184.988	NA	NA	142.453	78.7953	154.437	NA	NA	166.176	NA	NA	NA	NA	NA	NA	NA	NA	NA	NA
P04075	73435.4	77636.8	80935.1	82219.7	78088.9	73570.7	77634	80948.8	82288.8	78085.3	73609.5	77055.5	80637.9	82192.5	77938.6	69585.2	72093.4	74867.4	76294	72410.9
P04080	2519.38	2863.19	3070.53	3437.38	2729.6	2511.05	2865.62	3070.68	3437.32	2721.99	2612.09	2796.34	3055.76	3345.62	2605.57	2506.5	2409.6	2483.75	2883.59	3646.22
P04083	24558.8	26227.1	25834.9	25385.8	23826.8	24549.9	26227.1	25807.7	25383.5	23823.3	24494	25875	25392.7	25108.4	23590.6	22549.7	23485.1	23003.5	23034.4	20974.5
P04150	NA	NA	NA	NA	NA	NA	NA	NA	NA	NA	97.7811	NA	NA	NA	NA	NA	NA	NA	NA	NA
P04179	306.656	506.655	316.618	604.191	522.175	362.874	482.644	319.044	597.072	439.568	444.223	434.977	102.023	480.628	394.21	353.354	267.553	127.052	NA	258.198
P04181	3555.46	3824.43	3460.7	3230.7	3587.79	3554.69	3824.43	3388.31	3204	3634.32	3381.08	3658.32	3223.39	3295.44	3296.63	2667.5	2834.16	2853.42	2809.13	2721.24
P04183	3427.6	4464.86	3790.25	3829.36	3635.09	3420.18	4473.99	3793.09	3988.88	3635.56	3472.06	4347.22	3737.79	3656.91	3657.01	3006.55	3495.6	3156.12	3338	3316.95
P04350	3845.29	3737.44	3526.1	3698.72	3033.66	3845.26	3737.46	3570.05	3698.72	3033.66	3842.01	3703.57	3568.93	3746.71	3031.43	3733.66	3657.19	3603.43	3492.33	3013.61
P04406	132815	138857	137730	139261	130100	132812	145881	137759	139030	130098	132651	154375	137688	138913	130321	130546	143469	133611	131195	133308
P04406,O14556	NA	NA	NA	NA	310.215	NA	NA	NA	NA	336.118	NA	NA	NA	NA	314.062	NA	NA	NA	NA	NA
P04424	595.261	514.039	367.481	560.32	566.405	591.559	525.05	354.294	564.401	575.517	592.231	576.227	388.129	499.338	545.151	284.313	560.751	346.686	362.076	639.902
P04632	3417.25	3496.78	3600.22	2941.18	3360.74	3421.2	3569.34	3565.48	2829.51	3345.28	3337.97	3266.87	3209.15	2893.42	3512.75	3132.31	3253.18	3072.72	3067.79	2809.66
P04792	16058	17709.6	16917.1	17644.4	16486.2	16054	17761.3	16842.2	17644.4	16484.5	16036.6	17618.7	16512.6	17357.5	16233.6	15161	16452.7	15541.5	16283.6	15286.8
P04818	2835.8	2984.74	3365.59	2771.24	3241.98	2786.55	3025.97	3373.34	2767.57	3240.57	2775.22	2818.56	3139.56	3037.08	3188.3	2820.09	3248.08	3074.78	3311.75	3154.94
P04843	315.512	724.632	343.361	311.561	228.336	368.229	357.426	352.809	344.461	267.178	243.274	293.401	289.119	253.54	179.359	123.715	140.042	NA	NA	120.083
P04844	72.0499	241.83	247.357	217.453	316.581	62.4078	254.836	230.641	203.255	272.771	63.1863	172.53	141.904	NA	212.62	NA	NA	68.2873	NA	120.989
P04899	457.882	585.349	563.342	599.354	422.676	460.481	572.136	564.077	543.945	463.387	499.357	517.678	539.262	566.157	526.573	447.537	450.503	489.82	NA	257.888
P05023	2889.38	3079.84	2705.59	2905.36	2767.08	2868.22	3029.82	2841	2940.14	2759.6	2893.94	2882.22	2649.33	2928.23	2849.46	2473.15	2457.25	2399.76	2677.58	2391.83
P05091	835.789	782.183	814.845	907.733	562.038	848.006	775.09	756.147	928.966	690.504	745.659	861.435	522.764	613.052	725.376	406.308	517.44	583.681	978.082	621.097
P05091,P30837,P47895,P00352,O94788	90.8621	113.25	NA	NA	NA	83.6887	113.2	NA	NA	86.1044	71.6581	109.119	NA	60.2844	NA	NA	87.2147	NA	NA	NA
P05091,P49189,P48448,P43353,P51648,P30838,P30837,P47895,P00352,O94788	NA	NA	NA	NA	NA	1529.5	NA	NA	NA	NA	1331.86	1873.81	1540.17	1707.92	1700.77	1325.13	1538.43	1465.23	1501.6	1373.16
P05114	2637.77	2563.03	2767.47	2786.51	2783.49	2634.94	2563.14	2778.51	2786.51	2783.51	2589.42	2512.24	2712.17	2670.05	2766.06	2079.52	2066.54	2069.54	2212.45	2084.4
P05129,P17252,P05771	NA	109.145	NA	177.999	121.794	184.833	123.693	NA	179.529	192.593	97.374	NA	NA	170.796	NA	228.417	NA	NA	NA	177.613
P05141	11774	11500.3	12354.9	12103.6	12167.5	11251.8	11346.2	12355	12276.7	12159.3	11670.6	11452.6	11437.6	12075.5	11873.3	9107.15	9123.02	8964.61	10143.4	9089.05
P05141,P12235,P12236	381.144	475.038	348.229	356.205	239.275	381.08	433.088	348.107	348.929	250.49	373.613	328.845	345.543	337.477	260.983	503.004	357.128	333.556	431.695	222.768
P05161	313.263	360.106	580.581	591.652	514.121	358.995	400.918	524.923	572.904	329.147	724.397	373.468	673.788	376.686	577.409	374.682	292.188	332.319	370.49	330.205
P05166	425.593	194.32	NA	84.1856	NA	431.251	145.636	NA	45.3846	NA	341.352	145.5	71.0917	48.0878	NA	NA	NA	NA	66.696	NA
P05198	5346.62	5718.38	5859.99	6208.41	5731.84	5404.14	5673.94	5851.9	6181.55	5857.83	5203.91	5581.13	5839.79	5917.57	5669.64	4241.82	4300.7	4492.93	4701.14	4465.5
P05362	532.938	344.793	401.455	456.963	319.809	453.913	361.287	453.6	531.412	423.773	455.727	388.518	413.163	513.517	395.351	330.869	NA	382.416	410.082	124.905
P05386	31937.1	34145.5	34055.5	35119.9	30508.5	32018.9	34149.4	34055.5	35119.9	30507.4	31952.2	34109.2	34035.8	35043.2	30739.4	29741.3	32022.9	31559.9	33094	28395.4
P05387	49124.6	51228.1	52367.6	52472.2	50177.4	49121.7	51299.2	52353.2	52467.7	50168	48906.5	50932.9	52031.8	52093.5	50142.8	45201	47032.7	47451.3	46854.9	47029.9
P05388	13815.9	13810.2	13724.4	13822.4	12912	13814.1	13815	13703.8	13809	12860.6	13656.9	13738.3	13765.7	13648	13020.9	12539.6	12506.1	12893.6	12309.4	12078
P05388,Q8NHW5	25560.2	27152.2	27365.8	27601.5	24841.3	25555.4	27149.9	27365.4	27604.6	24841.3	25454.6	26855.3	27125.3	27348.1	24679.6	22145.6	23459.8	23495.5	23786	21150
P05423	734.583	664.247	707.835	571.7	657.18	733.942	766.583	703.632	633.985	656.034	752.907	659.492	690.936	601.95	600.768	NA	NA	NA	370.564	601.542
P05455	19710	21201.4	19029.1	20841.2	18749.2	19552.2	21031.4	19344.8	20841.2	18746.1	19627.8	20680.5	19300.5	21060.7	19042	18005.7	18083.8	16878.1	18138.4	16567.8
P05556	411.662	403.117	334.794	345.869	236.553	389.132	414.282	322.999	350.806	280.484	351.516	327.439	337.995	275.78	280.377	309.861	277.643	394.637	404.214	358.276
P05771	1708.97	1994.33	1896.96	1777.45	1933.12	1800.51	1991.77	1897.01	1776.62	1927.13	1779.98	1932.68	1700.49	1753.07	1915.01	1559.61	1583.99	1514.42	1431.62	1635.96
P05771,P17252	557.479	656.009	832.588	598.976	280.27	549.216	705.24	825.518	431.367	278.937	823.868	665.316	556.082	443.59	478.389	633.878	603.217	525.521	531.317	477.631
P05771,P17252,P05129	252.858	225.567	314.027	268.867	251.644	252.917	224.36	248.965	268.869	331.297	246.413	218.456	291.532	357.349	160.103	237.995	292.297	288.312	312.047	244.34
P05783	7923.08	8562.88	8861.38	8726.91	8749.4	7920.74	8534.69	8598.29	8726.92	8748.77	7863.74	8355.88	8842.22	8749.09	9054.82	7064.21	7331.59	7175.98	7474.41	7415.85
P05787	13482.1	14456	13779.9	14273.1	13735.9	13479.8	14089.9	13776.7	14240.1	13735.3	13299.2	13959.7	13934.1	14202.5	13881.5	12689.2	13156.6	12996.4	13637.4	12566.2
P05787,O95678	2857.05	2952.15	2965.99	3153	2764.98	2857.05	2952.05	2965.99	3152.23	2764.98	2851.54	2840.01	2935.33	2939.8	2692.35	2590.26	2404.96	2445.58	2678.09	2286.6
P05787,P48668,P04259,P02538	2260.85	2155.48	2966.85	2278.39	2528.79	2260.85	3043.25	3052.03	2278.39	2565.33	2233.24	2270.17	2956.84	2258.88	2508.07	1675.68	1751.9	1521.88	1664.94	NA
P05787,Q5XKE5,P48668,P04259,P02538,P13647,P12035,P04264,Q7Z794,Q01546,P35908,O95678	597.607	571.041	589.47	702.58	615.096	582.232	586.774	589.57	698.055	613.085	540.19	582.195	623.979	695.24	605.664	546.67	545.666	589.503	697.726	542.043
P05787,Q6KB66,P08729,P19013,P04264,P14136	1404.32	1771.31	867.412	1181.42	983.853	1404.32	1771.31	867.204	1181.42	985.156	1402.7	756.835	860.652	1164.08	983.853	1299.88	1229.09	933.922	718.681	882.349
P05787,Q6KB66,P08729,P19013,P14136,P04264	1404.32	1373.13	867.412	1181.42	985.156	1404.32	1771.31	867.204	1181.42	985.156	1409.43	756.835	860.652	1164.08	985.156	1299.88	1229.09	933.922	718.682	882.308
P05937	2083.16	1813.14	2059.86	1946.06	2008.7	2069.59	1813.12	2073.34	1892.35	2000.54	2169.48	1757.24	2220.35	1959.44	1850.05	2081.58	1967.25	1796.29	1837.53	1792.53
P06132	4367.71	4323.21	4636.06	4531	4211.95	4226.27	4480.96	4647.16	4529.84	4447.24	4042.8	4175.68	4527.67	4457.43	4181.39	3888.96	4362.89	4239.3	4064.7	3999.87
P06280	NA	NA	235.509	242.298	NA	142.944	NA	NA	185.014	141.607	NA	NA	NA	252.787	106.238	NA	NA	NA	NA	NA
P06396	1191.33	1190.86	1799.3	1505.34	1022.99	1208.88	934.017	1842.38	1701.32	1604.23	1121.14	994.609	1696.99	1590.03	1089.32	1092.53	645.257	758.67	1086.92	1073.06
P06400	360.633	234.807	NA	NA	318.84	366.488	222.112	NA	334.685	453.039	NA	NA	NA	NA	274.492	NA	NA	NA	NA	69.2476
P06454	16597.7	17744.9	17655.8	20417.5	17926.6	16596.2	17741.6	17582	20417.4	17928.6	16565.1	17779.8	17543.6	20275.3	17872.2	12886.1	14275.7	13377	15454	13877.6
P06493	5530.43	6150.29	5573.63	6312.11	6308.6	5585.24	6163.82	5644.65	6279.48	6317.06	6052.07	6023.14	5716.46	6357.05	6250	5396.11	5824.89	5340.43	5839.53	5697.54
P06576	21449.2	21995.3	21802	22219.6	20785.9	21447.8	21971.2	21816.5	22167.9	20792.3	21274	19989.3	21846.6	22119.1	20714.1	19288.6	19441.5	19444.9	19130.6	17893.7
P06703	451.658	443.812	379.198	NA	434.231	449.23	443.172	449.06	504.268	409.834	NA	494.565	284.945	421.176	279.252	NA	NA	NA	NA	NA
P06730	3055.41	3344.99	3582.63	2948.89	2379.32	3220.46	3390.56	3586.38	2948.79	2608.36	3102.94	3609	3469.02	2893.73	2866.96	2728.72	3195.53	3110.26	3086.55	2798.12
P06730,A6NMX2	241.481	218.906	195.462	215.692	131.657	239.08	218.959	195.432	215.682	131.672	217.496	209.432	213.581	NA	157.79	186.522	208.163	NA	179.919	142.793
P06732	340.319	450.721	412.664	419.684	458.286	338.317	453.901	422.141	412.988	396.019	409.556	422.079	413.454	381.454	NA	314.271	332.63	209.694	207.537	150.176
P06733	170570	185162	182666	182605	172226	170525	185159	182105	182596	172172	170341	184564	182102	182312	172172	155485	168512	163917	168008	158522
P06733,P13929	19006.9	20835.6	20657.4	22079.1	21044.9	19006.9	20835.6	20657.4	22079.1	21044.9	18949.2	20735.1	20560.4	21887.1	21043	17147.1	18573.9	18288.1	19753.1	18395.1
P06737	NA	23.3808	NA	NA	NA	NA	42.4879	NA	65.548	NA	NA	52.3053	NA	NA	NA	NA	NA	NA	NA	NA
P06744	13901.1	15438.1	15442.1	15154.5	14579.9	13908.3	15424.4	15323.6	15160	14606.6	13784.7	13840.8	14844.6	14948.5	13366.1	12913.2	14087.8	12552.1	13384	12398.1
P06746	76.5592	260.776	239.36	NA	312.263	NA	250.427	557.016	188.087	297.278	NA	194.198	219.614	NA	236.861	NA	107.525	NA	NA	NA
P06748	129290	137617	137457	137316	118924	129249	137331	137621	137376	118566	129373	137241	137536	137321	118614	122474	132528	131437	130818	112609
P06753	13349.2	14790.4	14575	14296.9	13266	13341.1	14793.3	14633.1	14251.8	13151.6	13361.8	14599.3	14394.8	14013.9	13396.1	12414.4	13283	13000.7	13154.2	12407.6
P06753,A6NL28,P09493	5145.1	5568.75	5005.79	5858.41	5558.25	5145.05	5568.75	5005.79	5858.41	5557.99	5098.96	5507.82	4994.41	5847.31	5521.06	4658.86	4964.05	3903.79	5371.88	5061.82
P06753,P09493,A6NL28	5145.1	5568.75	5005.79	5858.41	5558.25	5145.05	5568.75	5005.79	5858.41	5557.99	5098.96	5507.82	4994.41	5847.31	5521.06	4658.86	4964.05	3903.79	5371.88	5061.82
P06756	NA	NA	NA	NA	NA	NA	NA	NA	59.1492	NA	NA	NA	NA	NA	NA	NA	NA	NA	NA	NA
P06865	860.978	1047.93	998.966	988.235	966.219	860.921	1056.19	990.554	963.489	898.509	801.083	933.724	795.215	960.647	743.796	821.747	803.673	733.166	1056.43	898.033
P06865,P07686	571.658	580.999	590.294	NA	691.762	567.668	583.836	634.618	NA	688.182	NA	525.242	NA	NA	691.528	NA	NA	NA	NA	NA
P07108	2064.09	2128.73	2347.34	2336.84	2368.7	2075.95	1911.5	2449.25	2309.26	2347.39	2176.11	2012.11	2200.11	2378.97	2144.17	1776.78	2094.5	2275.43	2117.31	1989.4
P07195	65613.2	71593	69636.4	69981.6	69380.8	65638.4	71594.1	69658.7	69984.1	69380.9	65540.3	71235.1	69428.3	69829.6	69359.4	56963.6	62544.6	58749.9	59518	62226.7
P07199	NA	NA	NA	NA	72.6437	47.0755	NA	NA	NA	67.6028	NA	97.6107	NA	NA	66.347	46.9226	NA	NA	NA	52.6065
P07205,P00558	5964.19	7382.84	6777.91	6538.61	6452.65	5964.18	6824.09	6775.38	6538.82	6140.73	6016.15	6798.96	7414.55	6408.87	6182.73	5716.83	6483.67	6461.69	6126.76	6214.09
P07237	6695.09	7368.67	7788.55	7520.47	6533.16	6696.23	7511.38	7817.59	7540.69	6563.86	6655.93	7290.48	7656.35	7376.56	6462.01	5668.92	6691.14	6411.32	6713.79	6054.35
P07311	142.217	213.95	241.271	608.293	551.568	142.206	722.537	183.291	599.129	547.303	166.993	690.651	674.937	670.565	673.805	604.03	732.719	133.202	623.651	189.495
P07339	1812.38	2063.85	1949.48	2137.54	1861.64	1809.77	2031.39	2065.02	1988.11	1858.51	1752.58	2006.69	1847.05	1886.17	1825.69	1453.17	1627.7	1496.53	1465.47	1473.62
P07355	10759.9	11716.1	11890.3	11586.5	10730.6	10788.2	11720.6	11890.4	11587.3	10762.2	10724	11494.8	11732.1	11496.7	11166.2	8953.12	9640.15	9758.78	9596.89	9543.62
P07355,A6NMY6	3895.32	4040.01	4327.97	4151.79	3779.34	3895.18	4035.29	4303.93	4140.68	3913.66	3834.31	4028.89	4187.09	4087.85	3941.63	3334.35	3551.51	3472.27	3433.7	3250.32
P07358	NA	NA	NA	NA	30.7256	NA	NA	NA	NA	35.8171	NA	NA	NA	NA	NA	NA	NA	NA	NA	NA
P07384	3291.34	3963.69	3710.59	3174.05	3641.28	3277.38	3956.78	3705.06	3183.52	3630.76	3189.25	3804.15	3136.4	3049.23	3025.01	2857.55	2894.66	2994.86	2899.13	2779.11
P07437	94419.4	97065.9	99583.1	113082	86314.6	94407.3	97073	99636.2	113001	87300.6	94440.6	96893.8	99603.5	112812	87260.3	87979	88015.5	91503.6	88615	80539.2
P07437,P68371,P04350	51870.9	54091.3	56413.3	57114.5	50402	51870.9	54091.3	56413.3	57114.5	50402	NA	53875.6	NA	57062	50402	45890.9	47767.8	48222.7	51005	NA
P07437,P68371,P04350,Q13509	26695.2	27249	27077.6	27047.7	26596.6	26773	27266.7	27077.2	26938.1	26447.8	26729.3	27148.4	27009.5	26822.8	26505.8	23336.4	25025.5	22543.5	22860.8	19282.1
P07437,P68371,P04350,Q13509,Q9BVA1,Q13885	54222.3	57408.8	56557.8	55893	54057.7	54211.5	57409.6	56551.6	56146.9	53905.4	54042	57458.6	56205.2	55723.9	53326.2	51026.1	54695	53327.9	52529	51003.9
P07437,P68371,P04350,Q9BVA1,Q13885	60640.3	62000.2	61633.5	64942.4	57657.5	60629.4	61899.4	61633.5	64980.1	57672.9	61046.4	62170.7	61527.9	64905.2	57613.6	60011.6	61438.5	60895.7	64412.3	57220.7
P07437,P68371,P04350,Q9BVA1,Q13885,Q9BUF5	574.301	631.117	721.208	NA	657.849	572.461	631.035	716.475	NA	NA	531.239	590.036	610.975	685.47	629.526	NA	NA	NA	419.614	NA
P07437,P68371,Q13509,Q9BVA1,Q13885	85321.4	89709.9	90975.5	87985.4	76362.5	85308.9	89709.9	90977	87985.4	76362.5	85240.9	89637.2	90947.2	87863.8	76322.7	79334.3	84574.8	85965.4	82689.8	72559
P07437,P68371,Q13509,Q9BVA1,Q13885,P04350	16055.9	18660	16807	17615	17400.1	16041.3	18636.3	16800	17878.3	17244.3	15746.7	18495.1	16325.3	17519.7	16772.1	14849.2	17320.4	15335.6	16210.4	15587.3
P07437,P68371,Q13885,Q9BVA1	NA	626.858	NA	642.015	NA	NA	629.498	720.518	641.313	NA	NA	591.019	NA	607.581	NA	421.71	478.43	NA	522.97	NA
P07437,P68371,Q9BVA1,Q13885	21312.9	22828.8	22479	23771.1	24340.9	21312.2	22899.1	22476.7	23761.8	24336.1	21281.8	22685.2	22445.1	23647.5	24264.1	17280.6	18258.9	18448.3	19859.6	19262.5
P07437,P68371,Q9BVA1,Q13885,P04350	269.488	451.614	192.441	492.829	636.884	287.042	452.016	194.51	423.847	191.683	564.951	565.415	235.769	460.671	244.218	206.733	234.232	236.341	264.788	229.2
P07437,Q13509,Q9BVA1,Q13885	63947	64942.6	65242.4	64566.2	60706.2	63951.6	64935.7	65257	64565.6	60708.6	63934.3	65238.9	65159.1	64428.1	60892.9	60573.8	62167.1	61522.8	60312.3	57161.9
P07602	6876.1	6951.08	6299.32	6816.93	6167.96	6839.34	7440.47	6292.04	6209.12	6082.86	6683.53	7149.54	6587.12	6436.22	6477.73	4904.09	6130.54	4818.75	4785.04	4054.71
P07686	1063.36	1224.02	1253.72	1289.41	1117.31	1049.15	1169.92	1146.61	1259.25	1124.74	919.173	1094.36	1257.89	1260.03	1102.54	967.873	957.667	1103.05	1152.23	1106.2
P07686,P06865	571.673	311.246	590.274	NA	691.751	567.759	583.873	NA	NA	193.913	NA	525.264	NA	NA	691.549	NA	NA	NA	NA	NA
P07711	107.468	309.168	NA	NA	85.8614	121.688	NA	NA	138.308	NA	244.959	137.109	NA	NA	NA	66.5507	NA	NA	NA	NA
P07737	73831.8	97004.9	97401.5	98777.4	71868.9	94101.6	76904.5	76622.3	98752.9	71800.5	73604.6	76541.7	96966	98133.2	71766.1	63099.3	66021.4	83299.4	88210.7	60533.2
P07738	163.246	193.784	NA	NA	144.324	306.516	NA	NA	NA	NA	NA	NA	NA	NA	NA	NA	NA	NA	NA	NA
P07741	8430.08	6881.52	8289.09	8790.03	8054.34	8423.87	6919	8292.38	8719.32	8046.09	8339.35	7052.41	8319.3	8651.66	7957.59	6227.12	7311.43	4135.03	4912.52	6597.53
P07814	7995.26	7578.78	6906.17	7674.23	6724.26	7986.54	7584.55	8151.47	8218.37	6674.91	7037.79	8207.96	7635.33	7221.4	7478.43	7015.73	6200.64	6405.83	6114.52	5466.01
P07858	1049.02	1241.92	1019.93	1008.28	1101.02	1053.1	1134.13	1040.34	1136.65	1153.3	953.939	1082.4	1408.23	1432.3	890.62	779.978	751.159	977.197	766.574	1395.39
P07864,P07195,P00338,Q6ZMR3	18696.5	21037.8	19426.4	20555.4	17947.9	18696.5	20755.1	19426.6	20555.4	17898.5	18666.9	20753.3	19402.1	20538.4	17928.7	17705.6	19694.2	18119.8	19068.4	16712.1
P07900	53413.5	53312.1	55647.7	53587.4	47826.1	49644	53126.5	56412.2	53441.3	47708.5	49437.2	56297.6	55740	54228.5	47074.7	46694	47302.3	47144.1	47045.8	42244.5
P07900,Q14568	13888.7	15414.1	15605.6	16111.4	15803.7	13885	15414.1	15605.1	16111.4	15803.7	13861.2	15306	15565.8	15964.4	15796.5	11785.4	13064.1	12252.5	12988.8	13136.1
P07900,Q58FG0	28806.7	31212	29457.7	31420.1	28240.5	28629.2	31066.5	29288.8	31261.3	28218.2	28555.1	30737.1	29227.9	30592.7	28222.6	25959	28548.3	26621.6	27710.7	25631.3
P07900,Q58FG1,Q14568,Q58FF8,P08238	61215.2	63386.1	59048.3	62410.9	57880.3	61200.9	63384.8	58916.7	62410.3	57999.8	61197.8	63345.2	58913.6	62362.6	57999.9	59686	61099.8	57109.4	59666.4	55824.6
P07900,Q9NQH7	35117.2	36034	36474.8	34963.4	33677.8	35115.2	36034	36474.8	34963.4	33677.8	35055.3	35825.9	36467.5	34954.8	33644.6	NA	25639.6	25573.9	27975.3	25371.2
P07910	56411.7	59137.8	61201	59483.5	56117.2	56411.5	59137.5	61062.5	59485.7	56090.2	56213.3	59028	59925.4	58704.7	55915.2	47617.8	50116.8	50053.7	48672.1	47464.6
P07910,O60812	50178.2	53678.5	54356.1	54051.7	53536.7	50178.1	53765.8	54442.7	54147.5	53536.5	50192.7	53536.5	54212	53864.5	53548.8	45978.8	48369.7	48870.7	49069	49268.5
P07919	2309.26	2244.51	2298.46	2641.21	2584.99	2310.4	2373.61	2293.77	2672.03	2522.55	2196.07	2097.81	2190.71	2513.64	2460.81	1920.1	1834.15	1955.64	1998.62	1934.38
P07942,P48643	4603.67	4996.25	5049.55	5230.2	5000.2	4603.67	4996.25	5049.55	5230.2	5000.2	4587.62	4977.98	5041.69	5094.37	4995.82	NA	NA	NA	4918.57	NA
P07947	1782.15	453.337	492.024	359.211	292.782	385.947	453.108	489.596	373.627	520.714	912.804	337.664	515.676	365.8	521.391	521.6	423.799	315.014	223.175	483.823
P07947,P06241	61.1996	NA	54.3724	63.0251	65.9466	33.4828	53.8364	NA	63.1521	65.8235	NA	NA	NA	37.2158	46.1502	NA	57.8529	NA	NA	NA
P07947,P12931,P06239,P06241	NA	123.714	NA	140.064	NA	88.299	110.455	NA	139.943	NA	NA	140.213	NA	NA	NA	85.9952	NA	NA	NA	NA
P07947,P12931,P06241	NA	NA	110.308	92.0014	78.8414	NA	NA	93.1847	91.9677	77.5276	NA	NA	NA	92.3109	82.5129	NA	NA	NA	85.0311	77.6082
P07947,P12931,P07948,P08631,P09769,P06241	302.208	319.806	490.413	375.92	368.795	302.228	319.515	504.887	375.603	371.871	276.973	375.537	522.164	347.423	326.998	477.328	NA	306.894	261.622	NA
P07947,P20794,P07948,P06239,Q9UPZ9,P08631,P06241,P09769,P22455,P22607,P21802,P11362,P50750,Q00534,Q00535,P11802,Q00526,P24941,Q8IZL9,P06493,Q07002,Q00537,Q00536,Q96Q40,O94921,Q14004,Q9NYV4,P51451	3970.69	4114.57	4316.43	4169.18	3970.1	3971.27	4114.58	4316.43	4169.18	3970.1	3927.21	3975.65	4296.55	4107.04	3852.52	3497.39	3679.33	3461.83	3629.33	3462.45
P07947,P20794,P07948,P06239,Q9UPZ9,P08631,P06241,P09769,P22455,P22607,P21802,P11362,P50750,Q00534,Q00535,P11802,Q00526,P24941,Q8IZL9,P06493,Q07002,Q00537,Q00536,Q96Q40,Q14004,Q9NYV4,P51451,O94921	3970.69	4114.57	4316.43	4169.18	3970.1	3971.27	4114.58	4316.43	4157.84	3970.1	3926.91	3992.6	4296.55	4107.04	3852.52	3497.39	3679.33	3461.83	3629.28	3462.45
P07948	490.995	556.808	NA	417.113	468.773	449.486	555.189	NA	409.833	348.42	626.138	NA	NA	387.865	495.538	466.772	NA	NA	NA	NA
P07948,P08631	NA	99.5065	NA	NA	88.9778	NA	115.365	NA	NA	88.9672	NA	115.331	NA	NA	87.8944	NA	101.433	NA	NA	87.9456
P07951,P67936	291.674	458.427	430.096	244.612	307.232	291.673	458.421	432.451	241.069	307.221	302.159	459.258	432.559	421.066	365.419	410.947	416.581	459.957	351.653	452.436
P07954	9086.21	10668.7	9504.95	9889.74	10768.3	8974.91	9438.69	10980.2	9552.51	10542	8860.95	10774	9674.28	9365.46	9623.22	8185.99	8416.49	8846.16	8233.28	9005.27
P07996	518.05	617.979	1070.85	568.576	543.777	511.094	589.177	538.133	471.602	641.626	466.457	489.777	512.577	538.672	500.059	380.399	340.881	NA	NA	402.804
P08047	126.983	110.307	NA	NA	31.2554	150.752	91.1555	NA	NA	107.137	120.83	NA	NA	NA	101.551	132.075	NA	106.13	NA	41.1623
P08107	29331.5	30381.3	30190.1	32526.5	29682.9	29313.8	30391.1	30190.1	32524.6	29901.5	29147.2	30342.1	29773	32280.9	29625.8	25831.4	27138.6	26230.1	27974.8	26902.1
P08107,P34931	39736	41829.7	41490.9	41463.1	38368.8	39882.9	41793.1	41490.9	41463.1	38390.1	39762.6	41751.3	38103.8	37464.3	38109.5	38364.9	39906.6	35993.9	38995	33043.5
P08107,P34931,P38646	5172.8	5490.44	5639.21	5067.55	5285.3	5172.8	5490.49	5627.1	4940.49	5282.64	5284.08	5416.77	5476.07	5301.49	5252.38	5059.63	4790.42	5033.45	4733.63	4562.09
P08133	1857.56	NA	413.44	NA	NA	1459.37	NA	133.753	NA	NA	1328.27	NA	99.6214	56.4142	NA	NA	NA	NA	NA	NA
P08134	475.848	627.613	776.323	581.848	NA	475.897	627.499	680.781	581.889	NA	469.289	604.15	694.153	459.486	647.151	NA	615.5	595.825	NA	468.955
P08134,P61586	7005.2	7663.81	7393.56	7299.02	7176.59	7082.71	7663.73	7404.44	7315.72	7176.6	7059.36	7480.4	7477.45	7098.81	7232.99	6154.01	6701.08	6455.76	6499.08	6257.72
P08134,P61586,O75628,P55042,Q8IXI1,Q9Y3L5	355.271	275.963	NA	425.506	497.893	354.855	NA	494.111	423.362	497.907	302.301	333.908	NA	446.713	485.255	275.942	226.584	NA	111.178	219.697
P08134,P61586,O75628,Q9Y3L5,P55042,Q8IXI1	355.266	NA	NA	425.493	497.901	355.28	NA	494.111	423.36	497.839	302.299	333.876	NA	446.728	485.156	275.975	226.667	NA	111.169	216.876
P08134,P62745,P61586	719.575	715.953	668.532	784.781	676.912	714.937	487.396	670.858	783.822	684.103	741.094	668.245	822.967	418.404	620.765	435.047	630.025	427.749	706.038	NA
P08174	NA	119.133	235.865	NA	NA	NA	302.371	188.922	NA	NA	NA	NA	NA	NA	NA	NA	NA	NA	NA	NA
P08195	2183.1	2485.14	2261.74	2357.75	2225.23	2176.04	2369.76	2264.04	2340.87	2222.07	2159.37	2322.97	2471.64	2297.57	2159.79	2001.7	2263.19	2097.86	2131.87	2072.17
P08237	937.834	914.917	667.354	561.726	512.932	548.687	670.425	957.27	499.408	544.106	815.931	890.489	598.943	512.349	539.413	484.568	753.457	535.307	473.323	723.056
P08238	111944	116616	117074	119575	105355	111940	116648	117073	119639	105318	111774	116039	116933	119464	105188	88599.2	90262.4	88596.7	89060.1	77797.8
P08238,O00585	78222.7	80734.3	81158.6	80499.4	75263.6	78222.7	80734.3	81158.6	80499.4	75263.6	78212.1	80493.8	80831	80243.7	75174.6	61642.9	66463.4	64208.1	63542.2	63393.2
P08238,P07900	30019.4	28815.9	29241	29405.4	31068.1	30019.4	28815.9	29114	29405.4	31067.9	30019.4	28807.4	29114	29405.2	31024.5	29517.1	28546.3	28696.7	28598.5	30543.5
P08238,P07900,Q14568	9823.22	9039.49	10840.6	12908.5	12863.4	9880.95	9036.45	10740.3	12984.7	12947.7	9865.67	8884.38	9475.73	8072.23	12658.4	NA	8491.46	NA	12049	12365.8
P08238,P07900,Q14568,Q58FF6,Q58FF8,Q58FF7	31026.4	31312.2	32205.5	32081.4	30905.3	31026.4	31312.2	32205.5	32081.4	30905.3	31021.1	31207.8	32137.1	32015.9	30847.5	28992.2	28832	29800.5	29703.5	28620
P08238,P07900,Q14568,Q58FF8	108809	109213	112615	111636	104741	108809	109213	112615	111636	104741	108754	109069	112373	111653	104739	93899.6	100805	98514.7	101336	97039.9
P08238,P07900,Q14568,Q58FF8,Q58FF6	4490.25	4569.48	4461.94	4468.09	4364.16	4477.71	4472.08	4404.89	4466.81	4404.52	4414.6	4486.28	4157.17	4237.62	4361.28	4258.27	4405.94	4147.12	4294.72	4077.3
P08238,P07900,Q14568,Q58FF8,Q58FG1	61290.7	63373.7	59371.5	62492.2	57974	61276.5	63372.3	59239.9	62491.7	58093.5	61254.5	63346.9	59236.8	62431.8	58093.3	59937.7	61781.5	57427.6	59931.4	56006.9
P08238,P07900,Q58FF6,Q58FF7	37889.3	42693	41248.2	45148.6	41116.3	37888.7	42693	41248.2	45148.6	41116.3	NA	42654.3	NA	NA	40951.9	32303.6	37043.5	35417.3	38675.3	35225.9
P08238,P07900,Q58FF7	1316.09	1243.73	930.799	712.596	2318.34	1316.06	1243.72	930.799	712.637	2308.59	1272.71	1188.06	877.435	704.148	2263.31	775.608	681.686	523.159	796.952	776.325
P08238,P07900,Q58FF7,Q12931	75281.8	77238	78687.8	78111.9	73285.4	75281.8	77238	78687.8	78111.9	73285.4	75268.2	76989.1	78699.1	77952.8	73203	72635.1	74230.2	75507.6	74611.9	70643.1
P08238,P07900,Q58FF7,Q58FF6	223.604	291.515	266.363	272.655	235.643	223.68	295.233	283.88	270.464	236.566	222.202	303.176	281.942	267.468	229.021	167.438	212.676	232.182	NA	180.741
P08238,P07900,Q58FG0,Q58FF6,Q58FF7	42402	45641.1	44696.3	47314.5	47366.2	42425.9	45641.1	44696.3	47311.1	47366.2	42427.4	45700.8	44692.9	47251.5	47365.4	39433.6	42622.4	40968.2	43462.8	42929.6
P08238,P07900,Q58FG1	102.999	161.076	179.43	107.841	67.9891	102.931	161.132	179.004	94.3351	67.9549	102.981	174.823	178.963	93.8216	58.9757	195.061	151.516	143.952	93.7122	108.418
P08238,P07900,Q58FG1,Q14568,Q58FF7	5451.28	6004.7	5260.94	5381.61	5472.76	5451.28	6011.62	5260.96	5360.36	5472.76	5442.09	5822.68	4964.25	5625.24	5180.01	5168.55	5662.23	5491.72	5416.9	5144.59
P08238,Q14568,Q58FF8,P07900	396.229	973.666	1156.1	1147.52	663.561	394.977	1044.78	1156.1	1147.58	663.589	811.36	1005.62	1257.47	1065.88	904.802	665.027	820.508	829.74	847.962	664.1
P08238,Q58FF6,Q58FF7,Q58FF8,P07900	6810.95	7397.7	7211.56	7807.92	6884.57	6807.92	7398.79	7211.83	7807.91	6884.34	6807.42	7370.25	7192.28	7762.99	6874.84	6087.99	6472.49	6360.23	7209.57	6215.66
P08238,Q58FF6,Q58FF7,Q58FF8,P14625	39171.2	43141.6	41039	42796.4	41311.8	39270.6	43131.3	41034.8	42796.6	41309.3	39245	43024.8	NA	42706.7	41288.6	37982.9	41888.5	39602.7	41475.9	39689
P08238,Q58FF7	100652	103677	111070	77406.2	102719	100664	103683	102053	105620	102722	100219	103685	101908	105573	100551	92481.7	94257	92978.5	97828.6	93765.9
P08238,Q58FF7,Q58FF8	66047.4	68965.4	66773.8	67997.5	63758.6	66046.2	68965.4	66769.6	67878.5	63754.8	65980.7	68959.8	66661.9	67829.7	63813.5	62575.4	65544	59989.5	61739.1	59093.6
P08238,Q58FF8	38979.2	41350.9	42333.3	41157.7	42745.1	38979.2	41350.8	42269.3	41155.9	42857.4	39026.6	41273.9	42074	41153.5	42840.2	36613.6	39684.7	38985.5	37652.5	38991.3
P08238,Q58FF8,Q58FF7	66047.5	69109	66919.6	67997.5	63909.9	66046.2	69106.5	66915.4	67878.5	63906.1	65980.7	68959.8	66807.9	67829.7	63949	62597	65544	59989.5	61769.8	59184.1
P08240	261.273	NA	NA	NA	NA	504.175	NA	253.33	NA	NA	436.579	NA	335.127	NA	NA	259.233	NA	NA	NA	NA
P08243	14264.3	14583.8	14009.1	14290.7	12705.7	13428.2	14584.4	13980.9	14280.7	12894.7	13971	14748	13886.3	14294.2	12842.3	10067.3	9327.52	10486.4	7262.27	10395.8
P08311	NA	NA	NA	NA	NA	NA	NA	NA	NA	NA	NA	NA	NA	NA	NA	NA	NA	NA	17.5036	NA
P08397	4884.89	4549.88	4829.73	4258.68	4063.99	4925	4407.64	4826.3	4351.6	4070.65	4847.54	4477.9	4692.49	4276.97	3977.31	4081.54	3714.44	3675.38	3590.59	3997.75
P08559	1562.62	1748.58	1431.2	1680.38	1443.48	1699.36	1666.04	764.839	1650.6	1543.72	1416.48	1584.36	954.767	1616.64	1408.94	1093.37	876.703	846.849	849.174	875.134
P08559,P29803	498.881	608.124	305.597	578.055	468.697	498.91	601.564	597.527	578.064	517.795	485.992	598.217	582.328	510.881	610.126	523.713	NA	NA	521.669	NA
P08574	3067.73	3229.67	2801.66	3144.4	3206.81	3061.09	3229.68	2799.93	3390.36	3173.56	2958.2	3174.03	3001.68	3132.35	3015.74	2013.44	2370.96	2420.53	2578.19	2437.71
P08575	1168.51	1076.97	1086.11	1472.95	1190.01	1164.85	1027.7	1440.56	1253.25	1027.87	1057.28	1141.83	1237.94	1056.4	946.079	957.097	950.151	1047.87	1051.23	899.315
P08579	1769.61	1813.89	1942.75	1925.69	1761.41	1778.96	1839.26	1942.81	1807.49	1754.8	1783.08	1778.35	1910.15	1871.75	1737.89	1457.51	1640.45	1659.76	1714.76	1495.4
P08582	NA	NA	NA	NA	NA	NA	NA	NA	NA	NA	NA	NA	NA	NA	158.917	NA	NA	NA	NA	NA
P08590,P05976,P60660	488.333	495.384	371.795	582.062	445.583	453.594	496.942	364.79	581.435	412.075	491.756	477.46	360.96	445.951	447.497	434.079	437.951	472.069	474.799	417.831
P08621	7624.3	7881.27	8569.02	7990.63	8072.36	7624.69	7876.02	8541	7985.89	8072.64	7593.4	7125.59	8464.36	8158.95	8045.3	6722.52	7188.22	7740.46	7466.58	7289.87
P08648	548.554	624.338	581.315	373.515	474.704	550.336	627.909	546.07	352.813	467.196	545.101	529.963	551.255	568.225	378.838	359.066	NA	401.535	374.041	NA
P08651	115.398	NA	99.5018	NA	327.164	401.797	NA	99.4911	NA	NA	NA	NA	92.1148	NA	NA	NA	NA	NA	NA	NA
P08670	25111.4	26833.2	26801.3	25951.4	24546	25088.6	26848.6	26767.6	25949.1	24544.3	24947.5	26791.3	26549.5	25895.7	24477.5	24054.7	25819.3	25965.3	25008.6	23612.4
P08670,P07197,P12036,P14136,P17661,Q16352,P07196	4880.44	4808.71	5194.4	5284.51	5014.81	4880.44	4808.71	5194.36	5284.51	5014.81	4826.65	4794	5063.78	5238.79	4968.66	3427.23	3261.72	3391.98	3910.01	3429.75
P08670,P14136	724.403	793.48	482.945	760.646	860.341	724.417	793.48	482.93	760.643	858.509	712.741	665.428	370.183	723.808	824.579	435.457	578.62	457.024	248.587	569.109
P08670,P41219	4688.65	4652.02	4858.07	4671.08	4703.38	4688.65	4650.97	4858.07	4656.2	4714.57	4648.8	4609.08	4800.86	4673.04	4130.86	4198	4053.66	4672.68	4162.32	4276.22
P08670,P41219,Q9NSB2,P05787,P08729,P04264,Q7Z794,P17661	8126.11	9273.57	9008.71	9424.43	8355.92	8126.02	9273.57	9008.68	9424.43	8355.92	8120.8	9212.4	9001.57	9387.9	8344.71	7373.97	8119.19	8201.48	8269.57	7597.72
P08670,P78386,Q9NSB2,P78385,Q14533,P05787,P08729,Q5XKE5,Q8N1N4,O95678,P48668,P04259,P02538,P13647,P19013,P12035,Q01546,P14136,O43790	5090.46	4937.37	4690.16	5413.97	4821.69	5085.34	4937.37	4684.96	5413.66	4818.73	4967.13	4885.03	4778.71	4886.88	4769.49	4814.11	4570.62	4384.12	4948.31	4603.27
P08697	NA	NA	NA	NA	NA	163.864	NA	NA	NA	NA	NA	NA	NA	NA	NA	NA	NA	NA	NA	NA
P08708,P0CW22	11456.1	11791.5	11796.5	15159.2	11897.3	11454.9	11791.5	11812.5	15220.8	11891.1	11102.8	11907.6	11691.1	14882.4	11611.5	8623.37	8316.57	12205.5	11961.4	9403.75
P08727	1158.09	1667.89	1294.77	1292	1401.5	1135.82	1260.18	1229.24	1006.65	1780.48	1300	1343.65	1434.2	1239.58	1776.98	1168.5	655.341	1218.47	1301.73	1151.39
P08727,P02533	212.491	144.33	NA	268.706	NA	212.612	144.321	NA	266.074	NA	229.679	211.202	NA	254.379	NA	175.182	173.109	NA	206.19	137.939
P08727,P05783	2768.75	2874.79	2785.11	2910.64	2944.69	2768.75	2874.79	2784.2	2910.64	2944.69	2746.4	2808.82	2696.76	2709.27	2905.46	2182.54	2484.34	2207.13	2388.46	2262.67
P08727,P08779	288.982	193.169	224.427	229.683	253.083	316.704	192.038	224.431	243.334	251.944	239.017	257.865	236.255	298.916	228.478	280.128	254.785	287.14	NA	285.812
P08727,P13646	305.752	188.231	295.804	314.971	161.943	298.16	431.044	214.217	271.71	172.614	298.008	419.292	NA	449.926	NA	NA	NA	NA	NA	NA
P08727,P19012,P13646	327.893	246.026	431.428	471.23	401.087	327.876	246.029	422.488	468.875	392.456	327.858	429.325	408.718	455.835	384.772	321.502	NA	NA	344.439	345.487
P08727,Q04695	272.288	NA	290.936	327.078	374.203	272.462	NA	290.837	329.89	351.581	332.02	NA	284.015	NA	NA	345.705	NA	NA	355.729	NA
P08727,Q04695,P08779,P19012,P02533	610.447	724.105	627.143	686.588	534.661	507.626	721.091	621.346	686.646	535.272	348.078	NA	622.049	757.151	528.162	NA	674.539	NA	726.99	663.994
P08729,P05787	665.613	233.265	412.051	656.896	699.661	653.468	289.157	719.754	365.043	699.708	373.812	644.516	376.261	330.766	381.287	486.345	NA	365.051	351.665	298.333
P08754	684.825	992.078	1308.84	1266.85	1136.26	982.408	997.647	1304.2	1278.01	900.747	662.273	1055.95	1330.91	871.902	819.888	979.48	760.446	888.574	1152.31	722.284
P08754,P04899,P63096	289.021	200.789	219.38	283.957	220.978	285.911	200.887	229.56	251.245	221.105	225.073	165.765	201.566	211.828	220.854	154.894	200.326	132.719	219.687	213.995
P08758	5770.13	3787.63	5484.06	5701.54	5518.5	5918.26	3800.33	5452.43	5680.78	5511.9	3437.28	3668.62	5342.39	5223.4	5270.76	4929.1	4856.5	4428.36	4893.85	4553.93
P08865	36541.2	39271.5	38020.8	38679.1	36606.3	36541.2	39279.2	38053.7	38677.6	36593.2	36362.6	39068	37707.4	38494.3	36552	32742.4	35000.5	34380.7	34869.6	33178.9
P08962	582.264	598.427	504.288	552.104	627.478	584.133	643.303	494.166	544.89	576.023	618.218	657.606	493.772	525.92	622.295	541.096	497.885	353.701	470.186	522.498
P09001	492.691	476.734	592.246	519.784	572.698	553.235	603.293	588.131	465.946	623.189	648.513	608.114	565.997	618.983	664.553	567.624	653.742	650.23	583.003	591.211
P09012	2972.8	4115.09	3789.43	4033.9	3998.79	3282.99	4103.73	3782.37	3666.38	3973.36	3022.87	4042.64	3598.46	3560.96	3940.19	3245.73	3602.51	3449	3335.4	3251.63
P09012,P08579	2438.41	2345.33	2743	2750.36	2423.13	2438.16	2345.34	2741.79	2750.68	2423.12	2133.88	2175.09	2711.29	2704.86	2418.6	2007.01	1977.59	2288.36	2289.87	2115.34
P09104	492.092	414.567	434.392	715.001	399.285	465.541	796.104	781.249	715.719	428.15	408.091	430.313	688.866	526.823	326.09	434.647	377.847	503.021	422.394	389.118
P09104,P06733,P13929	9052.41	10977.6	13071.4	13045.3	8816.24	NA	10977.6	13021.9	13091.4	8775.23	NA	NA	NA	NA	10210.1	10479.5	11665	NA	9516.61	7224.58
P09104,P13929,P06733	60154.5	63660.3	62627.3	63235.9	56066.4	60166.6	63666.5	62629.9	63238.3	56065.6	60213.4	63153.8	61997.5	62858.9	55980.7	58225.8	59485.4	59054.6	59927.6	53298.1
P09105	616.847	597.882	621.745	527.412	639.22	643.344	593.068	620.667	530.621	673.37	680.465	609.166	592.185	506.126	599.226	562.452	539.939	481.231	550.434	479.741
P09110	1294.14	1171.03	1099.3	1245.86	968.63	1148.01	1173.98	1100.25	1243.31	963.799	1255.11	1178.68	1072.42	1181.58	1055.98	1247.71	1101.04	1193.58	1192.96	945.085
P09132	444.592	527.556	562.064	558.564	549.776	466.812	576.556	519.036	495.531	546.788	437.039	437.627	554.675	370.992	469.668	442.003	137.627	414.245	306.767	454.248
P09211	32433.1	34480.7	34762.9	35022.9	33087.9	32243.3	34451.8	34252.3	34821.3	32826.6	31831.2	36058.9	33624.8	33673	33544.2	28058.7	30523.7	25983.4	30529.8	30418.1
P09234	3417.09	2748.16	3686.28	3537.87	3581.21	3325.92	3438.92	3686.36	3739.67	3707.35	3205.3	2701.96	3589.54	2620.28	3698.17	2174.38	3189.33	3134.42	3029.27	3363.21
P09382	11220	12389.1	11962.9	11953.8	11360.3	11219.8	12384.9	11935.6	11953.8	11360.2	11172.3	12284.1	12030.9	11932.3	11428.9	9484.42	10805.1	9713.61	10133.8	9777.37
P09417	1112.28	390.767	847.76	860.778	423.982	643.046	735.921	819.522	1216.82	632.319	738.017	1038	798.183	1100.36	790.551	945.891	1131.77	906.973	1038.95	699.253
P09429	7759	8021.59	8552.84	8686.38	8329.17	7894.35	7811.87	8476.5	8695.18	7912.81	8094.97	7786.54	8274.97	8647.98	8390.9	7297.51	7981.42	7339.22	7329.78	7305.46
P09429,B2RPK0	11249.9	14003.9	12751.8	13858.5	13238.4	11248.6	14002.6	12748.9	13950.8	13243.7	11160.9	13568.7	12983	13920.1	13292.4	9838.25	11113.5	10182.3	10587.8	9675.01
P09471,P08754,P04899,P63096	324.683	293.945	274	559.841	272.841	133.24	293.939	273.617	389.834	272.81	133.04	287.165	269.716	264.854	272.82	188.285	213.199	185.273	175.248	98.6449
P09471,P08754,P63096,P04899	419.695	409.055	385.531	394.934	419.185	419.708	409.042	379.542	396.782	418.582	417.113	399.885	380.839	414.038	416.405	391.5	378.504	367.377	401.308	392.152
P09493	478.439	650.359	400.383	659.557	439.221	601.89	649.643	641.856	659.543	573.997	469.14	616.1	357.441	654.247	576.362	618.432	567.268	614.458	611.268	368.88
P09496	5074.61	4904.16	4907.01	5452.53	5070.46	5072.22	4907.59	4906.38	5446.11	5038.34	4997.81	4844.89	4715.03	5312.52	5032	4290.04	4457.75	4321.95	4405.4	4280.14
P09497	1412.5	1478.81	1394.34	1589.26	1265.85	1396.68	1394.44	1397.26	1421.1	1347.28	1298.54	1314.73	1404.95	1342.74	1400.97	1107.59	1316.93	1241.62	1306.63	1303.84
P09497,P09496	1274.7	1420.24	1383.59	1515.01	1362.01	1274.6	1419.06	1383.54	1515.01	1375.21	1260.85	1297.08	1303.7	1477.69	1322.7	NA	NA	1084.34	NA	1213.97
P09525	424.335	349.35	335.275	186.911	794.912	475.692	357.831	373.072	176.422	627.772	403.352	333.266	NA	NA	NA	343.7	68.3369	109.611	NA	NA
P09543	901.438	1013.24	1106.03	1084.18	955.948	745.29	949.445	1110.2	1082.57	885.617	854.328	1045.83	1683.1	956.791	719.044	503.192	641.044	592.498	564.162	770.724
P09622	3584.18	3647.06	3747.72	4151.33	3643.92	3580.39	3660.02	3900.76	4133.93	3793.07	3807.59	3453.49	3486.48	3962.86	3705.45	3181.68	3233.57	3510.89	3612.8	3276.7
P09651	26236.5	15577	25382.3	27273.5	25462.4	26225.9	15582.1	25373.7	27272.1	25522.7	26294.2	26349.1	14484.6	27153.8	25398.6	22066.6	22186.2	11263.5	21806.6	13232.4
P09651,Q32P51	87755.1	93081.2	91062.9	91744.9	82676.9	87720.5	93089.8	91083.8	91731.3	82676.7	87574.3	92585.5	90105.4	92121.6	82529	84402.2	88670.8	87058.5	88214.1	79214.2
P09651,Q32P51,P51991	5807.51	5830.61	5926.71	5622.66	5347.52	5807.53	5854.16	5926.61	5616.98	5487.34	5710.34	5801.23	5897.73	5591.59	5439.32	5394.93	5397.35	5412.32	5233.36	4859.19
P09661	4963.7	5187.47	5180.91	5120.09	4820.06	4956.61	5192.9	5181.24	5205.33	4745.59	4913.5	5020.59	5015.11	4749.02	4409.29	4123.53	4354.4	4091.93	4054.55	3875.79
P09668	231.353	832.838	265.63	388.197	264.829	737.842	668.143	265.454	387.861	264.751	245.687	662.694	763.927	816.677	123.809	590.346	634.087	199.089	158.25	605.054
P09669	2366.84	2462.8	2345.69	2384.82	2402.52	2372.62	2455.03	2353.16	2396.84	2402.55	2344.37	2347.47	2372.1	2335.72	2366.8	2010.95	2041.9	1995	2037.37	1966.67
P09874	5460.01	5906.98	6310.96	6245.89	7345.95	5478.27	5993.95	6312.02	6180.92	7368.37	6060.24	5822.98	6284.2	6067.95	7196.13	4956.08	5128.57	5308.44	5231.88	6551.71
P09884	653.97	824.816	880.615	1022.32	564.816	484.337	564.754	902.364	604.353	529.102	532.678	736.628	727.097	873.208	555.389	405.689	NA	NA	480.998	NA
P09960	951.153	919.578	1098.51	1152.45	1134.51	1005.93	1151.64	949.228	950.697	1130.08	1126.61	1057.43	892.933	1090.87	1042.55	783.113	922.319	841.518	938.211	788.465
P09972	5862.84	6034.02	6064.14	5956.27	11953	5843.03	6025.97	12521.4	5994.54	5086.58	11725.4	5743.14	12264.9	5810.62	12038.5	5305.21	4709.67	5318.58	5191.28	4484.06
P09972,P04075	12218.8	12964	12758	12939.6	12075.9	12193.2	12990.3	12761.1	12937.2	11762.1	12176.6	12843.8	12713.6	12764.5	11641.4	11434.4	11970.9	11856.4	11708.7	11081
P09972,P05062,P04075	2968.89	3245.38	3065.62	3307.44	3346.68	2968.89	3245.38	3065.61	3307.45	3346.68	2964.59	3232.34	3040.97	3268.47	3329.83	2235.36	2312.01	2173.84	2226.41	2203.59
P0C025	771.767	815.049	628.005	751.768	848.66	896.873	955.313	696.605	750.764	834.592	982.45	790.649	388.205	980.391	705.76	776.074	818.978	NA	513.404	381.122
P0C0L5,P0C0L4	579.667	640.956	743.854	478.551	435.738	632.077	667.259	309.452	NA	555.33	759.678	582.103	647.184	NA	NA	NA	312.468	NA	NA	NA
P0C0S5,P16104,Q71UI9,Q9BTM1,Q7L7L0,Q16777,Q6FI13,P0C0S8,Q99878,Q96KK5,P20671,Q93077,P04908,Q96QV6	42649.6	44376.3	44644.3	41606.1	42722.2	42649.6	44376.3	44642.4	41606.1	42722.2	42479.8	44275.6	44425.5	NA	42610.3	38733.9	39438.3	40038.2	37936.8	39674.5
P0C0S5,P16104,Q71UI9,Q9BTM1,Q7L7L0,Q16777,Q8IUE6,Q6FI13,P0C0S8,Q99878,Q96KK5,P20671,Q93077,Q96QV6,P04908	NA	NA	NA	NA	NA	NA	NA	NA	NA	NA	NA	NA	NA	NA	NA	152724	NA	152355	NA	NA
P0C0S5,Q71UI9	235.33	347.778	292.647	266.771	227.987	236.364	343.115	292.66	266.693	227.9	233.811	340.641	292.78	262.439	306.33	265.689	340.794	286.061	258.227	284.436
P0C2W1	NA	NA	NA	NA	NA	NA	NA	NA	NA	NA	NA	NA	53.9698	NA	NA	NA	NA	NA	NA	NA
P0C7M7,Q53FZ2	287.235	302.765	368.941	305.721	283.727	283.55	308.747	359.809	306.523	267.799	NA	289.481	313.239	278.883	269.835	NA	NA	NA	154.408	NA
P0C7P0	NA	NA	NA	NA	NA	NA	NA	NA	NA	NA	NA	NA	NA	NA	53.1026	NA	NA	NA	NA	NA
P0C7P4,P47985	NA	88.7555	NA	81.5051	NA	NA	88.6395	NA	81.6541	NA	NA	NA	NA	NA	88.631	NA	NA	NA	NA	84.0953
P0CB43,Q9BTY7	1458.93	1182.47	1603.15	1231.9	1590.37	1454.67	1351.05	1604.18	1347.68	1588.43	1390.57	1208.21	1197.47	1404.93	1532.46	1100.4	1053.52	1242.11	1343.92	1168.61
P0CB46,P42574,P55212	560.106	675.279	397.247	542.182	609.871	559.531	677.284	396.416	542.189	609.587	541.762	657.879	523.98	312.699	576.54	506.438	613.525	557.653	NA	523.318
P0CB46,P55212,P42574	557.512	677.297	397.251	542.206	603.759	559.532	675.208	396.399	542.191	603.464	541.762	657.932	523.933	312.7	582.687	506.405	613.511	557.633	NA	523.345
P0CG12	709.023	751.055	709.166	779.268	626.016	674.896	750.736	697.505	653.598	613.495	747.887	797.987	681.488	752.512	589.279	484.266	NA	393.706	NA	529.202
P0CG38,A5A3E0,Q6S8J3,P68133,P63267,P63261,P68032,P60709,Q9BYX7,P62736	20332.1	22633.9	22534.8	22982.4	21453.6	20332.1	22821.4	22534.8	23190.7	21439	20327.8	22739.6	22530.7	23045.4	21623.4	13543	15969.8	11589.5	14593	18239.9
P0CG38,Q6S8J3,P68133,P63267,P63261,P68032,P60709,Q9BYX7,P62736,A5A3E0	127003	122602	133465	131480	129074	127119	122602	133465	131480	129064	127376	122144	134309	131414	129004	112725	64613.2	118302	63022.1	61626.6
P0CG39,P0CG38,A5A3E0,Q6S8J3,P63261,P60709,Q9BYX7	26303.7	28520	28543.9	30176.4	28119.8	26303.7	28520	28543.9	30181.7	28110.6	26293.4	28431.1	28342.8	30138.3	28108.7	15737.5	17361.8	16002.8	18428.8	15045.9
P0CG39,P0CG38,A5A3E0,Q6S8J3,P68133,P63261,P68032,P60709,Q9BYX7	12832.4	14393.8	13364.4	14237.5	14088.6	12832.4	14393.8	13364.4	14237.5	14088.6	12825.1	14354.8	13364.2	14225.3	14088.6	11809.6	13133	12052.4	12861.5	13419.2
P0CG39,P0CG38,A5A3E0,Q6S8J3,P68133,P63261,P68032,Q9BYX7,P60709	3465.37	3614.47	3345.2	3557.79	3382.17	3465.37	3614.46	3345.21	3557.57	3382.16	3464.47	3606.77	3345.21	3543.58	3370.92	3224.78	3263.67	3068.14	2578.16	2817.23
P0CG39,P0CG38,A5A3E0,Q6S8J3,P68133,P63267,P63261,P68032,P60709,P62736	75753.5	75964.2	75984.4	77591.1	70820.6	75753.5	NA	NA	77591.1	70820.6	NA	NA	NA	NA	70815.5	70244	74190.6	69367.4	71866.6	65644.2
P0CG39,P0CG38,Q6S8J3,P68133,P63267,P63261,P68032,P60709,P62736,A5A3E0	2435.22	2344.21	2482.7	2695.5	2486.52	2435.2	2344.21	2484.61	2695.5	2486.53	2412.6	2502.44	2431.92	2683.93	2452.19	2185.05	2316.34	2090.75	2421.24	2233.51
P0CG39,P0CG38,Q9BYX7,Q6S8J3	NA	NA	1459.8	1541.36	NA	NA	NA	1459.8	1540.69	NA	NA	NA	NA	NA	NA	NA	NA	NA	NA	NA
P0CG39,Q6S8J3,Q9BYX7,P0CG38	1310.44	NA	NA	NA	1295.97	1079.58	NA	NA	NA	NA	NA	NA	NA	1098.76	NA	NA	NA	NA	NA	NA
P0CG48,P0CG47,P62979,P62987	57997.4	57475.1	57794.5	57015.9	59353.8	56334.7	57479.4	57051.7	62833.5	59347.9	56181.5	51070.1	57810.5	54238.6	59555.8	41366.3	44583.1	39341.1	45346.9	44457
P0CW22,P08708	629.693	587.061	653.495	700.273	559.553	654.8	586.444	651.254	691.077	558.866	646.466	570.508	638.347	680.94	533.312	569.008	599.461	606.482	453.493	497.856
P0DI82,P0DI81	169.406	273.778	216.351	NA	NA	NA	NA	201.083	NA	NA	163.401	NA	213.593	NA	212.714	NA	242.71	NA	NA	NA
P0DJD1,P0DJD0	55.1392	44.103	42.441	50.4749	NA	55.2031	44.2576	42.4078	50.297	NA	58.0125	37.3828	42.4248	45.3434	NA	47.4029	19.0708	45.12	NA	NA
P0DJD1,P0DJD0,P49792	152.096	NA	132.338	132.406	135.606	167.633	110.423	132.757	120.387	135.71	145.663	94.6153	NA	163.223	108.86	NA	NA	NA	NA	NA
P0DJJ0,O75044	44.7361	NA	NA	NA	NA	49.856	NA	NA	NA	NA	45.2587	NA	NA	NA	NA	NA	NA	NA	NA	NA
P10109	359.548	362.752	NA	141.972	NA	349.561	123.962	NA	139.679	NA	NA	193.549	NA	317.531	NA	73.7143	102.881	NA	NA	NA
P10153	NA	NA	NA	NA	NA	NA	NA	NA	NA	NA	NA	NA	NA	NA	113.866	NA	NA	NA	NA	NA
P10155	1876.38	2731.2	2704.53	2538.54	2042.71	1879.93	2697.44	2702.12	2464.21	2223.68	1854.65	2667.26	2684.14	2428.71	2138.66	2231.07	2376.59	2275.82	2399.43	2218.17
P10253	NA	NA	NA	18.6575	NA	NA	NA	NA	NA	NA	NA	NA	NA	NA	NA	NA	NA	NA	NA	NA
P10301,P62070	NA	155.255	194.318	NA	NA	NA	103.856	NA	NA	238.259	NA	492.598	181.246	NA	143.498	NA	100.215	222.737	NA	NA
P10398	319.919	228.531	279.073	241.808	341.47	286.466	245.841	330.373	202.287	339.849	296.6	238.071	248.184	248.386	372.924	230.65	164.2	98.0844	226.064	277.2
P10412,P16402,P16403	7621.37	8170.24	8281.76	8218.74	8256.28	7621.37	8170.24	8281.76	8215.09	8255.54	7630.29	8137.99	8281.73	8240.08	8223.76	6462.2	6377.56	6737.4	6158.77	6340.6
P10515	4275.77	4693.91	4591.3	4537.87	4540.7	4192	4677.48	4687.64	4332.8	4269.89	4217.03	4586.53	4347.58	4489.46	4275.24	3977.6	4234.81	4090.51	3430.95	4267.85
P10523,P49407	NA	NA	381.888	387.851	204.74	NA	NA	381.848	268.04	204.665	318.234	297.869	450.591	426.976	207.135	NA	300.02	340.656	117.355	267.296
P10589,P24468	NA	NA	NA	49.083	NA	NA	NA	NA	46.3762	NA	NA	NA	NA	NA	NA	NA	NA	NA	NA	NA
P10599	20678.3	22760.6	23048.7	24456.8	22061.3	21106.4	22751.2	23050.8	23405	22057.8	20702.1	21873.6	23045.9	23743.5	22160.6	20253.8	22056.4	21978.5	22132.5	21146.1
P10606	3812.28	4211.05	4437.65	4456.71	4192.61	3965.55	4247.7	4452.23	4456.73	4138	3791.3	3711.43	4372.12	4589.71	3998.67	3302.73	3417.08	3346.29	3158.08	3059.97
P10619	389.395	295.338	259.006	267.797	167.718	390.144	371.508	540.76	258.023	167.638	407.036	374.075	745.239	327.173	213.882	290.82	296.204	194.033	134.591	231.388
P10620	NA	NA	NA	NA	NA	NA	NA	NA	NA	53.235	NA	NA	NA	NA	NA	NA	NA	NA	NA	NA
P10644	964.655	1192.79	1192.1	1163.06	1244.82	963.797	1145.28	984.611	1109.27	1234.21	1154.77	1210.62	1203.66	1128.71	1281.72	1004.72	1105.02	1092.81	920.014	1071.77
P10746	377.563	503.843	545.898	322.722	368.083	336.436	531.189	NA	313.054	366.667	NA	295.192	487.252	396.017	311.031	210.728	391.776	400.846	NA	288.882
P10768	6979.25	6705.43	6661.46	6794.29	6606.52	6790.88	7080.61	6592.47	6810.1	6247.98	6641.46	6612.2	5986.73	7201.1	6251.92	6188.12	5304.08	5594.84	6705.29	5207.86
P10809	24771.1	29544.7	28628.1	28219	25917.9	26306.5	29447.7	27587.1	28201.5	25202.3	26431.6	29083.9	28504.9	28280.4	25015.3	23399.9	26717.9	24355.8	24670.1	22495
P10909	NA	NA	NA	NA	NA	NA	NA	NA	NA	NA	NA	96.6961	55.9366	NA	NA	NA	NA	NA	NA	NA
P11021	6355.54	6923.45	6040.51	6545.22	6939.23	6378.3	6914.4	6042.41	6368.46	6806.55	6445.33	7003.99	6423.57	6323.7	6448.83	5280.78	5230.3	5271.33	5814.5	5669.26
P11021,O95399	3301.8	3270.79	3305.64	3359.46	3352.05	3300.28	3227.19	3305.77	3491.68	3352.06	3128.25	3163.6	NA	3351.05	3337.47	NA	1801.45	NA	NA	1601.13
P11142	131868	138929	137797	137363	129175	131878	138863	137749	137387	129198	132929	138584	137593	137000	130084	128391	132075	132213	131387	124204
P11142,P17066,P54652	25908.5	25936.9	26257	25862.2	25657.2	25908.5	25936.9	26257	25862.2	25657.2	25907.8	25867	26257	25768.8	25672.7	24373.6	24872.4	24345.7	23593	23758.2
P11142,P48741,P17066,P54652,P08107,P34931	46728.8	49149.7	50816.9	50395.9	49281.6	46732	49149.7	50813.3	50383.8	49271.1	46726.7	49122.4	50800.8	50362.7	49259.6	46481.4	48892.9	50267.8	50188.5	48939.1
P11142,P48741,P17066,P54652,P08107,P34931,P11021	44238.6	48105.4	46195.8	46961.2	45197.4	44238.6	48105.4	NA	46961.2	45197.4	44238.6	48105.4	NA	46961.2	45197.4	43689.8	47490	45636.8	46121.1	44649
P11142,P48741,P17066,P54652,P34931,P11021,P08107	948.169	1109.4	1167.98	1291.36	1078.29	948.169	1109.4	1167.98	1290.15	1078.29	933.24	937.034	1132.13	1289.76	1079.54	770.633	824.508	776.836	947.01	797.349
P11142,P48741,P54652,P08107,P34931,P11021,P17066	45105	49118.5	47400.5	48149	46187.4	45105	49118.5	47402.9	48148.1	46187.4	45081.9	49084	47367.3	48147.8	46189.9	44382.3	48315.3	46450.4	46965.9	45358.6
P11142,P54652	60584.1	63872.5	62715.3	63204.8	60797.5	60583.8	63865.3	62714.4	63186.5	60892.1	60588.5	63858	63001.2	63305	60765.8	55592.6	57962	56657.1	57400.8	55372.4
P11142,P54652,P34931,P11021	44193.5	47992.5	47638	46911.8	42821.8	44193.5	47992.5	47638	46911.8	42820.9	44155.6	47955.3	47562.6	46821.5	42806.4	40795.9	44052.1	43033.3	40788.1	39627.6
P11166	1283.38	1076.53	1241.05	1268.35	1661.02	1552.16	1074.09	1236.1	1262.02	1364.03	1080.59	1208.83	1391.91	1361.08	1305.95	1057.14	1238.44	1150.78	1412.35	1181.51
P11169	NA	221.709	215.717	252.27	248.731	NA	217.474	NA	249.882	248.721	NA	204.521	184.599	244.983	233.678	158.683	189.701	NA	343.329	221.998
P11169,Q8TDB8	275.887	352.539	356.171	299.574	293.198	276.912	352.612	349.331	298.937	288.44	281.686	NA	225.448	329.872	281.323	277.27	NA	306.117	280.63	NA
P11171	1693.93	1717.5	1786.18	1840.68	1658.78	1660.08	1804.1	1818.43	1845.98	1653.85	1541.1	1689.54	1797.45	1697.95	1594.27	1386.88	1505.42	1469.71	1579.69	1378.72
P11172	2446.03	1811.87	1772.44	1738.59	1501.76	1650.29	2252.9	1784.39	1919.21	1492.78	1490.32	2300.06	1687.35	1913.72	1527.15	1572.03	1755.51	1529	1791.74	1489.82
P11177	2323.76	2097.95	2009.3	2000.54	1641.91	2232.62	2319.28	2714.38	2153.69	1662.75	2256.14	2165.31	2473.89	1943.6	1968.99	988.192	1457.12	1535.77	1301.7	1292.56
P11182	250.649	4590.32	289.771	285.042	250.563	246.963	4586.12	402.58	312.388	248.991	373.988	316.228	273.156	314.204	240.48	206.727	218.247	NA	229.875	293.923
P11216	606.086	398.297	355.668	257.219	246.556	681.095	398.274	366.078	244.531	248.779	823.675	242.33	246.833	353.218	386.541	461.486	416.762	392.628	752.655	634.117
P11217,P06737,P11216	203.608	166.052	NA	252.634	NA	212.161	165.956	NA	210.785	180.834	207.219	NA	NA	NA	NA	NA	123.362	NA	NA	NA
P11217,P11216,P06737	199.159	NA	605.15	243.668	207.547	198.909	244.48	575.032	229.305	229.11	195.157	NA	NA	245.334	167.873	NA	NA	NA	NA	NA
P11233	554.472	554.718	577.49	589.019	536.493	620.923	689.068	590.206	591.287	629.856	551.443	641.314	519.302	589.153	646.192	581.369	626.359	496.818	585.524	568.57
P11233,P11234	650.717	628.652	764.098	797.413	779.074	650.708	647.899	780.7	790.68	779.059	650.717	628.557	786.177	758.481	692.756	621.042	674.997	NA	NA	714.36
P11234	157.581	183.401	192.376	197.736	197.996	NA	190.698	194.555	145.367	198.776	NA	191.551	210.737	184.646	183.69	73.7674	81.9226	78.4095	143.706	65.8286
P11234,P11233	583	640.053	627.298	618.906	624.04	583.037	637.361	669.089	804.281	624.018	569.465	611.045	660.249	604.412	586.509	NA	540.248	584.634	561.296	NA
P11274	657.412	950.821	655.066	671.846	638.883	596.516	559.971	669.106	665.088	694.236	699.6	729.459	597.987	562.06	510.656	426.133	396.6	574.511	570.459	504.196
P11277	1362.52	601.456	724.896	698.802	621.699	1234.88	622.612	1587.21	686.613	612.452	636.61	613.395	1013.38	693.895	625.711	508.739	514.509	632.651	584.025	514.767
P11279	1288.06	1485.18	1534.89	1499.89	1472.61	1268.4	1481	1526.24	1515.02	1531.32	1398.95	1255.56	1599.87	1421.2	1522.03	1255.03	1201.74	1631.85	1346.37	1556.68
P11310	3351.78	3198.76	2799.73	3520.8	3268.45	3345.58	3188.04	2967.36	3513.91	3231.36	3171.95	3129.9	2939.16	3441.61	3312.59	2715.73	2652.18	2688.46	2339.85	2486.64
P11387	1966.83	1719.38	2010.95	1816.38	1844.84	1948.43	1717.37	2012.91	1803.63	1941.82	1823.34	1822.17	1697.98	1718.88	1938.74	1490.16	1432.21	1859.74	1681.92	1467.96
P11387,Q969P6	1368.69	1394.67	1365.7	1438.38	1378.92	1310.91	1360.1	1275.5	1426.68	1372.45	1323.97	1276.68	1316.08	1073.45	1262.78	1023.52	945.51	1092.41	1151.7	1069.75
P11388	NA	1587.77	374.032	303.874	302.514	NA	1728.83	290.699	NA	NA	356.208	359.917	NA	259.242	NA	141.646	308.214	NA	NA	683.216
P11388,Q02880	NA	176.703	NA	110.658	170.263	NA	176.622	NA	NA	163.565	NA	164.102	118.553	108.397	NA	111.704	NA	NA	NA	NA
P11413	9750.38	10054.6	10299.9	10234.2	9551.09	9745.54	9959.03	10297.6	10223.7	9552.47	9515.97	10013.1	10129.3	9790.49	9235.27	8726.35	8833.16	9119.15	9074.78	8154.35
P11441	1372.39	1478.69	1616.96	1540.57	1636.45	1378.45	1536.47	1509.83	1531.71	1634.04	1418.76	1510.84	1629.49	1563.27	1630.07	1357.01	1502.56	1536.86	1656.91	1420.08
P11498	439.61	524.73	386.288	458.933	316.662	441.792	468.58	375.071	463.625	357.606	445.275	512.896	404.666	384.124	1832.72	360.166	419.246	187.873	360.635	426.686
P11532	NA	NA	NA	NA	NA	NA	NA	NA	NA	244.831	NA	83.8355	NA	NA	NA	NA	NA	NA	NA	NA
P11586	4130.23	3414.18	3552.63	4016.92	3673.1	4344.94	3397.88	3146.5	4029.78	2730.04	3107.23	3404.12	3783.37	4243.17	3744.96	3595.71	2543.5	2814.55	2778.6	2568.73
P11717	1216.67	1347.26	1186.19	1147.29	1195.89	1204.62	2350.16	1122.62	1142.86	1194.15	1161.56	1276.42	1164.79	1153.96	1154.95	1141.6	2048.65	1189.9	1160	1043.46
P11766	6873.99	10215.4	7220.77	7328.27	6813.01	6759.71	10251.5	7214.68	7324.12	6801.9	6973.7	6965.87	6995.3	7341.46	6376.71	6297.99	6592.31	6396.04	6428.21	6399.72
P11802	371.805	508.62	655.635	481.666	704.377	507.32	616.286	617.942	560.44	647.282	553.049	528.563	608.881	522.01	587.078	NA	403.661	NA	391.819	NA
P11908	1111.22	931.641	993.277	1264.41	1189.15	1057.29	978.252	988.814	1237.25	923.721	1036.63	803.854	870.307	1253.74	942.287	1021.59	866.936	977.112	1171.48	635.079
P11908,P60891	700.793	720.712	824.384	819.852	917.218	793.52	718.508	800.054	788.277	968.02	727.441	840.336	899.826	780.509	692.31	812.799	650.239	800.354	617.283	765.273
P11940	7637.41	7935.5	3934.1	4257.64	7436.89	7635.53	7887.33	3934.98	4256.55	6069.51	7622.94	7681.37	8020.52	4243.75	4128.8	3975.31	6896.18	5809.43	6837.7	6963.51
P11940,Q13310	1161.24	1222.59	1131.46	1213.72	1119.81	1217.35	1222.55	1129.93	1213.34	1119.81	1211.44	1084.21	1117.94	1175.65	1058.56	929.076	974.365	909.635	931.506	890.412
P11940,Q9H361	1721.55	1799.35	1604.69	1891.96	1903.14	1721.58	1353.65	982.456	1889.5	1887.62	1699.61	1774.69	1537.33	1876.19	1862.42	1543.82	1738.45	1289.28	1604.8	1527.43
P12004	15809.2	17343.4	17160.2	17419.6	16836.2	15785.5	17337.2	17153.5	17654.3	16769.7	15484	16584.1	15620.8	16467.1	16076.5	14232.7	15244.3	13276.6	14868.4	12811.4
P12074	323.431	362.805	284.214	349.766	271.527	298.594	362.876	356.081	344.91	269.124	297.807	374.492	300.824	328.598	262.645	265.833	209.241	270.939	165.15	199.021
P12081	2714.18	3095.49	3059.67	2974.78	2875.94	2710.9	3021.18	3057.55	2972.11	2884.46	2587.54	2954.13	2904.64	2509.88	2826.94	2418.9	2495.2	2443.98	2525.81	4144.77
P12235	361.432	1041.43	523.777	471.459	348.009	923.368	921.22	434.857	509.554	348.006	415.136	373.684	315.981	394.505	830.138	270.545	301.057	173.893	314.137	NA
P12236	2444.68	4568.81	3949.56	2854.63	2540.16	4066.68	2821.67	3948.11	2800.35	2536.65	2610.75	2867.57	3830.4	2784.4	2466.4	1655.28	1747.57	1165.8	1816.94	1882.27
P12236,P05141	16905.1	16143.2	18697.1	18842.8	18337.1	16884.2	16143.2	18659.6	18836.1	18380	16172.9	16839.1	18533.1	18656.6	18628.3	15385	16148.6	17123.4	16752.1	17400.8
P12236,P05141,P12235	1498.54	1520.96	3143.26	2277.21	1553.61	2667.74	3297.82	3294.65	3056.46	3431.16	1282.5	1480.64	3274.4	1232.27	1388.16	1256.47	2052.24	2719.54	1286.11	1261.3
P12236,P12235	1661.05	1625.24	1728.22	1555.65	1859.5	1666.11	1625.29	1730.76	1710.77	1787.16	1665.82	1458.32	1698.23	1714.34	1833.96	1560.92	1638.41	1448.43	1585.49	1640.64
P12236,P12235,P05141	3568.23	4173	4233.73	4408.13	4006.26	3568.22	4159.97	4233.69	4405.79	4004.21	3776.51	4045.28	4196.66	4344.98	4041.68	2592.3	2710.72	2585.33	2461.91	2724.79
P12259	1008.96	1115.62	1112.2	1131.21	1151.12	1001.55	1149.29	916.729	888.467	1146.24	992.277	983.874	997.003	1038.16	1116.17	1182.15	1124.58	554.722	1183.11	NA
P12268	12340.6	13006.1	13040.3	13303.3	12546.6	12341.1	13007	13040.3	13351.1	12541.2	12182.6	12950.7	12785	13120.2	12460.5	10773.3	11006.9	10745.4	11174.4	10069.9
P12268,P20839,O75694	426.379	415.302	NA	432.639	182.927	426.282	414.611	181.598	432.597	183.014	125.936	394.282	NA	408.152	NA	NA	NA	216.119	NA	313.983
P12270	2731.11	2906.23	2915.65	2823.32	2808.07	2724.27	2930.59	2837.27	2823.32	2801.11	2691.82	2813.74	2872.08	2952.78	2923.48	2580.68	2320.77	2711.73	2761.58	2413.73
P12270,Q14789,Q15019	465.652	652.551	496.125	575.196	669.761	464.893	635.59	496.102	575.449	669.662	463.68	585.772	489.798	515.809	653.937	NA	NA	NA	339.375	NA
P12277	24020.4	20356.6	22548.7	20808	22419.7	23572.9	20351.4	21585	20823.6	22417.1	23485.6	21226.2	20673.6	20219	22280.7	21072.3	17666.1	18257.1	18425.3	19278.5
P12277,P06732	94.7359	146.089	104.311	140.509	139.453	94.7114	124.878	141.875	142.836	146.675	94.7526	112.275	138.825	158.077	146.699	NA	116.423	NA	NA	131.117
P12429	531.77	674.698	700.081	558.016	494.992	522.518	635.592	562.707	515.135	413.436	489.511	627.254	602.595	519.133	493.42	NA	405.087	438.042	NA	404.739
P12532	448.383	361.436	434.21	485.536	NA	377.164	394.313	450.915	275.999	NA	480.19	364.981	236.552	384.976	271.186	225.777	NA	286.406	224.146	NA
P12532,P12277,P17540	1613.5	1629.76	1200.44	1681.26	1524.69	1609.22	1713.07	1200.47	1711.87	1516.97	1587.77	1611.4	1362.73	1654.7	1471.09	1435.19	1368.57	1210.69	1534.36	1427.74
P12532,P17540	NA	NA	NA	54.8666	NA	NA	NA	NA	52.5519	NA	NA	NA	NA	NA	NA	NA	NA	NA	NA	NA
P12755	NA	47.8526	NA	NA	NA	NA	47.7763	NA	NA	NA	NA	NA	NA	NA	NA	NA	NA	NA	NA	NA
P12814	1624.03	2144.51	1613.12	2014.02	1734.96	1622.83	2115.4	2053.33	1963.74	1966.47	1809.64	1429.65	1778.79	2063.86	1906.99	1964.62	1836.66	1741.35	1825.21	1645.53
P12814,O43707	9137.75	9356.04	9424.72	9695.18	8857.61	9134.05	9351.6	9368.7	9689.11	8917.49	8836.26	9206.5	9388.5	9484.26	8875.43	7970.51	5828.84	6022.24	8258.86	7247.29
P12829	5292.15	6426.62	6070.47	5647.21	5565.9	5302.22	6425.67	6070.53	5652.33	5572.56	5243.48	6358.08	6066.07	5605.26	5309.73	4222.36	4664.57	5643.32	4966.24	4504.18
P12829,P05976	449.608	551.756	523.824	549.642	454.283	449.608	551.784	523.825	549.284	454.328	448.099	515.802	497.841	533.085	451.773	426.328	NA	NA	503.035	NA
P12829,P08590	981.777	1179.66	1247.88	923.883	1309.26	980.019	1179.66	1246.08	923.889	1309.27	973.824	935.706	1242.06	897.977	1239.94	846.009	963.078	1015.49	980.91	1083.57
P12931,P07948,P08631,P07947	263.991	204.729	295.337	332.292	360.299	261.851	204.74	295.741	332.251	360.365	137.271	241.987	146.753	156.001	308.167	NA	NA	NA	162.883	NA
P12955	574.612	416.711	506.249	471.301	617.916	669.286	478.599	928.273	667.873	647.015	495.637	508.185	555.711	592.107	580.996	249.668	273.832	330.684	317.056	229.989
P12956	8626.35	9343.89	8712.24	8800.22	8396.17	8626.31	9340.82	8739.28	8852.85	8380.44	8473.45	8703.59	8611.23	8608.93	8338.83	6856.57	7750.81	7391.46	7425.79	7365.46
P13010	15081.3	16323.7	15978.7	15714.9	14887.7	15079	16480.3	16105.7	15828.3	13363.4	14970.4	16105.9	15791	15589.3	14451	9904.42	11411.2	12775.5	12321.3	12190
P13073	6561.68	6071.31	4935.11	6941.18	6609.66	6556.61	6109.07	6776.74	7032.26	6610.93	6458.83	5768.88	6897.39	6795.07	6395.02	5086.78	5505.47	5238.56	5531.55	4432.7
P13224	771.953	787.361	752.487	927.769	733.084	734.896	780.546	890.869	925.868	730.927	836.567	760.045	853.537	886.062	672.354	836.173	413.49	767.226	NA	NA
P13284	192.421	249.828	200.038	341.687	263.518	176.378	247.969	321.974	342.542	167.799	168.482	215.377	300.894	337.55	157.998	236.321	173.726	263.955	187.537	104.034
P13473	1532.67	1508.4	1515.81	1435.07	1412.44	1556.42	1510.14	1542.78	1579.98	1431.24	1477.83	1588.33	1505.24	1634.97	1541.58	1436.58	1566.47	1437.05	1355.32	1360.19
P13489	5502.7	5517.03	5889.82	5626.6	5454.36	5522.56	5513.68	5871.35	5822.95	5450.56	5354.91	5643.15	5761.26	5499.91	5256.78	4323.1	4919.17	5063.26	5039.51	4875.08
P13521	NA	68.6346	NA	NA	NA	NA	75.9837	NA	NA	NA	NA	NA	NA	NA	NA	NA	NA	NA	NA	NA
P13598	507.098	575.279	571.416	541.752	622.889	49.9094	575.326	573.562	556.449	661.065	56.1923	587.2	552.588	504.418	633.246	555.513	560.752	549.438	536.095	646.054
P13637,P05023	1711.74	2085.98	1874.06	2039.7	1688.89	1715.26	2074.65	1855.7	1937.22	1688.94	1672.5	1771.92	1753.67	1902.7	1765.81	1370.4	1652.81	1338.44	1483.65	1444.15
P13637,P50993,P05023	1873.82	2094.05	1845.87	2041.64	1958.43	1903.46	2054.42	1630.77	1929.03	1934.15	1662.3	1858.47	1660.8	2004.59	1758.2	1544.92	1640.35	839.764	1940.56	1677.73
P13639	61556.3	65566.8	64798.7	64714.7	61217.3	61554.5	65586.2	64774.4	64722.1	61214.9	61378.2	65257.5	64532.2	64250.1	61020.2	56824.8	59005.2	58609.7	57325.9	54339
P13645	344.363	496.689	443.334	524.711	384.634	442.345	470.443	443.198	456.944	399.504	373.66	381.899	378.258	393.523	420.599	228.687	273.919	NA	428.655	146.878
P13667	3534.73	3588.23	4066.27	3977.59	3164.94	3547.24	3600.71	4053.27	3971.1	3190.29	3445.87	3563.13	3902.16	3949.76	3112.96	3162.03	3153.57	3770.22	4310.28	3253.17
P13667,P30101	412.337	362.443	154.425	414.829	378.77	412.347	370.617	191.235	NA	NA	436.55	360.226	190.207	385.617	378.236	436.398	358.868	NA	NA	NA
P13674	NA	254.931	NA	58.6872	NA	NA	274.865	NA	58.6766	NA	NA	NA	283.82	123.593	NA	NA	NA	NA	NA	NA
P13693	2776.4	2867.42	6243.11	2019.96	3914.41	3791.76	6931.79	2399.62	6092.23	2152.15	2578.45	2786.37	2274.21	6551.13	1957.44	2185.22	2148.34	2014.54	6127.16	1930.69
P13716	NA	NA	273.979	NA	NA	NA	78.6901	NA	NA	NA	NA	NA	NA	159.775	NA	NA	NA	NA	NA	NA
P13796	7384.5	7608.94	7538.67	7699.32	6789.91	7384.37	7726.97	7538.35	7699.56	6839.83	7300.08	7508.38	7419.34	7638.57	6656.72	6696.47	6812.43	6711.81	7051.74	6430.4
P13796,P13797	595.234	625.281	466.644	394.467	431.177	595.234	625.306	462.48	394.461	431.141	597.05	613.708	543.425	392.543	409.219	530.194	588.515	482.362	585.91	214.611
P13796,Q14651	NA	NA	10.6359	NA	NA	NA	NA	10.7872	NA	NA	NA	NA	NA	NA	NA	NA	NA	NA	NA	NA
P13797,P13796	4439.04	4724.17	4536.77	4556.16	4162.67	4438.99	4799.35	4514.43	4610.66	4202.27	4387.29	4710.44	4631.21	4506.93	4389.24	3699.64	3882.19	4686.81	3807.09	3585.95
P13797,P13796,Q14651	788.691	724.296	439.156	725.046	837.986	788.538	724.299	439.156	723.774	837.513	779.245	722.683	710.288	724.855	708.468	663.588	823.622	406.954	538.651	811.611
P13797,Q14651	NA	NA	NA	NA	NA	NA	NA	NA	NA	NA	NA	NA	NA	31.8985	NA	NA	NA	NA	NA	NA
P13797,Q14651,P13796	4140.74	4203.87	4229.74	4444.64	4434.91	4140.58	4203.87	4229.74	4445.79	4434.35	4141.77	4339.32	4478.03	1886.74	4363.67	3037.29	3674.15	2772.18	2551.26	2998.43
P13798	1719.63	2162.03	1916.82	1668.97	1857.17	1716.23	2126.87	1889.22	1615.21	1869.99	1691.03	1956.05	1834.16	1578.69	1890.65	1391.79	1755.15	1422.6	1513.07	1561.18
P13804	6193.05	6191.09	6556.78	6882.74	5419.72	6189.17	5996.12	6459.76	6870.52	5417.25	6081.45	6118.66	6580.12	6323.37	5916.56	5636.37	5585.66	5182.04	5026.23	5317.03
P13807	334.702	NA	212.725	374.934	315.067	327.429	NA	283.78	365.997	314.726	368.185	NA	290.691	179.861	NA	296.08	NA	388.305	109.292	NA
P13807,P54840	NA	NA	130.235	NA	117.277	NA	NA	130.409	NA	114.92	NA	NA	113.038	NA	NA	84.2955	NA	NA	NA	NA
P13861	1228.9	1086.01	954.675	1353.22	1180.45	1118.66	1318.48	1253.47	1407.31	1170.62	902.212	1091.62	1097.17	1004.32	871.188	923.501	960.513	841.419	949.416	769.256
P13929	2219.24	1957.95	2083.75	3019.36	NA	2219.24	1980.75	2083.75	3012.52	NA	2203.58	1932.68	2056.39	NA	1975.48	1901.63	325.28	444.818	389.754	409.151
P13929,P06733	19006.9	20835.6	20657.4	22079.1	21044.9	19006.9	20835.6	20657.4	22079.1	21044.9	18949.2	20735.1	20560.4	21887.1	21043	17147.1	18573.9	18288.1	19753.1	18395.3
P13984	1334.81	1261.24	1561.75	1177.77	1398.26	1331.52	1546.61	1351.65	1366.82	1417.37	1186.91	1187.2	1240.73	995.609	1393.26	661.21	1355.28	1003.26	1114.06	1254.8
P13987	636.665	931.989	711.469	938.856	708.193	787.597	927.448	703.222	935.723	679.632	662.871	871.329	706.861	722.925	762.263	464.331	589.197	591.439	603.292	558.124
P13995	1090.74	1086.5	1415.64	1048.93	1199.03	1060.25	1164.61	1415.64	1029.56	1185.35	1040.77	1037.87	1390.62	1159	1002.97	938.39	1202.91	1074.34	1195.03	970.788
P14174	29675.8	30382.7	31134.9	31002.2	28741	29573.9	30413.8	31094.3	30990.2	28849.9	29570.7	29772.9	30735.4	30068.8	28879.4	24652.9	25068.1	24460.3	25408.9	23479.8
P14209	NA	56.9385	62.746	NA	16.9779	NA	NA	63.3101	NA	16.9788	70.3629	NA	69.4028	NA	59.1628	NA	NA	NA	NA	NA
P14314	2479.66	3338.23	3148.35	3282.13	2682.08	2474.64	3205.18	3099.76	3286.81	2693.88	2331.66	2806.99	3234.65	3069.63	2777.84	2692.84	2912.34	2497.54	2892.04	2922.54
P14317	881.395	924.675	879.256	956.76	986.017	914.293	903.309	940.655	963.996	994.114	886.053	905.271	838.813	914.593	995.533	737.737	744.607	636.309	702.596	809.435
P14324	4082.67	4234.19	4454.49	4482.29	4290.12	4156.92	4214.63	3953.36	4457.37	3711.13	4108.28	4181.52	3833.98	4300.45	3638.05	3582.75	3207.84	3971.39	3240.18	2967.7
P14373	552.709	430.883	227.521	470.159	137.623	544.996	551.614	304.719	480.804	264.534	428.129	486.766	362.107	321.492	414.888	NA	286.934	659.173	243.247	NA
P14406	2872.23	3184.66	3389.87	3457.14	3274.26	2905.17	3183.26	3424.38	3452.93	3274.26	2863.55	3162.97	3375.31	3381.74	3244.21	2672.22	2993.11	1722.1	2877.35	2917.52
P14550	1183.07	1430.37	1416.01	1330.52	1339.8	1197.65	1390.86	1424.23	1351.57	1245.94	1163.31	1340.93	1380.07	1271.74	1315.73	968.362	1138.58	1012.08	1065.82	956.466
P14550,P15121	201.824	205.833	217.306	354.303	284.982	201.802	245.04	217.347	354.365	280.56	200.406	243.253	306.493	349.306	317.487	276.984	312.552	252.227	354.469	303.881
P14550,Q96JD6	278.88	326.457	297.505	316.204	332.752	269.612	326.429	295.105	313.68	330.98	248.161	238.752	254.797	287.84	277	123.805	125.288	NA	130.104	120.996
P14618	16303.7	17349.2	17550.8	17588.4	17431.7	15739.3	17344	17548.5	17579	17410	15652	17167.7	17328.9	16980.2	17060.8	13272.1	13735.6	13636.4	14614.2	13240.5
P14618,P30613	6382.23	6459.3	6819.37	6809.26	6574.81	6382.23	6456.68	6819.37	6809.26	6574.81	6340.88	6324.61	6762.89	6799	6491.75	5471.25	5948.11	5707.12	5896.72	5019.28
P14625	8702.53	9716.35	9777.92	9927.6	8915.45	8701.96	9705.98	9782.26	9915.42	8948.14	8640.44	9597.53	9567.47	9704.33	8944.55	8355.22	8751.98	8904.68	8852.89	8178.96
P14625,Q58FF3	2071.31	2204.85	2350.65	2384.9	2396.65	2070.98	2181.5	2350.58	2377.06	2407.18	2334.34	2271.18	2088.96	2224.55	2389.12	2162.57	2132.23	2098.53	2029.84	1931.98
P14635	888.866	1128.74	1016.48	1006.76	914.157	902.593	1121.17	909.876	920.873	774.912	893.586	1082.46	805.345	997.285	773.396	899.282	660.08	824.467	644.886	697.037
P14649	71.219	NA	NA	86.3742	NA	70.6806	NA	NA	99.5125	NA	NA	NA	NA	NA	41.46	NA	NA	NA	NA	NA
P14649,P60660	897.412	1137.77	1174.86	1145.47	1017.66	897.401	1137.84	1174.86	1060.96	1017.66	891.522	1124.85	1160.24	1032.04	1001.37	784.009	969.748	974.66	887.817	944.341
P14678	291.789	419.81	445.801	591.033	493.081	291.782	419.803	442.849	591.03	491.29	188.693	416.367	433.389	589.497	490.771	355.067	382.065	302.374	442.829	390.034
P14678,P63162	1037.71	1153.58	1282.53	1002.1	1240.89	1017.53	787.467	1271.08	NA	1237.9	NA	NA	1312.06	NA	NA	991.425	NA	NA	NA	1143.77
P14735	1704.64	1773.84	1950.67	1963.59	1531.43	1749.74	1768.63	1940.8	1962.09	1529.98	1772.44	1721.68	1819.06	1962.2	1584.63	1550.36	1536.57	1409.33	1550.83	1400.88
P14854	4477.48	4404.78	4949.62	4978.74	4713.11	4543.1	4477.22	4943.61	4896.8	4698.93	4516.19	4112.84	4767.83	5006.88	4372.96	4001.88	4176.96	4507.28	4577.28	4399.11
P14859	185.859	83.5593	56.5296	285.706	55.4224	364.699	83.5869	56.3625	314.162	63.5431	371.209	114.302	NA	NA	56.0096	66.9089	NA	NA	NA	NA
P14866	11946	11769.1	11777.9	12113.9	10296.4	11923.1	11781.3	11826.4	12545.6	11778.3	11847.4	11547.7	11756.7	12462.6	10154.3	10559.1	10551.3	10730.2	9216.93	10530.8
P14866,Q8WVV9	2776.58	3020.37	2894.43	3127.18	2843.82	2774.7	3062.05	2894.41	3159.65	2844.23	2782.93	3042.26	2894.31	3103.62	2841.15	2535.98	2853.53	2624.95	2799.59	2599.86
P14868	8002.59	8598.27	8084.05	8364.2	7747.36	8002.49	8595.51	8060.76	8352.84	7747.38	7884.73	8235.59	8045.42	8124.01	7675.01	5979.17	7450.85	6735.76	6794.53	7017.6
P14923	171.53	181.687	238.684	112.046	181.249	160.986	203.495	251.631	109.081	492.601	170.328	260.802	213.002	144.047	239.852	NA	228.614	153.776	NA	NA
P14923,P35222	153.534	NA	NA	554.555	431.274	139.148	518.46	83.4615	NA	NA	150.611	79.5948	83.4492	117.723	NA	84.5075	NA	NA	92.2866	NA
P14927	825.634	1321.24	806.829	1180.56	1165.73	1219.66	1334.24	809.188	1157.67	1208.1	1057.78	1247.11	781.118	1089.1	714.989	915.719	1242.98	1178.32	1060.36	976.281
P15056	NA	NA	NA	NA	168.172	NA	NA	NA	NA	NA	NA	41.856	NA	55.4107	224.306	NA	43.2797	NA	NA	NA
P15056,P10398,P04049	250.889	NA	211.994	149.977	NA	NA	NA	NA	123.332	203.489	243.936	NA	156.852	169.16	186.119	NA	NA	NA	NA	NA
P15104	1003.81	1198.26	1083.72	810.149	1085.78	975.233	822.661	1114.21	795.332	1079.94	789.742	1135.69	907.29	854.6	872.461	802.542	1009.06	905.613	803.22	902.923
P15121	444.271	503.704	NA	430.703	NA	449.385	521.459	NA	406.112	NA	NA	518.195	NA	459.889	NA	NA	NA	NA	NA	382.066
P15121,C9JRZ8	NA	NA	NA	NA	NA	NA	NA	NA	NA	NA	NA	NA	NA	NA	92.2348	NA	NA	NA	NA	88.0356
P15121,P14550	201.856	205.813	217.332	354.363	285.007	201.845	245.011	217.324	354.384	280.552	200.406	243.3	306.564	NA	317.474	276.932	314.221	252.279	354.587	303.936
P15153	1361.55	1006.65	1364.59	1219.59	1162.63	1362.33	1028.9	1404.93	1219.81	1161.51	1300.25	1174.69	1318.15	1303.77	1289.75	1172.69	1170.8	1199.89	804.782	875.12
P15170	4806.49	5237.07	5445.75	5217.75	4732.75	4695.31	5235.38	5426.67	5202.53	4667.27	4632.87	5497.11	5239.23	5077.1	4721.2	3940.48	4325.48	4396.67	4134.73	4007.18
P15170,Q8IYD1	1514.77	1220.77	1465	1598.05	1538.5	1292.17	1158.37	1464.63	1542.09	1546.35	1270.16	1246.72	1454.61	1507.04	1484.92	1054.54	894.879	980.771	1029.29	NA
P15311	4693.51	5505.72	5180.78	5371.82	4907.56	4679.77	5499.07	5178.26	5368.93	4882.81	4622.91	5265.69	5025.28	5188.82	4519.51	6744.95	4498.27	6927.06	7275.26	6562.83
P15311,Q5TZA2	2981.39	3169	3111.07	3419.03	3030.77	2981.93	3169	3111.07	3419.03	3026.67	2970.06	3116.2	2479.63	3349.26	3020.16	2571.28	2616.51	2556.98	2593.93	2561.26
P15313,P21281	792.177	559.016	891.886	976.872	761.167	789.442	559.001	891.883	971.463	760.465	884.267	949.784	877.145	898.684	752.212	883.014	1047.91	846.76	578.766	859.195
P15374	1552.24	1963.42	2581.78	2547.84	2133.74	1624.03	1950.97	2804.07	1630.31	2081.96	1908.91	1876.43	2520.05	2368.36	1886.72	1881.92	1707.94	1868.86	2296.13	1358.28
P15498	NA	NA	NA	NA	184.801	NA	NA	NA	NA	NA	NA	NA	NA	NA	NA	NA	NA	NA	NA	NA
P15529	NA	NA	105.214	96.7256	NA	234.762	NA	NA	NA	NA	154.48	NA	NA	NA	NA	NA	NA	NA	NA	NA
P15531	16591.5	9787.92	9886.05	21206.3	16189.2	20141.4	16320	13939.2	21143.5	16193.6	16502	16233.3	13840.5	10288.6	16152.2	14659.3	8603.27	12273.7	9044.67	17365.8
P15559	1161.34	1228.95	978.195	824.045	774.913	1084.14	463.728	415.997	866.424	1297.26	1380.87	1484.78	416.094	1195.26	1342.4	1193.36	1042.82	1124.35	1127.42	764.056
P15586	507.623	528.605	514.26	567.53	577.188	484.164	548.205	516.027	548.896	443.965	339.048	497.881	474.793	396.335	521.764	278.502	454.394	265.546	342.692	398.141
P15735	NA	NA	NA	311.995	66.5786	NA	NA	188.157	312.026	66.559	NA	NA	180.652	133.49	61.7716	NA	NA	125.171	51.2264	NA
P15880	23744.8	25128.7	25005.6	25110.9	23817	23742.5	25143.3	25007.4	25107.5	23817	23713.8	24919.6	24752.3	24697.1	23729.6	20629	21895.3	21496	22134	21164.6
P15923	211.343	NA	NA	NA	NA	178.723	NA	NA	NA	NA	153.313	NA	NA	69.5198	78.8145	NA	NA	NA	NA	NA
P15924	408.081	608.247	408.438	343.694	525.058	NA	2062.31	472.715	NA	234.04	NA	1967.6	202.775	413.358	356.181	NA	NA	NA	NA	NA
P15927	3289	1960.25	3465.69	2241.32	2096.02	3238.41	2273.06	3422.45	2279.68	3367.76	3215.48	2277.18	3437.49	1645.18	1805.91	2777.2	1687.44	1675.71	1798.3	1356.71
P15954	1296.65	1349.99	1284.33	1451.73	807.378	1296.7	1336.64	1286.76	1421.19	1292.29	1269.44	1195.17	1217.2	1326.23	1317.2	892.935	1072.56	940.461	943.917	933.31
P16083	1315.59	1338.52	1479.86	1477.06	1244.61	1285.98	1340.84	1472.87	1485.63	1259.92	831.948	1414.97	1432.7	1433.48	1230.4	770.442	1483.78	884.92	732.06	873.752
P16104	209.628	144.192	155.084	248.967	232.205	209.582	141.893	154.594	186.502	234.567	213.053	141.853	107.227	136.717	232.266	NA	NA	NA	NA	NA
P16104,Q8IUE6,Q96QV6	5859.1	6410.25	5686.75	5419.59	4311.62	5859.1	6410.25	5686.75	5419.63	4311.62	5599.31	6392.1	5464.73	5364.01	4392.74	5193.61	5628.58	5185.39	4719.27	4313.2
P16104,Q96QV6	NA	NA	NA	NA	224.12	NA	NA	NA	NA	NA	NA	NA	NA	NA	NA	NA	NA	NA	NA	NA
P16104,Q9BTM1,Q7L7L0,Q16777,Q8IUE6,Q6FI13,P0C0S8,Q99878,Q96KK5,P20671,Q93077,Q96QV6,P04908	153835	156331	155005	155603	145830	153829	156331	154987	155601	145828	153282	155701	154219	154015	145370	134686	136603	135602	132468	128374
P16150	2363.1	2606.1	2129.9	2362.37	1650.85	2373.48	2612.06	2129.81	2334.43	1647.62	2220.56	2220.45	2053.92	1887.39	1582.26	1247.29	1607.25	1402.18	1524.57	1380.56
P16152	804.639	797.288	798.366	747.505	813.337	781.33	777.973	763.822	742.701	767.215	741.909	695.538	816.568	761.798	692.949	570.063	659.756	772.313	625.603	799.137
P16157	1458.49	1501.37	1543.11	1522.76	1368.17	1460.8	1501.35	1385.27	1522.42	1391.76	1568.39	1521.47	1449.25	1365.74	1417.39	1391.43	1491.37	1342.09	1408.12	1286.8
P16219	102.265	250.095	210.207	308.193	127.392	224.617	NA	279.407	353.043	124.376	177.272	NA	337.512	192.348	226.734	260.482	NA	NA	NA	138.709
P16220	164.617	374.972	299.04	335.918	214.566	154.473	415.101	347.326	259.294	229.056	97.5787	258.622	259.291	261.029	161.219	71.7633	NA	NA	243.897	227.112
P16278	510.664	669.181	652.239	596.497	585.275	538.293	657.131	614.289	589.695	597.012	470.154	553.066	466.703	597.136	508.261	474.223	548.974	489.722	480.906	875.208
P16333	359.245	519.509	546.32	511.097	1054.39	331.033	NA	559.777	477.985	1039.4	349.043	475.879	457	495.112	NA	299.589	NA	182.282	NA	NA
P16333,O43639	NA	253.188	263.423	NA	260.104	NA	253.181	261.14	NA	255.626	NA	232.501	NA	NA	247.282	NA	NA	NA	NA	NA
P16383	77.5298	NA	61.7008	NA	NA	NA	NA	61.6729	NA	NA	NA	NA	NA	NA	NA	NA	NA	NA	NA	NA
P16401	1208.29	1293.46	1282.93	1309.99	1287.11	1202.61	1330.32	1282.81	1295.98	1306.61	1261.83	1152.79	1457.26	1321.99	1321.35	558.01	1073.19	1055.65	878.325	1018.46
P16402,P16403,P10412	5490.34	6101.43	5635.73	6188.65	5814.6	5490.34	6070.56	5602.42	6188.65	5953.29	5488.33	5945.42	5546.5	6131.25	5930.33	4623.96	4436.89	4682.24	5324.89	5128.53
P16422	83.2234	NA	NA	172.887	NA	83.3387	NA	NA	172.215	NA	NA	NA	NA	150.563	NA	NA	NA	NA	69.2836	62.5757
P16615,O14983	212.032	334.061	NA	180.767	NA	NA	138.108	NA	134.173	134.22	NA	NA	296.555	NA	NA	NA	NA	NA	NA	NA
P16615,Q93084	NA	NA	45.4182	85.1582	NA	NA	NA	45.4067	82.7709	NA	NA	NA	NA	82.6849	NA	NA	NA	NA	80.1844	NA
P16930	2971.92	3484.56	3052.46	3238.04	3369.12	3098.74	3482.31	3042.41	3226.36	3367.11	3047.45	3219.03	2847.26	3048.15	2970.28	2369.86	2920.52	2701.89	2580.16	2541.15
P16949	37724.2	39787.3	40543.6	40032.9	37542.7	37741.9	39785.2	40595.1	40031.6	37541.9	38216.7	39135.9	40146.9	39154.5	37463.9	29660.1	31554.1	30461.9	30280.8	29118.7
P16949,Q93045	6436.03	6706.53	6307.72	7075.72	6386.44	6435.68	6706.53	6307.72	7075.72	6383.33	6377.17	6704.85	6269.59	7036.5	6386.34	5956.96	6189.76	5732.53	6587.32	5908.84
P16989	1730.65	2051.69	2112.82	1659	2090.06	1694.92	1293.38	2112.57	1080.88	2156.79	1955.8	1798.34	2240.75	1840.21	1953.39	1729.53	913.803	2005.66	1232.99	1259.58
P16989,Q9Y2T7,P67809	16770.9	19338.9	17972.5	18099.8	17552.6	17343.7	19338.7	17968.4	18099.8	17554.9	17110.2	19082.6	17799.9	17892.8	17583.3	10680.3	14211.3	11532.9	11536	12096.1
P17028	NA	302.438	NA	NA	NA	NA	353.987	NA	112.934	200.033	NA	295.33	NA	NA	180.499	NA	NA	NA	NA	NA
P17050	NA	NA	209.448	NA	189.173	195.926	NA	243.253	NA	137.458	NA	NA	NA	NA	96.9207	NA	NA	NA	NA	NA
P17066,B5ME19,Q99613,Q8ND83	479.677	NA	NA	NA	NA	479.446	424.552	NA	NA	NA	NA	411.099	NA	NA	NA	NA	NA	NA	NA	NA
P17066,P08107	13933	14366.6	14269.1	14746	13413.3	13932.9	14364	14269.1	14745.9	13398.6	13922.7	14315.4	14267	14666.8	13418.1	12385.1	13433.5	13404.3	13265.4	12660
P17066,P54652,P11142	233.451	304.128	202.147	283.29	147.577	231.086	304.142	200.391	259.607	146.049	249.399	290.531	319.221	235.416	168.782	129.893	NA	NA	NA	NA
P17081,P60953	751.433	798.443	656.051	551.62	659.486	750.288	809.554	656.032	678.337	666.903	635.76	772.622	685.169	677.927	663.591	601.822	644.131	575.82	651.001	544.206
P17081,Q9H4E5,P84095,P60763,P15153,P63000,P60953	2047.83	2041.25	2103.07	2150.28	1876.49	2013.71	2038.53	2086.02	2111.78	1867.64	1963.71	1937.29	2005.6	2035.62	1811.48	1594.32	1574.99	1559.05	1647.43	1407.48
P17096	15011.8	16597.3	16422.2	17390.8	14938	15299	16592.4	16409.3	17390.1	14743.5	15136.4	16223.7	15583	17240.5	14427	10112.7	12519.6	9634.38	12691	11297.5
P17152	NA	NA	165.249	NA	NA	NA	NA	165.339	NA	NA	NA	NA	164.838	187.871	NA	NA	NA	NA	NA	NA
P17174	4057.39	4087.48	3600.58	4183.73	3781.17	4106.05	4090.31	3584.9	4178.14	3791.29	4057.46	4106.06	3595.63	4113.99	3726.08	3699.01	3498.99	3211.99	3457.66	3342.87
P17252	224.562	276.695	NA	249.258	199.134	114.523	282.468	89.786	145.773	191.656	NA	203.384	177.174	NA	NA	253.756	93.4534	NA	NA	NA
P17252,P05129	115.398	NA	NA	134.083	NA	84.8031	NA	NA	132.592	NA	82.3228	NA	NA	NA	NA	82.499	NA	NA	NA	NA
P17252,P05771	898.859	964.721	833.615	883.169	776.619	900.651	963.551	810.557	904.372	774.552	854.839	838.543	897.404	962.888	745.036	770.871	771.744	716.51	794.639	857.352
P17480	7174.52	8537.05	8151.2	8261.42	8239.21	7301.76	8530.34	7887.59	8259.51	7761.47	7076.92	7882.71	6626.95	7070.83	7518.6	5145.39	5676.72	6116.22	5441.11	6139.41
P17516,P42330,P52895,Q04828	498.274	505.552	420.27	567.759	262.979	497.558	504.987	377.77	567.646	262.998	468.668	358.624	300.288	479.121	308.35	294.083	328.236	337.685	344.96	202.75
P17516,P42330,Q04828	245.556	423.439	223.818	435.496	417.19	188.281	423.431	224.134	344.38	417.202	253.375	384.577	217.704	419.882	406.671	124.042	217.801	243.57	221.331	236.524
P17516,P42330,Q04828,P52895	133.873	161.708	114.183	131.989	92.7729	153.42	154.057	114.161	131.098	112.299	147.196	147.535	120.684	NA	90.4232	NA	172.431	197.548	181.953	187.658
P17516,P52895,Q04828,P42330	69.2294	50.3675	69.3446	61.9117	84.7517	68.9825	50.2729	69.3127	61.8884	81.4277	69.1667	45.5171	69.3742	59.4731	79.0298	114.385	60.4819	47.8356	58.0929	82.561
P17535	NA	181.25	233.813	NA	NA	NA	NA	214.93	NA	123.824	NA	NA	161.515	NA	117.74	NA	NA	NA	NA	NA
P17540	NA	NA	52.2853	NA	NA	12.1036	NA	NA	NA	NA	NA	NA	NA	NA	NA	NA	NA	NA	NA	NA
P17568	344.804	NA	304.043	NA	NA	338.245	NA	291.925	423.037	330.407	NA	NA	360.46	NA	335.669	NA	NA	NA	NA	NA
P17612	335.603	453.637	369.407	490.984	488.45	335.857	448.877	326.567	491.021	408.414	193.792	418.647	405	413.145	399.161	463.171	470.776	403.958	507.792	436.265
P17612,P22612	NA	197.293	NA	NA	NA	NA	197.256	NA	NA	NA	NA	NA	NA	NA	NA	NA	NA	NA	NA	NA
P17655	2047.15	2054.38	2337.89	2432.05	2178.63	2043.14	2014.07	2350.38	2410.76	2174.58	1877.8	1754.97	1859.77	2225.82	2083.19	1845.48	1406.78	1788.97	1874.19	1746.37
P17661	NA	NA	3133.8	NA	NA	NA	NA	NA	NA	NA	NA	NA	NA	NA	NA	2992.14	NA	NA	NA	NA
P17661,P08670	5131.01	5990.06	5531.03	5761.62	5833.25	5131.01	5990.06	5531.03	5761.62	5830.05	5090.7	5954.18	5448.44	5711.86	5762.51	4389.9	5395.3	4887.54	4494.21	4793.52
P17676	73.9509	NA	NA	NA	72.4964	150.85	NA	NA	NA	72.6876	NA	NA	120.295	80.1143	NA	NA	NA	NA	NA	102.382
P17706	321.531	234.852	330.837	354.679	192.208	316.869	NA	393.615	344.52	190.137	297.92	NA	319.603	340.116	229.076	NA	NA	NA	217.512	NA
P17707	NA	110.998	66.8791	28.2441	NA	NA	NA	NA	30.6374	NA	NA	NA	NA	131.401	NA	NA	NA	NA	NA	NA
P17812	2848.35	2922.97	2899.7	2764.84	2622.96	2841.72	2920.11	2873.9	2736.55	2586.39	2782.83	2443.93	2827.54	2688.99	2508.49	2636.32	2403.06	2614.38	2404.04	2005.81
P17812,Q9NRF8	135.977	146.394	84.2384	125.213	116.023	99.6083	124.928	129.5	94.2752	113.1	84.2486	126.998	124.446	78.6886	89.1631	65.153	142.462	87.9426	71.2453	66.4383
P17844	16620.2	18148.9	18465	18474.2	17772.8	16618.9	18148.9	18465	18476.6	17770.5	16527.1	17930.1	18152.5	18106.8	17022.1	15119.9	15507.5	15499.4	15787	14950.3
P17844,O15523,O00571,Q92841	10038.2	10891.6	10434.6	10712.7	9421.81	10034.1	10836.8	10318.5	10757.9	9444.88	9963.27	10499.7	10149.4	10606.8	9465.99	7691.94	7952.92	7844.82	7930.64	7253.53
P17844,Q92841	22586.8	24028.8	24230.9	24214.5	23101.7	22548.2	24027.9	24220.4	24192.7	23101.8	22192.3	23666.3	23924.2	23943.2	22861.6	17712.8	20380.6	19243.5	19554.4	18746.3
P17844,Q9NQI0,O15523,Q92841,O00571	2048.9	2140.05	1212.58	2238.11	2131.51	2048.9	2138.24	1211.74	2238.11	2131.51	2022.43	2081.06	1754.14	2191.53	2098.19	1796.83	1825.66	1890.25	NA	1515.5
P17858	1427.27	1443.75	1446.5	1423.9	1466.99	1426.38	1446.69	1405.22	1405.93	1470.18	1412.38	1431.25	1373.5	1369.83	1299	1220.79	1345.55	1333.63	1340.34	1140.62
P17858,Q01813	642.937	645.572	600.974	750.119	577.943	573.23	682.095	642.253	742.554	567.946	695.901	520.375	658.169	754.703	564.36	678.432	658.366	602.347	702.126	604.01
P17980	5383.76	5578.82	5710.32	5796.43	5320.87	5395.71	5587.56	5685.48	5773.63	5313.27	5127.88	5484.98	5367.07	5502.33	4993.64	4714.12	4790.38	5156.58	4742.51	4852.79
P17987	20863.4	22893.7	22778.8	22659.5	21809.8	20900.3	22893.8	22779.6	22659.2	21817.4	20783.3	22604.3	22564.5	22415	21599.9	17918.9	19126.2	18940	18926.7	18566.2
P17987,P50991	3589.45	4193.73	3725.83	4041.29	3826.52	3589.45	3991.85	3630.07	4041.29	3826.52	3572.33	3947.84	3635.86	4230.04	3855.35	3095.42	3267.68	3095.85	3557.61	3424.26
P18031	555.704	596.979	1000.71	1042.35	851.852	463.574	634.989	993.349	1037.56	851.988	589.051	612.694	916.895	793.082	803.694	538.447	596.805	674.93	581.21	630.393
P18074	323.728	381.104	445.523	269.315	103.792	441.414	369.06	445.783	550.702	101.281	409.709	637.667	NA	368.444	27.8533	221.96	124.246	NA	175.272	NA
P18077	10389.1	11445.2	12070	11489.2	11665.9	10377.4	11442.7	12070.6	11517.3	11663.8	10195.2	11442.5	12011.5	11359.1	11356.9	8334.86	9294.4	10108.3	9224.46	9289.82
P18085	3212.67	3721.47	3281.86	3259.54	3145.55	3210.18	3718.91	3275.75	3254.27	3145.53	3193.88	3564.35	3381.8	3156.57	2906.91	2663.53	2512.96	2698.99	2829.19	2575.65
P18124	25036.2	26915.2	27679.1	28209.2	25503.5	25034.3	26914.9	27651.1	28209.2	25476.4	25035.6	26797.4	27486.9	28241.7	25468.4	21383.3	23297.8	23097.7	22666.1	22839
P18206	8217.14	8500.16	8642.84	11066.3	7712.25	8219.61	8495.39	8636.37	8894.25	7708.08	8119	8459.96	8539.89	8783.26	7585.66	7452.96	7748.06	7350.9	7793.77	6828.4
P18564,P05556	188.354	195.217	228.522	NA	NA	188.347	200.105	224.783	181.869	NA	NA	183.817	181.496	NA	NA	NA	NA	NA	NA	NA
P18583	2634.49	2729.65	2913.28	2662.13	2756.22	2529.41	2729.97	2662.61	2818.58	2748.88	2459.75	2730.12	2641.56	2630.89	2676.12	2193.55	2223.62	2167.88	1982.4	2216.36
P18615	633.866	706.216	797.191	704.593	694.046	624.758	708.462	675.518	721.358	585.384	602.92	672.595	659.878	641.095	729.855	485.045	555.377	600.169	607.462	595.142
P18621	14252.5	14495.6	14360.7	14950.6	13256.2	14251.5	14493.2	14360.7	14948.5	13276.2	14144.8	14664.7	14394.6	14360.8	13275.4	12996.7	13044.4	13584.6	14226	13092.6
P18669	10494.5	10656.3	11055.3	10386.1	10839.9	10506.6	10658.1	11020.4	10385.3	11154.9	10128.7	10475	10273.2	10255.9	10901.7	7585.37	8042.82	8715.4	8023.3	8394.93
P18669,P15259	3043.08	3129.18	2856.47	3288.42	3132.89	3064.31	3135.65	2850.57	3288.7	3128.84	3063.17	3070.46	2761.36	3245.02	3184.16	2618.47	2726.32	2354.74	2795.33	2349.61
P18669,Q8N0Y7	NA	3382.55	3481.99	NA	332.044	NA	3352	3470.67	NA	332.044	NA	NA	3248.77	NA	NA	NA	NA	NA	NA	NA
P18754	6479.32	6940.03	6030.57	6393.17	6320.4	6473.82	6940.02	6030.33	6393.1	6311.27	6494.37	6892.61	5758.72	6504.31	6404.69	5292.36	5626.87	5071.75	4998.77	5075.66
P18846	180.385	NA	NA	114.503	NA	NA	NA	NA	114.436	NA	177.135	NA	NA	103.457	NA	NA	104.721	97.3594	119.584	NA
P18846,P16220	394.224	479.015	382.123	493.202	335.621	394.217	479.059	382.117	493.183	335.604	432.577	470.63	378.613	318.665	281.496	NA	412.606	400.456	402.781	372.774
P18858	1448.16	1839.58	1700.53	1727.49	1458.61	1426.18	1793.31	1645.97	1722.08	1438.25	1639.94	1982.23	1630.55	1743.38	1304.82	1274.53	1462.17	1164.64	1480.29	1062.16
P18859	3391.84	3236.97	3000.22	3754.52	3345.95	2940.7	3904.74	2951.63	3719.47	3381.99	3335.56	3750.74	2936.77	3518.32	2641.74	2211.1	2522.6	2339.36	2795.86	2052.98
P18887	948.327	905.137	991.751	850.44	862.392	948.263	833.727	926.143	846.983	862.402	925.671	769.9	857.49	965.153	837.11	632.367	538.274	668.416	472.352	630.22
P19012,P13646,P08727	327.897	246.019	431.423	471.212	401.124	327.876	246.039	422.514	468.867	392.456	327.833	429.308	408.752	455.837	384.788	321.51	NA	NA	344.419	345.487
P19087,P11488,P63092,Q5JWF2,P38405,P08754,P04899,P63096,A8MTJ3	299.049	574.844	559.722	608.286	527.256	297.205	351.445	556.594	299.705	513.115	412.22	583.085	530.456	549.462	NA	302.101	NA	NA	NA	NA
P19105,O14950	263.623	NA	NA	310.406	NA	207.521	268.244	NA	199.126	NA	123.751	307.047	NA	258.09	NA	185.412	NA	NA	NA	269.3
P19174	305.096	363.05	398.708	332.601	357.043	371.543	329.352	370.778	311.999	337.749	364.608	369.352	327.314	281.996	318.846	NA	230.62	259.288	NA	218.076
P19256	237.654	243.562	209.829	188.236	147.246	233.63	178.088	190.997	188.745	147.431	230.699	228.482	117.524	159.639	NA	141.917	102.18	143.639	101.855	NA
P19338	36211	40214.7	39104.6	41281	37786.8	36202	40273.7	39103.1	41246.1	37782	35968.2	39931.2	38917.5	41089.6	37745.7	32284.9	36171.7	35499.3	37381.8	34324.4
P19367	1549.19	1834.02	1963.71	1955.6	1971.12	1609.2	1741.76	1962.42	1927.82	1921.3	1538.24	1655.88	1899.1	1858.59	1881.68	1071.17	1177.56	1193.35	1218.39	1059.71
P19367,P52789	278.489	299.113	299.465	173.309	342.97	278.514	296.805	299.457	173.37	342.965	256.898	349.335	299.369	170.374	305.955	277.61	342.289	253.825	156.889	315.533
P19367,Q2TB90	86.5687	107.277	99.8566	103.946	116.525	86.6507	105.128	100.535	98.7735	104.238	89.2999	NA	106.842	204.513	111.749	NA	231.02	95.7788	NA	NA
P19387	1348.49	1231.52	1455.09	1548.02	1320.49	1347.87	1228.23	1449.39	1558.5	1317.07	1363.18	1237.3	1360.18	1445.79	1297.52	1257.6	1240.24	1205.81	1275.86	1201.27
P19388	1894.93	2556.1	1846.07	2008.39	1636.2	1766.04	2546.96	1626.28	2528.86	1796.88	1673.03	1865.22	1810.06	1993.78	1498.43	1351.68	1612.58	1446.06	1587.89	1264.39
P19404	833.551	1058.52	1114.02	736.137	760.051	828.143	934.758	1114.1	794.797	760.503	806.101	915.737	804.581	669.506	773.591	776.788	959.738	960.688	717.459	737.911
P19447	NA	NA	135.668	NA	NA	NA	NA	NA	NA	NA	NA	NA	NA	NA	NA	NA	NA	NA	NA	NA
P19525	816.219	928.197	870.126	878.567	625.122	829.621	900.44	977.464	868.682	687.109	812.132	836.182	931.049	764.389	611.582	824.997	682.217	789.299	564.828	592.288
P19623	9228.37	7181	10098.2	9676.39	9171.39	9233.5	7184.91	10074.6	9655.04	9159.39	6803.04	9542.87	9948.82	9509.74	9142.61	5968.98	5956.84	5934.21	8180.74	5323.39
P19784	1366.14	1440.48	1325.44	1364.36	1374.43	1367.07	1430.81	1192.17	1350.2	1374.79	1279.93	1377.81	1206.09	1378.52	1309.82	1212.43	914.258	1060.67	1073.29	1151.95
P19823	280.274	41.1409	106.228	NA	NA	253.537	NA	104.21	NA	NA	NA	NA	NA	90.2545	NA	NA	NA	NA	41.288	NA
P19838	242.847	243.374	267.159	317.375	297.399	249.989	196.994	270.828	350.233	254.904	319.065	307.349	330.98	375.677	229.225	320.016	308.723	337.196	191.567	NA
P20020	245.487	363.559	289.357	326.613	279.292	243.598	348.298	291.354	344.581	300.609	205.147	295.621	269.249	254.914	291.966	NA	270.331	257.346	336.394	279.886
P20042	5057.8	5736	5452.25	5879.37	5321.17	5050.48	5733.05	5428.49	5819.71	5321.19	4924.98	5806.12	5322.57	5665.91	5201.3	4269.85	5005.89	4784.56	4591.86	4248.87
P20073	3806.28	4187.29	4848.36	4204.53	4153.04	3804.37	4171.15	4690.82	4187.67	3932.01	3938.54	3966.17	4471.32	4362.27	4001.45	3788.1	3600.26	3958.22	4113.31	3650.15
P20226	47.7524	NA	NA	43.4092	NA	47.6927	NA	NA	43.3733	NA	45.2995	NA	NA	NA	NA	38.2129	NA	NA	NA	NA
P20226,Q6SJ96	317.754	NA	NA	NA	NA	249.064	NA	NA	NA	NA	NA	212.73	NA	NA	NA	NA	NA	NA	NA	NA
P20248	520.034	NA	522.74	NA	535	526.061	425.016	558.17	464.038	428.886	538.299	465.544	539.372	NA	413.311	NA	NA	NA	NA	388.13
P20290	8013.13	11096.9	8399.78	10789.3	6531.01	8047.78	11034.6	8563.43	10745.9	9112.71	8133.02	11022.3	8452.48	10599.4	9370.56	7323.75	7951.06	7713.64	10103.1	6858.71
P20338	NA	NA	NA	NA	88.0761	NA	NA	NA	NA	141.904	NA	NA	NA	NA	254.332	NA	NA	NA	NA	NA
P20339	321.329	286.125	390.891	332.949	910.871	318.327	345.934	864.986	421.69	916.668	412.976	382.627	1004.45	371.057	464.812	NA	976.14	NA	NA	217.566
P20340	1343.09	1272.72	1197.23	1403.73	1307.66	1368.18	1268.59	1232.15	1403.65	1519.99	1357.69	1293.94	1179.61	1316.44	1306.08	NA	1092.71	1187.67	1307.38	693.901
P20618	6682.37	8083.78	7680.08	7598.1	7632.12	6854.63	8077.03	7624.65	7596.81	7623.9	6870.92	7870.42	7570.16	7424.38	7524.21	4920.73	6834.83	5980.15	6509.72	6326.88
P20645	1416.55	966.823	1045.81	962.038	1333.27	1406.8	1334.77	1361.09	966.857	1400.67	1114.69	932.113	1126.62	1046.03	1143.35	1221.89	809.647	867.452	1243.66	1187.74
P20648,P13637,P50993,P05023	409.183	323.903	496.357	479.993	291.106	409.154	323.916	496.394	479.978	291.107	406.199	469.451	312.874	280.035	287.666	381.471	311.642	430.922	356.451	253.644
P20648,Q13733,P13637,P50993,P05023,P54707	844.979	1072.59	1086.83	982.547	930.936	837.309	1008.09	1085.32	982.284	848.869	866.875	1045.19	899.018	937.061	962.723	725.562	680.319	810.118	834.247	686.431
P20648,Q13733,P13637,P50993,P54707,P05023	1241.95	1286.42	1210.52	1239.29	1189.35	NA	1286.35	1208.23	1238.13	1187.16	1214.98	1263.58	1195.53	1232.25	1179	1167.62	1090.01	NA	1143.18	1054.28
P20674	6153.89	6904.26	6610.57	6429.53	6468.58	6154.06	7002.84	6614.96	6430	6457.97	6085.17	6725.46	5829.4	6399.74	6345.5	4896.27	5559.36	5527.97	5502.18	4867.83
P20700	7617.45	7992.19	8372.87	8604.19	7986.87	7571.56	7895.25	8372.43	8627.74	7945.51	7489.04	7696.62	8252.43	8539.6	7975.65	6938.26	6807.43	7301.69	7476.58	6679.62
P20700,Q03252	NA	NA	NA	NA	NA	NA	NA	NA	NA	NA	NA	956.466	NA	NA	NA	NA	NA	NA	1356.29	NA
P20742	60.2217	59.5802	178.268	NA	87.3485	60.1934	59.5628	91.0438	NA	84.9311	74.5634	NA	NA	NA	73.4096	NA	NA	NA	NA	NA
P20742,P01023	799.759	940.255	1007.05	893.126	869.684	829.915	903.452	1002.13	924.728	834.748	793.119	382.538	916.193	877.719	854.262	729.793	341.66	NA	773.364	NA
P20810	1780.99	1642.47	1410.57	1629.47	1171.9	1742.02	1617.25	1369.9	1315.72	1166.85	1732.25	1474.08	1459.92	1590.41	1250.06	1487.77	1378.07	1228.48	1537.82	926.009
P20839	1298.7	2104.54	1551.29	1829.39	2175.67	1941.48	1388.3	1617.21	1823.31	1558	1281.13	1392.79	1340.12	1214.73	1371.43	1181.23	1336.34	1431.59	1245.74	1243.67
P20839,P12268	2100.12	2206.71	1843.99	2371.59	1973.99	2100.1	2206.91	1844.04	2371.59	1973.81	2074.93	2200.66	1799.2	2248.12	1858.59	1157.05	1423.48	1239.5	1366.78	1203.21
P20936	NA	NA	NA	NA	NA	NA	NA	NA	NA	NA	NA	63.9226	NA	NA	NA	NA	NA	NA	NA	NA
P20962	2323.64	2417	2458.68	2606.98	2628.2	2322.94	2420.78	2457.64	2604.98	2548.87	2271.62	2386.32	2426.25	2610.53	2492.55	2030.39	2205.21	2211.81	2376.9	2369.29
P21108,P11908	991.122	660.933	901.972	716.129	703.853	1009.33	658.366	1027.07	709.635	709.666	993.733	623.441	1014.9	504.187	687.7	505.413	579.215	NA	796.384	NA
P21108,P11908,P60891	4167.08	4447.81	4458.71	3963.39	3856.11	4246.85	4352.9	4425.12	4193.42	3838.32	4302.73	4521.39	3989.52	3879.42	3627.9	3200.8	3681.28	3708.12	3004.15	2960.96
P21108,P60891	856.996	808.13	642.89	877.574	796.452	854.796	808.06	733.784	939.405	793.891	841.939	811.507	734.387	936.384	812.367	715.439	721.231	633.859	154.701	710.105
P21108,P60891,P11908	342.341	423.797	252.841	451.148	313.451	342.343	423.786	252.831	451.177	313.46	336.623	421.429	458.979	443.715	311.191	393.597	243.593	251.328	371.548	462.429
P21127	603.272	593.856	538.827	575.821	595.806	603.259	566.48	NA	649.323	608.464	612.591	NA	544.196	617.989	582.297	494.185	NA	470.077	NA	485.818
P21127,Q9UQ88	1752.11	1706.2	1801.27	1852.89	1531.9	1562.43	1664.06	1833.83	1667.04	1571.09	1589.36	1732.55	1734.84	1742.75	1661.19	1307.21	1525.33	1331.29	1419.37	1226.59
P21266	NA	39.1899	NA	NA	NA	NA	NA	NA	NA	NA	NA	NA	NA	NA	NA	NA	NA	NA	NA	NA
P21281	2458.83	1956.2	2646.62	2574.07	2306.35	2336.06	1957.68	2639.55	2481.89	2193.71	2309.77	1848.5	2520.79	2129.26	2241.16	1717.03	1616.57	2187.8	2065.05	2052.64
P21281,P15313	1527.63	1473.46	1645.09	1781.05	1167.7	1546.87	1473.52	1239.97	1790.37	1505.9	1581.42	1384.92	1627.55	1290.36	1269.19	1608.89	1444.56	1235.81	1220.09	1256.42
P21283	1103.75	1281.2	1132.87	1138.87	1113.04	1094.54	1170.2	1123.57	1130.91	1096.23	1071.28	1212.38	1104.17	1142.47	1071.18	1155.66	1284.26	1106.06	1111.3	942.971
P21291	327.288	494.852	438.252	539.906	402.69	415.829	542.675	432.395	464.104	397.933	414.316	464.844	418.257	508.235	363.989	462.827	403.892	472.822	474.695	347.594
P21291,P50461	NA	144.783	NA	NA	NA	NA	135.896	NA	NA	NA	NA	133.732	NA	151.858	NA	NA	NA	NA	NA	NA
P21333	6340.26	6436	6481.97	6788.86	5925.44	6291.58	6429.43	6444.53	6805.61	5880.87	6262.92	6382.38	6514.38	6628.27	5817.69	4517.63	5196.07	5568.17	5524.58	5278.2
P21333,O75369	759.196	867.699	644.868	734.928	615.144	484.549	863.818	655.798	730.991	350.624	672.027	782.459	665.526	623.925	335.112	464.038	528.149	343.867	448.635	615.849
P21333,Q14315	1035.09	1214.19	926.303	1756.57	1280.3	1116.37	1214.23	919.844	1430.52	1279.88	1094.81	1382.74	866.638	1375.88	1265.24	1183.8	997.001	1052.51	1598.25	887.319
P21359	NA	NA	366.763	NA	254.932	NA	NA	292.99	NA	253.234	NA	NA	NA	NA	274.499	NA	NA	NA	NA	150.924
P21399	1432.58	1413.02	1414.29	1309.34	1249.43	1421.48	1377.18	1429.55	1275.29	1229.46	1340.81	1206.39	1419.48	1414.1	1227.12	847.2	1096.73	653.226	870.752	484.709
P21796	7024.85	7799.84	7809.91	7595.36	7426.18	6722.58	7793.75	7797.09	7541.88	7380.84	6808.31	7136.82	7931.5	7075.73	5677.53	4901	5430.95	4986.95	4465.16	5213.77
P21796,Q9Y277	2700.5	1824.18	2775.64	3045.87	2582.01	2700.5	1814.26	2775.64	3045.05	2577.73	2700.5	1791.03	2907.62	2983.21	2577.28	2626.11	2333.06	2523.37	2790.08	2468.79
P21912	2419.43	2126.7	2157.77	2295.04	2472.46	2455.97	2143.15	2151.43	2288.76	2481.77	2277.64	2197.3	2053.72	2298.32	2409.4	2231.93	1882.84	1456.28	2036.4	1869.71
P21953	NA	NA	NA	25.7421	NA	NA	NA	NA	NA	NA	NA	NA	78.36	27.0149	NA	NA	NA	NA	25.4356	NA
P21964	2485.5	2414.87	2250.6	2359.87	2235.88	2287.44	2439.21	2269.66	2235.34	2188.79	2253.35	2330.77	2291.44	2043.61	1923.87	2218.76	1810.14	1978.33	1845.73	2021.98
P21980	3074.85	3589.47	3603.57	2757.9	3030.55	3065.14	2791.14	3542.92	2888.47	3051.41	3002.59	2622.44	2921.04	2817.53	2579.02	2497.91	2173.28	2506.06	2491.14	2257.57
P22033	426.251	535.744	456.583	584.92	361.894	523.312	507.831	456.508	467.332	357.767	431.116	484.5	464.771	539.062	282.371	343.283	338.25	399.932	257.294	236.004
P22059	1142.85	1001.28	1206.89	1168.54	938.41	1054.49	878.883	1088.34	1145.12	965.513	835.211	866.956	1094.15	719.83	958.086	707.07	804.371	667.414	817.475	781.24
P22061	8476.11	8846.53	8860.46	8770.64	8427.5	8474.71	8834.38	8854.26	8642.46	8310.83	8369.14	8489.57	8493.03	8475.61	8102.5	6180.5	5033.58	4986.07	5663.09	5365.13
P22087	7284.74	7588.41	6986.89	7203.95	6584.82	7276.71	7439.28	7024.86	7368.24	6393.65	6799.04	6912.67	6967.17	7475.8	6076.04	5779.07	6534.29	6261.09	6671.93	5913.17
P22087,A6NHQ2	6783.76	6814.74	6818.32	6748.03	6694.5	6703.57	6907.09	6817.43	6732.2	6679.65	6663.88	6781.68	6801.8	6575.98	6551.56	5760.01	5782.49	5629.38	6063.56	5661.72
P22090,P62701	2849.64	2982.19	2788.25	3173.3	2826.43	2849.67	3031.49	2788.22	3139.45	2896.56	2527.29	2920.83	2714.93	3111.45	2764.86	1668.05	1846.28	1693.19	2137.63	1914.51
P22102	18077.5	19418	19004	19913.2	18404.8	18066.9	19423.9	19005.5	19896	18399.2	18006.8	19421.7	18915.6	19747.4	18293	15489.1	16645.6	16361.9	16585.5	15787.3
P22234	14763.1	15871.1	14529.7	16778.3	14336.2	13614.2	14762.3	15774.5	15028.6	14330.5	14556	15747.4	15515.9	16667	14235.3	12500.1	14649.3	13102.4	13058	13031.2
P22307	1738.07	1785.26	1562.84	1771.79	1784.76	1735.91	1774.44	1705.09	1768.56	1791.94	1644.54	1788.66	1606.57	1710.6	1765.22	1444.88	1269.17	1599.65	1561.31	1466.24
P22314	6016.68	6808.48	6201.79	6987.83	5770.98	6016.08	6814.69	6059.68	6987.58	5756.28	6186.66	6229.98	6185.34	6835.77	5912.81	5542.12	5816.28	5330.19	5807.89	5235.99
P22352	812.437	876.607	806.812	669.582	675.553	797.617	876.602	786.461	669.582	674.323	809.757	866.702	771.533	666.138	668.401	694.408	579.451	599.689	636.815	603.43
P22392	7338.53	7607.05	7682.02	7711.05	6499.85	7336.7	7602.61	7678.69	7655.64	6465.15	7330.42	7570.96	7674.46	7645.47	6519.55	7613.75	7826.61	7710.87	7449.94	6974.29
P22392,O60361	7138.41	7126.49	7220.61	7396.56	7056.42	7135.2	7123.92	7220.61	7380.59	7053.91	6924.72	7094.65	7141.7	7265.46	7036.22	5979.69	5957.41	6160.95	5552.26	6135.15
P22392,P15531	63809.2	68455.3	68612.7	70156.4	68719.6	63789.1	68455.2	68612.7	70155.9	68649.1	63656.2	68365.7	68499.4	69661.6	68494	57167.1	59872	58668.9	59994.7	60681.9
P22392,P15531,O60361	35562.1	40066.5	38444.7	39961.6	37128.1	35562	40083.5	38385.8	39955.7	37131.5	35485.2	39896.9	38504.9	39862.8	37088.7	31668.6	35760.4	32294.3	35041.2	32803.5
P22492,P10412,P16402,P16403,Q02539	5162.46	5443.25	5706.22	5549.91	5255.5	5152.61	5443.25	5706.22	5549.91	5255.5	5121.25	5414.88	5687.38	5540.2	5249.04	4795.47	5376.25	5372.77	5181.63	4994.99
P22570	1729.63	1937.48	1945.54	1803.47	1818.31	1702.09	1927.79	1879.19	1830.29	1890.98	1719.4	1821.92	1872.36	1711.73	1815.49	1569.66	1600.06	1544.05	1304.65	1407.55
P22612,P17612	NA	197.599	NA	NA	NA	NA	197.561	NA	NA	NA	NA	146.333	NA	161.8	NA	NA	NA	NA	NA	NA
P22612,P22694,P17612	302.566	350.925	738.545	265.084	278.775	301.665	351.023	318.343	265.569	720.24	137.887	318.882	297.748	278.964	261.274	NA	304.889	253.884	NA	204.643
P22626	76062.1	81917.5	80702.7	80861.6	73468.6	76062.1	81918.4	80670.2	81116.5	73466.5	76044	82072.3	80540.4	80491.5	73356	71455.2	77761.7	71547.3	74918	68329.6
P22676,P05937	1847.95	2025.86	1959.65	1915.98	1773.31	1847.97	2025.86	1959.65	1893.63	1773.27	1704.49	1999.47	2017.7	1892.24	1927.29	1361.54	1568.53	1689.95	1508.84	1708.13
P22681	324.112	321.621	NA	368.152	NA	325.876	292.076	399.972	334.938	295.131	189.927	285.902	234.398	182.464	306.405	NA	140.05	NA	NA	NA
P22681,Q13191	115.829	NA	NA	145.009	NA	111.123	NA	NA	135.173	NA	99.8132	NA	NA	NA	NA	103.176	NA	NA	NA	NA
P22694,P17612	NA	976.492	1036.99	1071.23	931.72	NA	1056.8	1074.15	676.633	NA	NA	804.197	735.411	NA	959.866	708.938	NA	570.632	469.31	807.766
P22695	2639.51	2539.55	2664.25	2828.07	2747.83	2506.92	2531.11	2456.24	2874.39	2672.11	2497.02	2795.89	2447.01	2773.36	2554.04	1885.86	2414.04	2519.73	2458.09	2315.71
P22830	459.368	486.751	367.704	489.475	430.295	492.563	587.6	377.362	481.349	339.682	441.359	473.894	378.311	323.972	491.19	410.723	427.761	417.543	229.542	444.018
P23193	3175.56	3579.23	3453.06	3408.71	3090.85	3180.8	3574.31	3440.81	3400.98	3091.47	3564.64	3606.83	3403.76	3234.18	2986.34	3234.43	3535.38	3447.86	3420.07	3287.61
P23229	NA	NA	NA	NA	NA	NA	NA	NA	NA	NA	NA	NA	NA	NA	63.1133	NA	NA	NA	NA	44.8832
P23246	20930.8	22435.8	22131.8	22133.2	20324.8	20909	22439.3	22125.4	22204.2	20320	20435.3	22210.7	21892.5	21512	20197.4	16117.7	17807.9	17369.5	16500	15310.4
P23258	495.853	596.677	891.677	647.455	640.831	437.946	596.775	855.786	635.4	606.919	570.871	595.907	595.409	435.662	546.716	598.119	521.323	348.704	494.904	NA
P23284	14336.4	15604.2	15137.5	15641.1	14225.1	14362.9	15559.1	15124.9	15593.7	14242.9	14190	15185.4	15283.9	15273.7	14107.6	12776.3	13681.9	13345.3	13810.9	12495.4
P23368	596.998	523.049	590.101	562.316	688.981	579.902	553.371	584.861	545.93	581.923	564.745	555.627	522.997	439.452	640.217	NA	NA	409.955	316.427	502.219
P23381	8365.86	9058.22	8343.76	8174.97	8047.25	8389.87	9066.61	8342.52	8135.34	8044.41	8320.18	8966.75	7429.46	8054.94	8008.04	7358.48	7780.35	7689.03	7000.72	6880.4
P23396	35741.4	32725	34144.2	37414.9	36293.2	32091.8	33970.3	34129.2	33496.2	32647.2	31947.7	37762.7	37143.3	32899.4	32374.2	23555.7	25219.8	25111.6	23907.1	23269.7
P23434	1424.73	1287.11	1404.35	1607.69	1516.98	1394.17	1287.15	1417.42	1523.99	1301.01	1398.55	1342.31	1351.51	1382.93	1222.24	1352.85	1401.92	1120.68	1212.47	1075.66
P23443	NA	472.678	138.138	NA	NA	NA	468.99	138.278	NA	NA	NA	NA	NA	NA	NA	NA	NA	NA	NA	NA
P23468,Q02556,Q9Y3A5	NA	926.687	NA	NA	987.962	NA	926.92	NA	NA	983.239	NA	894.52	NA	NA	NA	NA	NA	NA	NA	NA
P23497,P09429,B2RPK0	312.791	296.443	557.143	638.959	497.599	312.843	296.458	557.192	638.954	497.181	310.598	477.394	482.307	526.692	486.823	464.552	468.742	390.581	428.963	433.31
P23511	424.239	328.009	347.215	334.047	245.516	378.46	314.444	356.858	324.686	310.217	418.325	264.598	280.891	424.107	276.13	338.329	295.121	277.964	427.311	NA
P23526	14077.1	15786.1	15200	15646.1	15011	14076.5	15786	15143.6	15636.5	14991	13931.2	15678.4	15009.7	15547.1	14676.7	11388.9	12350.1	12535.5	13014.2	12559.6
P23528	48074.2	53271	53391	52745.9	51188.3	48074.1	53315.5	53385.6	52772.7	51149.1	47881.6	53210.8	53218.6	52410.8	51012.4	39370.9	48008.6	47596.5	47650.9	46109.6
P23528,Q9Y281	12279.1	12979.1	12748.5	14013.1	13563	12279.1	12936.3	12748.5	14013.1	13647	12270.9	12973	12754.4	14075.2	13555.8	12135.5	12809.2	12696.4	13980.1	13402.8
P23588	5331.82	5626.87	5358.42	5636	5116.62	5331.56	5615.27	5339.22	5628.21	5096.12	5275.36	5435.75	5005.07	5360.15	5101.36	3492.7	3643.55	3712.73	3412.72	3619.84
P23634	NA	NA	NA	NA	NA	103.461	93.3481	207.266	NA	NA	NA	NA	NA	NA	NA	NA	NA	29.5452	NA	NA
P23634,P20020	NA	287.277	414.086	NA	NA	204.136	NA	357.372	NA	NA	NA	240.949	NA	NA	239.321	255.594	232.506	NA	152.831	NA
P23634,Q16720,Q01814,P20020	222.693	263.456	156.313	239.866	299.452	180.007	268.27	133.097	229.837	172.411	223.386	242.595	136.871	253.99	418.212	NA	NA	100.585	NA	NA
P23677	NA	77.3935	NA	NA	NA	NA	77.376	NA	NA	NA	NA	NA	NA	NA	NA	NA	NA	NA	NA	NA
P23743	NA	NA	NA	NA	NA	NA	NA	NA	NA	NA	NA	NA	NA	NA	NA	126.166	NA	NA	NA	NA
P23786	886.789	1101.44	957.519	1026.64	1054.61	242.38	NA	NA	1010.06	1044.72	841.789	916.394	NA	NA	358.518	887.672	NA	NA	NA	NA
P23919	1438.91	1757.22	1881.76	1825.88	1681.46	1413.67	1621.05	1876.73	1829.55	1674.17	1313.11	1667	1680.01	1607.39	1713.84	1524.99	1416.39	1409.74	1466.71	1409.18
P23921	3500.6	3279.98	3399.57	3458.43	3110.59	3329.71	3330.16	3448.6	3458.66	3098.52	3427.96	3048.21	3146.19	3322.67	3028.14	3077.67	2473.21	2870.47	3119.08	2847.95
P24468	NA	NA	229.036	186.015	NA	NA	NA	226.774	186.031	NA	NA	NA	NA	183.649	NA	NA	NA	NA	NA	NA
P24468,P10589	NA	64.9073	NA	NA	NA	NA	NA	NA	NA	NA	82.2145	NA	NA	NA	NA	NA	NA	NA	NA	NA
P24534	26765.6	30056.7	29257.7	30013	28039	26743.1	30046.1	29178.2	29960.7	28037.6	26636.6	29908	28845.3	29589.5	28195.3	18099.6	19503.2	19355.6	19556.9	18126.7
P24539	2269.05	2303.69	2106.86	2317.73	2182.44	2237.98	2241.29	2103.76	2315.37	2147.87	2165.95	2235.16	2176.39	2267.43	2121.7	1914.15	1940.61	1806.78	2054.97	1913.88
P24666	4011.12	4406.59	4050.52	4552.18	3925.06	3919.34	4405.63	4070.76	3308.2	3929.21	4235.73	4275.81	4128.6	4242.52	3781.09	3155.09	2936.25	2340.24	2491.14	2758.13
P24752	4046.72	4687.85	4123.84	4268.13	4128.82	4045.63	4593.45	3395.16	4230.27	3417.82	4181.75	4351.89	3918.58	4579.93	4011.54	2685.1	2788.22	2869.49	2679.91	2440.5
P24844,O14950,P19105	1650.73	2519.37	2612.05	2353.8	2128.92	2137.8	2514.62	2611.74	2353.97	2131.04	1527.74	2020.51	2456.68	1929.88	2285.71	1331.89	2135.76	1475.41	1925.11	1624.87
P24844,P19105,O14950	2481.23	2481.58	1926.48	2595.6	2410.08	2296.88	2461.22	1914.14	2598.32	2435.69	2339.22	2465.27	2655.78	2560.63	2399.34	2353.77	2228.31	2263.9	2369.22	2296.87
P24928	1766.68	1555.75	1728.08	1243.59	1381.65	1244.71	1561.25	1684.24	1254.55	1764.69	1105.76	1396.77	1632.1	1259.97	1308.14	1005.82	1022.81	867.908	1123.73	1227.59
P24941	2173.9	2126.92	2240.94	1998.48	2205.17	2012.71	2125.67	2210.72	1681.68	1945.18	1973.78	1929.47	2071.41	1661.43	1999.98	1421.82	1623.95	1630.1	1579.29	1442.18
P25098	2356.59	1060.25	2848.47	626.442	869.051	528.309	3257.42	999.961	393.716	560.024	505.354	302.076	510.812	2159.33	759.048	NA	NA	214.576	NA	2274.2
P25098,P35626	196.918	NA	NA	159.688	188.526	196.905	NA	NA	151.457	232.272	197.334	NA	NA	151.291	188.012	NA	NA	NA	132.339	NA
P25205	5968.76	6696.94	6824.13	6669.02	5856.54	5968.49	6683.31	6824.12	6669.03	5854.32	5965.67	7039.15	6565.92	6350.58	5763.69	5499.26	5754.33	5683.18	5543.7	4922.87
P25208	407.363	323.058	359.028	254.185	300.098	407.323	326.52	359.08	254.277	300.208	401.694	271.229	352.608	274.601	NA	378.84	73.6211	328.219	178.576	NA
P25325	965.073	1051.81	1008.89	1130.64	1014.26	735.806	963.888	1111.94	994.958	957.821	1035.79	1086.92	991.265	932.286	883.675	930.311	624.684	990.906	654.178	864.529
P25391	NA	NA	NA	1379.25	NA	NA	NA	NA	NA	NA	NA	NA	NA	NA	NA	NA	NA	NA	NA	NA
P25398	29350.6	30164.7	23990.7	31579.8	30527.1	29343.9	30197.8	23988.6	31480	30546.1	28938.9	29774.2	23812.8	31323.9	30404.2	27049.7	27568.2	27007.4	28991.2	27673.6
P25440	NA	NA	381.083	396.306	NA	379.125	NA	369.504	NA	NA	395.953	416.075	367.282	342.888	NA	188.431	236.288	NA	NA	NA
P25490	NA	NA	254.345	368.337	NA	260.423	328.531	254.651	365.901	NA	NA	NA	285.147	NA	NA	NA	NA	NA	NA	NA
P25490,O15391	299.516	270.982	245.275	NA	240.232	287.512	271.218	245.193	NA	228.278	293.809	23.4704	240.5	NA	241.245	NA	NA	210.871	NA	NA
P25685	1671.47	1398.86	1733.75	1794.79	1137.95	1683.02	1444.05	1764.79	1794.57	1101.2	1642.67	1429.02	1333.47	1315.42	1051.76	1368.77	1146.41	1364.31	1313.09	1301.14
P25705	21826.7	24044.3	22491.4	23429.9	21732.6	21853.3	24044.3	22494.1	23433.1	21732.6	21784	23824.1	22418.4	23231	21601.2	19973.4	21729.4	20380.4	20063.1	19648.3
P25786	13482.9	14766.7	14563.3	15019.6	14093.4	13482.1	14766.6	14511.3	15018.3	14091	13423.4	14698.8	14501.5	14951	13869.5	10393.6	11192.6	10425.6	11720.9	11944.4
P25787	5750.5	6249.76	6267.32	6352.82	5331.88	5655.51	6274.82	6089.93	6248.78	5309.39	5562.83	6094.71	5936.9	6142.07	5190.83	5077.54	4922.76	3533.08	5313.04	4700.03
P25788	10387	11537.7	11110.8	11828.1	11376.6	10402	11490.1	10298.9	11821.4	11479.2	10237.1	11333.8	11217.4	11477.1	11613.5	7032.91	7304.58	7154.64	7678.17	7621.81
P25789	10800.3	12068.4	12038	11648.6	11639.8	10800.3	12039	12033	11648.6	11639.6	10741	12047.6	12013.7	11415	12423.3	9558.43	11676.8	11424.3	10435.7	10919.7
P25815	585.271	592.789	54.7718	698.938	558.311	585.202	569.82	579.162	696.84	552.487	443.645	529.82	589.706	637.821	553.486	389.551	378.763	348.932	442.451	394.063
P26010,P18084,P05107	NA	NA	NA	NA	NA	NA	NA	NA	NA	NA	NA	NA	596.389	NA	NA	NA	NA	NA	NA	NA
P26038	14905.8	15701.1	15434	16040.3	14956.8	14900.8	15670.5	15433.1	16017.9	14952.8	14721.8	15416.3	15395	15728.7	14948.3	13182.7	13484.3	13792.2	14443.9	13702.1
P26196	4013.91	4543.1	4168.63	4179.9	3838.08	4009.16	4267.79	4174.82	4180.9	3835.99	3804.1	4128.08	3979.42	4143.17	4081.96	3304.53	2754.29	3292.39	3003.19	3007.54
P26358	690.219	833.149	1097.01	871.394	833.857	628.239	828.865	1074.17	988.359	862.142	779.235	952.233	921.044	934.165	934.984	732.686	780.249	801.075	804.151	759.448
P26368	9864	10832.1	10696.7	10485.3	9840.66	9818.18	10803.5	10679.7	10476.4	9840.4	9710.91	9867.95	10585	10290.2	9527.75	9037.65	9145.69	9821.89	9417.77	8777.06
P26373	22448.1	23390.2	24164.4	23757.5	23460.7	22436.8	23386.7	24162.9	23843.2	23447	22095.7	23316.9	23883.4	22204.4	23214.3	18969.6	19388.4	20231.1	20005.8	20018.2
P26374	93.8269	341.826	124.172	281.959	130.046	93.8169	331.022	418.543	281.958	296.725	93.8428	316.891	327.692	247.427	283.127	NA	NA	246.284	NA	NA
P26583	10252.4	10808	11101.7	11899.5	10942	10205.1	10844.6	11122.1	11606.4	10670.2	10148.6	10774	10982.3	11549.9	10786.2	8231.33	9458.59	8428.89	9271.1	8263.11
P26583,P09429,B2RPK0	3336.64	3443.24	3281.66	3218.69	3179.11	3426.47	3428.84	3281.67	3217.51	3178.52	3334.8	3308.74	3207.19	3164.72	3160.42	3071.54	3089.18	2768.64	2904.75	3095.35
P26599	15728	17658.3	16992.8	17669.6	15437.8	16523.5	17622.8	16999.5	17688.1	15483.5	15728.8	17568.3	16947.4	17346	15560.7	13952	15950.6	14574.1	15326	13412.3
P26639	7280.36	7457.64	7692.85	7710.73	7053.48	7279.96	7457.64	7692.89	7651.84	7053.47	7249.87	7281.55	7668.24	7617.15	6944.49	6526.64	6479.55	6775.94	6967.08	6248.18
P26639,A2RTX5	2162.61	2464.36	2312.51	2155.61	2228.93	2178.66	2387.95	2312.44	2155.3	2228.95	2135.07	2398.47	2326.45	2104.55	2189.93	NA	NA	NA	NA	NA
P26640	6095.85	6417.13	6546.37	6382.19	5753.66	6316.49	6332.88	6322.99	6566.8	5787.59	5608.61	6416.36	5991.18	5562.87	5492.04	3577.85	5065.81	5512.58	4096.87	4905.87
P26641	33202	34588.9	34177.2	33565.7	31388.5	33194.1	34589	34170.6	33565.3	31389.3	33051.3	34442.1	34029.3	33316.2	31230.3	32163.6	32516.6	32564.1	31621.2	30299.5
P26885	1802.62	1695.15	1639.46	1579.68	1484.51	1802.8	1697.14	1613.45	1546.93	1553.41	1830.45	1650.75	1676.33	1521.91	1457.07	1343.21	1417.52	1480.38	1519.89	1239.91
P27105	558.83	514.249	374.576	509.067	405.556	528.545	646.744	446.612	524.599	431.249	577.482	524.34	377.475	677.127	348.808	443.507	537.84	280.946	456.758	467.607
P27144	503.927	803.363	512.433	643.978	528.092	609.95	803.795	662.117	854.662	506.238	652.855	527.702	492.462	612.188	513.359	427.051	303.222	385.402	394.446	419.672
P27216,P50995	857.201	765.939	894.082	771.818	832.869	868.012	765.949	894.029	769.124	824.581	855.616	759.374	887.345	742.544	782.98	765.45	694.133	770.428	712.54	731.678
P27348	10754.2	11589.4	11268.5	11094.1	9695.49	10759.4	11589.9	11284.4	11089.5	9694.58	10783.4	11575.8	11277.2	11178.9	9673.08	10311.5	11155.4	10952	10841	8982.41
P27348,P31947,P61981,P31946,Q04917	21699.7	21462.9	19326.9	21869.8	20212.6	21699.7	21462.9	19326.9	21869.8	20212.6	21687.4	21443.6	19263.6	21848.7	20223.8	21050.9	20977.9	18546.4	21299.4	19276.7
P27348,P61981,Q04917,P31946,P31947	21814.9	21602	19489.5	21967.1	20302.9	21814.9	21602	19489.4	21967.1	20315.6	21857.7	21601.9	19382	21995.4	20314.5	21155.9	21092	18669.9	21384	19353.6
P27361	349.328	213.712	290.025	NA	NA	278.191	NA	390.82	296.219	NA	280.133	NA	828.338	NA	NA	NA	NA	NA	NA	NA
P27361,P28482	3683.95	4214.57	4260.88	4058.71	4387.99	3677.5	4190.74	4260.77	4078.54	4383.13	3754.44	4140.31	4075.13	4516.91	4048.29	3306.31	3851.61	3906.19	3425.62	3522.91
P27361,P28482,Q13164	80.5159	172.667	NA	102.937	188.837	NA	NA	NA	103.02	184.547	NA	NA	NA	141.682	176.659	NA	NA	NA	132.187	135.203
P27482,P62158	11605.9	11998.7	12304.9	11657	11516.3	11605.6	11998.7	12304.9	11657	11516.3	11532	11896	12050.9	11577.2	11447.1	7792.37	8048.29	8238.05	7917.25	7741.71
P27487	NA	NA	NA	NA	NA	NA	NA	NA	NA	149.617	NA	NA	NA	NA	NA	NA	NA	74.7218	78.9392	NA
P27635	8346.72	8059.21	8838.7	8681.21	8345.46	8322.05	8058.94	8716.76	8787.94	8164.17	8255.96	7907.38	8423.95	8706.9	8261.17	7699.57	7479.71	8280.44	8433.99	8134.9
P27635,Q96L21	15317.7	15541.1	15240.2	16274.7	14608.5	15316.1	15535.9	15233.6	16219.7	11780.6	15229	15424.5	15041.9	21320.3	14430.7	12111.1	19314.9	9518.33	13320.4	20439.4
P27694	2989.79	3063.1	3355.79	3641.94	3412.13	2936.93	3101.35	3341.37	3636.78	3416.93	2874.34	3169.77	3281.6	3383.86	3390.85	2402.17	2615.25	2882.58	2567.4	2491.33
P27695	2977.37	3102.66	3079.37	2841.88	3179.04	2976.86	3104.15	3070.5	2848.06	3283.39	3105.7	3012.92	2894.38	2811.53	3655.44	2668.56	2297.91	2556.53	2840.12	2728.11
P27707	878.543	951.086	912.003	910.773	903.069	868.881	932.528	806.505	924.005	799.318	798.126	951.675	873.401	853.84	771.061	750.166	457.499	517.428	606.343	646.954
P27708	4165.93	4251.08	4204.55	4218.55	3581.11	4212.29	4301.37	4217.54	4190.81	3712.48	3853.93	4158.17	3843.81	4253.95	3493.08	3155.42	3317.98	3356.25	3077.8	2985.9
P27708,P31327	461.231	547.856	525.117	543.62	567.534	449.231	547.9	502.457	543.62	567.622	472.655	517.877	512.284	534.665	558.346	NA	NA	NA	NA	NA
P27797	9571.78	9572.44	8924.66	10018.9	9676.7	9563.87	9571.92	9301.3	10034.2	9648.34	9616.53	9289.88	9226.71	9891.33	9559.97	8717.49	8030.51	8303.74	8809.32	7809.35
P27816	4645.58	4844.85	4787.5	4648.9	4433.94	4668.3	4842.51	4828.7	4629.05	4434.84	4424.02	4735.27	4676	3444.32	4401.51	3906.69	3946.68	3949.02	3795.47	3812.52
P27824	817.414	725.731	558.991	959.641	857.466	788.241	757.218	507.054	787.56	825.205	713.595	731.68	857.221	818.596	669.337	683.877	782.336	509.3	807.538	837.644
P28065	NA	89.3633	NA	NA	NA	NA	NA	NA	NA	NA	NA	NA	NA	NA	NA	NA	NA	NA	NA	NA
P28066	12265.1	9543.69	12891.4	13003.6	9181.82	12100	12055.8	10320.4	13005	9167.39	9451.85	9408.55	10176.9	12737	9103.3	8481.81	8472.28	8265.65	8814.01	7705.69
P28070	2843.85	3667.14	3685.23	3669.19	3282.66	3174.84	3147.35	3325.29	3091.11	3286.05	3148.51	3262.38	3509.23	3341.58	3149.8	2286.23	3865.53	2546.78	2901.47	3226.9
P28072	5012.79	4970.34	5138.43	5243.06	5148.56	4989.74	4970.34	5144.95	5242.98	5142.67	4979.32	4807.49	4843.12	5135.7	4974.45	4494.92	4465.47	4774.84	4691.48	4511.54
P28074	5319.47	5659.2	4950.88	4790.74	5669.59	5294.74	5661.08	5519.84	4789.24	5670.36	5153.47	4868.71	5493.73	4453.51	5680.46	4497.54	4138.29	4929.63	4834.03	4578.16
P28288	488.312	526.111	479.847	544.874	523.667	486.019	496.429	479.754	542.688	520.909	598.381	471.653	382.654	497.88	508.015	441.097	474.951	432.545	549.295	448.294
P28289	333.053	359.025	349.778	357.713	371.086	313.882	392.119	437.275	367.599	261.251	334.39	276.751	318.358	374.227	260.936	340.508	188.718	162.661	334.239	262.706
P28331	1374.18	1508.75	1197.76	1394.74	1265.84	1546.74	1497.79	1151.78	1430.9	1263.72	1484.95	1112.47	1075.3	1279.46	1189.76	1103.72	1101.3	1108.83	1166.11	1017.67
P28340	1202.49	800.288	1062.3	960.154	1023.75	1181.1	811.035	1026.73	924.878	1044.87	1169.58	909.768	872.664	977.609	1007.58	1012.32	861.014	874.9	893.201	870.935
P28370,O60264	683.229	768.985	691.987	741.546	732.238	678.189	769.025	692.018	741.476	639.822	669.592	735.546	679.093	703.658	625.038	740.13	640.328	619.788	510.171	591.805
P28482	5892.08	7063.17	6691.65	6491.6	7034.37	6019.7	7063.11	6628.86	6466.04	6938.21	6099.04	6739.36	6563.43	6320.2	6787.57	4412.94	5484.5	5712.16	5741.14	5582.55
P28482,P27361	2660.73	2951.01	2812.34	2752.36	2557.78	2593.14	2950.21	2809.14	2722.31	2559.16	2548.45	2935.19	2792.63	2829.66	2618.7	2571.66	2721.44	2933.58	2761.35	2585.01
P28702	NA	NA	NA	NA	NA	NA	NA	NA	NA	NA	NA	NA	NA	NA	NA	69.2991	NA	NA	NA	NA
P28838	3762.31	3886.66	4063.19	3887.6	3511.55	3851.2	3883.49	4065.13	3813.2	3507.46	3719.39	3839.09	3724.74	3786.23	3651.12	3405.24	3270.44	3387.54	3242.76	3344.11
P28908	NA	NA	NA	NA	NA	30.9241	NA	NA	NA	NA	NA	NA	NA	NA	NA	NA	NA	NA	NA	NA
P29083	275.668	268.162	326.563	385.405	229.701	307.027	268.113	257.281	394.299	225.913	288.58	349.35	266.631	305.873	173.377	278.136	351.27	171.95	384.191	690.616
P29084	327.294	298.461	396.544	319.489	477.694	318.933	234.59	279.281	311.126	258.591	NA	337.267	117.509	300.338	NA	412.417	NA	279.367	186.079	NA
P29144	1663.38	1742.09	2351.45	1908.9	1554.89	1789.99	1741.24	1609.71	1906.83	1451.15	1790.63	1586.74	1556.75	1608.25	1564.66	1351.91	1402.47	1382.12	1363.97	1236.68
P29218	1578.77	1271.26	1249.55	1387.58	1223.25	1578.4	1318.82	1251.58	1390.91	1319.16	1211.7	1080.19	1328.09	1458.95	1231.33	1178.92	1215.94	1236.44	1280.6	1095.51
P29323,Q15375	NA	NA	104.04	NA	87.0357	NA	NA	106.397	NA	84.9376	NA	NA	100.476	NA	89.9356	NA	NA	NA	NA	NA
P29353	663.912	571.736	600.246	618.462	517.316	563.139	564.3	598.691	619.393	521.039	542.737	578.623	498.486	564.549	482.698	317.039	366.012	321.463	356.54	233.456
P29372	488.195	599.021	513.898	538.093	399.706	500.142	512.144	484.888	603.817	399.738	520.684	527.429	491.002	626.629	481.214	335.646	388.463	407.77	250.41	389.476
P29401	16237.5	17205.8	17245.9	18163.8	17098.8	16302.7	17212.2	17245.8	18164.7	16989.2	16180.6	17076.7	17130.8	17953.3	17043	14539.5	15497.6	15241.8	15099.8	34956.2
P29590	841.273	847.067	875.341	900.112	850.239	844.583	895.696	754.398	895.682	1156.42	1144.01	791.184	472.911	839.379	813.996	546.264	614.009	501.761	497.556	473.809
P29622	NA	NA	NA	NA	NA	NA	NA	NA	NA	NA	NA	NA	NA	36.7573	NA	NA	NA	NA	NA	NA
P29692	15348.3	17175	16218.9	16417	16065.2	15362.8	17108.9	16200.9	16411.1	16072.6	15314.9	17175.2	16147.2	16548.5	15577.2	11039.7	11639.2	11692.2	11921.8	10897
P29692,P24534	8021.37	9248.82	8523.03	8960.85	8811.69	8021.31	9223.05	8523.03	8960.85	8744.88	7966.59	9212.83	8502.34	8953.36	8731.37	7286.08	8424.17	7883.98	8194.8	8097.9
P29803,P08559	1377.37	1668.25	1400.18	1345.03	NA	1325.64	1652.67	1400.18	1345.03	1217.01	1196.44	1557.27	739.443	1650.85	1224.28	1319.3	1277.12	629.782	1415.84	1206.87
P29992	136.404	NA	155.034	NA	271.62	NA	170.365	155.13	208.908	240.886	NA	NA	146.654	NA	94.9687	NA	NA	NA	NA	NA
P30038	578.863	687.754	696.071	669.023	636.495	579.858	630.927	581.022	725.026	580.07	569.444	634.581	630.663	624.358	552.492	NA	NA	458.187	904.044	464.946
P30040	1984.34	2887.09	2063.74	2948.75	2247.75	1984.38	3045.32	2064.68	2489.26	2343.56	2321.78	2415.64	1849.37	2396.14	2193.91	2572.65	2237.02	1717.5	2160.56	1920.67
P30041	49968.6	52831.5	52390.5	54159.7	51435.7	49968.6	52833.7	52287	54159.7	51434.1	49791.6	52044.5	51919.7	53603	50898.7	44200.5	46077.2	45867.5	46964.3	44004.1
P30042	844.296	867.84	765.365	765.736	808.565	835.138	851.972	722.388	763.714	833.152	1301.7	912.725	728.789	1538.57	1316.89	842.182	725.941	716.882	1274.22	1118.27
P30043	16510.3	19533.1	16811.9	18573.8	17074.2	16505.6	19521	16779.4	18550.4	17071.1	16472.9	19272.6	16679.9	17425.6	17022.7	14430.2	16761.9	16586.9	15343.9	15398.9
P30044	5784.15	5743.64	6241.96	5699.6	5248.55	5779.63	5722.57	5456.54	5763.58	5112.7	5676.65	5754.53	4729.11	5528.57	4988.34	4094.99	3509.64	4575.16	4819.86	4706.85
P30046	1410.41	1832.43	1618.66	1806.04	1690.05	1409.24	1832.39	1631.69	1910.17	1681.83	1511.64	1722.02	1609.95	1895.52	1673.11	1585.69	1446.39	1521.66	1329.77	1446.99
P30046,A6NHG4	3398.18	3690.12	3330.51	3677.96	3374.63	3325.15	3690.03	3199.19	3698.28	2744.93	3191.25	4054.06	3075.75	3611.43	2724.9	2684.6	3094.28	2513.9	2982.57	2396.92
P30047	NA	NA	51.251	115.939	NA	NA	NA	31.0819	32.4919	NA	NA	NA	NA	NA	NA	NA	NA	NA	NA	NA
P30048	7515.72	7204.97	8001.48	8717.43	7532.41	7514.82	7193.86	7999.41	8717.41	7567.7	7477.48	7702.18	7574.88	8205.59	7536.46	5691.53	7475.78	6364.51	6523.33	5735.18
P30049	3436.85	4058.86	2829.17	3920.95	2772.68	3419.64	3797.16	2788.38	3786.06	2753.41	3467.64	3991.12	3559.91	3498.56	2606.71	3090.56	3554.7	3483.09	3335.68	3513.75
P30050	25268.8	27522.5	27516.9	28170.9	24772.1	25263.8	27513.7	27430.4	28170.8	24764	25206.9	26980	26641.5	27797	24637.4	17499.9	19050.2	17737.4	18893.2	17506.2
P30084	3271.99	3256.8	2997.1	3262.4	2944.5	3301.85	3245.6	2983.12	3335.53	2927.54	3119.32	3256.17	2986.09	3103.68	2938.32	2488.4	2571.44	3093.98	3273.37	2406.37
P30085	5842.08	5971.12	6105.85	5590.5	5082.05	5836.44	5977.43	6100.67	5657.23	5079.75	5814.41	5959.43	5942.14	5616.85	4935.32	4580.52	4689.53	5146.94	4579.83	4259.16
P30086	13141.1	12564.7	13179.5	14199.3	13040.1	13102.2	12565	13181	14196.7	13041.6	13145.4	12395.2	13304.5	13854.3	13092.5	12095.3	12140.8	11957.9	12497	12004.1
P30101	9478.54	9925.35	10110.6	9943.11	9195.95	9378.64	10127.3	10070.5	9867.9	9188.06	9213.91	10021.3	10027.5	9839.08	9084.27	8373.7	8643.22	8685.06	8715.25	8145.19
P30101,Q8NBS9	110.226	93.3526	98.2047	72.0395	NA	118.375	93.4194	98.1881	72.0926	105.815	NA	NA	NA	85.8381	113.628	NA	NA	79.8975	NA	45.64
P30153	5909.39	6511.59	6242.3	6284.15	6635.06	5899.61	6434.4	6243.58	6721.22	6568.33	6313.43	5937.93	6446.74	6039.38	6250.5	5409.35	5766.38	5904.98	5515.49	5135.98
P30153,P30154	918.434	709.239	777.155	874.101	791.286	918.438	709.239	773.673	874.101	786.294	784.555	708.711	754.703	870.899	788.4	575.066	340.348	653.204	520.911	556.142
P30154	1353.75	1612.86	1291.37	1351.77	1054.92	1131.23	1590.35	1294.45	1284.53	1072.35	1365.59	1353.16	1116.56	1094.49	1073.48	1140.12	1298.43	1105.36	1070.87	1054.39
P30154,P30153	4482.02	4549.15	5016.99	4998.71	4335.77	4252.37	4681.17	5004	4958.49	4253.98	4187.79	4573.41	4860.02	4365.15	4233.32	3912.7	3819.99	4115.94	3471.69	3804.8
P30260	686.443	441.344	499.044	551.442	970.175	692.85	630.218	463.467	511.681	584.166	547.87	572.931	521.425	509.878	559.39	514.642	834.278	326.954	537.788	427.304
P30291	214.961	NA	NA	NA	NA	NA	NA	NA	NA	NA	NA	NA	NA	67.9275	NA	NA	NA	NA	NA	NA
P30307	NA	99.7957	240.314	NA	NA	NA	90.3154	247.863	NA	NA	NA	15.1833	159.72	NA	NA	NA	NA	NA	NA	NA
P30405	2047.62	2439.98	2563.9	3099.91	1982.14	1401.04	2534.16	2315.32	3086.11	1973.13	1364.03	2614.25	2521.24	2942.21	1235.13	1107.65	1589.24	1413.2	2234.4	1847.31
P30414	NA	302.229	NA	243.933	NA	NA	284.592	NA	NA	NA	NA	NA	NA	NA	NA	NA	NA	NA	NA	NA
P30419	1342.47	2678.89	2984.54	2586.07	2625.7	1981.03	2746.91	2983.15	2593.85	2795.63	2266.4	2384.02	3020.39	2408.48	2354.8	1668.13	2210.86	2409.6	2211.47	2120.28
P30419,O60551	375.878	297.785	383.592	409.103	432.46	375.807	297.784	382.927	407.901	431.919	364.344	292.986	374.472	399.13	299.037	337.758	527.538	436.404	398.538	291.248
P30520	2825.71	2908.07	3191.8	3612.4	2529.8	2580.58	2637.04	2850.74	3324.81	2550.19	2608.19	2117.98	2843.74	3185.09	2522.48	2417.62	2131.9	2422.94	2508.35	2271.01
P30520,Q8N142	227.629	NA	NA	NA	NA	234.736	252.624	NA	278.341	NA	NA	233.176	NA	222.516	295.937	NA	NA	NA	NA	NA
P30533	335.953	470.356	437.572	370.234	457.763	261.852	213.548	484.522	383.199	457.618	368.511	359.906	403.873	278.82	433.245	373.089	422.368	484.217	505.61	237.827
P30536	NA	NA	NA	125.268	NA	80.5608	NA	NA	125.284	NA	NA	NA	NA	NA	NA	83.0963	NA	NA	NA	NA
P30566	1344.7	1420.32	1400.57	1629.87	1812.82	1308.48	1228.99	1395.21	1535.37	1766.94	1516.55	1198.39	1376.32	1501.6	1704.71	1261.68	1286.33	1238.05	1415.07	1118.38
P30613	2117.45	2398.54	2519.95	2079.23	2350.39	2082.47	2389.41	2520.57	2077.48	2344.68	2018.81	2212.31	2470.35	2226.42	2378.55	1888.19	2084.81	2084.79	2205.44	1998.13
P30622	335.405	292.324	326.626	199.571	NA	309.566	NA	405.8	233.24	253.08	339.426	118.099	320.247	300.718	NA	NA	NA	NA	235.529	NA
P30622,Q9UDT6	87.2728	NA	91.3586	105.413	NA	87.3102	NA	91.6094	105.395	NA	80.7204	86.0257	95.524	NA	NA	80.9299	76.414	85.9481	NA	NA
P30626	3559.91	3471.67	3593.23	3714.81	3541.53	3530.85	3469.38	3589.09	3710.81	3523.58	3485.66	3349.12	3512.7	3667.08	3438.21	2795.15	2896.91	2892.2	3094.3	2454.04
P30740	1712.41	1993.8	1668.83	1996	1727.76	1710.52	1998.2	1661.53	1749.96	1715.5	1854.68	2050.22	1743.57	1787.93	1678.96	1519.93	2053.44	1526.69	1401.56	1504.18
P30825	395.19	320.684	545.41	261.608	387.797	392.022	606.032	487.704	261.571	420.78	287.977	429.245	504.032	497.397	391.338	442.817	488.191	311.9	238.156	282.544
P30837	1060.97	1185.38	1062.59	1096.68	992.787	1044.07	1109.48	1137.59	1046.06	963.323	976.527	1118.17	1042.92	918.232	941.479	892.942	881.664	896.198	904.253	845.628
P30876	1182.3	997.311	1050.87	1095.97	1021	1175.38	1014.46	1070.43	1019.12	1118.77	1132.43	1036.65	1146.27	1072.82	1114.54	777.704	898.137	826.253	897.846	850.049
P31040	1967.11	2696.89	2614.24	2241.41	2388.92	1968.52	2664.11	2506.03	2075.1	2391.94	2197.04	2324.78	2335.64	2219.45	2320.19	1669.77	1911.65	1649.54	1765.66	1893.28
P31146	NA	405.43	327.114	413.702	366.853	382.92	504.513	315.958	408.078	345.082	320.231	383.351	274.113	336.497	356.794	138.124	295.308	196.459	153.988	NA
P31150	922.691	805.301	658.511	678.185	861.855	891.402	787.977	657.155	697.149	873.761	762.352	753.135	635.225	670.392	895.671	681.438	787.455	554.661	830.735	671.5
P31150,P50395	1065.05	1325.64	1144.34	1429.31	1410.6	1065.05	1325.6	1144.33	1429.31	1410.51	1018.73	1320.6	1130.26	1392.71	1374.82	831.321	1198.43	964.279	1153.41	1159.98
P31153	5482.51	5539.75	6008.23	5247.19	5572.01	5514.9	5538.47	5982.15	5207.2	5556.94	5155.03	5491.74	5661.75	5167.42	5303.01	4358.75	4752.34	4426.19	4921.71	4662.02
P31153,Q00266	1771.73	1882.03	1952.03	2059.9	1649.22	1771.72	1882.04	1952.02	2059.89	1649.15	1756.36	1812.74	1930.54	1956.25	347.974	1081.41	1185.77	1159.05	996.008	1062.39
P31321,P10644	835.906	534.235	919.458	834.172	NA	791.444	815.568	899.764	719.906	499.342	830.65	733.302	871.731	773.733	769.608	NA	NA	793.976	648.55	696.592
P31323	1740.12	1326.05	1423.62	1381.06	1429.74	1537.64	1757.06	1217.79	1349.01	1540.51	1388.76	1426.32	1279.76	1456.05	1166.89	1165.96	1279.2	1446.83	1245.33	957.133
P31323,P13861	1616.71	914.13	1300.79	1558.67	1337.15	1797.94	958.641	1340.41	1557.78	1336.96	1789.47	1107.37	1424.2	1495.25	1336.34	1643.29	1232.27	1409.63	1470.67	1379.87
P31327,P27708	454.476	469.903	479.662	525.285	422.595	450.908	469.882	453.808	524.682	416.981	340.738	456.685	429.938	NA	421.695	381.995	NA	402.499	NA	NA
P31350	2337.5	2494.86	2504.03	2550.5	2363.22	2523.68	2495.77	2501.48	2555.82	2348.23	2505.37	2633.31	2405	2426.68	2231.8	2226.7	2133.56	2210.52	2136.37	2192.56
P31350,Q7LG56	685.929	438.961	783.687	834.082	790.042	683.828	438.396	710.561	833.84	780.195	738.004	394.184	791.58	816.488	665.194	689.421	683.38	716.645	805.023	651.092
P31483	1281.62	1243.26	1140.74	1248.06	1218.41	1271.42	1252.28	1142.24	1258.18	1240.75	1206.29	1186.86	1030.08	1143.91	1213.73	1026.46	918.824	984.207	997.176	820.774
P31629	NA	NA	NA	NA	NA	NA	13.0779	NA	NA	NA	NA	13.136	NA	NA	NA	NA	14.2736	NA	NA	NA
P31639	NA	NA	NA	87.982	NA	NA	NA	NA	99.8738	NA	NA	NA	NA	NA	NA	NA	NA	NA	NA	NA
P31689	5924.93	6319.18	5994.48	6342.86	6129.58	5924.77	6201.23	6012.98	6340.8	6072.47	5845.41	6125.91	5482.18	6462.68	5923.79	5162.97	4756.2	4959.81	5226.22	5088.33
P31751	299.49	NA	287.674	432.909	NA	285.443	NA	255.588	422.78	NA	NA	NA	NA	174.15	NA	NA	NA	NA	24.9947	NA
P31930	3623.37	3099.92	3466.01	3120.19	2739.12	3619.88	3609.71	3523.55	3107.83	2458.53	3536.92	3650.88	3501.3	3091.67	3577.61	2702	2433.64	2838.2	2878.25	2216.24
P31937	465.124	525.798	566.581	492.806	495.462	520.031	509.026	573.922	489.912	481.456	465.475	508.868	555.752	462.359	463.494	472.182	477.85	530.916	452.074	489.794
P31939	9973.11	10864.3	10768.8	11022	10223.7	9971.41	10851.2	10767.9	11016.5	9954.37	9665.25	10142.4	10649.5	10737.5	9929.99	8600.33	9564.81	9167.23	9630.37	8849.19
P31942	8933.04	9249.51	9021.36	9319.93	8744.05	8927.08	9248.18	9021.35	9308.77	8744.05	8862.56	8936.4	8545.55	9092.11	8423.8	7501.56	7486.86	7374.99	7833.06	7068.51
P31943	7860.73	8407.78	8166.82	8427.59	7799.87	7913.94	8331.2	8079.97	9052.47	7789.89	7829.44	8369.31	7451.63	8422.43	7744.13	7312.87	7437.46	7330.24	8116.52	7341.74
P31946	10752.8	10683.6	10856.3	10926.4	10423.4	10799.8	10683.5	10856.4	10924.1	10415.7	10713.2	10640.5	10845.5	10785	10330.3	10157.1	8590.97	10339.2	10324.8	9607.09
P31946,P61981	4710.9	4956.73	4741.82	4807.92	5077.23	4710.9	4956.73	4775.56	4851.26	5077.23	4695.66	4913.27	4748.03	4744.1	5011.5	3892.66	3904.86	4031.2	3996.69	4128.04
P31947	517.314	1051.71	537.336	687.479	410.992	514.899	567.605	524.369	659.207	439.195	396.343	420.743	266.788	467.394	455.245	293.622	380.546	106.694	581.547	308.81
P31948	14696.1	15181.2	16354.6	16312.2	15529.2	14696.3	15606.8	16242.6	16305	15528.4	14600.4	15441.9	15829.9	16189.1	15533.2	12745	14006.4	14759.3	14828	14481.8
P31949	7629.01	8685.98	8199.1	8566.67	7616.4	7575.08	8685.45	8200.84	8559.88	7616.27	7541.88	8378.89	7902.15	8067.32	7577.24	5761.58	6478.76	5866.03	6308.63	5514.96
P31995,P31994,P12318	142.364	146.19	91.9071	158.662	128.213	137.59	147.211	91.8892	NA	125.842	125.911	139.568	104.241	NA	107.728	61.1457	127.377	87.213	NA	103.016
P32019	NA	32.0951	44.5403	NA	NA	NA	29.7332	44.2866	NA	NA	NA	NA	NA	NA	NA	NA	NA	NA	NA	NA
P32119	21572.2	23051.7	23375.9	22539	21637.2	21746.6	23296.3	23495	22678.7	21635.8	21226.2	22725.5	23219.8	21639.4	21719.8	20548.2	21902.9	21493.7	21519.2	20490.1
P32321	638.071	1052.39	848.307	985.637	756.408	966.721	1053.52	911.043	903.599	804.708	897.285	994.744	766.928	995.249	754.663	764.241	405.202	552.618	438.114	778.134
P32322	1462.53	1198.31	1247.11	1579.87	1416.91	1454.21	1644.11	1243.45	1546.73	1390.34	1416.6	1507.36	1668.48	1091.11	1278.79	1270.41	1458.86	1368.59	1297.58	1273.15
P32519	421.672	352.665	327.752	419.207	320.105	431.913	424.058	361.152	422.212	311.455	392.732	400.579	409.152	392.195	288.263	469.754	350.4	403.567	300.933	262.166
P32780	245.195	322.879	373.901	389.168	326.228	465.035	378.146	128.043	380.016	360.626	261.166	300.837	202.987	NA	276.898	237.141	NA	235.23	NA	NA
P32929	2487.5	1547.4	1576.89	1666.35	1745.12	1674.11	1697.32	1639.7	1720.58	1919.69	1640.31	1447.6	1586.35	1757.05	1588.32	1552.89	1396.11	1463.31	1649.63	1342.79
P32969	18039.4	19185.4	19085.1	18376.1	17038.1	18038.6	19185.4	18944.7	18376.1	17035.8	17415.6	18968.6	18606	18517.3	17029	16231.9	16983.4	17137.2	16279.1	15647.9
P33121	294.151	379.434	204.485	331.424	724.516	231.766	330.073	192.124	340.852	771.667	165.73	267.208	182.356	313.469	660.087	238.994	187.292	223.809	263.758	158.36
P33176	1796.55	1711.27	1771.1	2025.8	1666.67	1805.76	1655.33	1763.66	2089.19	1691.12	1761.52	1576.28	1747.61	1909.74	1758.34	1412.62	1485.62	1402.38	1617.74	1577.69
P33176,O60282,Q12840	1574.76	1615.75	1691.07	1431	1576.94	1522.73	1591.12	1639.35	1313.49	1664.59	1451.78	1549.38	1548.26	1359.18	1617.6	1444.69	1453.39	1473.65	1343.19	1432.63
P33176,Q12840,O60282	192.497	158.657	249.023	153.744	NA	176.955	157.464	83.6879	153.863	NA	151.878	168.832	52.4038	141.739	NA	39.2499	NA	NA	NA	NA
P33240	1911.77	1851.02	1400.13	1671.05	1383.22	1908.01	1811.02	1390.33	1671.02	1347.78	1660.47	1785.07	1353.6	1482.02	1450.16	1295.23	1413.56	1396.23	1353.03	1375.97
P33316	11719	12798.4	12166.2	11951.8	11670.8	11715.1	12797.8	12207.7	11902.2	11663.7	11605.6	12362.5	11896.7	11828.2	11509.9	10502.5	11538.6	11046.8	11210.8	10217.9
P33527	46.4365	NA	NA	NA	NA	69.8415	NA	NA	NA	NA	46.4311	NA	NA	NA	NA	NA	NA	NA	NA	NA
P33552	678.857	673.905	544.114	630.398	475.972	670.147	671.428	547.581	626.591	483.315	674.203	597.802	594.169	616.195	515.332	NA	452.638	NA	NA	NA
P33908	NA	106.005	NA	NA	NA	NA	95.4355	NA	95.8215	NA	NA	NA	NA	NA	80.0561	NA	NA	NA	NA	68.5008
P33981	324.617	291.555	359.293	195.48	338.142	278.804	319.713	342.992	311.155	335.826	280.057	348.305	307.667	193.504	295.258	185.358	272.049	163.779	255.695	213.893
P33991	5597.61	5406.74	5552.59	5570.19	5141.35	5589.08	5409.63	5552.6	5569.67	5141.2	5540.91	5356.55	5495.01	5363.19	5081.44	4646.55	4823.2	4943.1	4601.62	4486.55
P33992	4607.17	4720.9	4816.39	5353.36	3916.74	4587.38	4716	4802.33	5343.11	4415.9	4510.11	4631.95	4750.71	4699.26	3843.06	3776.95	4254.7	3852.1	4193.85	3894.99
P33992,P25205	1598.53	1515.16	1579.2	1645.58	1517.55	1569.53	1788.02	1579.23	1632.95	1514.42	1577.91	1502.04	1555.7	1631.7	1512.7	1414.85	1250.86	1339.85	1437.83	1276.2
P33993	7343.57	7215.36	7586.65	7326.33	7297.7	7341.86	7215.51	8081.52	7823.37	7297.75	7359.52	7186.63	7525.62	7175.7	7025.49	6469.8	6003.55	6694.21	6565.9	5988.4
P34896	456.928	552.922	506.922	481.077	455.638	479.84	533.321	507.405	468.532	450.366	473.903	532.522	455.288	449.999	459.965	344.535	411.013	310.873	308.661	296.084
P34897	5679.71	5686.3	5679.92	5765.11	5603.45	5684.69	5662.33	5670.97	5748.62	5551.98	5284.35	5528.96	5932.06	5661.78	5465.61	4509.37	4333.51	4654.81	3978.92	3923.53
P34897,P34896	1087.52	892.245	1686.45	1185.8	1437.37	1087.53	892.245	1697.6	1185.79	1432.47	1039.11	1164.91	1637.23	1050.64	1425.23	911.799	731.761	1123.39	850.43	1041.59
P34913	737.282	742.648	847.886	662.499	651.373	737.37	738.606	837.877	597.702	657.702	657.386	743.348	737.712	642.749	698.703	605.652	567.985	619.377	539.41	607.831
P34931	915.788	722.034	915.586	851.911	677.31	888.025	722.166	913.451	851.221	671.674	871.57	632.237	891.183	840.392	880.497	802.792	636.596	848.097	835.696	791.091
P34931,P08107	975.435	787.492	958.626	913.939	718.856	975.432	787.492	958.954	909.511	819.82	818.105	785.485	956.91	750.789	712.723	775.431	1089.18	1058.66	1116.71	1033.25
P34932	9367.54	9485.38	9655.77	9545.97	8955.88	9325.85	9483.29	9649.08	9378.19	8952.58	9502.44	9263.24	9472.2	9294.78	8817.82	8446.04	8923.79	8271.46	8630.2	8176.24
P34932,O95757	1274.78	1536.87	1486.04	1744.28	1028.16	980.216	1545.58	1493.81	1752.44	1092.73	1055.57	1333.12	1619.28	1794	1085.14	1579.37	1265.49	1412.08	1606.26	1479.86
P34932,O95757,Q92598	NA	NA	NA	NA	NA	154.825	NA	NA	NA	NA	87.7523	NA	NA	NA	NA	125.43	NA	NA	NA	NA
P34949	274.028	399.087	274.362	358.614	271.128	273.966	341.955	180.403	341.391	371.836	264.982	299.48	233.345	278.448	305.027	179.051	213.818	NA	NA	NA
P35219	1047.58	1092.7	1018.32	1021.27	1069.49	974.678	1092.61	1013.14	950.761	1016.21	1019.7	965.805	933.185	873.419	733.235	750.786	915.875	833.349	804.249	693.758
P35221	258.912	281.049	225.602	285.637	219.968	252.397	231.699	376.423	285.896	174.852	255.038	210.539	432.452	286.953	179.986	NA	305.152	263.41	NA	179.861
P35221,P26232	NA	NA	NA	NA	NA	NA	NA	NA	NA	NA	64.384	NA	NA	NA	NA	NA	NA	NA	NA	NA
P35222	NA	NA	NA	NA	NA	NA	NA	NA	NA	NA	NA	NA	NA	NA	NA	NA	NA	129.147	NA	NA
P35226	NA	NA	NA	NA	199.585	NA	NA	NA	NA	NA	NA	NA	NA	NA	NA	NA	NA	NA	NA	NA
P35232	8222.86	9172.46	8921.26	14006.1	8561.94	8090.01	9169.98	8890.17	14008.5	8558.96	8060.98	9076.28	8706.41	8843.13	8494.49	7248.4	7763.92	7731.72	7592.32	7635.34
P35236	416.536	522.983	476.562	471.142	510.759	249.244	533.809	458.219	492.24	504.987	234.265	530.453	233.173	565.352	492.313	256.409	419.115	548.082	265.946	534.311
P35237	4550.2	4708.34	3890.02	4776.14	2836.68	4580.55	4727.65	3892.2	4758.6	2843.4	4443.42	4167.86	4078.45	4570.99	2722.59	3398.58	3462.23	3520.07	3885.45	2453.54
P35240	NA	NA	NA	NA	NA	61.9304	NA	NA	NA	NA	NA	NA	NA	NA	NA	NA	NA	NA	NA	NA
P35241	1352.66	1428.83	1513.47	1497.78	1418.16	1484.95	1431.12	1511.01	1475.53	1435.9	1376.2	1453.48	1283.1	1481.7	1390.4	1151.79	1431.1	1274.38	1395.38	1388.18
P35241,P15311	128.659	135.724	173.33	133.295	NA	134.311	133.261	173.335	132.198	NA	117.027	132.245	148.822	112.022	NA	115.336	129.393	NA	146.765	NA
P35241,P26038	2769.79	2714.02	2621.29	2950.61	2680.6	2759.51	2511.59	2622.77	2950.62	2680.41	2756.69	2762.77	2744.72	2883.3	2709.36	2457.6	2529.13	2623.36	2770.88	2616.35
P35241,P26038,P15311	28911.5	30894.3	30172.6	31205.4	27729.1	28901	30903.9	30176.5	31202.3	27248.4	28824.8	30822.9	30060.1	30959.8	27173.9	22664.8	24777.4	23137.5	24329.4	20985.2
P35241,P26038,P35240,P15311	9373.28	10313.3	10776.1	10643.5	9113.59	9373.28	10313.3	10776.1	10643.5	9112.38	9425.65	10213.2	10738.1	10535.6	8990.06	8847.64	9442.36	9790.69	9736.31	8333.74
P35244	5521.17	4868.43	5788.49	5992.49	5484.96	5408.12	5604.18	5795.97	6011.51	5495.61	5344	5491.79	5702.13	5308.18	5507.67	4939.36	5208.66	5200	4704.99	4936.22
P35249	2743.88	3180.66	2964.77	3227.15	3004.03	2816.54	3226.27	2922.61	3219.01	2871.6	2926.45	3147.05	2910.13	3049.66	2681.33	2610.88	2438.16	2712.12	2309.73	2425.85
P35250	1882.19	1848.55	1948.54	2019.49	1957.41	1882.1	1848.26	2006.56	2003.87	1941.98	1760.32	1812.4	1844.11	1863.7	1856.62	1617.54	1706.54	1560.9	1587.18	1578.01
P35251	NA	NA	NA	406.204	NA	NA	NA	NA	NA	NA	NA	NA	NA	NA	NA	NA	NA	NA	NA	NA
P35268	24333.7	26003.5	25837.5	26566	23406.5	24336.6	25995.4	25836.6	26534	23178.9	23876.6	25894.7	25685.5	26410.3	23087.7	21333.3	23964.7	22784.6	23287.9	20894
P35269	979.132	947.653	915.31	1032.8	803.363	973.932	962.814	829.365	1030.22	808.779	935.427	866.906	996.985	995.301	948.512	789.012	814.055	823.253	751.577	877.732
P35270	422.875	811.745	785.964	742.409	595.371	610.346	816.668	546.231	652.544	670.526	434.907	807.796	679.509	541.186	465.799	419.003	438.386	384.2	502.921	369.566
P35520	3701.08	4322.28	4225.72	3991.66	4024.19	3693.6	4255.44	4190.99	4012.27	4100.05	3821.25	4368.91	3687.5	4062.32	4096.26	3249.69	3763.88	3503.54	3352.73	3408.18
P35558,Q16822	NA	130.751	NA	NA	NA	NA	NA	NA	NA	NA	NA	NA	137.108	NA	NA	NA	137.375	NA	NA	NA
P35568	NA	63.1569	NA	NA	NA	NA	NA	NA	NA	NA	NA	NA	NA	NA	NA	NA	NA	NA	NA	NA
P35573	946.878	826.842	980.114	925.127	817.48	963.993	802.516	964.223	919.264	808.001	900.825	870.817	954.633	894.472	817.466	708.648	773.2	843.914	840.746	597.11
P35579	3238.26	3594.26	3710.59	3742.84	3496.91	3187.56	3660.09	3856.36	3473.9	3502.83	3070.85	3426.15	3615.34	3601.97	3105.66	3119.17	3479.11	3270.91	3378.71	3206.59
P35579,P13535,P12883,A7E2Y1,P13533,Q9Y623,P11055,Q9UKX2,P12882,Q7Z406,Q9UKX3,P35580,P35749	456.209	557.274	569.898	477.157	463.126	456.229	554.403	560.738	473.834	458.801	446.78	544.247	389.084	470.527	456.554	459.818	431.637	429.57	490.769	348.255
P35579,P35580	1381.4	1570.92	1395.81	1614.36	1489.45	1455.62	1525.22	1403.54	1612.37	1487.16	1321.35	1534.75	1498	1618.5	1461.1	1192.74	1367.83	1489.11	677.619	1168.99
P35579,P35580,P35749	254.581	299.516	292.307	294.663	NA	261.506	297.467	NA	287.467	248.097	270.383	273.221	126.6	NA	232.387	NA	NA	NA	NA	NA
P35579,P35580,Q6ZW76,Q7Z406	NA	NA	NA	NA	NA	NA	NA	NA	NA	NA	NA	602.409	NA	NA	NA	NA	429.433	NA	NA	NA
P35579,P35749	808.794	944.503	792.591	907.241	710.406	812.924	944.165	792.779	896.087	691.231	675.954	942.298	772.713	872.23	636.557	772.023	875.264	739.89	777.636	615.633
P35579,P35749,P35580	750.067	1184.74	1201.19	1003.1	1345.97	750.077	1180.09	1202.94	1004.83	1345.08	872.552	1052.76	1196.25	993.595	1239.08	937.648	884.848	1086.93	1037.11	883.969
P35579,P35749,Q7Z406	232.677	288.865	288.753	357.61	295.996	232.264	287.067	288.223	354.87	291.902	221.653	214.849	170.139	164.015	285.701	210.709	202.322	241.029	NA	258.487
P35579,Q7Z406	468.952	432.195	390.922	577.731	508.782	457.638	432.195	312.562	456.656	503.45	396.146	407.194	390.922	390.565	NA	434.729	408.819	275.775	461.848	352.962
P35579,Q7Z406,P35580,P35749	181.224	NA	274.225	NA	NA	176.854	NA	NA	NA	NA	NA	NA	246.301	NA	NA	NA	NA	NA	NA	NA
P35579,Q7Z406,P35749,P35580	711.308	792.945	825.901	580.972	862.119	711.31	792.946	825.918	581.1	862.119	708.805	923.619	809.086	528.37	862.264	435.427	859.138	805.759	761.988	825.343
P35579,Q7Z406,Q9UKX3,P35749	938.972	763.384	832.236	706.852	788.306	936.209	761.326	770.885	703.467	779.617	933.065	561.062	788.988	746.842	727.66	735.905	681.361	790.727	685.271	741.524
P35580	2651.02	2771.78	2951.98	2951.98	2875.49	2767.09	2816.87	2948.08	2895.99	2869.01	2731.23	2774.62	2593.09	2855.64	2840.61	2240.53	2284.82	2435.2	2167.08	2109.1
P35580,P35579	3219.71	3741.41	3806.48	3666.84	3266.06	2479.74	3730.41	3806.37	3666.79	3261.11	3191.56	3399	3773.16	3680.86	3117.92	2222.62	2513.65	2490.57	2657.27	2658.37
P35580,P35749	488.197	494.155	559.159	507.311	396.319	567.666	NA	488.632	507.322	393.351	562.404	504.169	551.348	330.372	483.822	NA	NA	NA	NA	458.289
P35606	2335.39	2574.44	2514.46	2380.32	2638.29	2379.12	2540.3	2692.76	2397.87	2393.35	2345.8	2555.33	2670.86	2391.86	1768.8	3623.29	2233.08	2273.92	2233.97	2136.47
P35609,O43707	2289.53	2524.35	2417.28	2463.03	2213	2289.59	2514.73	2260.91	2456.72	2218.07	2257.61	2485.78	2167.07	2320.24	2333.07	1668.02	2037.27	1745.32	1892.53	2075.56
P35609,P12814	1269.52	1421.14	NA	NA	1285.3	1333.76	1414.04	NA	1347.1	1296.53	NA	NA	NA	1099.36	NA	NA	NA	NA	636.661	NA
P35609,P12814,O43707	2864.45	3108.11	3041.79	3140.45	2395.27	2861.5	3072.81	3041.86	3148.99	2446.03	2842.86	3033.54	3015.41	3100.72	2475.87	2299.41	2695.75	2268.78	2413.49	2277.55
P35611	1143.12	1093.23	1066.61	1171.64	1097.55	1201.01	1127.09	1066.4	1165.45	960.805	898.93	1165.55	1028.75	1091.75	1076.12	1064.4	1044.66	1073.46	992.363	991.898
P35612	753.321	751.173	763.87	942.039	718.87	704.076	739.376	758.352	926.878	695.29	871.337	750.504	753.245	732.789	711.466	684.282	627.466	1012.76	989.965	525.754
P35612,P35611	NA	NA	NA	NA	NA	943.506	NA	NA	NA	825.125	NA	NA	NA	NA	NA	NA	NA	NA	NA	NA
P35613	3609.16	3057.88	3669.42	2854.87	2561.19	2804.5	2588.76	3667.88	2822.14	2601.95	2759.98	3259.1	2749.76	2531.45	2738.67	2629.46	2506.61	2694.72	2277.36	2683.54
P35626,P25098	423.06	385.381	516.389	466.019	394.087	423.186	385.64	597.075	357.276	367.727	508.368	415.374	399.275	382.978	403.464	437.647	478.203	416.384	336.676	NA
P35637	11449.5	12382.3	6449.78	6829.66	6010.66	11298.3	12423.9	11749.2	6827.56	11462.6	11181.6	11997.9	11496	6754.4	5712.31	4247.35	4382.36	4111.86	4294.67	4230.98
P35658	3640.09	3388.25	3245.82	3728.29	3211.68	3640.39	3429.51	3234.64	3711.17	3205.01	3607.14	3358.05	3134.9	3866.62	3158.62	2914.58	2868.63	2636.47	2914.7	2732.02
P35659	4073.11	4299.32	4237.25	4303.03	4061.86	4082.07	4302.22	4237.94	4302.99	4056.57	3932.94	4251.11	4185.9	4375.92	4016.76	3351.01	3533.36	3792.08	3451.13	3713.05
P35749	3357.83	1078.01	532.194	661.868	725.14	552.057	1077.86	1506.8	827.296	3061.44	546.384	3391.76	554.463	938.983	679.845	901.961	3871.28	746.291	904.87	740.9
P35749,P35580	1157.24	1225.02	1365.77	1349.03	1370.18	1146.94	1225.02	1363.37	1370.03	1368.79	1225.32	1177.2	1355.76	1343.61	1301.87	1147.02	1157.6	1144.09	1274.24	NA
P35749,P35580,P35579	117.128	213.347	96.928	157.671	134.029	117.224	211.059	145.939	157.621	110.319	135.549	173.474	118.138	157.691	106.73	126.255	159.899	NA	159.225	NA
P35754	NA	NA	NA	483.556	NA	NA	439.646	NA	432.654	259.244	NA	87.5991	NA	NA	NA	NA	NA	NA	NA	NA
P35813	340.634	197.862	351.305	256.079	340.969	443.335	234.805	346.394	138.435	375.879	334.147	243.888	340.038	200.149	220.479	133.127	208.457	200.884	192.503	186.257
P35813,O75688	331.45	NA	144.091	193.812	NA	329.267	304.682	125.909	249.531	113.4	NA	NA	NA	181.98	205.32	NA	106.163	NA	91.2858	NA
P35900	NA	NA	NA	NA	NA	NA	NA	225.846	NA	NA	NA	NA	NA	NA	NA	NA	NA	NA	NA	NA
P35914	223.069	119.91	195.217	158.121	233.209	NA	292.45	98.5388	NA	206.11	155.227	107.523	111.997	623.204	216.134	335.348	NA	NA	NA	NA
P35916,P35968,P17948,P09619,P16234,Q9UBE8,P27361,P28482,P10721,P36888,Q8TD08	2139.61	1994.18	2153.32	2233.97	1302.33	2139.61	1994.18	2153.32	2230.35	1302.33	2139.74	2063.52	2124.56	1083.55	2167.75	1831.19	1499.7	1842.31	1899.05	1794.69
P35916,P35968,P17948,P09619,P16234,Q9UBE8,Q8TD08,P27361,P28482,P10721,P36888	2139.61	1994.18	2153.32	2233.97	1302.33	2139.61	1994.18	2153.32	2230.35	1302.34	2139.75	2063.52	2124.56	1083.55	2140.71	1831.05	1499.7	1842.31	1899.07	1794.69
P35998	5955.77	6696.58	6623.98	6259.77	6089.74	5950.18	6576.28	6585.96	6259.34	6078.33	5776.04	6550.2	6448.29	6575.33	6136.38	5405.87	6153.11	5834.17	5413.38	5532.72
P36404	664.26	703.716	740.041	608.989	794.938	692.23	701.455	829.061	655.385	779.273	634.021	690.261	640.103	674.331	748.933	421.06	510.457	417.914	667.868	520.484
P36405	672.415	411.104	457.896	525.507	620.912	728.845	452.117	664.757	472.577	727.89	617.241	476.507	453.606	578.696	576.595	564.266	284.962	369.11	440.023	567.142
P36406,P62330	252.886	309.226	211.62	222.085	221.226	253.082	305.653	211.517	304.945	220.559	196.252	297.794	188.755	235.367	201.531	228.619	168.479	208.664	148.234	222.721
P36507	744.894	734.49	819.405	929.49	866.587	745.309	723.543	815.646	929.798	864.189	759.839	840.505	693.053	860.135	809.448	678.95	668.046	557.403	571.24	766.025
P36507,Q02750	1417.95	2704.85	2084.82	2653.93	1829.61	1426.99	2622.86	2083.15	1916.1	1904.53	1321.23	1770.68	1893	1989.17	923.963	1359.25	1336.9	755.905	1386.5	1559.77
P36542	4519.73	4792.6	6194.87	4965.61	4211.23	4864.65	4787.39	6187.3	4983.15	4057.66	4435.34	4529.71	4824.32	4805.47	4010.48	3373.99	3553.91	3799.35	2291.55	3027.2
P36543	2159.8	2106.87	1718.65	1730.21	1681.29	2171.03	1328.08	1678.24	1726.1	2034.46	2167.83	1500.68	1604.16	1648.31	1594.64	1157.73	1295.9	1154.68	1531.25	1491.95
P36551	1517.11	1562.14	1402.74	1636.47	1337.17	1516.93	1530.79	1400.62	1689.34	1331.55	1569.13	1518.73	1419.67	1635.72	1309.55	1236	1106.4	1040.43	997.076	963.616
P36575,P49407	289.737	367.924	296.431	275.32	289.88	280.055	338.58	294.129	287.441	284.335	275.704	333.181	244.474	263.075	245.327	148.793	274.64	239.154	161.229	NA
P36578	36485.9	39794.7	38738.1	38945.4	35826.6	36464.9	39660	38742.7	39124.1	35826.3	36299.6	39290.8	38558.1	38842.6	35762.9	31172.1	34565.7	32897.2	31204.9	31469.3
P36639	420.157	277.381	377.206	344.245	319.869	453.183	350.543	332.042	448.056	283.057	314.873	299.386	373.599	400.848	272.654	NA	338.228	339.551	283.231	201.548
P36776	2671.44	3236.22	3083.73	3025.14	3095.44	2677.74	3108.02	3116.34	3025.07	3096.18	3093.62	3091.71	2697.97	3122.33	2686.78	2285.98	2387.23	2352.5	2571.47	2616.56
P36873	1703.77	2054.96	1755.13	1879.73	1546.24	1703.76	2053.7	1901.21	1607.46	1536	1701.89	2044.1	1830.46	1518.69	1529.47	1595.3	1592.02	1617.39	1624.64	1622.88
P36873,P62136	2223.25	2279.38	1920.58	1818.05	1827.45	2153.01	2122.13	1875.72	1817.02	1829.82	2151.63	2055.15	1773.71	2418.19	1673.2	1775.96	2172.96	1753.92	2265.47	1705.13
P36873,P62140,P62136	5632.97	6264.41	5763.66	5369.84	5495.95	5624.15	6263.02	5758.2	5365.27	5490.48	5492.69	6014.52	5475.86	5113.74	5347.14	4693.35	4486.31	4985.13	4528.46	4233.22
P36915	2425.83	1179.07	934.774	963.75	958.745	985.069	1019.43	945.748	966.63	1028.09	2406.31	1176.59	863.56	956.087	906.377	933.186	1671.78	1045.37	899.35	794.933
P36954	452.164	490.638	475.919	428.598	735.657	444.758	602.786	476.061	403.019	664.199	430.182	428.643	483.425	391.265	409.806	393.137	394.281	239.591	297.008	309.656
P36955	458.825	681.221	502.279	305.785	338.11	454.041	529.624	509.205	305.051	390.01	685.03	547.928	491.955	522.821	393.193	414.182	495.433	320.303	374.695	378.649
P36957	1479.33	1517.04	1698.75	1515.55	1291.05	1508.94	1566.05	1736.07	1530.84	1404.79	1408.81	1486.9	1627.74	1471.5	1136.65	931.117	718.122	1339.05	1150.7	704.468
P36959	714.095	842.013	940.255	794.072	768.05	666.083	826.077	894.203	910.047	752.897	831.29	792.021	705.865	900.81	731.907	645.043	733.437	674.712	624.435	555.075
P36969	1346.71	1517.36	1422.85	1477.59	1215.59	1345.98	1516.12	1358.94	1479.49	1296.55	1297.21	1514.89	1447.92	1389.42	1306.16	1039.83	1255.94	1158.3	1185.97	988.164
P37023	NA	NA	NA	NA	NA	NA	NA	NA	NA	NA	NA	NA	NA	NA	NA	NA	23.3444	NA	NA	NA
P37108	6311.98	6329.77	6692.11	6216.51	7039.13	6311.97	6329.77	6679.68	6221.62	7162.09	6045.08	6302.31	6623.85	5991.83	7036.86	6361.33	6491.47	6941.67	7592.28	6857.68
P37198	1685.72	1348.65	1574.29	1840.51	1576.18	1670.44	1330.12	1595.91	1840.91	1605.94	1947.44	1404.82	1550.62	1759.38	1591.42	1638.64	1353.15	1524.25	1710.66	1252.21
P37235	963.046	1279.14	1067.8	796.503	1079.71	855.166	1308.45	1062.34	1279.96	1233.86	877.085	967.82	1164.36	736.974	1039.98	935.004	985.125	997.771	975.241	1055.18
P37235,P84074	427.331	213.765	NA	463.529	298.669	422.84	212.097	NA	186.383	416.39	207.856	433.097	NA	455.695	NA	NA	NA	161.886	423.403	NA
P37268	686.909	NA	654.43	NA	NA	679.097	NA	613.084	NA	NA	650.704	NA	675.61	NA	604.869	NA	230.323	NA	NA	NA
P37802	41067.8	44287.1	43379.4	42134.1	38075.8	41002.3	44379.9	34037.1	42021.9	37942.9	40853.4	44026.4	33878.9	41593.4	29103.5	21872.1	27617.3	24004.5	26778.6	35587.9
P37802,Q9UI15	2462.64	2589.7	2413.66	2537.02	2587.4	2462.64	2588.87	2413.66	2590.21	2582.03	2536.77	2642.43	2390.64	2495.99	2545.7	2232.7	2352.03	2126.68	2300.19	2300.17
P37837	17250.5	18598.5	18273.6	18763.5	17907.5	17245.3	18617.8	18266.6	18845.6	18047.3	17241.3	18502.8	18077.5	18755.1	17949.8	15480.7	16027	15859.5	16738.6	15546.3
P37840	NA	NA	NA	NA	NA	NA	NA	NA	NA	NA	135.614	NA	NA	NA	NA	NA	NA	NA	NA	NA
P38117	4210.62	4264.13	4460.6	4259.79	3598.65	3724.72	4286.44	4411.1	4463.18	3584.19	4188.48	4152.88	4323.41	4244.72	3829.83	3428.63	3981.55	3773.29	3552.39	3444.38
P38159	8906.53	9248.71	9383.26	9017.27	9242.99	8902.31	9248.67	9383.27	9018.31	9243.02	8999.01	9094.75	9332.29	9753.24	9222.46	8001.93	7444.31	7694.87	7449.44	7307.3
P38432	1252.02	1360.57	1131.64	1220.82	1134.48	1151.5	1345.19	1191.65	1229.02	1133.54	1338.4	1188.88	1211.94	948.543	983.502	957.757	959.425	1084.69	871.941	1073.24
P38606	3214.24	3374.75	3207.47	3448.7	3099.4	3088.1	3390.91	3207.42	3200.9	3130.66	2975.31	3474.49	3283.37	3310.58	3119.82	2685.03	3175.67	2843.14	2718.06	2509.17
P38646	22545.9	24137.2	24750.9	25289.6	23036.8	22538.8	23910	24564.5	25379.9	22998.9	22892.6	23290.8	23886.6	24648.2	22426.4	19671.5	20287.1	21455.7	21519.1	18823
P38919	5941.25	6860.95	6788.59	6569.99	5713.84	5878.98	6583.57	6763.83	6558.93	4865.93	5890.05	6505.97	6641.16	6410.04	4506.49	5174.02	5738.61	5201.91	5702.58	5280.89
P38919,Q14240,P60842	1773.13	1970.05	1789.43	1901.97	1963.13	1773.12	1993.64	1809.93	1901.8	1962.71	1780.01	1988.05	1839.98	1916.53	1961.77	1751.73	1931.67	1832.94	1932.5	1907.9
P39019	16787.9	17547.2	17672.1	17953.3	16276.2	16787.9	17548.7	17717.6	17953.3	16274	16660	17368.2	17601.2	17872.8	16259.9	15437.7	15955.9	15205.3	16490.3	14363.6
P39023	16617.7	17757.2	17215.9	17647	17035.3	16614.5	17764.8	17217.6	17675.8	16977.9	16438.9	17643.2	17131.3	17386.5	16884.4	15529.1	16179.7	15961.2	15842	15642.2
P39210	NA	36.0518	NA	NA	NA	NA	35.9031	26.5454	NA	NA	NA	NA	30.1746	NA	NA	NA	NA	30.2662	NA	NA
P39656	NA	515.084	384.883	469.335	332.227	419.827	514.119	469.33	439.544	330.442	NA	362.903	NA	377.839	432.526	NA	NA	NA	348.721	NA
P39687	10957.7	12848.7	11994.6	12759.9	11783.2	10957	12849.5	11994.6	12757.8	11746.6	10924.6	12684.5	11853.4	12357	11715.4	9170.29	10202.1	10258.2	10605.5	9798.9
P39748	7353.45	7343	7178.15	7554.63	6684.96	7350.48	7404.89	7164.4	7508.77	6645.04	7412.76	7501.75	7275.58	7397.36	6710.03	7139.46	7094.28	6780.52	7133.25	6018.58
P39880,Q13948	NA	136.972	110.828	NA	NA	118.692	266.794	250.456	224.004	NA	120.936	NA	NA	NA	NA	49.7506	NA	NA	NA	NA
P40121	528.861	546.24	439.69	549.774	486.643	522.002	624.031	431.119	543.93	498.208	418.752	425.441	567.327	476.225	443.116	304.528	322.249	309.035	NA	421.037
P40222	1248.72	1253.65	1446.14	1372.33	1359.7	1183.94	1252.92	1475.73	1373.13	1310.12	1148.88	1272	1318.22	1323.71	1334.69	1045.81	1098.63	1067.93	1138.83	1094.1
P40227	19258.8	19720.3	20075.7	20091.9	19360.5	19272.4	19697.1	20075.6	19991.2	19324.3	19186.9	19657.8	19923.3	17412.8	19427.7	15295.2	18295.4	17235.3	17125.7	17872.9
P40227,Q92526	11045.1	12037.9	13904.8	12660.6	12145.6	13006	12037.9	11692.2	12659.5	12145.4	11114.7	11869.8	11751.9	12427.7	12085.2	9326.11	10527.1	9817.22	10294.5	10081.4
P40261	296.093	1559.45	766.725	475.518	418.612	306.208	1783.57	752.373	470.781	416.572	445.714	422.513	698.839	270.137	435.971	391.925	303.36	493.08	265.901	390.798
P40425	NA	56.6114	NA	NA	NA	NA	NA	NA	NA	NA	50.2985	NA	NA	NA	NA	NA	NA	NA	NA	NA
P40425,P40424	263.129	244.563	225.372	NA	222.909	263.111	246.317	224.906	NA	188.811	313.731	260.452	208.255	NA	241.49	289.843	NA	NA	NA	233.251
P40426,P40425,P40424	NA	NA	NA	NA	NA	NA	NA	NA	NA	NA	74.2325	NA	NA	NA	NA	NA	NA	NA	NA	NA
P40429	3675.79	4396.15	3908.82	4443.02	3938.14	3661	4342.58	3908.21	4418.41	3948.46	4267.2	3877.86	4603.46	4331.28	3770.12	3374.96	3444.3	3127.85	3670	3189.05
P40429,Q6NVV1	6350.43	6501.26	6614.26	6420.32	6708.38	6350.43	6501.26	6614.26	6420.32	6708.31	6323.33	6466.73	6612.04	6345.57	6685.25	5384.76	5482.48	5619.71	5550.63	5601.1
P40616	930.725	883.544	854.95	763.552	839.449	927.332	853.919	881.187	793.275	885.913	899.842	835.921	892.478	856.456	856.518	833.026	780.172	850.554	802.788	794.461
P40692	366.725	356.386	439.01	482.479	542.359	363.4	418.835	463.412	473.299	480.333	423.924	442.581	NA	357.787	468.152	429.665	373.919	NA	362.238	552.886
P40763	1758.8	1636.54	1756.41	1776.7	1580.51	1758.16	1619.05	1582	1760.99	1587.49	1540.11	1498.44	1353.87	1489.86	1602.35	1323.92	1293.41	1379.83	1402.21	1459.25
P40818	923.693	752.311	612.603	875.977	418.077	924.746	747.17	741.722	867.088	419.646	885.537	797.022	891.513	793.496	630.843	302.569	470.889	256.462	366.502	279.24
P40855	823.132	817.737	843.52	880.596	540.702	820.812	824.944	956.362	870.495	392.093	720.265	747.446	843.294	669.73	475.564	244.982	610.236	243.948	298.954	600.88
P40925	13556.7	14831.9	14473	14988.6	14135.9	13521.8	14831.6	14459.5	15019.8	14116.1	13592.7	14560.8	13954.3	14950	13962.9	12570.5	13364	13299.3	13397.3	13152.8
P40926	47700.7	49316.1	51128.9	50297.1	47038.7	47711.2	49336.5	51125.1	50202.1	47043.5	47630.2	49085	51144.5	50239.9	46883	44745.4	46584.6	47993.7	46927.2	44149.7
P40937	1301.33	1579.63	1595.26	1349.19	1266.26	1322.79	1616.31	1568.88	1314.54	1315.43	1291.76	1475.14	1634.57	1236.12	1308.63	1353.29	1380.6	1461.2	1237.19	1065.78
P40937,Q5T9A4,Q5T2N8	276.617	371.5	302.763	342.226	338.368	235.967	371.457	296.412	342.223	278.321	279.626	244.439	263.379	304.254	311.101	244.902	NA	NA	205.242	116.489
P40938	1127.39	1211.71	1429.65	1057.71	1247.63	1255.65	1273.37	1442.68	1049.36	1270.02	1167.94	1117.64	1409.21	1058.69	1241.64	1057.37	1063.13	1291.42	676.629	1007.97
P40939	4623.83	4611.44	5086.38	4928.23	4821.37	4505.17	4550.52	5079.61	5113.13	4819.41	4346.06	4365.08	4933.78	4804.06	4541.49	3965.26	4147.89	4122.4	4139.12	4053.2
P41091	2587.41	2649.45	2731.5	2892.61	2701.22	2587.35	2588.24	2721.27	2892.52	2679.81	2583.82	2435.32	2229.21	2518.9	2655.06	2073.61	1748.66	1883.72	1997.2	2158.09
P41091,Q2VIR3	3718.01	4069.09	3691.09	4210.21	3533.48	2766.35	4073.57	3628.3	4221.77	3534.16	3654.89	2638.79	3495.33	4099.76	3507.32	2423.12	2378.46	3319.37	3914.85	3386.14
P41134	NA	NA	NA	NA	NA	NA	NA	NA	NA	NA	NA	NA	NA	NA	50.8702	NA	NA	NA	NA	NA
P41208	183.061	98.8255	443.402	252.855	160.157	135.239	81.798	365.925	289.323	158.01	66.9783	102.241	340.697	302.964	155.771	NA	107.521	183.468	136.345	131.089
P41208,Q12798	NA	NA	155.474	NA	NA	NA	NA	155.535	NA	NA	NA	NA	147.788	NA	NA	NA	NA	NA	NA	NA
P41212	NA	NA	NA	57.7986	NA	NA	NA	NA	57.4092	NA	NA	NA	NA	NA	NA	NA	NA	NA	NA	NA
P41214	749.996	870.697	782.504	820.611	673.765	747.663	804.873	780.023	821.626	681.981	658.888	816.565	758.709	794.993	704.963	699.18	657.525	616.906	712.737	601.8
P41223	1945.76	2065.03	1832.9	2082.32	1847.71	1926.76	2335.9	1832.94	2349.06	2020.88	1913.96	2346.73	2110.46	2282.59	1998.49	1247.82	1818.08	1544.88	1863.94	1732.25
P41227	1641.27	1836.33	1890.71	2123.97	1798.56	1597.77	1744.41	1581.67	2134.77	1794.66	1331.14	1868.46	1854.39	2186.29	1665.27	1350.81	1733.04	1684.31	1533.11	1483.81
P41229	NA	245.089	124.557	72.8165	195.479	284.942	135.022	NA	297.159	195.456	1371.9	240.732	NA	NA	62.0287	NA	163.88	NA	NA	NA
P41229,Q9BY66	NA	NA	NA	NA	NA	NA	NA	NA	NA	NA	NA	NA	NA	89.6535	NA	NA	NA	NA	NA	NA
P41236	425.959	385.633	416.725	428.554	364.724	425.143	352.514	414.342	345.531	383.197	399.292	317.288	NA	322.254	387.576	105.122	140.231	346.036	347.549	364.204
P41236,Q6NXS1	103.902	109.324	80.2613	79.9485	99.4893	103.945	109.318	77.6082	79.9524	99.4811	101.549	106.871	77.3652	76.8392	99.5065	99.1528	103.746	70.1203	76.823	97.4796
P41236,Q96PQ5,Q6NXS1	NA	415.158	455.652	NA	NA	NA	410.317	453.256	NA	480.287	163.363	315.607	NA	NA	437.092	143.3	333.006	425.668	445.725	398.95
P41240	1489.03	1304.1	1624.87	1669.5	1735.91	1511.27	1295.38	1625.43	1657.64	1756.49	1544.52	1170.61	1587.34	1519.31	1682.75	1340.63	1019.3	1505.52	1483.75	1596.79
P41240,P42685	NA	NA	NA	NA	NA	NA	NA	NA	NA	NA	NA	NA	190.64	NA	NA	NA	NA	293.42	NA	NA
P41250	6800.91	7661.42	7286.11	7544.36	6959.97	6798.25	7766.16	7318.21	7544.82	6962.13	6714.89	7650.52	7210.37	7365.51	6851.03	5478.74	6542.17	5531.53	5330.29	6251.61
P41252	4590.43	6131.44	6187.65	5903.55	5820.09	5469.01	6119.43	6342.38	6050.86	5662.24	5231.44	5637.23	5993.55	5699.31	5498.57	4589.08	4751.57	4993.05	5027.56	4690.43
P41567	872.117	943.873	952.467	809.698	775.806	869.372	947.038	953.067	636.783	678.202	780.782	970.358	936.948	628.971	588.527	801.551	848.54	843.86	793.814	705.865
P41567,O60739	5494.64	6779.91	7089.88	6828.33	6361.81	5494.48	6919.58	7066.31	6827.57	6322.15	5339.31	6164.15	7197.32	6879.29	6380.56	4647.31	6077.26	5877.81	5712.06	5466.04
P41743	666.876	564.256	565.5	530.714	585.651	600.409	564.127	564.551	558.527	491.438	554.971	589.69	453.109	387.774	591.944	581.851	352.194	459.294	585.704	325.291
P42025	901.319	785.846	929.005	NA	729.513	485.615	528.06	923.664	NA	370.385	350.354	534.902	634.587	751.072	361.603	NA	NA	128.293	495.472	96.199
P42025,P61163	633.179	709.291	731.656	783.446	637.857	673.413	809.692	691.691	775.087	634.723	613.689	714.821	725.444	752.163	611.052	436.336	717.682	466.471	758.17	410.765
P42126	2778.09	2888.24	3372.12	2219.34	1790.39	2823.14	2925.3	3363.71	2208.46	1638.29	2687.71	2910.81	2894.01	2946.65	2692.76	2542.92	2687.83	2235.04	1139.44	1496.87
P42166	1933.3	2030.8	1948.49	2187.46	2043.97	1895.01	2025.68	1950.57	2113.05	2774.08	2121.01	2327.09	1907.72	2408.63	2434.03	1925.13	2456.71	1994.29	2242.23	2034.28
P42167	NA	NA	NA	NA	NA	NA	NA	NA	NA	99.1648	NA	NA	NA	NA	NA	NA	NA	NA	NA	NA
P42167,P42166	1598.53	1764.97	1811.13	1568.34	1797.47	1288.32	1772.06	1855.03	1535.13	1773.72	1357.5	1662.9	1666.44	4826.16	1186.19	1216.86	977.125	1441.01	1452.22	1167.04
P42224	1173.2	1189.98	1275.35	1149.32	1066.19	1023.52	1189.02	1276.75	1163.74	1188.65	1239.92	1070.29	1340.74	1125.22	1208.8	1068.87	1062.86	1256.36	1017.8	1084.71
P42226	NA	NA	NA	NA	NA	NA	NA	NA	NA	NA	NA	38.1557	NA	NA	NA	NA	NA	NA	NA	NA
P42229	2601.67	2991.59	2577.61	2669.51	2413.88	2601.51	2991.38	2579.92	2737.36	2410.84	2534.06	2922.71	2598.9	2703.41	2162.92	2273.86	2861.79	2558.46	2519.08	2254.65
P42229,P51692	1224.53	1064.73	1492.72	1101.17	958.769	1214.06	1085.76	1484.15	1019.41	938.532	1043.75	1116.08	1333.2	1028.41	857.872	1110.21	798.347	1316.06	932.427	1119.64
P42285	3074.47	3093.94	3173.18	3118.48	2542.4	2973.16	3476.86	3516.04	3232.42	2613.04	2820.22	3043.04	2739.47	3219.97	3146.21	2914.55	2649.91	2895.96	2463.19	2768.29
P42330,Q04828	689.644	494.199	465.978	661.051	509.67	656.901	496.813	643.651	660.966	509.611	702.128	424.249	625.26	554.1	627.419	591.807	495.031	527.001	508.384	444.353
P42330,Q04828,P17516	1156.9	1190.58	1200.73	1354.15	1112.6	1156.96	1190.61	1200.65	1352.7	1112.55	1156.24	1169.65	1164.54	1253.27	1108.45	960.86	738.08	1061.02	1135.04	1006.85
P42330,Q04828,P51857	1256.12	1358	1380.02	1249.3	1313.66	1254.22	1294.85	1380	1227.76	1223.29	1242.66	1306.13	1333.42	1164.44	1189.38	1123.01	1191.66	1242.37	NA	1130.42
P42331	92.1839	NA	NA	NA	74.0745	NA	NA	NA	NA	69.5802	73.4456	NA	NA	NA	NA	49.7296	NA	NA	NA	NA
P42338	NA	NA	63.5261	NA	NA	NA	NA	42.1713	NA	NA	NA	NA	115.735	NA	NA	NA	NA	NA	NA	NA
P42345	795.869	837.499	720.832	778.195	508.15	751.584	829.081	734.842	792.818	558.957	733.036	737.186	726.359	657.018	533.36	559.58	596.249	928.708	529.351	604.33
P42356	2809.94	1905.03	1677.09	2268.17	2034.28	1860.29	1917.76	1676.65	2265.44	2028.85	1857.4	1926.03	2022.88	2158.89	2048.9	1590.89	1866.7	1737.51	1920.37	1722.71
P42566	1470.6	1486.91	1544.6	1382.77	1473.04	1467.72	1584.47	1434.46	1465.46	1452.11	1431.68	1490.92	1335.7	1304.5	1439.85	1065.21	1255.04	1081.92	997.465	1057.82
P42574	1315.24	1106.03	1307.66	1384.48	1289.02	1310.76	1250.22	1187.16	1374.66	1299.99	1183.81	1156.51	1323.33	1270.94	913.566	1028.12	868.192	951.149	1000.99	875.238
P42575	378.162	412.761	481.881	366.673	295.593	346.458	410.784	438.649	363.421	388.496	410.65	356.818	313.714	270.636	310.743	NA	NA	282.342	160.45	234.83
P42677	4521.3	4887.09	4939.2	5140.13	4774.3	4521.3	4884.08	4929.87	5140.06	4770.33	4482.02	4789.16	4854.15	5038.74	4700.37	3633.05	3968.3	3862.94	4170.19	4095.33
P42677,Q71UM5	2297.04	1982.5	2128.23	2332.08	1577.83	2292.23	2072.94	2128.25	2332.01	1573.1	2067.36	2047.59	1877.26	2226.86	1629.17	1875.41	2029.66	1877.1	2134.83	1949.48
P42679,P41240	297.975	259.418	257.379	176.655	117.81	297.587	139.676	257.395	173.23	117.827	273.625	259.291	249.812	213.313	139.99	159.457	176.579	175.064	158.244	167.836
P42685,P41240	NA	NA	NA	NA	NA	NA	NA	NA	NA	NA	NA	NA	190.597	NA	NA	NA	NA	NA	NA	NA
P42694	NA	NA	NA	NA	NA	NA	NA	NA	NA	NA	NA	NA	NA	NA	NA	NA	NA	NA	44.1762	NA
P42695	360.5	365.662	347.273	363.293	318.847	388.293	365.09	363.329	312.848	293.271	366.504	288.117	379.39	173.556	287.197	158.402	268.663	234.504	169.892	146.879
P42696	420.265	425.654	276.606	529.882	478.955	316.793	420.041	445.682	451.503	493.057	320.586	309.852	275.524	431.255	272.243	259.049	263.004	NA	NA	NA
P42704	6035.85	6119.28	6657.83	6123.03	5878.73	6069.32	6115.87	6650.07	5621.41	5802.83	5919.9	5889.32	6636.17	5937.01	5631.32	4804.76	4916.16	5776.77	5036.21	4854.01
P42765	658.08	346.851	569.139	634.073	523.158	673.951	378.834	517.809	514.317	555.336	617.394	553.327	650.675	619.926	533.626	528.991	359.487	525.9	NA	469.537
P42766	4416.56	4804.86	5109.93	5376.52	4907.31	4416.56	4804.86	5114.35	5376.52	4907.31	4408.18	4647.42	4909.57	5368.86	4895.68	4268.5	4494.73	4817.05	4979.57	4541.73
P42785	229.863	5779.97	208.685	177.479	150.012	229.6	NA	150.213	194.67	170.073	233.1	212.689	134.401	160.762	NA	142.75	139.147	5320.28	209.29	NA
P42858	NA	NA	30.9602	NA	NA	NA	NA	28.7701	NA	NA	NA	NA	28.9826	NA	NA	NA	NA	28.7893	NA	NA
P42898	387.469	416.468	383.029	352.237	280.724	382.931	413.538	405.172	416.222	326.101	318.248	337.845	307.08	229.231	211.82	332.272	266.757	NA	235.785	313.522
P43007	464.378	383.588	294.003	205.124	252.021	461.485	381.418	306.329	215.557	247.954	460.167	412.332	338.36	395.551	238.249	237.318	216.053	289.038	294.649	253.122
P43034	2560.6	2721.52	2829.02	2915.13	1960.93	2554.07	2701.96	2858.56	1652.24	2914.31	2544.48	2548.97	2545.56	2597.7	2791.24	1326.32	1695.38	1691.35	1645.77	1747.69
P43034,Q9BS26	382.684	870.472	846.129	763.027	826.783	383.509	870.437	846.136	763.038	826.815	855.365	842.099	815.391	786.806	779.21	NA	NA	687.767	715.906	366.829
P43121	503.378	502.355	477.817	468.247	575.645	498.578	475.107	497.832	375.828	548.334	500.473	414.692	453.284	432.262	509.287	399.797	367.184	430.891	325.791	400.581
P43243	10143.9	11769	10396.3	11926.9	9292.82	10147.8	11728.3	10403.7	11923.2	9478.64	10176.7	11050.4	10302	11311.7	9292.51	9423.33	9430.54	9536.45	9802.37	8086.32
P43246	2411.66	2450.31	3235.62	2902.28	3059.66	2366.1	2446.07	3236.98	2904.24	2379.79	2411.21	2381.68	2611.48	2713.08	2373.73	2275.85	2469.03	1995.4	2283.98	1787.18
P43250	NA	NA	NA	NA	79.7616	NA	NA	NA	NA	NA	NA	NA	NA	NA	NA	NA	NA	NA	NA	NA
P43304	760.291	837.861	675.623	652.539	843.338	833.582	753.034	625.213	652.429	747.105	679.213	741.509	702.995	634.939	873.17	708.983	726.955	431.486	426.556	664.581
P43355	157.916	224.309	203.026	135.079	182.548	153.068	221.923	143.915	135.146	178.13	218.914	148.004	238.408	129.956	138.718	190.704	104.55	182.197	108.701	157.693
P43355,O15481	NA	NA	NA	NA	NA	NA	NA	NA	NA	126.565	NA	NA	NA	NA	112.01	NA	NA	NA	NA	NA
P43357	NA	NA	NA	NA	75.5169	NA	NA	NA	90.1688	75.471	NA	NA	NA	NA	NA	NA	NA	NA	NA	NA
P43363,P43362,P43358	NA	150.392	NA	114.81	101.476	NA	147.911	NA	119.671	114.384	NA	NA	NA	117.85	89.7216	NA	NA	NA	NA	NA
P43365,P43357	NA	NA	NA	151.946	125.66	NA	NA	NA	151.905	125.705	NA	NA	NA	151.511	116.214	NA	NA	NA	NA	107.047
P43378	NA	47.8536	NA	NA	NA	80.4554	NA	NA	69.8727	NA	67.5273	NA	NA	72.2783	NA	NA	NA	NA	66.2022	NA
P43487	37774.9	39813.7	35151.4	38472.2	37446.1	37689.2	39806	35149.2	38447.1	37525.2	37684.6	39586.2	35093.4	41740.4	34109.5	32648.4	33620	33312.4	35591.8	32094.6
P43490	4507.54	4633.9	4790.36	5107.99	4211.2	5250.73	4593.39	4755.58	5113.81	4254.72	5067.81	4477.09	4647.34	5323.84	4231.69	3479.9	3988.01	3654.14	4506.41	3649.6
P43652	NA	NA	142.994	NA	NA	NA	NA	NA	NA	NA	NA	NA	NA	NA	NA	NA	NA	NA	NA	NA
P43686	7746	7374.41	7452.62	8534.11	7282.04	7704.48	7936.91	7452.29	7537.45	7291.06	7115.04	7289.03	7311.49	7645.89	7044.35	6515.17	6849.64	7032.75	7215.98	4187.53
P43897	1016.95	1102.14	1134.3	1188.62	1031.2	1020.86	1033.86	1130.99	1183.72	1018.66	998.444	880.871	1065.26	1037.73	1254.02	818.431	933.968	873.453	892.752	1009.59
P45880	13255.4	13646.4	14128.8	13616.1	12597.7	13255.4	13646.4	14128.8	13617.5	12590.9	13197.9	13662.3	14064	13382.7	12670.4	12559.7	12914.3	13170	12258.3	11852.4
P45973	1751.12	2127.36	1953.09	2313.43	2198.91	1747.5	2128.7	1952.1	2317.72	2255.35	1772.23	2157.57	1932.27	2252.32	2278.53	2046.5	2073.4	1193.55	1801.88	1946.83
P45973,Q13185	2489.47	2546.6	2511.04	2262.71	2448.46	2487.69	2533.65	2516.86	2250.36	2448.46	2470.82	2499.47	2499.76	2174.39	2430.86	2031.35	2006.94	2093.02	1798.81	1972.19
P45974	2954.5	3663.92	3405.11	3958.56	3347.17	2946.13	3637.8	3398.42	3957.13	3347.14	2910.06	3568.75	3371.83	3614.71	3281.09	2998.75	3320.2	4817.78	3241.67	4421.21
P45974,Q92995	487.841	438.888	432.291	497.361	432.332	487.862	438.084	432.295	497.36	430.646	336.162	319.449	430.75	518.384	392.613	444.745	325.253	316.425	542.854	347.95
P45983	388.912	382.328	305.88	260.881	334.403	351.377	367.544	312.843	263.281	254.885	NA	380.156	314.562	239.161	321.557	NA	295.411	223.804	NA	NA
P45984	NA	NA	NA	NA	NA	NA	NA	66.6454	NA	NA	NA	NA	NA	NA	NA	NA	NA	NA	NA	NA
P45985	103.991	NA	NA	NA	NA	NA	NA	NA	NA	NA	NA	NA	NA	NA	NA	NA	NA	NA	NA	NA
P46013	NA	NA	NA	NA	NA	NA	NA	NA	NA	NA	NA	NA	18.0568	NA	NA	NA	NA	NA	NA	NA
P46060	2175.66	2543.02	2682.74	2613.5	2236.54	2026.61	2562.74	2699.9	2798.98	2188.66	2027.46	2478.67	2612.36	2636.06	2562.39	2177.54	2012.59	2280.66	2268.74	2136.17
P46063	1171.67	1450.56	1551.27	1131.36	1045.99	1037.38	1440.04	1112.11	979.202	1043.13	1007.3	1426.63	1093.03	960.718	848.574	1116.84	1143.2	911.636	915.513	1092.69
P46063,P54132	NA	368.224	431.821	481.374	456.319	NA	367.435	431.056	398.281	465.192	NA	292.429	408.618	354.333	337.176	NA	NA	NA	NA	NA
P46087	1386.1	1655.94	1543.34	1588.06	1472.75	1428.14	1608.23	1524.15	1571.42	1507.1	1345.74	1687.93	1464.16	1451.15	1423.22	1279.49	1491.93	1353.55	1232.31	1329.88
P46108	742.564	459.542	477.746	536.499	735.569	702.214	424.717	371.503	534.422	528.811	458.585	429.754	384.378	424.659	451.475	415.773	429.26	409.553	327.283	389.579
P46109	8761.78	8778.74	8814.01	8779.23	8188.75	8487.14	8994.14	8839.34	8676	8211.79	8738.96	8769.1	8609.41	8589.58	8181.12	6140.3	6463.34	7042.88	6755.6	6772.51
P46199	429.275	352.596	526.274	575.369	363.504	422.971	378.391	NA	572.178	487.832	423.744	424.2	347.067	502.37	505.584	NA	NA	NA	275.123	NA
P46379	2290.46	2599.02	2681.08	2489.72	2272.77	2336.49	2645.37	2588.89	2488.6	2269.88	2217.81	2418.82	2440.12	2326	2364.46	1941.22	2211.84	2072.06	2270.96	2354.18
P46439,P09488	NA	NA	NA	NA	NA	NA	NA	NA	NA	NA	NA	NA	NA	NA	NA	276.301	NA	NA	NA	NA
P46439,Q03013,P09488	62.3327	49.9887	67.0239	NA	NA	62.2954	49.9677	59.8732	NA	NA	NA	NA	NA	NA	NA	NA	NA	NA	NA	NA
P46459	1712.53	1446.67	1622.21	1437.14	1480.56	1718.12	1316.71	1674.97	1437.66	1693.52	1509.22	1408.17	1669.05	1319.82	1574.21	1633.55	1254.27	1431.82	1271.67	1379.53
P46734	NA	119.18	NA	NA	NA	NA	NA	NA	NA	NA	NA	NA	NA	NA	NA	NA	NA	NA	NA	NA
P46736	361.217	199.378	298.699	352.81	473.698	363.287	388.157	488.87	356.867	264.717	356.366	NA	409.639	277.901	241.416	150.502	NA	163.182	217.756	386.733
P46776	27035.2	29298.8	28050.7	29514.4	27833.6	27034.9	29297.7	28050.7	29497.6	27830.4	26913.3	29167.8	27691.6	29356.3	27770.9	24378	26268	24589.6	26347.8	24438.6
P46777	13661.7	18369.8	17423.4	15070.8	14371.5	13814.8	18347.2	17347	15134.6	14356	13432.8	18055.8	17348.9	14900.7	17104.6	12761	12867.4	13183.9	13257.6	13416.9
P46778	9384.08	9703.51	9799.04	9528.17	9502.69	9380.48	9703.32	9798.72	9522.31	9501.73	9216.84	9477.61	9731.93	9375.6	9581.23	9786.26	10968.2	10498.7	10939.8	11143.5
P46779	6760.34	7367.46	6901.44	7206.41	7131	6667.87	7365.08	6900.7	7206.34	6907.45	6728.72	7319.04	6811.23	7154.66	7110	5973.57	6801.67	6376.83	6430.13	6438.36
P46781	21650.6	22773.9	22149	22940.4	22237	21650.5	22752.1	22147.2	22938.7	22189.5	21517.2	22659	21866.3	22730	22165.4	20576.5	21079.6	21057.3	21940	20639
P46782	23651.7	24268.6	24001.5	24920.9	22356.6	23649.3	24276	24001.1	24938.2	22355.7	23534.9	23970.8	23936.9	24653.8	21964.3	20123.4	20271.1	19538.5	20487.7	18144.8
P46783	26058.9	27325.4	25930.1	27816.5	24390.6	26048.1	26835.5	26620.8	27888.9	24183.1	25800.7	24069.4	27115.9	27494.4	23946.9	22964.5	23463.3	23222.2	22400.2	20719.3
P46783,Q9NQ39	3147.63	3151.19	3871.24	3254.27	3470.85	3092.03	3178.31	3920.3	3229.53	3438.53	3092.91	3174.38	3827.03	3136.76	3341.94	2265.33	2904.98	3390.29	2721.61	3529.58
P46821	1379.8	1169.75	1421.86	836.681	1498.56	1329.5	742.536	1398.87	1290.67	1384.86	832.419	656.998	1014.23	754.871	1273.44	622.075	873.485	706.477	590.083	956.162
P46926	1067.1	977.52	907.051	2017.07	1079.24	1091.77	942.382	1161.2	2017.42	1123.47	1016.67	889.936	1059.39	1049.97	924.456	1075.96	1040.51	993.525	971.259	1017.08
P46926,Q8TDQ7	NA	NA	281.266	146.172	233.779	NA	283.574	281.251	144.826	228.996	294.208	261.63	166.999	324.992	151.798	154.211	NA	225.18	NA	142.754
P46934	317.051	241.928	447.376	NA	314.799	315.582	225.243	235.208	385.612	323.592	292.917	163.543	184.07	326.889	295.068	202.443	NA	172.279	NA	203.694
P46940	1921.9	2195.25	2012.09	2060.78	3297.51	1921.82	2084.5	2014.36	2133	3299.79	1859.14	2191.12	1896.73	3361.22	1763.21	1562.56	2077.44	3181.48	1509.03	1652.84
P46976	1628.43	1688.28	NA	1816.25	891.322	1744.89	1698.64	NA	1769.73	901.296	1489.88	456.222	1509.18	619.754	1628.65	948.217	1087.51	1110.96	NA	1005.64
P47224	477.463	473.154	530.687	535.559	277.682	524.156	514.863	237.779	497.682	277.386	584.314	529.665	317.267	445.869	651.641	225.626	556.901	274.785	NA	NA
P47736	NA	NA	25.3491	NA	NA	NA	NA	25.2894	NA	NA	NA	NA	NA	NA	NA	NA	NA	NA	NA	NA
P47755	1397.11	1356.91	1090.8	1474.1	1264.98	1352.91	1362.66	1215.72	1465.41	1254.67	1292.68	1247.51	2022.77	1339.83	1347.3	1398.87	1128.12	1459.73	1574.92	1488.48
P47755,P52907	592.265	529.118	549.748	492.785	574.83	524.503	391.417	545.283	457.033	577.323	448.054	525.104	373.644	556.243	589.208	551.831	319.178	580.008	441.427	571.618
P47756	7856.45	7814.14	7969.81	7854.36	7514.95	7851.29	7812.39	7969.95	7859.2	7592.07	7674.46	7724.82	7418.62	7752.83	7181.16	6240	6187.83	6273.54	6591.92	6479.83
P47813	1790.21	1890.72	1899.7	1866.16	1859.18	1753.02	1890.53	1891.88	1866.06	1859.18	1737.28	1889.07	1880.18	1859.52	1899.87	1272.58	1799.82	1765.54	1760.73	1851.02
P47813,O14602	579.26	411.597	482.396	518.111	462.818	579.27	411.599	482.406	471.85	425.677	552.404	397.006	472.564	521.356	457.395	312.822	448.93	427.071	466.945	409.56
P47895,O94788	1151.82	838.125	1457.41	1153.16	1416.17	1148.89	838.108	1457.41	1136.8	1416.18	1147.2	924.522	1457.42	1123.42	1349.72	788.47	967.075	1317.59	1499.71	1340.49
P47897	3049.52	3529.88	3772.57	3214.03	3014.14	3514.88	3440.12	3771.75	3063.86	3033.26	3510.54	3320.92	3634.22	3630.54	2953.16	2883.03	2695.29	2965.36	2384.96	2545.87
P47897,P07814	461.171	740.283	673.404	739.535	697.325	461.198	740.276	673.394	736.796	690.484	453.749	679.163	658.156	734.596	715.298	582.702	473.812	504.852	598.448	650.178
P47914	1716.27	1630.7	1577.64	1524.33	1463.44	1660.28	1374.01	1569.26	1524.11	1458.19	1706.6	1570.64	1364.81	1531.49	1141.44	1049.78	1488.49	1325.9	1331.56	1156.34
P47974	NA	235.97	NA	185.67	158.151	NA	225.814	NA	388.74	107.092	NA	NA	245.688	NA	92.8818	NA	NA	16.7796	NA	65.3775
P47985	1078.77	771.166	1169.68	1007.01	1129.32	1082.01	884.36	1166.63	1038.52	1123.07	1025	731.729	1068.53	1027.87	948.599	705.487	635.003	799.699	722.451	681.95
P47985,P0C7P4	2256.48	2622.2	2487.89	2446.41	2541.49	2247.33	2568.23	2507.23	2442.89	2532.66	2449.97	2430.83	2328.57	2340.08	2410.16	2148.11	2139.45	1978.55	2106.39	1347.85
P48047	4814.7	4776.07	4838.98	5034.97	4415.25	4814.8	4786.52	4838.27	4546.86	4451.93	4766.04	4661.81	4670.43	4614.03	4510.64	3755.3	3655.98	3373.49	4031.56	3745.1
P48059	422.66	681.939	652.458	630.316	516.602	425.517	681.568	652.442	627.711	507.977	505.375	516.467	608.33	610.925	469.486	492.768	563.336	564.241	543.365	515.373
P48147	2235.3	2265.53	2212.57	2265.45	1567.68	2541.12	2262.41	2055.26	2560.48	1485.92	2069.9	1649.9	1901.33	2516.63	2446.96	1005.7	1204.08	1045.75	1148.12	1058.42
P48163	51.6087	285.976	NA	NA	310.568	117.251	288.283	NA	NA	NA	137.924	381.013	NA	NA	237.774	125.683	NA	NA	NA	NA
P48200	601.561	588.374	414.262	658.803	550.791	760.176	577.028	662.253	693.449	523.928	613.277	450.911	662.677	623.548	701.441	469.947	484.595	498.539	497.388	569.002
P48426	767.683	685.789	807.145	787.243	737.594	740.641	685.833	769.422	751.779	721.295	724.119	633.24	820.207	767.861	704.507	657.007	593.427	631.429	593.577	532.804
P48426,P78356	NA	134.232	NA	132.56	NA	NA	82.6106	NA	132.064	127.617	NA	118.412	133.076	130.419	140.175	NA	NA	122.615	NA	NA
P48443,P28702,P19793	NA	NA	NA	65.9603	NA	NA	NA	NA	NA	NA	38.4212	NA	NA	NA	NA	NA	NA	NA	NA	NA
P48444	2942.55	3089.74	3512.42	3147.82	3119.34	2942.57	3075.16	3505.92	3148.17	3088.03	2857.58	2861.34	3318.45	3092.79	3169.67	2625.07	2879.12	2816.69	2906.46	2645.43
P48449	686.278	756.714	784.693	746.17	711.491	689.596	736.733	774.441	724.405	698.301	669.823	633.419	714.123	674.883	610.932	500.436	549.352	NA	NA	NA
P48454,P16298,P36873,P62140,P62136,Q08209	NA	NA	191.413	NA	NA	NA	NA	194.339	NA	119.834	NA	NA	189.859	NA	NA	NA	NA	NA	NA	NA
P48454,Q08209,P16298	91.051	NA	NA	NA	NA	NA	NA	NA	NA	NA	76.107	NA	NA	NA	66.8152	NA	NA	NA	NA	78.4248
P48507	1703.26	1859.54	1797.8	1701.36	1542.38	1552.95	1541.77	1515.71	1693.88	1622.45	1535.6	1882.25	1525.15	1688.77	1621.76	1825.41	1744.96	1644.22	1816.37	1899.14
P48553	NA	NA	NA	NA	111.589	NA	NA	NA	NA	109.204	NA	NA	NA	NA	104.472	NA	51.3847	NA	NA	NA
P48556	3015.46	3452.6	3389.15	3704.59	3556.82	3173.78	3189.21	3339.51	3407.95	3511.96	3463.46	2906.45	3270.29	3539.62	3559.77	2807.66	3218.17	2788.74	3074.31	2814.25
P48634	1354.44	1440.98	1435.8	1539.2	1451.85	1482.76	1443.49	1423.58	1535.54	1620.16	1295.38	1222.59	1514.82	1479.96	1570.04	1028.25	1052.63	945.986	1007.66	987.776
P48637	1798.7	1787.94	1818.56	1815.35	1949.75	1991.78	1785.61	1990.06	1943.28	1935.67	1920.8	1734.88	1781.76	1724.81	1834.19	1658.76	1286.47	1609.07	1924.32	1642.64
P48643	23783.3	24555.4	25368.6	23477.6	20663	23658.2	24555.8	25352.4	23473.4	20652.4	23604.3	24147.5	24976.6	23917.5	19436.6	22075.1	22918.2	21716.6	22251.9	17986.2
P48643,P50991	510.908	840.025	1122.66	844.007	867.615	510.914	777.825	1122.67	844.014	865.468	1138.41	562.647	982.47	826.09	972.494	564.524	1025.25	395.781	708.351	715.457
P48681	308.526	378.949	286.418	484.291	6451.29	6441.27	393.742	286.685	339.562	6441.63	6370.67	401.806	NA	7145.3	186.378	232.744	NA	NA	NA	NA
P48729	1002.19	1013.29	1057.47	924.815	1104.83	990.32	893.823	1037.18	655.913	1099.75	510.674	621.503	1030.51	817.274	989.505	480.156	356.648	NA	389.243	294.93
P48729,Q8N752	405.245	384.754	383.923	1003.38	764.465	401.145	384.086	306.89	665.244	967.914	436.535	681.756	299.05	488.906	660.089	369.478	343.464	277.809	591.822	440.448
P48730	139.172	179.425	261.732	NA	232.318	139.15	182.376	249.696	NA	NA	NA	113.588	NA	NA	NA	NA	210.568	122.131	NA	NA
P48735	1827.78	1942.97	1630.07	1850.61	1743.06	1805.15	1893.82	1731.85	1979.03	1706.66	1563.69	1902.14	1590.77	1732.09	1648.13	1242.69	1255.32	1239.18	1353.6	1321.51
P48735,O75874	1775.55	1721.95	1823.07	1981.3	1718.7	1742.98	1717.51	1779.08	1980.32	1623.87	1765.84	1711.4	1764.65	1901.62	1553.15	1545.25	1716.8	NA	NA	NA
P48736	NA	NA	NA	NA	NA	NA	NA	NA	NA	NA	NA	NA	NA	NA	59.8852	NA	NA	NA	NA	NA
P48739	1213.59	1103.85	1349.72	1422.26	1082.93	1157.22	1104.39	1380.29	1386.48	1170.46	1138.03	978.463	1245.9	1222.19	1125.89	1058.76	921.125	976.046	948.665	944.252
P48739,Q00169	167.257	384.129	305.831	394.078	247.82	167.295	408.881	277.522	402.492	323.966	345.302	279.513	348.518	390.627	349.28	315.411	203.403	309.932	358.087	207.43
P48741,P17066,P08107	20482.4	21364.3	21091.3	22046.2	19688.7	20482.4	21364.1	21376.9	22021.6	19998.8	20735.8	21106.4	21263.3	21642.4	19961.5	18171.9	18953.4	18000.3	18129.2	12668.5
P48741,P17066,P08107,P34931	7425.48	8017.44	7541.83	8105.61	7624.14	7425.47	8017.44	7541.8	8103.4	7624.05	7421.4	8002.82	7541.29	8086.74	7603.95	7307.28	7918.03	7336.7	8062.2	7492.64
P48960	NA	81.8989	3097.4	130.457	2404.4	NA	NA	3042.13	151.223	NA	NA	NA	NA	246.894	NA	NA	NA	NA	143.477	NA
P49005	855.516	703.473	818.943	746.415	648.973	849.017	725.295	765.645	898.449	641.87	750.142	808.765	687.348	802.639	632.916	577.529	691.762	793.855	778.407	713.495
P49006	2902.76	3439.29	2668.35	3240.42	3587.13	3296.58	3117.59	2669.03	3229.85	3587.14	2779.45	3374.19	2261.45	3326.2	3544.02	2116.91	2848.96	2272.04	2900.46	1972.85
P49023	446.557	420.11	588.587	361.912	474.097	322.171	417.776	610.137	272.32	467.234	344.831	410.59	586.767	357.794	320.919	456.931	349.321	394.536	490.611	298.75
P49137	1800.98	1563.3	1927.7	1928.37	1673.87	1840.53	1528.77	1916.45	1909.13	1664.15	1818.22	1455.15	1872.72	1762.33	1639.16	1037.38	978.428	1304.59	868.847	1198.29
P49189	1584.61	1516.59	1461.18	1474.61	1213.25	1211.04	1516.71	1474.36	1413.82	1371.36	1207.03	1150.91	1385.6	1377.84	1277.05	938.841	1093.92	950.241	1139.98	972.157
P49207	10733.3	11771.2	11113.3	11473.4	10768.1	10731	11715	11111.5	11473.4	10760	10734.8	11590.5	10927.2	11546.3	10546.1	9557.71	10537.3	9698.27	9876.66	8966.97
P49221,P21980	173.476	176.897	193.947	144.093	125.979	173.081	177.315	194.025	144.033	116.367	86.8251	174.965	132.514	161.637	111.878	NA	172.15	111.836	163.305	130.418
P49247	2108.82	2293.09	2151.14	2129.48	1867.57	2097.55	2074.98	2151.29	2119.05	1841.3	2038.28	1980.19	2001.33	1683.3	1832.65	1599.41	1673.62	1736.93	1709.55	1764.25
P49257	NA	NA	NA	297.636	259.995	NA	391.639	NA	436.467	300.058	NA	415.128	NA	315.262	271.647	NA	NA	NA	NA	186.045
P49321	19508.5	24084.2	20785.6	21140.9	20540.3	19492.2	24403.7	20764.3	21140.9	20551.2	19393.4	21935.9	21236.5	21199.2	20587.8	14531.1	19207.8	16475.1	17318	16671.8
P49327	10482.5	10217.9	10669.8	10493.8	9361.62	10205.1	10276	10446.2	10494.6	9351.39	10204.5	10344.2	10605	10213.9	9343.54	8696.48	9158.67	8152.46	8115.86	7792.38
P49336,Q9BWU1	NA	NA	NA	NA	NA	NA	NA	NA	NA	81.7723	NA	NA	75.8677	NA	50.389	NA	NA	NA	NA	NA
P49354	976.7	991.663	1008.88	874.526	924.049	980.075	910.063	1039.47	865.786	906.655	939.489	927.244	1015.94	809.654	889.196	791.521	883.389	967.289	779.797	602.142
P49356	300.848	319.883	341.764	328.029	433.507	296.52	317.242	370.025	322.76	398.506	347.681	326.885	101.808	NA	222.172	NA	NA	476.123	NA	117.922
P49366	940.623	1070.14	1075.84	940.165	662.08	1032.24	1056.71	1041.27	970.717	660.301	983.232	1054.41	967.052	1037.73	975.034	830.5	905.117	738.262	815.193	802.991
P49368	23250.7	24612.3	24435.3	24079.1	22242.4	23250.6	24612.3	24435.3	24080.1	22239.6	23189.3	24571	24503.8	24006.3	22112.6	22131.6	23081.1	22920.1	22959.1	20602.1
P49406	5959.93	782.963	755.937	680.05	710.246	774.448	899.935	762.469	890.074	723.621	710.198	545.696	783.827	743.485	742.263	498.475	349.893	397.944	656.741	513.404
[truncated: 4,304 more rows]

## Sheet: PHL_SN_peptides
Supplementary Data 5. Performance of spectral libraries analyzed in Spectronaut. Identification of a) proteins and b) peptides using modified Pan Human Libraries (PHL), Identification of c) proteins and d) peptides using in-house K562 libraries.
b) Identification of peptides in Spectronaut using modified Pan Human Libraries (PHL)
	good Library					q3bad_0.01 Library					q3bad_0.02 Library					q3bad_0.05 Library
Peptide	Replicate 1	Replicate 2	Replicate 3	Replicate 4	Replicate 5	Replicate 1	Replicate 2	Replicate 3	Replicate 4	Replicate 5	Replicate 1	Replicate 2	Replicate 3	Replicate 4	Replicate 5	Replicate 1	Replicate 2	Replicate 3	Replicate 4	Replicate 5
AAAAAAAAAAAAAAAGAGAGAK.2	NA	NA	NA	NA	NA	NA	NA	NA	NA	83.1126	NA	NA	NA	NA	NA	191.174	NA	NA	NA	NA
AAAAAAALQAK.2	2423.24	2567.42	2403.1	2519.05	2315.23	2423.24	2567.42	2403.1	2519.05	2305.11	2408.58	2523.22	2351.7	2493.71	2273.78	1985.04	1994.46	1918.89	2056.96	1878.19
AAAAAADPNAAWAAYYSHYYQQPPGPVPGPAPAPAAPPAQGEPPQPPPTGQSDYTK.7	NA	NA	NA	NA	NA	NA	NA	NA	NA	NA	NA	NA	NA	23.2818	NA	NA	NA	NA	NA	NA
AAAAADLANR.2	193.023	213.952	157.11	117.426	123.885	192.953	215.092	157.112	112.605	120.272	181.157	213.147	141.978	118.541	108.654	157.411	103.549	NA	145.721	NA
AAAAATVVPPMVGGPPFVGPVGFGPGDR.3	171.432	156.002	217.55	212.29	168.851	171.278	156.022	226.415	211.555	166.096	198.711	156.055	157.58	211.506	137.699	212.442	153.535	145.741	NA	185.44
AAAAAWEEPSSGNGTAR.2	367.178	393.404	317.634	429.166	388.235	360.191	393.384	317.614	429.511	372.46	360.202	369.887	365.154	418.099	366.063	313.375	342.139	313.776	352.652	323.402
AAAAAWEEPSSGNGTAR.3	NA	NA	83.8245	NA	45.211	NA	NA	83.7515	NA	NA	NA	NA	69.1924	81.0909	71.6388	NA	NA	NA	NA	NA
AAAAPAATTATPPPEGAPPQPGVHNLPVPTLFGTVK.4	NA	NA	NA	NA	NA	NA	NA	NA	NA	NA	NA	NA	NA	NA	NA	NA	NA	52.376	NA	NA
AAAAPGASPSPGGDAAWSEAGPGPR.3	67.1583	76.1851	84.9197	121.584	131.773	67.1434	75.179	84.8818	121.576	131.722	102.877	60.9855	84.7829	88.72	113.562	84.2639	69.4014	71.3735	95.2701	114.064
AAAAPGASPSPGGDAAWSEAGPGPRPLAR.3	111.549	87.4485	117.344	92.3047	NA	113.997	87.4305	111.948	92.4272	98.3585	113.575	87.172	117.412	92.4314	98.6371	113.603	87.19	117.393	92.3267	98.4205
AAAASAAEAGIATTGTEDSDDALLK.3	97.0285	105.904	186.791	92.782	143.183	102.124	113.097	181.294	NA	107.366	92.529	114.345	171.807	143.547	82.5858	142.344	97.4105	NA	98.3048	85.9857
AAADTLQGPMQAAYR.2	332.857	282.229	281.592	321.983	388.947	332.845	282.301	390.854	321.957	303.661	332.813	351.135	232.574	248.614	385.988	319.611	412.954	255.937	314.183	377.509
AAADTLQGPMQAAYR.3	227.276	NA	NA	261.69	272.597	206.325	235.472	208.317	258.231	238.462	128.93	157.163	191.935	220.627	168.483	NA	NA	NA	NA	NA
AAAEAAVPR.2	NA	NA	NA	NA	NA	NA	28.8779	NA	NA	NA	NA	NA	NA	NA	NA	NA	NA	NA	NA	NA
AAAEDVNVTFEDQQK.2	307.422	383.138	374.22	341.139	241.382	307.399	340.827	371.893	341.113	241.398	305.019	352.024	396.76	382.506	208.857	348.533	362.498	387.562	311.94	208.706
AAAEEGHIIPR.2	NA	NA	NA	12.0926	NA	NA	NA	NA	12.0543	NA	NA	NA	NA	12.0698	NA	NA	NA	NA	NA	NA
AAAEELLAR.2	NA	NA	NA	NA	115.117	NA	NA	NA	NA	115.125	NA	NA	NA	NA	NA	NA	NA	NA	NA	NA
AAAEEQIK.2	158.457	NA	NA	NA	134.818	163.786	NA	NA	NA	NA	NA	NA	NA	NA	NA	NA	NA	NA	NA	NA
AAAEGLMSLLR.2	165.196	100.391	71.2929	88.2798	91.6331	172.263	100.429	100.214	88.3128	90.6307	166.411	80.3021	59.5504	81.1484	90.5426	105.116	81.8418	96.1818	47.0685	85.6766
AAAEIYEEFLAAFEGSDGNK.2	157.998	184.684	247.738	177.335	177.088	158.06	182.254	247.729	177.354	177.061	158.287	176.245	237.212	NA	174.681	175.143	134.344	194.243	NA	164.272
AAAEIYEEFLAAFEGSDGNK.3	122.832	97.4948	117.454	150.109	NA	119.528	98.597	117.487	156.095	NA	122.849	97.627	117.319	84.4324	NA	155.935	96.7941	116.449	149.848	95.2486
AAAEQAISVR.2	173.001	234.855	141.736	217.341	131.828	160.615	232.5	141.724	101.037	231.425	158.36	179.854	155.911	93.6916	118.602	NA	119.518	145.357	NA	151.149
AAAEVAGQFVIK.2	1618.26	1902.66	1785.2	2010.28	1710.37	1616.76	1897.89	1785.19	2001.04	1696.21	1399.05	1805.66	1506.67	1832.35	1667.05	1198.83	1598.58	1011.39	1784.67	1423.04
AAAEVNQDYGLDPK.2	904.065	1130.03	1102.41	930.152	854.576	905.378	1130.02	1102.39	937.208	854.576	896.276	898.641	1042.87	795.453	838.055	716.509	908.333	841.65	655.648	880.691
AAAFEEQENETVVVK.2	112.93	120.999	97.1575	62.5299	138.66	119.558	120.941	125.128	113.091	138.943	82.3693	92.815	96.4395	134.392	86.9304	83.1705	121.004	98.1483	137.115	NA
AAAFEQLQK.2	319.417	334.974	397.944	327.889	293.19	319.402	335.096	397.942	327.894	293.19	322.08	325.759	353.055	413.24	289.836	317.575	400.757	310.409	342.877	329.876
AAAGDLGGDHLAFSC[CAM]DVAK.3	NA	NA	36.2509	NA	NA	NA	NA	NA	NA	NA	NA	NA	NA	NA	NA	NA	NA	NA	NA	NA
AAAGEFADDPC[CAM]SSVK.2	NA	44.4435	48.008	31.2305	NA	NA	44.4167	48.0968	43.11	NA	56.438	45.7158	46.0814	43.0826	NA	NA	51.7992	43.2743	NA	49.4188
AAAGELQEDSGLC[CAM]VLAR.2	118.078	155.097	89.061	97.3302	95.3504	120.372	162.139	98.7971	134.536	95.3886	115.651	158.678	74.1491	100.15	105.638	193.033	165.061	155.764	186.142	105.606
AAAGELQEDSGLC[CAM]VLAR.3	NA	115.374	NA	127.974	NA	108.312	115.868	175.08	128.02	NA	98.9211	NA	125.89	109.96	NA	NA	NA	NA	NA	NA
AAAGLGGGDSGDGTAR.2	54.3553	NA	NA	54.5342	NA	58.4063	NA	NA	49.2995	NA	54.4466	NA	NA	46.3805	36.2125	49.7418	NA	NA	NA	NA
AAAGQESEGPAVGPPQPLGK.2	65.343	90.7717	61.6654	93.2239	109.368	65.3642	90.7052	61.4404	93.1426	106.995	110.245	96.1528	108.308	85.4339	95.9144	110.407	86.2797	103.511	99.8786	80.9843
AAAGQESEGPAVGPPQPLGK.3	93.2811	137.999	69.0043	128.32	129.424	93.3216	137.928	69.0665	128.23	96.0859	107.626	137.009	75.5483	129.732	137.958	NA	125.861	NA	142.062	NA
AAAGSAAGGFQR.2	44.3505	NA	NA	NA	NA	43.6785	NA	NA	32.6033	NA	NA	45.387	NA	NA	NA	NA	NA	NA	NA	NA
AAAHLQGLIQVASR.3	84.4604	288.525	246.61	266.447	NA	80.0184	123.112	250.328	266.409	217.518	190.03	281.783	211.062	248.571	NA	NA	NA	NA	NA	NA
AAAIGIDLGTTYSC[CAM]VGVFQHGK.3	638.363	704.229	556.589	656.674	620.473	661.357	703.911	556.584	656.68	618.087	633.647	683.026	543.7	651.551	615.683	545.934	581.143	1261.47	570.251	1180.07
AAAIGIDLGTTYSC[CAM]VGVFQHGK.4	83.9683	NA	NA	41.2118	61.9391	29.5524	NA	NA	41.1779	61.771	51.8452	53.4704	NA	NA	NA	42.8908	NA	NA	NA	NA
AAALC[CAM]NAC[CAM]ELSGK.2	NA	NA	NA	NA	NA	NA	NA	NA	NA	NA	NA	NA	NA	NA	19.1473	NA	NA	NA	NA	NA
AAALEAMK.2	2514.66	2750.96	2623.72	2743.94	2544.66	2514.66	2750.05	2675.16	2744.62	2544.41	2578.9	2838.41	2649.98	2657.43	2453.74	2398.46	2609.03	2477.35	2524.41	2401.84
AAALEFLNR.2	4552.17	4803.69	5850.74	5679.16	5393.42	4552.17	4803.69	5850.74	5679.16	5393.42	4527.05	4776.98	5810.43	5632.38	5335.07	3817.18	4328.36	5168.67	4850.28	4858.32
AAALEFLNRFEEAK.2	NA	59.699	NA	61.6821	67.1049	NA	72.0225	NA	45.4584	NA	NA	NA	NA	68.7364	38.0348	NA	NA	NA	NA	38.02
AAALEQFK.2	284.105	288.86	253.514	272.523	275.634	290.5	289.66	245.635	272.632	274.438	288.434	272.035	252.677	277.831	272.925	263.515	NA	217.808	262.346	242.02
AAALVLQTIWGYK.2	178.777	199.383	217.418	244.025	273.192	176.436	197.041	217.548	270.559	271.061	167.375	176.873	173.104	255.602	246.291	241.788	190.625	224.696	249.721	261.975
AAALVLQTIWGYK.3	NA	37.2841	33.1837	50.3363	NA	NA	37.3038	NA	50.2889	NA	NA	NA	33.338	40.6894	NA	NA	NA	NA	NA	NA
AAAMANNLQK.2	331.697	337.151	280.172	400.537	306.15	331.706	337.135	280.144	400.537	306.15	326.715	342.911	272.394	378.302	298.297	312.1	279.663	235.902	324.79	293.17
AAAMTPPEEELK.2	143.622	222.88	213.405	149.098	133.44	138.934	222.792	213.392	206.69	208.343	135.186	220.559	200.26	100.319	206.579	194.518	228.571	NA	101.597	184.636
AAANEQLTR.2	586.473	599.877	572.323	648.153	435.87	586.491	599.879	568.553	648.312	435.879	582.938	597.782	561.043	593.207	308.491	425.209	474.435	285.439	469.398	397.078
AAANFSDR.2	NA	111.891	88.3818	155.707	171.067	NA	108.737	88.4709	NA	159.993	NA	69.6994	75.4312	81.1744	104.667	NA	NA	NA	NA	NA
AAAPAPEEEM[Oxi]DEC[CAM]EQALAAEPK.3	NA	NA	NA	15.3652	NA	NA	NA	NA	NA	NA	NA	NA	NA	NA	NA	NA	NA	NA	NA	NA
AAAPAPEEEMDEC[CAM]EQALAAEPK.2	2194.58	2492.29	2480.59	2638.14	2676.86	2194.58	2492.29	2480.59	2638.14	2676.86	2165.47	2413.88	2479.5	2590.68	2637.49	1773.25	1934.07	1825.74	1808.25	1922.15
AAAPAPEEEMDEC[CAM]EQALAAEPK.3	2271.56	2490.73	2977.58	2570.23	2617.83	2258.13	2490.73	2976.01	2570.23	2617.83	2224.22	2682.48	2972.74	2542.48	2551.84	1663.93	1918.99	1735.33	1845.79	1760.55
AAAPAPVSEAVC[CAM]R.2	706.294	559.667	747.294	631.948	529.428	706.311	559.673	747.242	631.965	529.442	661.062	538.426	628.719	557.377	527.032	509.784	349.249	498.126	437.964	452.25
AAAPC[CAM]IIFFDELDSLAPSR.3	NA	NA	NA	27.963	NA	NA	NA	NA	NA	NA	NA	NA	NA	NA	NA	NA	NA	NA	NA	NA
AAAPGVEDEPLLR.2	855.085	973.485	945.25	1223.99	1105.45	1041.82	973.228	945.243	1229.66	1105.44	1041.81	1116.27	939.985	1227.18	1107.87	893.965	906.244	991.822	1045.77	1097.59
AAAPQAWAGPMEEPPQAQAPPR.2	NA	NA	NA	NA	NA	NA	NA	NA	NA	NA	NA	NA	NA	NA	NA	NA	NA	NA	NA	68.9487
AAAPQAWAGPMEEPPQAQAPPR.3	475.268	442.254	620.93	525.491	604.176	480.348	439.762	612.703	513.671	604.191	455.164	415.259	520.661	478.375	536.516	333.376	387.596	471.968	322.041	349.74
AAAQC[CAM]YIDLIIK.2	329.866	390.721	420.953	479.737	340.393	329.841	390.723	377.128	479.693	340.4	413.724	371.1	387.1	458.326	334.341	413.756	439.758	318.429	505.644	345.483
AAAQC[CAM]YIDLIIK.3	35.644	NA	NA	NA	31.5434	35.6446	NA	NA	NA	31.4264	40.9673	NA	40.5508	35.5677	34.6484	NA	NA	NA	NA	NA
AAAQLLQSQAQQSGAQQTK.2	NA	46.4494	48.0527	30.8368	NA	NA	46.3724	48.1725	30.926	19.196	60.7494	NA	74.1201	23.6101	16.8605	NA	NA	50.1037	19.3385	16.8374
AAAQLLQSQAQQSGAQQTK.3	318.771	213.224	228.045	144.901	276.275	318.807	213.125	227.962	144.889	275.24	254.389	212.895	170.707	142.505	269.585	155.598	181.133	176.154	213.195	174.593
AAAQQLGEVVK.2	60.7433	42.7853	NA	62.0568	NA	NA	42.8038	NA	61.3267	NA	NA	43.0472	NA	49.2963	NA	NA	NA	NA	NA	NA
AAAQYYLGNFR.2	158.832	128.781	NA	NA	160.284	155.428	128.786	88.1275	NA	155.528	137.7	NA	85.4215	140.464	128.895	131.964	NA	113.147	116.314	140.507
AAASLAAVSGTAAASLGSAQPTDLGAHK.2	NA	NA	NA	NA	NA	NA	NA	NA	NA	10.4533	NA	NA	NA	NA	NA	NA	NA	NA	NA	NA
AAASLSQPEEEQK.2	NA	NA	NA	14.5612	44.0417	NA	NA	NA	14.5395	NA	NA	NA	NA	26.981	NA	NA	NA	NA	NA	NA
AAASTDYYK.2	134.396	178.691	NA	167.147	147.239	134.368	188.129	145.999	167.154	141.489	134.361	175.588	143.986	165.978	131.441	126.988	152.577	138.478	147.377	126.844
AAASVLTTSMVTMEPGYLFLGSR.3	108.246	117.371	86.2365	47.9496	NA	104.881	NA	86.6297	48.879	85.3851	82.9079	NA	82.6903	44.8352	34.4006	78.816	NA	72.0376	84.0894	56.1119
AAATAEEPDPK.2	549.146	717.861	319.593	634.824	610.404	549.15	716.251	319.622	634.813	503.812	549.173	720.813	315.138	634.819	501.291	555.343	658.326	585.042	620.465	483.081
AAATIDSLASR.2	NA	109.74	84.7433	84.1741	111.458	NA	109.827	84.7067	98.3861	108.686	99.6067	NA	84.1163	95.5846	NA	NA	NA	NA	NA	130.307
AAATPESQEPQAK.2	1417.54	1404.54	1150.38	1456.12	1370.69	1417.58	1404.53	1150.4	1456.12	1370.69	1417.21	1395.81	1150.43	1461.78	1327.91	1173.19	1183.52	1066.32	1273.56	1028.32
AAATPESQEPQAK.3	234.809	183.587	88.9625	147.38	221.947	233.805	183.622	88.6248	147.382	236.145	184.218	197.517	88.3999	130.848	238.771	187.082	131.797	134.612	74.0646	127.98
AAATTSQPVLTSQQIETIFFK.3	68.2273	61.4878	73.3888	74.2639	71.5764	NA	79.2237	74.226	74.4606	NA	118.458	47.9457	144.84	74.0844	NA	121.13	NA	70.0306	74.4626	50.9553
AAATYEQMK.2	77.3498	46.628	76.2826	103.093	83.1958	77.3437	56.0824	73.9159	103.087	83.6784	77.298	63.3097	69.2009	56.1923	NA	NA	66.77	NA	76.9476	NA
AAAVLPVLDLAQR.2	453.08	482.399	397.14	503.218	410.873	453.116	485.041	397.126	498.373	410.829	439.908	455.289	316.628	444.336	363.716	408.64	400.326	349.06	346.258	350.22
AAAVLPVLDLAQR.3	NA	NA	37.1064	NA	NA	NA	NA	37.1696	NA	NA	NA	NA	NA	NA	NA	NA	NA	NA	NA	NA
AAAVPVEFQEHHLSEVQNMASEEK.3	NA	NA	NA	NA	46.2916	NA	NA	NA	NA	51.6646	NA	NA	NA	NA	49.2276	NA	NA	NA	NA	49.1786
AAAVPVEFQEHHLSEVQNMASEEK.4	144.211	156.806	126.26	141.068	145.206	144.203	140.902	126.231	141.107	145.18	144.06	124.033	64.5414	139.913	142.864	136.026	138.194	106.043	123.705	134.749
AAAVVGINSETIMK.2	91.0815	96.9746	96.7064	128.562	135.063	NA	97.0071	84.7497	NA	NA	NA	NA	NA	NA	129.919	NA	NA	NA	NA	NA
AAAVVGINSETIMKPASISEEELLNLINK.3	111.956	146.526	125.985	138.146	107.169	86.1723	144.396	108.283	84.682	107.645	81.5949	129.909	97.7311	103.798	88.7288	21.1167	NA	NA	NA	NA
AAAVVGINSETIMKPASISEEELLNLINK.4	NA	NA	50.0552	28.9034	41.5102	NA	NA	57.3699	28.8298	41.5406	NA	NA	NA	26.4519	NA	NA	NA	NA	NA	NA
AAAYDLLVEMVK.2	42.8478	NA	76.3316	66.5179	41.2824	33.3805	NA	76.414	80.7176	41.1942	50.0917	43.3616	76.892	NA	41.1377	35.7611	33.7351	NA	56.9027	42.2086
AAAYNLVQHGITNLC[CAM]VIGGDGSLTGANIFR.3	166.082	167.216	134.718	177.176	120.791	130.991	167.218	145.958	151.58	150.128	125.663	165.783	142.916	170.029	147.786	130.322	149.283	159.179	145.464	145.578
AAAYNLVQHGITNLC[CAM]VIGGDGSLTGANIFR.4	122.661	73.9791	116.518	68.8677	117.513	105.981	73.0495	116.546	68.6005	115.058	106.02	52.6486	116.828	90.9434	65.2242	NA	77.5305	NA	107.505	NA
AAAYSAQVQPVDGATR.2	NA	94.6403	86.6003	66.737	70.2901	NA	90.076	86.5789	66.7942	70.325	NA	90.0712	NA	63.6915	89.4378	NA	60.0715	94.712	61.5009	89.4931
AAC[CAM]DLVR.2	691.504	281.282	690.001	743.424	709.99	719.229	281.274	689.981	730.491	578.212	952.074	888.142	685.703	779.004	758.601	742.893	734.648	762.425	839.83	676.62
AAC[CAM]HLKLEDYDKAETEASK.3	NA	NA	NA	NA	NA	NA	NA	NA	NA	NA	NA	NA	31.4535	NA	NA	NA	NA	NA	NA	NA
AAC[CAM]ILTSQTLM[Oxi]R.2	NA	NA	210.572	NA	NA	NA	NA	NA	NA	NA	NA	NA	NA	NA	194.451	NA	NA	NA	NA	NA
AAC[CAM]ILTSQTLMR.2	NA	NA	NA	1273.76	NA	NA	NA	NA	NA	1037.86	NA	NA	NA	NA	NA	NA	1124.3	1145.5	1251.73	NA
AAC[CAM]LC[CAM]FR.2	285.874	NA	NA	NA	273.001	285.86	308.139	NA	NA	271.593	277.9	298.603	NA	NA	231.904	NA	NA	NA	NA	NA
AAC[CAM]LLDGVPVALK.2	57.7387	NA	61.8349	85.6973	59.1823	57.649	NA	NA	85.6777	87.4612	NA	72.5949	NA	84.6973	NA	NA	NA	NA	NA	NA
AAC[CAM]LPLPGYR.2	2097.6	2578.7	2425.39	2777.92	2458.53	2097.59	2578.7	2428.88	2777.91	2512.63	2090.55	2501.84	2401.09	2700.22	2413.33	2029.73	2063.61	2023.27	2585.26	2156.91
AAC[CAM]QC[CAM]VEPIK.2	NA	NA	NA	NA	57.2175	NA	NA	NA	NA	57.2077	NA	NA	NA	NA	51.7371	28.6142	NA	NA	NA	NA
AADAEAEVASLNR.2	3652.3	4300.17	4161.4	4245.28	4108.24	3647.32	4300.51	4161.4	4200.22	4108.24	3647.96	4298.18	4149.64	4243.38	4106.6	3515.41	3939.11	3765.95	3896.58	3757.16
AADAEAEVASLNR.3	840.942	1418.83	1174.85	1268.91	834.311	837.797	1418.82	1172.12	1268.9	833.075	859.332	1393.2	1163.63	916.053	1106.07	586.326	938.443	869.666	911.702	930.369
AADALEEQQR.2	166.708	285.983	189.391	188.869	226.218	166.891	269.555	188.647	188.873	226.205	144.846	268.147	169.628	164.415	219.832	206.29	236.078	175.523	187.488	199.172
AADAVEDLR.2	479.872	370.61	408.655	492.35	298.678	465.464	365.304	398.865	506.522	298.609	469.417	350.187	388.46	309.48	385.847	332.446	392.721	302.772	406.903	304.372
AADC[CAM]EVEQWDSDEPIPAK.2	116.207	125.39	86.4148	176.307	168.188	116.179	124.283	92.7649	176.419	168.207	113.816	190.843	132.725	176.27	112.072	99.5352	155.526	129.455	128.4	61.7821
AADC[CAM]EVEQWDSDEPIPAK.3	104.595	103.398	99.9601	119.664	133.791	95.0288	104.227	84.7927	117.146	134.2	93.6386	95.1078	75.5636	61.1741	128.293	88.7714	NA	63.5926	90.7705	109.207
AADC[CAM]ISEPVNR.2	55.261	NA	NA	NA	NA	76.3417	NA	NA	NA	NA	NA	NA	NA	NA	NA	NA	NA	NA	NA	NA
AADEAMEER.2	85.7658	96.3723	NA	100.461	86.5805	85.7978	108.181	NA	101.438	NA	82.3854	91.5903	55.4675	101.381	NA	NA	75.2834	NA	NA	NA
AADEEAFEDNSEEYIR.2	381.024	413.028	533.813	350.779	485.734	381.024	413.034	540.628	350.777	479.971	381.024	409.723	567.389	384.461	525.917	583.091	371.214	531.95	415.253	485.779
AADEEAFEDNSEEYIR.3	154.962	172.498	152.082	158.072	217.009	163.543	172.425	175.099	158.141	216.646	124.345	160.65	164.298	105.648	203.291	135.505	132.858	113.094	158.523	100.513
AADETLC[CAM]QTK.2	100.81	84.4876	91.0873	69.9409	94.2146	100.767	84.4068	91.4377	71.356	96.1493	NA	97.4978	64.5172	66.5169	94.1637	NA	95.072	56.9433	89.6019	86.4093
AADEVLAEAK.2	188.256	147.199	130.769	205.949	153.782	188.244	147.243	183.934	178.963	126.927	178.867	146.037	146.541	175.512	122.612	151.175	NA	NA	171.835	NA
AADFIDQALAQK.2	98.3278	NA	NA	NA	92.4078	NA	NA	NA	NA	NA	NA	NA	NA	NA	64.9567	NA	NA	NA	NA	NA
AADFQLHTHVNDGTEFGGSIYQK.3	52.2774	43.9094	62.2006	NA	40.7911	51.3073	45.5927	49.6356	NA	40.761	51.263	40.912	NA	NA	40.7869	40.4727	NA	NA	55.9572	45.6643
AADFQLHTHVNDGTEFGGSIYQK.4	235.372	309.327	326.555	400.907	375.709	198.193	301.199	197.185	400.871	375.705	202.493	325.535	197.167	368.974	375.519	240.421	316.146	324.917	324.522	395.8
AADGGERPLAASPPGTVK.3	89.1218	NA	NA	NA	NA	NA	NA	NA	79.7481	NA	NA	NA	NA	NA	NA	NA	NA	NA	NA	NA
AADGSAVSTVTK.2	NA	28.6409	NA	NA	NA	NA	28.6109	NA	NA	NA	NA	NA	NA	NA	NA	NA	NA	NA	NA	NA
AADGSLDTQPK.2	129.446	NA	NA	NA	NA	96.8297	NA	NA	NA	NA	71.3408	NA	NA	NA	78.8145	NA	NA	NA	NA	NA
AADHLEALAAIEDFFLEHEALGISMAK.4	150.013	173.944	142.258	138.956	77.0406	150.048	174.032	142.19	126.369	86.7691	150.06	169.237	138.27	118.821	86.7699	150.02	164.048	137.39	121.313	85.0684
AADHLKPFLDDSTLR.3	86.0739	NA	NA	NA	NA	85.1158	78.6373	NA	NA	NA	70.6021	45.6052	NA	NA	89.6495	NA	NA	NA	NA	NA
AADHLKPFLDDSTLR.4	109.465	103.151	94.0852	149.38	94.0814	79.873	102.9	98.8266	146.65	119.778	107.131	90.5913	57.8351	NA	44.5777	NA	NA	NA	NA	38.9981
AADIDQEVK.2	630.87	NA	669.14	691.265	655.643	628.032	NA	675.936	691.524	414.298	628.099	NA	657.903	676.834	439.596	638.799	668.948	613.231	665.187	633.691
AADIEQQAVFAVFDENK.2	NA	NA	105.511	NA	NA	NA	NA	105.232	NA	NA	NA	NA	NA	NA	NA	NA	NA	NA	NA	NA
AADIEQQAVFAVFDENK.3	68.2922	46.6504	72.4341	87.3588	63.11	42.5487	46.5143	NA	70.7226	73.1571	60.7977	NA	72.3961	85.4835	77.5286	33.4619	NA	NA	54.1541	NA
AADISLDNLVEGK.2	NA	NA	448.133	NA	243.058	NA	NA	494.442	NA	NA	NA	NA	494.468	NA	239.169	NA	NA	NA	NA	NA
AADLFESEGAK.2	NA	NA	150.44	91.9717	100.697	NA	162.951	150.518	90.6714	NA	153.188	166.85	154.748	90.122	NA	NA	NA	NA	NA	125.91
AADLLVNPLDPR.2	279.217	232.258	340.618	256.199	147.212	272.702	232.305	270.823	256.275	176.247	197.085	257.07	310.092	227.545	214.095	226.94	209.328	226.381	199.843	206.187
AADLQLEMTQKPHK.3	NA	48.1803	NA	NA	NA	NA	45.581	NA	NA	NA	NA	NA	NA	NA	26.349	NA	NA	NA	NA	NA
AADMLSGPR.2	274.056	NA	383.821	356.979	61.9328	289.342	NA	377.927	362.927	300.807	160.213	380.819	153.331	339.479	273.182	NA	NA	NA	NA	NA
AADPPAENSSAPEAEQGGAE.2	923.862	1057.25	810.382	803.233	1035.27	849.441	1053.16	810.396	821.816	1035.33	880.126	917.947	835.728	790.675	993.082	798.611	958.571	854.852	850.562	886.062
AADPPAENSSAPEAEQGGAE.3	161.883	188.886	168.491	187.999	189.778	162.037	187.031	219.555	215.921	189.714	135.552	107.507	191.248	182.494	161.566	NA	163.026	157.283	162.526	152.302
AADSDDGAVSAPAASDGGVSK.2	45.786	38.6557	50.6642	54.4104	NA	45.7976	55.7687	50.7437	54.4609	NA	45.6016	50.8693	49.0225	54.3749	43.993	64.1066	50.8688	48.8569	NA	44.0092
AADSLQQNLQR.2	66.4026	61.5647	NA	38.5494	69.8575	66.9782	60.0849	NA	50.5971	70.1306	64.0102	60.0953	NA	47.6414	60.2504	40.6754	NA	40.1379	38.2428	NA
AADSQNSGEGNTGAAESSFSQEVSR.2	NA	NA	36.5432	NA	NA	NA	NA	38.9646	NA	NA	NA	NA	NA	NA	NA	NA	NA	NA	NA	NA
AADSQNSGEGNTGAAESSFSQEVSR.3	52.3113	119.4	76.5461	93.4589	112.512	66.2387	119.382	76.7385	93.6144	73.9923	43.8995	114.663	76.5607	89.9314	127.072	73.436	75.0851	76.5614	89.9025	87.6484
AADTQVSETLK.2	70.3166	37.7987	NA	64.2025	NA	70.3165	39.8616	59.568	64.1291	NA	NA	NA	NA	NA	NA	NA	45.121	NA	NA	NA
AADVEQLKPEEIK.3	150.717	60.4549	249.349	162.618	194.26	162.719	52.9969	249.326	161.664	173.073	138.801	175.804	69.4664	162.638	134.015	151.05	144.595	206.319	160.986	147.426
AAEAAINILK.2	291.628	301.748	283.519	331.637	443.712	288.859	299.523	278.66	405.224	443.709	177.452	293.759	221.507	326.777	335.46	331.974	364.605	322.887	289.358	360.842
AAEAAPPTQEAQGETEPTEQAPDALEQAADTSR.3	121.731	97.5242	126.991	159.974	128.255	121.67	97.4423	126.996	120.999	124.482	132.575	97.4241	107.094	173.781	128.218	136.252	96.3588	83.0581	165.228	169.359
AAEAAPPTQEAQGETEPTEQAPDALEQAADTSR.4	NA	NA	43.1756	44.1305	NA	NA	NA	36.2343	44.4761	NA	NA	NA	38.5069	49.1506	36.0218	NA	NA	NA	40.8845	47.2435
AAEAGGAEEQYGFLTTPTK.2	NA	NA	NA	38.4156	31.1535	NA	NA	NA	38.3248	31.1569	NA	NA	NA	27.2819	31.1635	NA	NA	45.8895	27.1457	NA
AAEAHVDAHYYEQNEQPTGTC[CAM]AAC[CAM]ITGDNR.4	NA	82.8782	84.1023	94.5169	69.1022	111.01	82.8805	84.1214	94.4134	69.0663	82.6275	82.9597	99.0964	114.064	69.2463	46.5445	73.6925	62.0888	100.154	53.7988
AAEALHGEADSSGVLAAVDATVNK.3	270.264	234.874	NA	250.345	NA	270.326	235.047	NA	209.868	NA	247.879	201.384	207.51	155.695	NA	NA	NA	NA	133.58	NA
AAEATNDYETLVK.2	NA	NA	NA	50.7359	NA	NA	NA	NA	50.7072	NA	NA	NA	NA	NA	NA	NA	NA	NA	NA	NA
AAEAVAAAVGTGATTAAVMAAAGIAAIGPAK.3	44.7271	48.0246	92.8377	67.2964	53.3994	44.7362	NA	88.3705	67.3402	69.0865	67.556	NA	71.5973	80.1666	40.4646	NA	NA	NA	51.4654	42.5626
AAEAVAAAVGTGATTAAVMAAAGIAAIGPAK.4	58.7969	NA	NA	37.6366	NA	40.7709	NA	31.4894	NA	35.8562	NA	NA	NA	NA	33.4326	39.8388	NA	NA	34.425	33.6858
AAEC[CAM]NIVVTQPR.2	1813.85	1934.78	1853.43	1835.61	1750.35	1813.85	1885.28	1853.42	1835.61	1752.77	1811.97	1879.57	1831.24	1588.46	1716.58	1515.72	1456.98	1471.27	1357	1449.14
AAEC[CAM]NIVVTQPR.3	611.351	633.354	724.289	585.592	605.593	600.581	634.586	719.184	591.949	605.599	589.897	705.141	696.944	559.295	607.016	518.988	536.298	578.776	488.741	532.276
AAEDDEDDDVDTK.2	2117.67	2914.39	3052.98	3657.15	2997.03	2117.67	2914.39	3052.98	3657.15	2997.03	2117.43	2914.39	3052.98	3656.06	2994.26	1705.27	2408.95	2536.24	3095.79	2507.69
AAEDDEDDDVDTKK.2	27.1577	41.2674	35.4497	37.3409	35.4011	24.0447	39.3383	37.3929	37.272	30.2157	24.0287	27.355	NA	37.3897	30.7992	14.3379	NA	NA	NA	NA
AAEDDEDDDVDTKK.3	262.493	448.108	344.6	572.271	430.124	262.504	448.123	344.607	572.274	509.27	262.488	446.349	374.727	571.64	509.336	217.739	397.697	324.585	511.836	462.943
AAEDLFVNIR.2	134.557	151.09	196.486	112.277	118.881	134.528	184.704	129.852	112.178	118.83	197.935	189.741	145.391	103.891	112.481	141.718	186.643	180.765	123.257	151.621
AAEDSPYWVSPAYSK.2	NA	86.6829	NA	111.929	109.471	NA	86.6959	89.2974	111.999	109.444	NA	89.08	80.7956	111.823	106.101	109.43	79.966	78.7619	109.038	97.38
AAEEAASTLASSIHPEQC[CAM]IK.3	71.9608	104.685	89.5852	81.7669	98.4364	71.0855	105.462	89.5821	81.8297	94.9064	72.1361	104.715	82.3905	75.0354	80.293	106.041	NA	87.8512	NA	NA
AAEEEDEADPK.2	437.484	342.068	413.594	422.134	481.202	437.442	342.069	413.615	422.575	481.228	431.539	340.18	407.636	378.554	465.26	375.368	353.55	371.981	381.277	465.788
AAEEEDEADPKR.2	NA	NA	NA	NA	NA	NA	NA	NA	NA	14.4239	NA	NA	14.5651	NA	14.0405	NA	NA	NA	NA	9.62966
AAEEEDEADPKR.3	170.505	168.637	114.236	201.013	190.226	169.841	168.638	114.151	199.335	144.403	175.279	168.577	180.766	183.911	145.62	120.41	130.107	89.2522	143.875	119.939
AAEEFVNVYYTTMDK.2	NA	108.553	188.228	NA	NA	NA	108.543	153.938	NA	NA	NA	121.347	148.231	NA	NA	NA	NA	NA	NA	NA
AAEEIGIK.2	447.598	572.707	475.672	491.526	462.763	447.608	572.728	473.281	491.644	462.781	516.002	604.502	500.009	482.815	550.02	450.313	569.503	434.273	495.305	NA
AAEEPVSEVTVGVSVLAER.3	NA	NA	NA	NA	66.1385	NA	NA	NA	NA	NA	NA	NA	NA	NA	NA	NA	NA	NA	NA	NA
AAEEQLSAR.2	NA	68.8771	101.46	NA	NA	NA	70.1116	100.591	NA	NA	167.845	NA	98.21	NA	NA	NA	NA	NA	NA	NA
AAEFLQMLEAIK.2	52.2124	92.7775	NA	100.667	NA	52.2265	84.5841	NA	NA	NA	52.2012	NA	NA	98.8578	NA	92.1871	NA	NA	NA	NA
AAEFNSNLNR.2	100.319	81.4572	87.9321	72.4144	56.3041	96.4026	85.9898	84.1547	72.4501	53.9938	93.9791	81.6964	72.6869	71.2891	76.3563	73.0265	NA	NA	NA	NA
AAEFYINYVTR.2	NA	NA	NA	NA	NA	NA	64.3403	NA	NA	NA	NA	NA	NA	NA	NA	NA	NA	NA	NA	NA
AAEGGLSSPEFSELC[CAM]IWLGSQIK.2	61.2488	NA	NA	NA	NA	NA	NA	NA	NA	NA	NA	NA	NA	NA	NA	NA	NA	NA	NA	NA
AAEGGLSSPEFSELC[CAM]IWLGSQIK.3	146.217	163.336	233.392	187.902	155.343	145.281	168.402	193.553	187.921	152.955	133.223	164.905	187.976	181.705	150.571	128.638	126.593	153.23	174.428	141.249
AAEGVSAADMAK.2	220.482	111.701	189.935	198.459	269.587	220.322	111.684	195.341	159.113	107.201	218.465	249.113	195.381	156.791	255.962	174.835	209.548	NA	203.908	NA
AAEGWSAPILTLAR.2	226.721	222.575	186.011	196.812	122.87	224.301	225.826	183.706	196.807	124.585	224.327	228.708	183.685	190.089	195.438	231.188	NA	184.935	189.722	204.774
AAEISAMLK.2	138.186	93.978	143.212	137.09	138.237	132.709	96.0561	143.195	137.055	126.187	121.422	119.664	NA	81.4233	118.963	112.774	132.328	NA	NA	NA
AAEIWIASLSSQPIDHEDSTMQAGPK.3	NA	NA	NA	149.503	NA	NA	NA	NA	NA	NA	NA	NA	NA	NA	NA	NA	NA	88.2195	NA	NA
AAELAVQNEVGLVDNPLK.2	131.939	57.5517	74.6076	140.676	130.869	118.84	57.5498	95.973	128.532	124.476	NA	63.3833	77.0322	26.7596	103.745	NA	NA	40.8483	NA	NA
AAELAVQNEVGLVDNPLK.3	NA	NA	NA	NA	NA	NA	NA	NA	NA	NA	NA	NA	NA	61.3715	NA	NA	NA	NA	NA	NA
AAELEMELNEHSLVIDTLK.3	300.978	253.578	254.405	266.218	261.196	300.948	253.47	254.489	266.148	260.12	253.754	250.373	253.203	257.577	259.05	239.484	313.309	220.042	240.292	364.638
AAELETDIR.2	363.051	324.022	361.748	386.767	221.363	320.952	324.053	362.827	386.734	210.656	328.349	322.012	329.793	342.532	NA	407.435	NA	460.038	283.969	NA
AAELFHQLSQALEVLTDAAAR.3	288.528	155.388	174.309	194.844	117.641	175.038	153.084	222.293	219.196	118.689	175.038	225.676	222.36	219.192	143.147	218.354	177.267	210.792	193.989	NA
AAELFVETIAK.2	534.137	463.426	511.539	519.044	493.548	534.105	459.902	511.597	525.669	488.369	537.3	466.603	496.092	NA	493.928	521.938	NA	474.995	NA	472.667
AAELIANSLATAGDGLIELR.2	397.553	535.383	557.308	361.068	450.875	397.553	535.384	557.308	361.091	450.789	391.918	438.681	595.007	339.017	544.827	336.972	533.608	391.552	351.115	375.788
AAELIANSLATAGDGLIELR.3	1218.5	1463.04	1164.29	885.568	1052.43	1218.5	1463.04	1164.29	1330.76	1054.5	1200.03	1267.67	1145.5	1123.95	740.116	884.176	1037.18	997.687	775.524	759.358
AAELLMSC[CAM]FR.2	311.538	285.985	220.373	289.91	324.363	218.316	285.966	314.801	290.782	324.363	214.185	269.399	207.986	326.381	290.132	219.22	227.923	204.36	270.064	266.972
AAELLQDEYSGR.2	125.279	129.997	147.249	124.511	NA	126.939	130.017	107.815	140.968	NA	NA	118.677	NA	118.795	NA	NA	NA	NA	NA	77.9647
AAELTATQVEEEEEEEDFRK.3	74.3162	NA	56.7775	56.6759	52.6245	72.6959	NA	66.3992	NA	52.6416	74.1995	72.0703	66.3693	56.3673	52.6306	74.4023	71.965	40.1258	70.2454	NA
AAELWGEQAEAR.2	191.829	NA	223.332	189.835	229.82	202.228	225.819	223.234	222.019	225.937	212.289	101.583	96.6432	160.772	217.374	186.716	88.6022	NA	NA	NA
AAEMLSQLDLFSR.2	159.445	180.333	142.85	109.89	141.442	159.437	201.811	252.544	254.539	141.41	143.784	175.335	199.69	277.965	216.205	210.722	221.017	187.658	NA	221.018
AAEMLSQLDLFSRNEDLEEIASTDLK.3	NA	48.0525	NA	NA	NA	NA	NA	NA	NA	NA	NA	NA	39.9463	NA	NA	NA	NA	NA	NA	NA
AAEMMASLLK.2	242.425	312.855	268.895	268.986	191.348	242.398	312.759	263.327	277.424	186.694	268.955	294.315	256.897	271.979	239.535	218.503	262.979	226.722	249.732	205.733
AAENNVFHLVATVC[CAM]SQEEPVQPLLR.3	NA	NA	56.1229	NA	NA	183.747	NA	NA	NA	NA	NA	NA	NA	NA	73.9798	NA	NA	NA	NA	66.8854
AAEQAHLWAELVFLYDK.3	284.941	309.468	296.49	149.02	245.179	280.275	307.186	255.673	182.257	151.758	232.131	252.816	271.424	268.326	257.205	305.663	182.878	159.032	218.087	202.13
AAEQYTPK.2	323.134	372.902	407.606	373.887	306.846	322.292	372.884	407.606	373.793	306.793	322.304	387.288	368.34	365.63	212.69	327.458	370.315	362.978	446.386	331.464
AAESAEIEPR.2	113.034	90.58	109.865	103.02	140.208	84.9369	94.7311	96.2318	103.049	140.244	147.303	87.1521	122.454	68.6825	114.71	92.237	NA	111.749	NA	50.6756
AAESLADPTEYENLFPGLK.2	478.087	455.993	619.051	456.666	639.694	521.841	455.876	619.05	511.74	333.362	467.67	498.498	585.879	438.15	329.846	483.952	489.656	429.409	462.516	421.166
AAESLADPTEYENLFPGLK.3	169.747	246.715	216.278	217.09	182.49	169.771	246.686	217.952	216.978	182.244	166.557	230.56	210.836	201.071	169.609	128.953	171.525	151.785	134.832	134.45
AAESLTAIPEPASPQLLETPIHASQIQK.3	NA	NA	NA	NA	NA	NA	NA	NA	NA	NA	NA	56.1283	NA	NA	NA	63.3936	48.588	NA	NA	NA
AAESVSKPDVSEEAPGPSK.3	119.45	102.139	136.999	118.055	136.371	118.82	102.096	136.982	118.106	136.368	115.413	99.7648	132.093	115.762	136.208	66.4718	65.8284	58.3468	82.4177	129.901
AAETDPGMVHLALGSDLTTLGLNLNSPENLYPK.3	NA	362.946	NA	451.348	NA	NA	338.991	NA	418.736	NA	NA	NA	NA	NA	NA	NA	NA	NA	NA	NA
AAETIIDTK.2	119.721	187.605	185.802	167.836	158.706	118.969	182.153	194.05	167.798	156.272	107.656	167.509	179.937	140.075	114.898	106.304	NA	NA	NA	NA
AAETTVVEVEEIVDIGAFAPEDIHIPQIYVHR.4	23.7018	NA	NA	NA	NA	23.8038	NA	NA	NA	NA	58.0112	NA	NA	NA	NA	57.9367	NA	NA	NA	NA
AAEVEMQLR.2	NA	NA	NA	NA	NA	NA	NA	NA	NA	NA	1109.87	NA	NA	NA	NA	826.388	937.515	NA	NA	NA
AAEVWMDEYK.2	179.477	129.048	157.685	163.23	NA	150.669	128.946	134.594	149.204	163.001	114.55	163.687	170.83	122.91	156.529	NA	150.09	172.686	122.263	NA
AAEVYTR.2	170.992	133.623	140.732	106.228	163.368	152.73	126.881	139.227	164.645	158.79	143.843	113.211	126.547	153.512	146.587	NA	NA	NA	NA	NA
AAEWQLDQPSWSGR.2	240.559	275.083	214.854	262.921	198.63	240.556	258.046	214.874	262.996	198.58	272.963	258.065	214.862	262.99	198.685	264.25	258.049	277.875	185.143	243.116
AAEWQLDQPSWSGR.3	NA	NA	43.0539	NA	NA	72.0917	NA	43.1144	NA	NA	NA	NA	57.8026	NA	NA	NA	NA	NA	NA	43.7097
AAEWYNIDFSLQNQLR.2	NA	65.7126	NA	NA	NA	NA	NA	NA	NA	NA	NA	NA	NA	NA	NA	NA	NA	NA	NA	NA
AAFAHFPELYDFALSNVAEVDTR.3	180.902	206.742	159.856	200.829	152.546	178.501	206.749	204.932	184.47	158.38	178.529	197.461	174.229	193.765	157.257	188.198	176.893	165.12	187.081	108.007
AAFALGGLGSGFASNR.2	413.148	377.651	457.444	322.107	377.369	419.386	373.477	455.188	322.113	284.782	409.579	330.786	440.758	336.662	282.4	388.281	449.145	312.997	426.183	421.132
AAFALGGLGSGFASNR.3	111.115	91.9875	110.582	108.353	126.195	104.122	87.3033	110.69	99.8386	124.167	NA	101.336	82.8038	110.849	NA	NA	70.4158	NA	NA	NA
AAFALGGLGSGFASNREELSALVAPAFAHTSQVLVDK.4	NA	NA	NA	NA	NA	NA	NA	NA	NA	NA	NA	NA	NA	NA	NA	NA	NA	19.162	NA	10.6569
AAFAPFGR.2	462.236	460.148	453.733	423.94	483.297	451.992	460.172	455.289	436.405	482.277	444.819	414.846	413.048	364.228	468.339	240.771	180.274	NA	NA	NA
AAFDDAIAELDTLSEESYK.2	3512.55	3606.85	3115.51	3347.44	2553.94	3508.95	3606.85	3117.41	3365.98	2553.94	3512.55	3606.85	3117.41	3346.31	2553.94	3489.83	3574.86	3105.65	3272.86	2472.99
AAFDDAIAELDTLSEESYK.3	5730.27	5769.62	5646.36	5624.64	4883.72	5730.27	5769.62	5646.36	5624.64	4883.72	5675.6	5709.86	5642.08	5488.96	4868.93	5331.05	5537.63	5378.49	5335.51	4678.65
AAFEC[CAM]MYTLLDSC[CAM]LDR.2	54.622	126.332	131.885	NA	64.6765	71.4608	124.807	NA	76.5185	NA	71.4054	107.277	85.0773	141.156	NA	71.6633	123.322	85.088	140.401	43.2418
AAFGC[CAM]FGNWLATVEQR.2	NA	NA	NA	103.447	NA	NA	NA	NA	NA	NA	NA	NA	NA	NA	NA	NA	NA	NA	NA	NA
AAFGC[CAM]FGNWLATVEQR.3	NA	NA	NA	NA	NA	NA	NA	NA	NA	NA	NA	39.5449	NA	NA	NA	NA	NA	NA	NA	NA
AAFGEEVDAVDTGISR.2	243.105	245.267	168.164	296.601	322.775	243.119	253.247	168.173	296.661	323.881	243.012	273.153	237.454	194.46	311.109	290.352	270.594	196.881	177.605	248.294
AAFGEEVDAVDTGISR.3	166.025	NA	NA	NA	NA	166.061	NA	NA	250.782	NA	NA	NA	NA	NA	NA	NA	NA	NA	NA	NA
AAFGISDSYVDGSSFDPQR.2	191.174	191.302	201.288	267.874	298.288	191.184	171.515	201.241	267.829	298.915	219.552	203.783	187.098	125.875	253.763	98.495	108.217	139.665	125.853	196.869
AAFGLSEAGFNTAC[CAM]VTK.2	251.706	313.718	376.659	243.15	356.052	267.983	299.154	359.336	252.238	378.678	265.963	313.701	297.329	374.97	371.102	245.276	306.75	358.898	252.258	331.087
AAFITYLQAK.2	100.098	NA	76.8441	NA	NA	89.878	NA	72.3402	NA	NA	61.8332	NA	NA	NA	NA	NA	NA	NA	NA	NA
AAFLGC[CAM]LTDVR.2	NA	NA	NA	118.879	130.381	143.481	NA	137.541	116.563	NA	119.465	129.137	NA	NA	119.008	164.059	NA	NA	NA	115.865
AAFLNFFR.2	100.161	189.88	183.327	188.809	100.652	97.7376	189.977	183.294	118.366	126.374	141.778	171.638	154.862	162.727	129.836	118.023	161.489	138.362	87.0401	133.232
AAFLQYC[CAM]R.2	82.2049	108.291	NA	104.144	116.598	79.6369	108.183	110.361	104.32	88.1605	54.1823	108.059	104.884	119.575	55.5511	NA	52.8254	NA	NA	NA
AAFQLGSPWR.2	254.294	293.312	NA	NA	NA	254.247	286.164	176.485	NA	NA	242.701	281.966	175.574	NA	NA	NA	NA	NA	NA	NA
AAFQSLLDAQADEAVLDHPDLK.3	136.843	68.1169	92.1123	115.018	75.875	139.779	67.26	92.0071	114.05	108.887	116.113	65.4178	88.3856	52.5052	122.27	128.83	103.817	52.2692	106.872	93.0411
AAFQSQYK.2	236.286	238.479	207.53	152.884	216.728	235.549	167.332	193.613	236.825	216.716	215.027	207.478	201.514	215.769	214.705	149.104	178.16	136.933	152.392	151.587
AAFQYGIK.2	287.678	328.002	291.2	351.257	244.785	312.77	328.056	288.89	351.171	214.851	295.079	309.581	274.304	317.457	310.647	237.903	223.565	214.918	NA	228.802
AAFTAFEEAQLPR.2	153.214	469.37	337.807	391.619	233.229	153.235	466.567	337.86	330.474	237.593	353.702	409.9	368.892	328.996	235.339	320.043	402.712	369.078	376.175	231.345
AAFTAFEEAQLPR.3	133.977	198.146	164.82	130.278	NA	NA	167.317	164.787	130.267	118.849	82.2395	149.038	187.775	169.997	113.01	102.804	112.557	122.206	107.177	NA
AAFTEC[CAM]C[CAM]QAADKAAC[CAM]LLPK.4	NA	NA	NA	NA	393.931	NA	NA	NA	NA	275.208	NA	NA	NA	NA	NA	NA	NA	NA	NA	NA
AAFTVSLDPGPLEQFPHSMEPQLR.3	505.956	440.247	529.418	542.682	415.23	502.944	498.479	529.403	544.226	416.359	502.897	435.037	522.541	480.535	414.028	493.231	467.087	509.902	484.447	398.227
AAFVLPEFAR.2	3688.29	4153.46	4218.41	4107.24	3730.72	3686.46	4153.46	4218.41	4086.14	3730.72	3656.21	3741.74	4108.3	4008.98	3725.08	3367.41	3198.28	3284.17	3033.34	3241.63
AAFYHQPWAQEAVGR.3	157.453	244.179	163.431	217.571	143.999	150.245	171.796	168.29	214.115	141.679	112.843	162.019	152.824	155.993	139.681	95.0506	149.637	122.955	104.611	80.6906
AAGAEPDSILKPELLSAIEK.3	NA	101.546	NA	77.1911	NA	NA	84.822	NA	77.1512	NA	NA	NA	NA	NA	NA	76.2094	NA	NA	NA	NA
AAGALLNGPPQFSTAPEIK.2	131.996	128.126	99.0185	217.304	104.778	160.964	98.6425	99.0001	171.927	205.698	114.202	82.2253	121.615	146.239	173.234	NA	114.512	NA	154.142	163.658
AAGALLNGPPQFSTAPEIK.3	NA	160.252	138.939	NA	NA	NA	155.075	NA	NA	NA	NA	147.197	117.191	114.512	77.6063	NA	NA	NA	80.9287	47.4854
AAGASDVVLYK.2	637.467	662.658	719.681	625.909	707.558	637.501	662.66	719.706	624.123	699.478	638.921	652.58	709.833	614.725	347.492	631.372	616.051	664.467	586.674	651.547
AAGC[CAM]DFTNVVK.2	152.776	167.259	200.165	185.254	199.001	151.375	164.309	199.033	185.311	199.032	151.591	193.208	199.281	175.2	196.647	170.047	153.664	164.454	168.794	191.905
AAGDTTVIENSDVSPETESSEK.3	NA	NA	NA	NA	33.3009	NA	NA	NA	NA	40.521	NA	33.568	NA	NA	NA	NA	NA	NA	NA	NA
AAGEVLEPANLLAEEK.2	133.699	123.733	236.454	213.882	249.273	133.735	314.999	287.774	211.024	247.387	178.923	179.68	241.548	161.058	249.067	198.835	282.878	235.934	210.135	228.498
AAGFERPSPVQLK.3	145.881	189.303	NA	NA	142.942	145.883	NA	119.022	NA	NA	NA	NA	114.294	143.773	134.709	NA	NA	NA	NA	NA
AAGFKDPLLASGTDGVGTK.2	87.9632	75.148	68.8497	81.7995	75.1547	80.6654	75.052	68.8118	92.1037	75.1883	86.502	70.2048	97.0359	87.4383	87.155	84.902	60.7747	73.409	67.7023	72.884
AAGFKDPLLASGTDGVGTK.3	1333.32	1345.66	1387.95	1215.38	1475.89	1333.35	1345.66	1383.74	1215.67	1475.84	1316.69	1338.36	1364.43	1211.48	1465.55	1231.9	1309.65	1303.11	1307.21	1405.81
AAGFNVLR.2	472.941	513.977	571.75	433.828	463.06	481.856	347.838	571.759	536.644	597.282	482.774	549.864	610.352	412.134	627.79	NA	584.157	NA	NA	667.244
AAGGGAGSSEDDAQSR.2	37.5602	53.8737	24.0388	63.3405	44.1094	40.9536	52.3822	23.998	63.3145	46.5218	41.614	52.4291	NA	63.3059	NA	40.6458	51.3248	37.2176	56.1569	NA
AAGGIELFVGGIGPDGHIAFNEPGSSLVSR.3	119.141	109.525	114.509	155.222	128.082	119.179	109.55	114.524	155.225	128.101	119.118	109.58	104.241	142.629	159.165	119	109.281	104.253	153.853	156.72
AAGGQLPPR.2	NA	NA	NA	NA	NA	NA	NA	NA	NA	NA	NA	343.82	NA	NA	NA	NA	NA	NA	NA	NA
AAGHPGDPESQQR.2	NA	NA	NA	NA	NA	NA	NA	NA	NA	NA	NA	NA	NA	NA	NA	30.3472	NA	NA	NA	NA
AAGHPGDPESQQR.3	300.71	370.057	330.666	333.619	251.664	300.693	368.931	330.177	333.617	251.675	296.199	291.765	323.894	202.248	246.572	254.948	243.237	230.72	217.556	93.2615
AAGIDEQENWHEGK.2	54.9004	27.8812	43.1099	42.1656	45.5408	50.2994	27.9018	47.7818	42.133	35.9363	50.707	27.6839	38.403	34.9922	NA	NA	25.0608	NA	18.58	29.1908
AAGIDEQENWHEGK.3	436.01	461.271	318.79	453.158	473.828	432.199	433.428	318.819	453.136	473.833	433.628	433.443	367.97	452.753	471.177	408.416	391.7	349.798	420.497	443.672
AAGIEIQK.2	447.411	426.512	400.91	492.693	415.198	447.364	431.281	394.529	499.466	413.067	397.924	419.589	NA	465.681	311.745	325.063	NA	NA	NA	NA
AAGIIHLGATSC[CAM]YVGDNTDLIILR.3	194.117	197.921	192.525	187.699	176.04	194.374	197.815	187.618	173.484	173.05	192.215	183.807	185.258	161.031	172.918	153.108	166.46	147.151	141.439	149.289
AAGISLIVPGK.2	NA	NA	25.3491	NA	NA	NA	NA	25.2894	NA	NA	NA	NA	NA	NA	NA	NA	NA	NA	NA	NA
AAGLATMISTMRPDIDNMDEYVR.3	420.263	650.686	671.679	453.305	524.746	420.261	652.662	673.825	453.568	517.018	420.262	652.635	673.796	306.413	517.016	427.284	497.245	594.305	447.988	502.541
AAGNESFR.2	103.264	87.4095	42.8475	107.777	21.6021	103.216	85.7059	42.8097	107.79	20.1596	95.1404	78.9551	35.794	88.7792	109.452	60.1407	70.6826	NA	NA	90.8173
AAGPGLGNVAMGPR.2	209.161	201.805	216.404	201.894	260.394	209.102	198.858	216.462	232.412	257.299	213.553	186.916	155.696	190.782	244.283	143.738	175.15	156.556	132.861	178.618
AAGPLLTDEC[CAM]R.2	NA	NA	NA	NA	NA	NA	NA	NA	NA	NA	NA	NA	NA	NA	208.505	NA	215.603	200.764	NA	NA
AAGPSLSHTSGGTQSK.3	421.448	400.098	427.548	450.818	340.881	421.466	400.103	427.603	450.817	342.273	410.839	393.896	417.114	447.125	339.119	393.798	342.946	390.334	390.338	322.534
AAGQTVVAQPVHMQQLLK.3	NA	NA	NA	NA	NA	NA	NA	NA	NA	19.5361	NA	NA	NA	NA	NA	NA	NA	NA	NA	NA
AAGSGELGVTMK.2	119.095	101.355	79.5397	181.605	203.139	122.52	94.269	113.549	181.497	201.95	138.226	104.526	106.968	167.324	200.026	159.043	156.601	NA	128.534	132.727
AAGSPHLTLEFC[CAM]NYPSSMR.3	NA	NA	NA	352.95	399.386	326.012	NA	370.037	330.084	254.294	NA	NA	NA	320.327	226.523	NA	377.628	NA	321.86	NA
AAGSPSPLPAPDPAPK.2	125.108	92.9362	97.5931	72.6048	120.722	125.117	93.0429	102.663	NA	92.2216	101.873	80.8441	93.0538	NA	105.492	NA	NA	NA	NA	NA
AAGTC[CAM]GVLLR.2	102.916	176.85	135.131	83.3085	158.554	128.444	160.088	132.461	121.224	129.961	121.286	128.514	174.166	100.658	135.98	140.686	140.936	82.569	NA	135.611
AAGTGFTVNVAWNGPR.2	NA	NA	NA	NA	NA	NA	NA	65.3804	79.0975	NA	NA	NA	NA	NA	NA	NA	NA	NA	NA	NA
AAGVC[CAM]LM[Oxi]LLATC[CAM]C[CAM]EDDIVPHVLPFIK.3	122.33	115.335	93.2493	142.626	94.7872	120.553	115.043	101.386	142.043	77.1297	117.927	121.125	96.9753	142.622	72.4538	87.4697	70.9426	75.7462	97.4524	68.2266
AAGVC[CAM]LMLLATC[CAM]C[CAM]EDDIVPHVLPFIK.3	125.046	100.44	131.825	130.819	89.2921	123.327	100.469	132.823	128.509	75.4393	84.1862	123.484	110.138	149.824	77.8067	81.9744	97.9828	96.815	114.36	87.5188
AAGVNVEPFWPGLFAK.2	21493.3	22624.8	21876.7	22856.7	20201.4	21493.3	22624.8	21876.7	22856.7	20201.4	21456.2	22614.8	21868.2	22817.6	20201.4	20367.1	21232.6	20507.2	21665.4	18964.1
AAGVNVEPFWPGLFAK.3	3523.1	3742.54	4302.23	3773.92	3315.96	3523.1	3748.09	4302.23	3773.92	3315.96	3503.4	3740.14	4301.76	3770.08	3303.01	3160.9	3586.58	4090.57	3640.02	2923.41
AAGVVLEMIR.2	2745.44	2656.25	2735.4	2824.67	2677.33	2745.42	2656.27	2735.4	2824.63	2677.31	2735.27	2762.13	2568.45	2752.28	2597.91	2524.62	2367.02	2423.53	2552.37	1667
AAGWSELSER.2	NA	NA	96.4565	NA	NA	NA	NA	NA	NA	NA	NA	NA	NA	81.3607	NA	NA	NA	NA	NA	NA
AAGYDLYSAYDYTIPPMEK.2	2414.99	2273.46	2374.12	2474.74	2447.87	2419.77	2264.65	2633.86	2247.68	2421.61	2405.27	2170.84	2616.31	2067.13	2262.61	2038.66	2028.86	2315.99	1971.52	2015.64
AAGYDLYSAYDYTIPPMEK.3	1062.51	1092.49	1054.39	1178.94	976.485	1026.59	1095.85	1056.72	1198.34	975.698	1012.76	1059.42	1023.05	1078.04	961.263	824.519	894.091	892.361	969.206	940
AAHDNMDIDK.2	48.9149	NA	NA	39.5562	NA	24.5596	NA	NA	39.5276	NA	46.3183	24.367	NA	41.3053	NA	NA	NA	NA	46.7163	NA
AAHGVLLQALDEMR.3	178.329	209.866	211.376	151.589	130.779	174.285	203.482	211.376	151.504	168.659	171.986	199.294	185.525	135.953	172.005	73.3786	154.083	NA	159.979	139.645
AAHIFFTDTC[CAM]PEPLFSELGR.3	205.682	208.63	175.462	170.458	201.463	205.562	208.636	198.372	170.435	215.827	200.041	215.251	156.751	199.651	197.919	140.577	254.595	185.54	173.204	186.916
AAHLC[CAM]AEAALR.2	194.289	261.213	315.526	242.493	256.902	164.58	260.168	295.393	136.381	255.66	161.511	292.13	306.707	131.353	241.33	152.304	229.391	209.118	234.792	181.614
AAHSEGNTTAGLDMR.2	169.63	215.836	134.141	221.751	180.595	169.644	216.135	134.181	221.315	180.589	215.698	210.927	195.258	196.584	180.356	205.903	196.025	204.008	214.071	172.917
AAHSEGNTTAGLDMR.3	1678.19	1432.34	1472.86	1822.68	1724.75	1678.19	1432.34	1470.7	1814.65	1724.75	1658.47	1424	1322.9	1798.93	1584.97	1366.48	1201.23	1133.76	1440.38	1246.01
AAHTEDINAC[CAM]TLTTSPR.3	NA	67.9176	NA	NA	NA	66.798	68.0219	NA	NA	NA	NA	60.9261	NA	NA	NA	NA	NA	NA	NA	NA
AAHVFFTDSC[CAM]PDALFNELVK.3	NA	NA	NA	80.1008	NA	NA	NA	NA	NA	NA	NA	NA	NA	NA	NA	NA	NA	NA	24.9332	NA
AAIAFLHALWQDR.3	157.162	189.762	151.46	143.215	159.799	161.88	192.221	150.481	144.806	159.809	179.062	174.877	148.549	139.139	132.027	141.286	102.061	153.079	133.737	110.484
AAIAQALAGEVSVVPPSR.2	423.587	466.682	442.29	414.753	417.281	422.786	447.497	426.885	338.895	412.385	386.606	380.082	396.392	382.549	436.981	297.434	NA	274.592	222.74	165.915
AAIAQALAGEVSVVPPSR.3	670.042	800.936	826.576	832.88	843.883	666.774	728.216	819.886	827.113	841.475	629.019	699.749	710.284	742.166	819.715	554.56	470.527	459.842	402.998	575.776
AAIAQLNGK.2	708.359	666.417	741.708	563.418	725.121	708.335	666.42	739.256	563.407	721.79	704.946	647.851	739.169	703.28	695.12	545.827	569.83	515.663	566.726	477.877
AAIDWFDGK.2	11258.5	11918.8	11544.2	11230.7	11001.3	11258.5	11918.8	11544.2	11225.3	11001.3	11236	11679.1	11500.8	11106.3	10811.7	9872.88	9872.65	9394.05	9218.38	9602.18
AAIEAFNK.2	364.29	377.131	395.68	349.608	374.476	361.963	377.102	393.202	349.553	374.484	330.112	354.023	391.735	329.605	354.512	NA	233.962	265.586	NA	246.27
AAIIADSSTFR.2	85.3338	NA	76.9775	NA	65.5411	85.2923	NA	76.9741	124.79	NA	60.033	87.9309	45.5994	NA	NA	NA	NA	81.0601	NA	NA
AAIISAEGDSK.2	2608.82	2933.11	2746.67	2834.9	2621.14	2608.82	2933.11	2737.86	2834.9	2621.14	2594.64	2900.12	2716.26	2827.7	2587.59	2428.16	2557.45	2476.38	2503.73	2317.78
AAILDLEK.2	903.132	229.937	1042.01	936.204	982.624	900.612	248.371	1040.3	931.527	982.628	874.957	992.471	938.384	890.708	903.455	498.258	759.216	777.374	681.482	791.949
AAILETAPK.2	129.699	97.9507	93.9355	100.465	120.899	129.702	88.4275	93.958	100.554	121.048	103.106	110.808	NA	NA	125.133	NA	69.031	NA	NA	NA
AAILGFTSPVWAVR.2	77.1884	NA	NA	66.8078	75.2985	NA	NA	NA	62.0118	69.2766	70.9412	NA	NA	NA	NA	71.1227	NA	NA	NA	NA
AAILPTSIFLTNK.2	2334.45	2508.41	2638.87	2605.41	2212.6	2333.54	2508.44	2638.88	2642.99	2209.91	2079.49	2427.2	2587.92	2124.49	2187.74	1838.43	2061.92	2079.92	1963.4	1693.19
AAILPTSIFLTNK.3	NA	195.97	162.221	NA	213.623	NA	222.923	162.238	157.147	211.273	NA	169.067	140.329	212.929	201.388	89.5717	NA	104.993	NA	NA
AAILQQTAEYIFSLEQEK.3	110.444	NA	110.497	101.862	83.8583	110.321	NA	108.115	85.4158	83.8462	109.786	NA	113.215	NA	91.7544	124.084	NA	103.362	NA	86.3226
AAIQSQLDGVR.2	122.439	143.046	124.322	126.279	53.1898	72.176	149.248	124.768	97.4175	57.299	133.766	111.784	94.2821	134.847	68.5973	122.895	85.3637	69.0815	135.082	109.397
AAIQTFQNTYQVLAVTFNDTSDQIISGGIDNDIK.4	109.678	101.279	113.506	86.1708	NA	109.766	110.88	113.404	86.0437	NA	102.48	113.981	111.085	61.9796	NA	110.173	59.0493	99.0361	NA	NA
AAISSGIEDPVPTLHLTER.3	165.062	237.248	205.151	163.252	220.332	191.052	145.339	174.648	161.723	220.364	251.126	188.988	240.179	182.453	220.056	223.412	170.869	NA	203.472	198.578
AAKLEILQQQLQVANEAR.3	NA	NA	NA	NA	NA	241.725	NA	NA	NA	NA	NA	NA	238.994	NA	NA	NA	NA	NA	NA	NA
AALAALC[CAM]PGDLIQAINGESTELMTHLEAQNR.3	64.1137	60.141	NA	NA	NA	NA	57.5018	NA	NA	NA	NA	NA	NA	NA	NA	NA	NA	NA	NA	NA
AALADVLR.2	314.1	342.937	139.824	87.9894	325.575	306.738	348.139	139.888	329.433	304.306	296.526	NA	NA	327.13	NA	NA	NA	NA	NA	NA
AALAEALR.2	999.468	NA	NA	NA	NA	NA	NA	NA	NA	NA	NA	NA	NA	NA	NA	NA	NA	NA	NA	NA
AALAFGFLDLLK.2	200.702	172.894	175.303	178.945	NA	200.692	175.703	175.22	178.923	NA	199.441	189.735	171.228	164.256	NA	201.167	187.939	171.678	169.448	NA
AALAHPFFQDVTKPVPHLR.4	NA	NA	84.6338	NA	NA	84.8358	NA	NA	NA	NA	NA	NA	NA	NA	NA	NA	37.9177	NA	NA	NA
AALAHSEEVTASQVAATK.3	84.1319	84.7875	72.929	108.863	118.866	84.1651	87.1495	72.8844	108.845	115.143	116.38	74.9405	73.2432	171.63	115.133	165.197	150.369	73.4808	173.596	166.602
AALANLC[CAM]IGDVITAIDGENTSNM[Oxi]THLEAQNR.3	NA	367.798	198.037	317.279	NA	309.047	368.119	207.097	285.549	NA	NA	336.727	230.044	274.445	NA	215.913	187.463	NA	126.063	NA
AALANLC[CAM]IGDVITAIDGENTSNM[Oxi]THLEAQNR.4	NA	NA	197.762	NA	173.069	NA	NA	200.971	NA	NA	NA	NA	169.931	NA	NA	NA	NA	NA	NA	NA
AALANLC[CAM]IGDVITAIDGENTSNMTHLEAQNR.3	266.609	255.85	209.094	209.165	251.79	258.559	255.513	179.661	207.702	250.855	249.979	245.954	166.462	156.685	245.741	147.496	135.034	126.303	154.119	167.509
AALANLC[CAM]IGDVITAIDGENTSNMTHLEAQNR.4	310.329	280.496	294.984	364.065	247.795	308.637	222.657	294.695	364.067	247.766	308.594	271.817	284.817	330.066	245.293	306.775	172.243	266.315	331.76	264.163
AALC[CAM]HFC[CAM]IDMLNAK.3	95.5738	180.929	NA	133.331	70.8751	95.5935	178.252	NA	133.326	70.8775	95.4851	163.07	NA	152.765	141.545	141.688	NA	150.4	126.159	127.048
AALDC[CAM]STSHLDEFYSDPHAVAGALK.4	71.4163	NA	NA	NA	20.5971	71.412	NA	NA	NA	23.8007	NA	NA	NA	NA	23.8475	NA	NA	NA	NA	NA
AALDEAQGVGLDSTGYYDQEIYGGSDSR.3	236.694	220.083	267.5	176.955	255.631	252.333	278.804	361.358	173.555	253.214	222.706	254.791	239.91	162.218	238.164	208.707	162.308	158.037	138.05	199.215
AALDGTPGMIGYGMAK.2	271.566	283.161	269.92	339.231	280.968	286.73	337.884	269.911	334.454	304.689	322.317	96.1379	269.312	322.218	242.822	NA	260.629	NA	NA	NA
AALDSGAFQSVWVSTDHDEIENVAK.3	175.08	102.803	NA	159.207	189.153	175.482	107.464	102.375	157.006	187.577	95.1354	102.042	146.303	133.626	173.235	113.322	NA	NA	237.16	110.967
AALEAAAAAAPER.2	166.608	111.15	130.349	101.177	110.725	121.881	110.258	130.625	99.1194	110.285	97.4329	98.2951	120.626	162.263	138.612	102.258	136.124	114.157	122.725	97.9692
AALEAAAAAAPER.3	NA	NA	NA	NA	NA	NA	NA	NA	NA	NA	51.4068	NA	NA	NA	NA	NA	NA	NA	NA	NA
AALEAC[CAM]HKGWGVSVVVGVAASGEEIATRPFQLVTGR.5	525.033	NA	NA	NA	NA	522.597	NA	NA	NA	NA	474.714	NA	NA	NA	NA	NA	NA	NA	NA	NA
AALEALGSC[CAM]LNNK.2	1207.23	1203.68	1027.57	1382.34	936.778	1339.87	1203.68	1027.54	1382.34	936.778	1281.04	1180.17	1027.54	1353.27	1093.36	1098.75	935.016	950.268	500.84	882.284
AALEALGSC[CAM]LNNK.3	249.357	220.188	226.49	229.771	256.897	249.362	250.674	183.534	228.46	296.015	224.115	228.457	188.564	200.162	215.023	147.797	145.919	138.556	NA	NA
AALEALLPYTER.2	678.072	500.218	751.247	555.333	464.622	673.653	500.193	750.567	553.138	459.22	556.122	484.259	682.921	543	620.2	416.797	339.761	361.15	429.621	488.93
AALEAQNALHNIK.2	104.165	84.8158	NA	40.317	NA	NA	84.8388	NA	126.324	NA	NA	NA	NA	NA	NA	NA	NA	NA	NA	NA
AALEAQNALHNIK.3	575.114	328.826	273.846	NA	279.008	571.342	330.456	NA	NA	251.074	541.186	NA	262.091	288.429	220.058	433.514	525.893	NA	222.552	NA
AALEAQNALHNMK.3	333.337	381.186	518.878	587.407	616.005	332.696	443.698	555.602	587.407	614.144	325.274	453.365	177.079	561.804	546.167	419.835	446.991	357.316	394.204	457.317
AALEAVGGTVVLE.2	260.661	313.377	326.529	199.518	292.832	252.077	310.995	328.3	796.941	297.989	168.376	288.38	310.803	499.901	279.797	NA	NA	NA	NA	237.297
AALEDTLAETEAR.2	322.085	336.411	466.674	301.119	579.141	317.409	330.477	471.264	301.696	579.153	320.099	328.679	286.361	295.856	569.795	387.382	484.264	298.633	442.215	416.789
AALEDTLAETEAR.3	NA	192.404	NA	247.602	NA	NA	NA	NA	NA	154.664	NA	160.707	NA	119.013	134.966	NA	NA	NA	NA	NA
AALEEEVR.2	NA	319.022	380.851	NA	NA	NA	318.986	380.819	NA	NA	347.214	298.594	282.599	391.399	316.976	NA	199.526	NA	273.463	NA
AALEEFSR.2	381.023	752.358	889.317	685.721	811.545	381.025	752.096	885.98	722.321	811.282	367.037	399.299	827.103	690.611	766.285	562.449	676.607	560.31	474.994	558.306
AALEELQR.2	NA	NA	54.7494	NA	NA	NA	NA	54.1917	NA	NA	NA	NA	65.1541	NA	NA	NA	NA	NA	NA	NA
AALEELVK.2	901.533	1015.81	920.643	918.619	964.556	898.235	1004.2	920.655	929.379	959.361	800.351	962.006	879.138	814.736	948.875	651.171	768.912	774.267	732.707	827.828
AALEEVER.2	354.516	353.266	380.838	361.03	319.467	354.478	353.013	380.811	360.999	321.549	347.093	319.764	340.215	391.153	282.137	NA	233.012	263.772	NA	NA
AALEEVYPDLTPEETR.2	373.784	363.877	359.822	232.717	183.821	340.136	365.87	361.382	236.587	311.771	370.953	352.792	348.942	226.288	186.482	219.675	254.247	300.39	303.351	211.137
AALEEVYPDLTPEETR.3	NA	NA	152.761	NA	96.4164	NA	NA	147.824	NA	NA	NA	NA	NA	84.2316	NA	NA	NA	NA	141.702	NA
AALEEVYPDLTPEETRR.3	183.178	183.42	156.335	179.559	194.84	178.091	180.885	156.39	179.543	192.88	177.997	178.357	112.285	174.961	181.245	162.604	140.964	112.533	158.181	167.225
AALEMQNYR.2	NA	48.3835	76.1203	NA	71.3158	NA	55.473	73.3653	NA	71.2928	NA	NA	61.4988	NA	54.993	NA	NA	75.5664	NA	NA
AALEQLLK.2	314.28	386.756	NA	NA	NA	312.864	380.969	348.825	NA	NA	245.431	333.689	NA	234.057	306.427	249.696	251.792	275.581	226.044	281.941
AALETDENLLLC[CAM]APTGAGK.2	642.004	524.669	551.524	571.977	498.184	641.982	524.683	551.524	571.98	496.892	620.272	503.828	537.109	580.435	576.905	549.304	511.659	496.07	522.931	509.463
AALETDENLLLC[CAM]APTGAGK.3	472.921	465.653	508.016	435.294	425.527	472.977	507.872	459.822	435.31	431.337	447.289	496.337	457.635	416.921	401.843	386.728	362.399	411.722	382.624	378.749
AALETVDR.2	113.562	113.512	183.652	127.097	112.507	101.153	190.459	170.92	124.779	87.3304	98.7951	180.186	174.369	146.333	126.067	NA	NA	135.582	NA	NA
AALFALQNLFEEK.2	72.1242	156.09	73.1738	104.247	NA	72.1429	156.204	74.109	103.635	NA	120.092	156.124	69.7048	101.847	42.9926	106.676	NA	NA	104.16	NA
AALFLQTLK.2	145.144	201.72	197.338	181.901	186.651	145.131	201.7	172.539	174.764	186.666	130.626	185.818	184.011	156.046	176.011	112.918	173.152	161.855	141.395	129.339
AALFVSNNSR.2	187.957	159.126	176.07	175.22	206.649	171.992	161.474	179.447	130.774	208.331	192.595	161.204	196.189	129.355	204.462	154.172	143.754	162.588	NA	197.791
AALGPEGHGIK.2	98.6436	NA	114.832	102.519	88.1454	67.8208	NA	NA	102.55	88.0499	64.2439	NA	NA	97.3522	80.9718	73.4936	NA	NA	66.7031	NA
AALGPLVTGLYDVQAFK.2	451.438	493.187	207.28	336.661	266.839	422.221	493.837	207.016	295.186	262.391	300.394	311.105	298.165	430.441	257.888	395.31	474.551	270.465	498.438	307.761
AALGPLVTGLYDVQAFK.3	195.475	161.972	188.376	208.636	152.222	195.508	164.352	180.811	208.639	152.263	193.531	167.337	130.344	174.187	148.741	192.012	156.085	177.585	194.663	156.476
AALGYDYK.2	135.867	261.121	227.91	222.901	324.11	207.948	261.21	278.12	232.206	315.262	206.933	258.126	267.325	195.939	302.61	170.197	260.088	199.987	NA	317.843
AALHDPGFPSYC[CAM]QSLK.3	77.957	NA	127.143	111.14	116.753	77.7205	NA	127.253	111.311	102.155	77.7361	NA	NA	96.414	NA	67.7858	NA	NA	NA	NA
AALHLYSNTLNFQISEVEPK.2	NA	NA	NA	NA	NA	NA	NA	NA	NA	NA	NA	NA	NA	NA	NA	NA	NA	NA	NA	7.02463
AALHLYSNTLNFQISEVEPK.3	372.419	510.68	433.53	430.37	542.984	372.419	505.344	433.512	430.365	542.41	478.813	501.382	313.266	345.159	542.972	516.774	517.283	498.057	442.726	525.952
AALIMQVLQLTADQIAM[Oxi]LPPEQR.3	NA	NA	NA	NA	NA	NA	256.092	NA	NA	NA	NA	NA	NA	NA	NA	NA	NA	143.099	NA	NA
AALIYTC[CAM]TVC[CAM]R.2	349.5	407.849	365.348	417.324	360.718	351.061	414.85	365.429	418.227	360.712	404.173	405.399	408.139	312.784	345.791	353.678	407.725	NA	395.929	341.09
AALLDQIR.2	NA	NA	70.9873	NA	NA	NA	NA	NA	NA	NA	NA	NA	NA	NA	NA	NA	NA	NA	NA	NA
AALLEAGMPEC[CAM]TEDK.2	193.02	230.495	225.725	242.816	209.857	197.071	230.501	225.948	242.831	206.074	193.005	230.496	223.351	231.615	206.093	208.087	234.596	150.308	230.864	205.619
AALLEFEER.2	142.05	164.383	151.834	163.553	191.329	141.349	163.63	151.818	136.08	191.309	151.389	155.821	128.197	179.778	186.441	NA	156.618	NA	194.779	168.759
AALLELWELR.2	NA	NA	NA	NA	NA	NA	NA	NA	NA	NA	NA	NA	28.8118	NA	NA	NA	NA	NA	NA	NA
AALLETLSLLLAK.2	446.253	444.438	339.294	616.568	409.251	490.659	444.444	337.943	611.683	409.25	488.716	356.742	338.037	606.791	363.089	286.801	377.909	451.628	548.736	420.063
AALLHGETR.2	NA	NA	NA	44.9051	NA	NA	46.6764	NA	45.0172	NA	NA	52.5906	NA	NA	NA	NA	NA	NA	NA	NA
AALLNAILHSAYSETFLLPHLK.3	NA	NA	18.6444	NA	NA	NA	NA	18.5027	NA	NA	34.0413	NA	18.6279	NA	NA	NA	NA	15.8954	NA	NA
AALLNAILHSAYSETFLLPHLK.4	102.433	81.8053	117.14	75.6896	NA	102.457	81.8523	100.142	70.4342	NA	NA	79.2685	82.7554	75.1893	NA	NA	55.1787	83.8089	NA	NA
AALLNFDEFAVSK.2	209.744	199.864	196.333	211.315	208.017	204.58	197.816	196.423	211.324	205.805	194.516	192.907	179.281	162.98	184.314	187.439	248.599	168.664	NA	226.654
AALLNQHYQVNFK.2	54.87	52.2466	61.2834	47.1783	106.918	54.9501	37.2036	75.5885	45.5315	74.5242	52.4771	36.5343	61.268	36.8172	44.4068	61.3212	76.6392	NA	NA	84.4608
AALLNQHYQVNFK.3	923.931	1130.73	1207.51	1222.83	816.825	1016.69	1130.73	1207.52	1222.82	816.838	1014.16	1128.59	1207.52	1222.83	816.861	1056.27	1004.61	1099.64	1181.5	712.855
AALM[Oxi]FANAEEEFFYEK.2	NA	218.831	NA	NA	NA	NA	NA	NA	NA	NA	NA	NA	NA	NA	NA	NA	NA	NA	NA	NA
AALMESQGQQQEER.2	106.738	62.981	65.4571	63.2724	53.664	106.766	63.0276	65.6603	63.6249	53.6604	106.711	63.2422	104.605	63.7749	53.4087	101.923	68.514	104.654	107.584	53.4054
AALMESQGQQQEER.3	NA	NA	NA	NA	NA	NA	NA	NA	NA	29.0123	NA	NA	NA	NA	NA	NA	NA	NA	NA	NA
AALMFANAEEEFFYEK.2	232.492	262.291	NA	NA	NA	223.052	NA	NA	NA	319.119	NA	165.049	NA	179.687	NA	167.681	133.998	NA	204.903	NA
AALNGADIYAGC[CAM]C[CAM]TLK.2	96.9089	145.462	85.7325	142.244	110.015	96.9357	145.469	88.9211	128.675	110.007	98.6413	144.125	85.939	144.827	109.992	98.1053	144.022	88.112	141.81	106.475
AALNLPEAASYDEVR.2	239.027	239.549	200.517	172.352	178.393	NA	237.184	199.453	172.352	180.003	194.85	221.861	219.142	88.7509	NA	NA	164.811	NA	NA	NA
AALPGLDVLIYLK.2	NA	NA	NA	77.4043	NA	NA	NA	NA	77.4707	NA	NA	NA	NA	75.434	NA	NA	NA	NA	NA	NA
AALPLTTSDTK.2	352.718	360.332	380.247	NA	373.288	351.176	362.775	342.993	NA	392.282	315.273	356.824	342.849	358.625	360.734	209.557	272.163	NA	NA	254.667
AALPSHVVTM[Oxi]LDNFPTNLHPMSQLSAAVTALNSESNFAR.4	1003.47	1065.21	1064.33	1006.65	889.373	1043.06	1061.58	1064.33	1006.65	889.373	1044.02	1050.6	1063.07	1004.78	709.267	1036.84	1050.6	1049.98	982.563	697.741
AALPSHVVTM[Oxi]LDNFPTNLHPMSQLSAAVTALNSESNFAR.5	140.949	149.113	145.758	150.106	151.251	140.997	149.114	145.788	148.403	152.528	106.518	153.397	141.177	147.477	NA	116.62	158.697	NA	138.805	143.379
AALPSHVVTMLDNFPTNLHPM[Oxi]SQLSAAVTALNSESNFAR.4	1001.39	1065.2	965.904	1005.07	562.76	1001.16	1061.58	965.904	1005.07	562.768	1002.69	1050.6	906.38	1002.4	562.759	995.822	1050.6	906.376	979.401	738.589
AALPSHVVTMLDNFPTNLHPM[Oxi]SQLSAAVTALNSESNFAR.5	172.778	75.0953	134.104	96.5419	97.055	172.791	75.1993	134.013	93.2089	97.0846	160.328	76.1565	108.068	124.49	97.1316	146.581	76.1396	83.1626	140.111	96.0434
AALPSHVVTMLDNFPTNLHPMSQLSAAVTALNSESNFAR.4	999.626	1051.99	952.74	1007.85	751.034	999.625	1051.05	952.74	1008.2	751.029	999.679	1032.84	894.244	1007.18	751.01	993.913	1032.84	894.244	988.626	742.399
AALPSHVVTMLDNFPTNLHPMSQLSAAVTALNSESNFAR.5	302.818	435.535	460.445	443.677	368.188	365.079	435.541	392.838	443.69	367.739	365.075	434.716	447.11	442.807	360.694	394.88	433.015	466.729	439.568	362.815
AALPSHVVTMLDNFPTNLHPMSQLSAAVTALNSESNFAR.6	26.4592	38.0243	NA	37.1899	NA	NA	38.077	NA	39.8196	NA	NA	36.1167	NA	NA	NA	24.2209	24.275	14.5575	32.3286	NA
AALPTPALSPEDK.2	222.382	231.732	269.357	311.409	222.171	222.413	204.88	236.875	311.432	217.54	223.209	285.817	249.219	293.287	220.328	205.394	NA	NA	269.685	NA
AALQEEEQASK.2	182.3	110.921	74.7832	139.93	148.414	177.49	110.915	74.8267	139.981	148.471	181.891	171.639	128.81	141.288	143.694	150.684	132.585	132.336	112.57	136.456
AALQEELQLC[CAM]K.2	992.334	910.3	1142.31	816.058	978.603	992.334	910.302	1141.52	822.09	978.603	965.682	894.226	1116.88	762.795	770.775	483.859	715.643	1023.67	972.679	1038.6
AALQELLSK.2	8807.05	9564.61	9201.1	10015.3	8777.42	8807.05	9539.93	9201.1	10015.3	8780.42	8350.09	9428.93	9194.29	9940.87	8775.49	7291.49	7909.15	7032.15	8398.37	7106.02
AALQELTR.2	NA	288.177	222.439	162.064	NA	NA	277.527	NA	165.372	NA	259.148	232.822	168.055	150.976	220.491	NA	166.576	151.29	161.378	147.906
AALQLVVDPGDPR.2	NA	NA	NA	NA	NA	NA	49.746	NA	NA	NA	NA	NA	NA	NA	NA	NA	NA	NA	NA	NA
AALQSQAEALR.2	60.7929	148.496	134.868	124.892	123.604	65.2406	148.481	134.857	124.841	94.8904	103.783	104.177	119.982	162.077	94.8571	119.118	99.2216	NA	135.092	131.591
AALRPLVK.2	NA	NA	NA	NA	NA	119.042	145.735	NA	NA	NA	66.7318	106.584	NA	NA	NA	NA	NA	52.6818	NA	NA
AALRPLVKPK.2	92.2094	124.324	114.915	96.1166	92.0795	89.8296	124.328	114.923	95.6784	90.1173	88.7301	133.84	98.2256	91.3455	90.3112	23.798	NA	NA	NA	85.6421
AALRPTDVVLEVGPGTGNMTVK.3	273.269	273.067	382.887	285.526	315.87	234.457	273.051	253.432	285.443	312.45	229.562	269.523	311.073	322.247	343.075	208.143	260.653	216.053	304.869	211.282
AALSALESFLK.2	512.675	600.616	473.577	548.328	650.341	512.707	674.478	469.964	548.329	650.311	550.775	610.052	458.2	563.979	602.373	460.156	471.065	561.655	534.462	588.061
AALSASEGEEVPQDK.2	458.827	447.912	388.473	554.034	475.695	455.532	450.611	388.444	554.015	449.441	446.829	443.022	436.961	547.111	474.273	351.632	375.012	384.479	261.068	402.01
AALSASEGEEVPQDKAPSHVPFLLIGGGTAAFAAAR.4	NA	NA	NA	NA	NA	NA	1412.39	NA	1547.67	NA	NA	NA	NA	NA	NA	NA	NA	NA	1543.12	NA
AALSEEELEK.2	866.915	1029.23	911.993	1118.39	1013.72	866.89	1003.91	900.918	1116.58	972.913	952.225	980.209	873.197	763.67	973.256	897.949	729.106	972.903	959.953	934.514
AALSEEELEKK.3	NA	NA	83.2365	141.945	147.779	NA	NA	83.2105	141.975	147.816	NA	102.917	NA	NA	145.445	72.1719	NA	76.4859	NA	81.0287
AALSEEELERK.3	NA	NA	NA	NA	NA	NA	NA	NA	NA	NA	158.489	NA	NA	NA	NA	NA	NA	NA	NA	NA
AALSEMVEYITHNR.3	69.03	NA	NA	NA	NA	68.9735	NA	NA	NA	NA	NA	NA	70.9962	67.2413	NA	NA	NA	26.2697	NA	NA
AALSGSYVNFGVFR.2	200.932	NA	NA	146.677	173.458	202.276	NA	NA	234.266	164.756	198.059	100.459	186.371	NA	158.2	191.89	100.394	186.339	NA	164.906
AALSSFQK.2	292.639	326.976	301.328	372.354	329.464	348.544	325.504	299.236	368.135	330.586	323.89	258.876	329.438	360.318	335.897	243.687	223.47	256.33	NA	275.195
AALSSQQQQQLALLLQQFQTLK.3	203.692	158.039	122.96	120.507	174.166	203.686	158.064	122.931	120.497	174.274	198.519	181.479	158.488	107.29	159.554	158.696	146.226	125.117	380.715	143.573
AALTGLLHR.2	129.992	185.333	134.863	145.812	165.283	120.212	185.36	135.876	150.697	163.22	128.158	156.343	124.752	141.197	126.499	126.649	116.979	NA	130.385	120.317
AALTLTPSAVNK.2	NA	NA	NA	NA	NA	NA	NA	NA	NA	NA	NA	NA	NA	NA	102.743	NA	NA	NA	NA	NA
AALVAGMYPNLVHVDR.3	NA	NA	NA	77.4778	61.8825	NA	NA	NA	60.2424	49.949	NA	NA	NA	NA	NA	NA	NA	NA	NA	NA
AALVDLEPGTMDSVR.2	1175.7	1064.46	1138.32	924.516	914.652	1178.42	1064.47	1138.31	926.559	914.626	1177.84	1064.47	1137.23	919.089	841.835	1134.83	1056.73	1146.78	1084.78	1121.9
AALVDLEPGTMDSVR.3	119.764	144.912	134.102	126.898	NA	119.742	142.071	134.085	126.835	NA	119.689	103.685	123.493	NA	NA	NA	110.046	116.286	74.5956	NA
AALWALQGGTSVVIANGTHPK.2	NA	NA	NA	NA	NA	NA	16.4859	NA	NA	NA	NA	NA	NA	NA	NA	NA	NA	NA	NA	NA
AALWALQGGTSVVIANGTHPK.3	NA	NA	35.0916	58.0942	78.567	NA	74.9429	51.8897	NA	82.7241	NA	34.6515	31.8023	NA	58.135	NA	NA	NA	NA	NA
AALYFQR.2	NA	NA	NA	NA	163.37	NA	213.373	NA	NA	158.069	NA	NA	NA	NA	158.733	NA	NA	NA	NA	133.323
AAMDNSEIAGEK.2	248.236	337.585	307.639	342.484	370.786	281.774	339.491	307.626	342.491	368.819	273.476	337.641	159.744	342.05	161.035	252.801	133.786	233.855	276.697	160.05
AAMEALVVEVTK.2	2138.98	2194.45	2239.4	2191.88	1717.73	2138.85	2194.45	2222.41	2191.88	1717.73	1941.83	1961.17	2217.68	2154.98	1706.42	1940.07	1667.6	1660.74	1977.24	1633.3
AAMEALVVEVTK.3	392.234	484.029	379.511	381.558	447.446	290.479	596.737	374.664	509.086	447.446	276.033	319.723	427.357	299.67	420.241	146.808	247.914	286.252	210.282	109.886
AAMEPIVISAK.2	1006.59	1083.19	1012.69	1121.47	1082.17	1007.49	1083.2	1012.69	1121.45	1080.13	992.341	1005.23	1051.57	952.781	935.224	833.552	799.346	873.894	844.682	745.98
AAMGNFVDLC[CAM]R.2	284.601	190.022	321.688	194.135	245.415	284.583	190.006	296.099	194.159	262.505	300.29	205.406	322.624	189.585	163.027	277.746	202	NA	339.581	326.421
AAMGPGISR.2	561.294	516.512	410.988	560.57	561.151	558.882	516.514	410.988	560.551	547.151	529.102	494.607	NA	560.302	511.064	NA	321.346	NA	181.256	372.508
AAMIVNQLSK.2	74.3107	NA	NA	71.6228	NA	74.2959	NA	NA	73.2716	355.344	87.0643	NA	NA	57.4112	52.4643	NA	NA	NA	NA	NA
AAMIWIVGEYAER.2	NA	181.338	347.415	150.392	NA	NA	179.006	188.725	150.306	NA	NA	NA	NA	NA	193.161	344.37	NA	NA	545.896	471.002
AAMIWIVGEYAER.3	NA	88.8498	66.4849	80.7481	84.3315	NA	79.1372	69.3621	NA	84.5694	NA	83.9556	NA	NA	111.823	NA	NA	NA	NA	NA
AANAAENDFSVSQAEMSSR.2	100.997	75.8189	71.3896	84.0752	78.7543	100.964	73.6534	71.428	84.1738	88.3187	70.9689	64.0142	71.3889	81.9719	76.2029	105.428	49.81	97.6264	74.344	76.2441
AANAAENDFSVSQAEMSSR.3	135.263	94.1286	85.9299	112.29	80.9286	132.905	94.2239	83.7685	110.174	78.3449	89.2629	121.352	80.5691	103.164	100.766	92.251	65.4658	75.8008	106.252	68.0057
AANDAGYFNDEMAPIEVK.2	94.1014	73.9456	71.1922	NA	97.6477	91.696	NA	71.1926	NA	80.5735	NA	73.6128	78.5055	NA	95.2241	NA	NA	NA	NA	59.4457
AANGVVLATEK.2	1324.19	1098.23	1422.13	1456.16	1295.05	1321.56	1087.5	1425.92	1456.07	1293.01	1302.58	1060.52	1406.79	1422.86	1285.63	1110.06	951.991	1162.64	1195.72	1160.46
AANLEMFK.2	143.637	172.754	134.637	159.733	NA	141.405	177.461	137.31	162.033	NA	139.045	NA	125.881	167.84	NA	NA	NA	NA	NA	NA
AANMLQQSGSK.2	67.7953	42.6954	71.4108	73.9068	NA	68.1859	42.1477	64.3697	75.6834	NA	55.5016	NA	62.0332	74.3128	31.6727	NA	NA	NA	NA	NA
AANNGALPPDLSYIVR.2	NA	NA	NA	NA	400.975	NA	NA	NA	NA	401.012	NA	538.731	13.8868	NA	449.333	NA	NA	NA	NA	NA
AANNGALPPDLSYIVR.3	160.426	NA	NA	NA	NA	137.564	143.363	NA	NA	NA	NA	78.5126	NA	NA	NA	NA	NA	NA	NA	NA
AANNIASLLTK.2	313.505	383.713	346.781	319.545	357.377	311.641	383.724	346.748	319.565	293.779	294.726	348.423	288.322	400.967	311.325	NA	261.724	265.783	302.697	290.524
AANPGC[CAM]SLEDFVR.2	227.017	202.583	268.33	262.055	225.757	227.024	242.269	321.182	271.433	235.132	222.909	192.277	284.795	213.583	251.623	267.446	161.913	262.332	257.668	209.83
AANPVDFLSK.2	417.46	485.266	464.191	480.591	355.986	417.128	393.742	464.181	480.576	444.744	411.222	471.93	458.391	441.855	401.738	373.061	343.373	401.926	355.959	350.437
AANSLEAFIFETQDK.2	121.326	138.693	119.876	130.894	158.889	105.674	143.374	122.074	130.852	121.302	159.76	140.147	140.454	92.642	142.53	178.563	140.39	117.228	189.751	144.885
AANSLEAFIFETQDK.3	163.759	143.577	196.652	189.698	176.139	159.046	143.48	196.678	189.675	175.996	91.4184	57.0267	95.3282	134.676	176.056	69.5807	100.266	175.368	140.877	145.113
AANVLITR.2	181.009	152.251	141.581	180.425	116.074	158.874	150.453	179.183	180.51	114.155	169.093	142.671	121.953	140.979	154.552	NA	NA	NA	NA	NA
AANVLLSEHGEVK.3	64.4451	NA	NA	NA	NA	64.3795	NA	135.211	NA	NA	NA	NA	91.4008	89.8533	NA	NA	NA	NA	NA	NA
AANVLLSEQGDVK.3	NA	NA	54.2475	NA	NA	NA	NA	NA	NA	NA	NA	NA	NA	NA	NA	NA	NA	NA	NA	NA
AANVLVSESLMC[CAM]K.2	153.113	199.056	NA	127.653	NA	153.213	189.938	NA	127.658	NA	153.112	NA	NA	118.11	NA	151.403	NA	NA	NA	NA
AANVQEPEK.2	149.014	188.476	171.244	153.364	119.092	146.973	160.422	171.241	153.202	119.068	137.751	163.761	166.798	141.38	148.612	127.572	185.086	167.117	133.565	64.4438
AANYDFYQLLEEK.2	74.2928	NA	NA	NA	NA	NA	NA	NA	NA	63.303	NA	NA	NA	NA	NA	NA	NA	NA	NA	NA
AAPAEIDQR.2	NA	NA	NA	NA	194.694	NA	NA	NA	NA	190.603	NA	NA	141.503	203.783	190.465	NA	NA	NA	NA	NA
AAPAGGFQNIAC[CAM]LR.2	NA	NA	235.497	245.896	NA	NA	NA	233.128	220.923	NA	294.949	NA	247.39	NA	NA	NA	NA	245.031	NA	NA
AAPC[CAM]IYWLPLTDSQIVQK.2	140.348	231.249	165.27	135.73	147.225	141.735	230.703	171.703	133.395	194.89	139.12	231.295	169.892	129.199	146.988	231.044	200.428	180.566	196.472	211.634
AAPC[CAM]IYWLPLTDSQIVQK.3	121.668	201.717	180.512	203.251	164.008	162.676	202.698	182.907	203.171	163.267	161.892	148.729	173.168	133.192	163.572	156.085	188.412	147.231	118.47	151.528
AAPDDPSGFAVLASC[CAM]AR.2	121.469	116.817	NA	NA	NA	84.2242	117.369	NA	85.1824	NA	101.307	106.809	88.8825	55.1034	NA	NA	99.1001	NA	NA	NA
AAPDILIATPGR.2	730.217	414.792	616.988	498.187	757.858	730.038	620.659	616.974	494.606	757.878	704.102	656.227	602.603	698.302	633.356	460.076	429.329	440.774	322.175	390.357
AAPEASGTPSSDAVSR.2	NA	101.478	NA	87.8702	82.6618	80.9653	101.524	NA	87.8739	78.9803	72.1061	101.482	NA	NA	NA	NA	101.444	77.7605	NA	NA
AAPEMVSLLK.2	NA	NA	NA	391.984	NA	NA	NA	NA	403.455	NA	NA	412.401	364.772	NA	NA	NA	NA	NA	NA	NA
AAPFSLEYR.2	6765.8	7335.71	7443.5	7598.42	6833.58	6765.8	7330.71	7443.51	7571.22	6831.26	6699.51	7244.39	7406.37	7571.22	6824.63	4310.81	5054.35	4625.69	5149.82	4456.09
AAPGAEFAPNK.2	6992.26	7291.09	7193.16	7546.21	6778.49	6992.26	7291.09	7189.5	7546.21	6775.92	6895.72	7213.21	7135.77	7390.88	6765.37	3699.16	4347.07	849.307	3527.17	3772.6
AAPGPGPSTFSFVPPSK.2	786.727	787.197	877.877	744.518	766.284	786.77	787.132	877.803	744.518	766.299	778.385	701.572	847.575	695.068	740.093	NA	599.993	673.31	574.748	529.051
AAPGPGPSTFSFVPPSK.3	NA	NA	NA	NA	NA	239.762	NA	NA	169.932	NA	NA	NA	NA	NA	NA	NA	NA	NA	NA	NA
AAPLAAPPPAPAAPPAVAPPAGPR.3	88.5681	113.576	155.622	157.734	110.06	98.3209	108.902	155.531	157.899	162.168	120.174	128.642	128.017	111.848	155.347	NA	NA	119.486	NA	NA
AAPLDSIHSLAAYYIDC[CAM]IR.2	NA	NA	NA	NA	NA	NA	NA	NA	NA	NA	NA	86.5445	NA	NA	NA	NA	NA	NA	NA	NA
AAPLDSIHSLAAYYIDC[CAM]IR.3	1281.79	895.685	1093.78	1661.05	1518.62	1256.42	895.659	1404.79	1656.61	1513.34	1509.51	899.043	1399.54	1607.77	1491.56	970.499	756.357	1263.04	1432.15	1348.05
AAPLDSIHSLAAYYIDC[CAM]IR.4	233.535	234.661	258.601	236.256	184.647	233.577	234.429	232.456	265.441	184.411	205.359	227.319	234.586	209.976	154.893	189.299	147.678	175.593	191.112	128.619
AAPLIVEVFNK.2	156.591	134.673	132.725	125.895	NA	150.08	132.354	NA	NA	NA	134.41	151.093	NA	NA	NA	NA	NA	NA	NA	NA
AAPLSRDPTEVTAIGAVEAAFK.3	114.854	NA	NA	NA	NA	120.383	NA	NA	NA	NA	118.409	NA	NA	NA	NA	101.745	NA	NA	NA	NA
AAPLVTSGK.2	439.544	348.352	NA	450.722	404.706	427.886	348.344	557.798	450.812	420.915	429.084	367.341	514.998	447.874	367.087	NA	NA	NA	NA	NA
AAPPDVGEER.2	NA	NA	NA	NA	NA	NA	NA	NA	NA	NA	893.053	NA	NA	NA	NA	NA	NA	NA	NA	NA
AAPPPPPPPPPLESSPR.2	NA	NA	NA	NA	NA	NA	NA	NA	NA	NA	NA	NA	NA	NA	NA	96.411	NA	NA	NA	NA
AAPPPPPPPPPLESSPR.3	NA	NA	NA	144.972	NA	NA	NA	NA	128.299	NA	NA	NA	NA	136.901	NA	NA	NA	NA	NA	NA
AAPPQIPDTR.2	NA	NA	314.033	NA	NA	NA	NA	335.668	NA	NA	NA	NA	335.203	NA	NA	NA	NA	NA	NA	NA
AAPRPAPVAQPPAAAPPSAVGSSAAAPR.3	325.436	209.062	212.578	304.686	262.395	325.417	209.064	193.051	304.69	260.051	320.601	305.494	227.053	184.468	225.018	359.993	274.158	364.86	273.526	331.186
AAPRPAPVAQPPAAAPPSAVGSSAAAPR.4	NA	NA	88.2676	107.462	106.453	NA	NA	82.3732	110.683	NA	73.2468	NA	94.3525	NA	119.723	NA	NA	NA	NA	NA
AAPSTAPAEATPPKPGEAEAPPK.3	NA	NA	23.633	NA	NA	NA	NA	23.6795	NA	NA	NA	NA	23.7859	NA	NA	NA	NA	23.9311	NA	NA
AAPTAASDQPDSAATTEK.2	74.1771	80.2665	64.279	79.89	70.7938	67.9294	80.3166	64.3016	79.9107	59.289	69.1205	79.4328	86.6278	79.902	61.743	63.8249	80.1281	86.6321	79.9272	58.2221
AAPTPTPAPVPVPVPLPAPAPAPHGEAR.3	65.3633	75.8049	71.5122	NA	NA	65.6176	75.7429	71.4962	NA	NA	65.4123	65.6254	NA	52.3924	NA	69.0277	65.6291	NA	60.5847	NA
AAPVTGGMGAVLMR.2	244.356	595.04	NA	NA	NA	244.321	595.021	NA	NA	NA	581.006	591.607	NA	644.6	NA	492.195	175.308	224.701	523.236	180.406
AAQAGPTQPGPPR.2	NA	NA	NA	NA	NA	NA	NA	NA	NA	57.7576	NA	NA	NA	56.8646	NA	NA	NA	NA	NA	NA
AAQAGVAVGDWVLSIDGENAGSLTHIEAQNK.3	NA	NA	NA	NA	NA	NA	NA	NA	NA	NA	NA	NA	NA	NA	77.6583	NA	NA	NA	NA	56.566
AAQAGVAVGDWVLSIDGENAGSLTHIEAQNK.4	NA	NA	193.003	NA	NA	NA	NA	NA	NA	NA	NA	NA	NA	NA	NA	NA	NA	NA	NA	NA
AAQAPDGASEPR.2	94.0634	85.6474	89.4644	114.57	NA	92.7673	85.6411	89.4884	117.028	NA	NA	83.4076	86.8643	114.742	NA	94.1283	76.2671	100.123	111.739	NA
AAQAPSSFQLLYDLK.2	308.726	353.815	329.778	307.246	277.767	308.708	358.906	324.721	306.842	274.729	333.266	300.918	340.795	345.325	311.622	294.294	280.448	315.237	330.96	325.325
AAQAPSSFQLLYDLK.3	87.4719	99.6707	141.325	130.177	88.4853	87.0333	99.6479	141.305	130.176	88.4969	90.8834	115.356	141.299	95.9926	77.7898	75.3641	98.2685	136.862	114.763	75.728
AAQASDLEK.2	2219.28	2015.28	2035.07	2177.87	2184.44	2219.36	2015.28	2041	2177.87	2182.88	2220.62	2013.75	2021.2	2267.29	2151.71	1705.27	1589.63	1530.28	1763.37	1552.94
AAQDFFSTC[CAM]R.2	1263.5	1222.12	1338.89	1389.3	1352.7	1257.17	1222.12	1337.12	1389.3	1349.26	1139.9	1008.6	1252.83	1316.63	1343.74	1063.15	1062	1161.98	1090.22	1132.6
AAQDLC[CAM]EEALR.2	149.778	292.289	232.334	313.483	252.067	149.752	293.328	232.98	311.27	280.219	208.923	267.48	155.476	252.813	167.25	212.695	261.365	218.194	238.411	135.733
AAQDRDQIYR.3	504.868	476.69	536.168	443.956	556.406	504.816	476.689	536.164	443.905	556.436	200.359	471.2	537.851	443.905	558.237	347.664	391.107	402.419	312.518	427.885
AAQEEYVK.2	7908.35	8195.91	7734.29	8612.41	7751.86	7908.35	8195.91	7734.29	8612.41	7750.5	7893.06	8046.96	7731.86	8612.31	7572.09	6155.83	6503.29	6008.61	6367.57	5711.63
AAQEFFQR.2	NA	NA	NA	NA	NA	76.6864	NA	NA	NA	NA	NA	NA	NA	NA	NA	NA	NA	NA	NA	NA
AAQELQEGQR.2	584.184	639.787	563.274	617.367	535.653	584.184	639.555	563.277	615.86	535.656	399.258	629.83	550.244	593.197	508.011	345.244	481.868	435.347	439.32	331.65
AAQEQVLNASR.2	152.101	192.503	162.094	236.516	139.82	231.539	192.515	176.59	234.199	139.801	229.175	215.696	171.813	233.081	232.391	212.572	190.675	221.273	230.33	232.388
AAQFVDLLGYFSLK.2	194.159	141.494	242.458	162.121	180.825	121.593	143.607	242.445	161.046	173.25	207.328	150.588	240.059	210.97	170.974	207.256	134.354	218.633	211.991	176.109
AAQIFITELTLR.2	261.884	296.202	262.801	324.829	219.292	261.896	296.18	262.841	324.799	208.388	252.368	278.896	223.883	304.658	198.867	225.448	258.535	228.761	283.845	187.553
AAQIPSPLER.2	NA	NA	NA	NA	NA	NA	NA	NA	NA	NA	NA	NA	NA	NA	NA	181.03	NA	NA	NA	NA
AAQLATEIADIK.2	164.878	154.989	195.993	173.615	213.528	166.46	154.905	195.953	NA	212.388	139.655	NA	NA	168.654	196.978	128.612	NA	NA	128.488	148.369
AAQLC[CAM]GAGMAAVVDK.2	95.561	169.258	121.036	213.005	107.052	98.9638	168.91	118.657	210.574	NA	107.851	93.2326	163.636	185.961	111.948	95.134	NA	213.728	NA	196.785
AAQLC[CAM]GAGMAAVVDR.2	106.821	150.565	195.082	122.553	148.408	130.706	152.851	207.662	125.161	148.174	117.706	128.467	168.776	103.889	146.222	140.424	115.665	169.016	147.659	149.289
AAQLIGTC[CAM]SQNVAAIQEQVLGLGALR.3	452.339	421.329	347.188	426.19	248.228	452.351	421.195	347.186	425.351	248.215	288.197	334.167	326.227	344.575	243.412	273.594	255.068	301.511	294.964	236.969
AAQLIGTC[CAM]SQNVAAIQEQVLGLGALR.4	122.168	108.276	152.32	98.9266	111.317	122.159	108.203	152.386	104.234	111.231	108.736	62.5331	126.176	84.7659	87.2087	76.436	61.0948	74.468	73.8067	NA
AAQLPNDVVLQIMELC[CAM]GATR.3	NA	NA	78.1952	NA	58.5459	59.2582	56.2511	92.2077	NA	NA	70.1348	NA	76.2431	NA	NA	NA	NA	NA	NA	NA
AAQPPAQPC[CAM]QLC[CAM]GR.2	264.663	296.471	255.384	251.803	248.982	269.09	293.421	257.773	240.099	NA	269.295	285.077	260.462	241.686	236.13	213.75	250.735	223.799	230.28	227.453
AAQPPAQPC[CAM]QLC[CAM]GR.3	65.0518	194.284	137.161	194.301	145.752	67.0529	192.131	135.101	NA	146.68	132.594	NA	NA	NA	NA	NA	NA	NA	NA	NA
AAQSLLNK.2	254.35	313.183	229.395	326.501	147.644	250.746	340.013	150.689	325.198	145.276	274.587	271.509	224.167	294.835	207.453	NA	184.21	NA	NA	175.825
AAQTELGQQILADFEEAFPSQGTK.3	NA	NA	134.966	124.335	152.241	NA	142.056	121.57	125.477	137.294	146.501	72.5118	121.679	135.66	124.865	108.87	NA	94.7814	104.534	118.301
AAQVAQDEEIAR.2	199.158	138.674	145.603	168.635	157.526	191.461	140.997	145.592	166.668	153.358	197.968	111.299	140.821	158.333	146.797	160.266	NA	149.592	144.901	124.186
AAQVGLLFLK.2	96.8949	105.844	68.7018	97.5729	78.0404	96.5841	105.937	68.6343	97.5538	78.0686	86.8281	84.8373	76.0366	82.775	91.4823	74.1395	NA	NA	78.1742	NA
AAQVMGPPDR.2	667.477	327.641	432.075	428.297	417.487	668.204	417.471	432.073	428.297	417.483	545.079	296.606	427.385	483.426	407.038	437.453	319.561	444.226	580.091	428.97
AAQYQVNQAAAAQAAATAAAMTQSAVK.3	45.7302	NA	NA	69.9401	NA	NA	NA	45.2055	71.2883	NA	51.2427	49.0534	NA	56.8801	NA	NA	NA	NA	NA	NA
AASAAFQENVGR.2	116.954	122.323	80.4299	91.3142	125.398	86.8589	126.785	97.0408	83.2264	125.364	112.507	118.138	116.909	83.2981	120.69	110.683	113.236	109.782	103.781	131.243
AASAAGAAGSAGGSSGAAGAAGGGAGAGTRPGDGGTASAGAAGPGAATK.4	82.1835	118.402	66.7507	48.617	72.4015	79.2305	118.467	66.7683	48.6128	72.2713	86.8799	99.6539	86.8122	56.696	72.2286	86.6216	75.3635	69.7553	68.5672	62.6585
AASAAGAAGSAGGSSGAAGAAGGGAGAGTRPGDGGTASAGAAGPGAATK.5	68.0262	NA	65.948	63.7505	47.8645	68.0695	70.0621	NA	63.5257	NA	75.7703	66.1704	58.4582	73.1317	32.2163	NA	57.9014	61.1533	34.8561	NA
AASAATAAPTATPAAQESGTIPK.2	51.0622	NA	NA	NA	44.6016	NA	NA	NA	NA	58.2646	NA	NA	NA	NA	39.9017	NA	NA	NA	NA	43.1476
AASAATAAPTATPAAQESGTIPK.3	NA	40.3441	39.4031	68.9201	53.1167	NA	40.4165	NA	68.9364	54.517	NA	47.0734	39.2474	40.0601	44.455	48.1522	21.5384	54.7442	NA	33.2863
AASADSTTEGTPADGFTVLSTK.2	304.457	196.355	340.188	285.988	349.023	304.486	196.366	331.328	285.989	348.993	304.509	99.2746	320.487	268.558	253.826	271.784	183.048	277.819	287.441	305.324
AASADSTTEGTPADGFTVLSTK.3	214.817	192.631	137.656	194.778	168.937	212.525	176.545	133.85	194.73	183.173	205.506	145.275	234.576	110.147	183.194	196.759	149.57	198.316	184.923	192.338
AASAFFTYVSLSQEGR.3	NA	NA	99.5564	92.43	NA	NA	80.6266	99.5114	99.7087	NA	NA	NA	97.1342	72.7692	70.9229	NA	NA	NA	83.5233	NA
AASAPYFEVLEK.2	NA	103.39	NA	NA	NA	NA	131.959	122.889	116.715	NA	97.3129	117.974	127.428	94.0721	NA	NA	115.195	NA	NA	NA
AASAYAVGDVK.2	585.3	NA	NA	735.567	525.608	458.236	554.258	516.289	733.353	515.714	264.188	354.523	NA	347.55	NA	NA	NA	NA	228.906	NA
AASDIAM[Oxi]TELPPTHPIR.3	NA	271.871	435.535	367.788	NA	NA	271.85	NA	392.678	NA	NA	244.121	416.015	341.967	244.896	NA	NA	NA	408.925	NA
AASDIAMTELPPTHPIR.2	613.478	412.402	603.94	537.056	422.027	611.118	351.678	601.606	536.876	421.798	690.849	443.673	417.665	498.175	451.232	695.585	528.716	412.813	647.317	496.512
AASDIAMTELPPTHPIR.3	6369.92	6764.72	6331.15	6744.63	6556.36	6357.41	6716.81	6385.98	6741.95	6552.42	6246.04	6552.57	6288.67	6591.38	5868.86	5090.75	5049.34	5048.18	5401.39	4667.82
AASDIAMTELPPTHPIR.4	514.891	1108.13	1060.96	1264.51	1329.9	509.864	1109.44	1107.06	1369.44	1301.24	517.599	717.922	823.372	1157.51	570.535	NA	230.005	NA	822.354	NA
AASDIWKPVLSIDTEPR.3	97.2881	136.672	86.8597	123.434	64.6842	129.362	136.149	86.8418	134.054	64.0237	122.309	117.569	134.16	115.968	87.8714	118.965	88.394	116.47	NA	85.2948
AASENSQDALR.2	NA	NA	19.2213	NA	63.23	NA	NA	19.2264	NA	63.2562	NA	NA	26.5575	NA	55.8974	NA	NA	NA	NA	NA
AASGFNAMEDAQTLR.2	81.43	71.27	53.9729	66.9357	50.0685	84.2747	52.2413	57.0192	55.0915	50.0159	84.3187	52.0516	NA	NA	NA	84.2764	NA	55.2886	NA	NA
AASIFGGAKPVDTAAR.2	103.895	99.404	104.765	121.092	81.0809	103.854	99.4306	101.501	121.058	85.9244	65.052	96.1672	NA	53.4579	83.6273	82.5546	NA	70.4758	80.673	65.9949
AASIFGGAKPVDTAAR.3	996.408	927.916	1016.63	1090.77	893.923	996.172	927.912	1016.62	1090.41	893.924	918.487	860.321	1016.78	1053.61	887.611	839.925	759.161	916.879	598.381	799.223
AASITSEVFNK.2	285.822	570.521	687.398	601.107	652.143	285.817	570.613	685.02	601.109	649.05	570.779	626.493	627.468	605.201	582.918	588.531	504.274	575.929	603.381	673.057
AASLEAVSYAIDTLK.2	NA	150.665	107.319	114.088	122.088	NA	150.761	126.336	114.779	121.893	NA	137.597	126.394	126.087	108.349	NA	137.599	166.923	83.9137	108.332
AASLEAVSYAIDTLK.3	NA	94.9034	74.1851	NA	NA	71.6093	92.4951	74.1941	NA	NA	71.9985	95.6434	62.9354	NA	NA	NA	72.6626	NA	NA	NA
AASLELSEVK.2	104.209	164.792	123.492	92.093	99.5691	103.012	164.772	121.155	91.3836	62.5991	91.6472	162.396	116.831	74.1917	83.7107	66.171	148.491	87.5408	74.5688	89.887
AASLTEDR.2	157.885	155.232	165.499	198.814	176.202	157.864	155.148	126.039	170.684	163.752	155.412	NA	NA	167.401	176.277	159.104	118.683	NA	NA	170.94
AASNIIFSNGNLDPWAGGGIR.3	NA	NA	NA	62.3543	NA	NA	62.3688	NA	NA	NA	NA	67.3924	70.1189	NA	NA	NA	NA	NA	NA	NA
AASNMALGK.2	180.009	160.95	108.136	149.639	135.827	179.475	141.971	107.6	149.659	137.475	171.337	133.389	115.233	99.5765	114.874	125.311	113.438	NA	132.439	107.861
AASPQDLAGGYTSSLAC[CAM]HR.3	NA	NA	63.3445	NA	89.0025	NA	NA	63.3437	NA	88.8998	NA	NA	NA	NA	75.4417	NA	NA	NA	57.492	NA
AASQSTQVPTITEGVAAALLLLK.3	174.248	142.314	181.541	189.432	179.456	174.196	142.338	181.567	189.393	162.725	152.594	148.107	179.442	185.397	157.837	140.877	188.571	164.94	166.02	157.772
AASTAPSSTSTPAASSAGLIYIDPSNLR.3	63.3621	NA	73.1778	72.5858	NA	NA	82.2961	72.0165	72.342	NA	NA	NA	65.4552	91.5906	56.5374	NA	NA	NA	62.8226	NA
AASVFVLYATSC[CAM]ANNFAMK.3	NA	NA	NA	NA	NA	NA	NA	NA	NA	NA	NA	NA	NA	NA	NA	NA	NA	41.5508	NA	NA
AASVHTVGEDTEETPHR.3	NA	NA	NA	NA	20.703	NA	NA	NA	NA	19.4175	NA	NA	NA	21.557	NA	NA	NA	NA	NA	NA
AASVHTVGEDTEETPHR.4	NA	82.707	77.8922	NA	NA	NA	NA	53.011	NA	NA	NA	66.4728	NA	NA	NA	NA	NA	NA	NA	31.3434
AASVRPVLDIYSASGMPLASLLWK.3	26.2381	31.7402	54.8832	NA	45.6877	26.8619	NA	57.3213	NA	45.7353	25.6504	NA	50.779	NA	45.501	32.2724	NA	49.8411	31.9029	NA
AASVVQPQPLVVVK.2	235.999	123.717	252.643	236.975	207.809	236.037	117.456	252.664	226.384	156.439	239.835	78.6726	268.707	233.684	203.497	173.811	229.007	238.411	173.583	176.417
AASVVQPQPLVVVK.3	NA	NA	79.7154	NA	NA	NA	NA	79.7395	NA	NA	NA	NA	78.0213	NA	NA	NA	NA	61.4292	NA	NA
AATAAADFTAK.2	634.692	720.048	493.776	781.771	701.631	634.684	716.551	489.197	709.066	701.629	626.948	562.375	486.332	767.124	619.345	542.209	372.123	578.309	709.372	598.08
AATAC[CAM]FGFPK.2	NA	133.566	NA	NA	NA	NA	133.927	NA	NA	NA	NA	114.032	NA	125.721	NA	NA	NA	NA	82.9955	NA
AATAPLLEAVDNLSAFASNPEFSSIPAQISPEGR.3	549.073	683.543	616.658	498.787	469.127	549.09	681.231	718.541	499.15	469.137	540.204	671.771	606.032	600.833	465.473	539.562	473.121	530.885	524.259	371.484
AATAPLLEAVDNLSAFASNPEFSSIPAQISPEGR.4	732.733	334.049	607.436	824.376	639.21	732.766	864.07	602.665	824.383	639.19	720.244	777.38	676.459	833.447	606.806	602.049	698.842	671.756	581.278	494.84
AATAPLLEAVDNLSAFASNPEFSSIPAQISPEGR.5	53.8784	64.9776	57.8378	NA	NA	53.8755	45.6243	57.8975	NA	NA	NA	NA	67.4494	NA	NA	NA	NA	38.6037	NA	NA
AATDAQDANQC[CAM]C[CAM]TSC[CAM]EDNAPATSYC[CAM]VEC[CAM]SEPLC[CAM]ETC[CAM]VEAHQR.4	186.317	207.513	109.55	220.937	119.907	228.471	207.534	106.15	102.238	92.4818	227.21	200.148	109.352	173.82	92.4858	205.834	158.083	83.9853	163.141	215.04
AATEC[CAM]MC[CAM]NLAMSK.2	NA	NA	NA	NA	74.0078	NA	NA	NA	70.9288	73.7743	64.346	48.1539	53.4515	42.0227	71.2012	54.836	NA	NA	NA	60.5881
AATENIPVVR.2	265.535	251.529	265.035	171.618	244.189	265.575	251.58	263.57	171.652	244.184	232.335	249.028	236.767	181.253	240.16	148.403	189.011	210.419	142.95	101.242
AATFFGC[CAM]IGIDK.2	402.266	414.601	424.283	442.84	NA	376.605	437.147	NA	440.062	NA	285.628	394.925	402.794	420.115	NA	NA	362.896	364.889	NA	290.624
AATFGLILDDVSLTHLTFGK.2	NA	NA	35.9505	48.984	30.3686	113.486	NA	34.317	48.9486	30.5411	NA	NA	36.0628	62.3369	31.4469	NA	NA	NA	28.3452	NA
AATFGLILDDVSLTHLTFGK.3	464.194	704.812	827.706	646.875	282.692	464.193	704.821	825.283	365.679	280.308	901.516	632.07	819.169	356.405	220.762	262.828	458.091	543.228	485.766	661.782
AATFPLQVLGFEIDAVNSVQFSNHTGYAHWK.4	55.163	NA	NA	NA	40.7027	NA	NA	NA	NA	23.9939	NA	NA	NA	NA	44.5804	NA	NA	NA	NA	37.8093
AATGEEVPR.2	121.404	109.6	133.787	113.071	92.1932	121.405	145.628	133.82	113.105	90.3401	78.9959	118.491	93.0963	108.37	83.8384	105.747	91.4267	81.9654	101.419	94.3784
AATGEEVSAEDLGGADLHC[CAM]R.3	80.1666	49.2535	46.6789	64.2427	75.2296	80.031	48.9201	53.8354	66.6534	73.8612	NA	42.8874	46.4941	57.3074	73.8095	73.2236	NA	NA	52.4326	NA
AATITATSPGALWGLDR.2	466.1	295.303	487.914	387.777	264.002	465.404	295.337	488.869	387.521	264.453	432.311	295.393	487.884	385.399	259.675	519.496	295.391	486.092	386.72	267.77
AATITATSPGALWGLDR.3	NA	NA	80.7532	NA	NA	NA	NA	NA	NA	NA	NA	NA	NA	NA	NA	NA	NA	53.8378	NA	NA
AATIVATSEGSLWGLDR.2	228.582	NA	107.41	184.189	140.167	223.823	NA	138.829	132.964	147.718	217.42	NA	NA	244.653	132.163	NA	157.236	NA	187.969	137.495
AATLAQELEK.2	NA	NA	399.409	937.167	350.231	NA	NA	405.089	936.526	NA	NA	NA	362.521	NA	NA	433.847	NA	NA	NA	NA
AATLEGWK.2	158.442	261.682	220.438	298.36	202.056	158.412	259.272	217.071	295.771	199.159	209.305	229.177	253.201	265.933	209.42	205.693	261.88	NA	288.493	199.435
AATLMMLGR.2	132.157	141.129	165.097	137.298	135.54	132.111	NA	161.043	120.876	131.597	133.098	NA	157.61	123.979	NA	88.7723	NA	NA	NA	NA
AATMSAVEAATC[CAM]R.2	NA	NA	NA	100.623	NA	NA	NA	NA	99.7394	NA	NA	NA	NA	96.0047	NA	NA	NA	NA	NA	NA
AATMTAAGHHAEVVVDPEDER.3	54.2502	56.1433	62.2991	NA	79.0232	54.2974	56.1983	59.8158	NA	78.9399	54.2403	NA	56.2674	49.2973	79.0126	21.4407	44.1902	48.7315	51.6917	26.3493
AATMTAAGHHAEVVVDPEDER.4	229.899	258.534	109.291	179.68	278.62	264.408	257.956	223.282	179.924	227.234	259.269	286.46	186.192	277.672	228.762	191.909	255.534	204.66	211.964	252.061
AATPTLTTFPTIR.2	325.441	340.065	296.443	131.023	247.129	325.433	284.36	294.003	131.013	247.069	309.755	250.362	172.393	182.215	230.062	236.622	235.84	236.358	129.107	183.486
AATQC[CAM]EFSK.2	NA	52.3393	NA	NA	59.5485	NA	NA	NA	NA	59.5351	64.4755	52.0118	NA	NA	NA	NA	NA	NA	NA	NA
AATQFWR.2	271.139	229.616	237.187	330.327	304.036	271.113	227.697	237.164	330.282	303.949	262.058	291.096	236.459	316.401	290.194	145.134	265.317	210.636	57.6208	164.273
AATSPALFNR.2	347.329	339.64	347.96	289.929	282.192	347.285	391.301	347.979	289.946	282.223	270.651	300.755	330.426	275.561	288.944	265.938	348.775	314.185	274.149	284.302
AATTEPTEVEEVVPALEPTETLLSEK.3	183.747	201.346	120.331	177.246	163.831	184.211	210.665	120.493	153.922	188.497	182.965	207.78	150.013	156.762	179.037	177.508	NA	192.897	151.559	121.88
AATTIEMK.2	237.101	189.487	NA	368.612	237.491	231.564	189.696	NA	368.482	NA	NA	NA	NA	383.794	NA	NA	NA	NA	NA	NA
AATTVLQELK.2	NA	NA	NA	198.175	158.451	NA	NA	NA	196.988	150.985	NA	NA	140.77	195.28	145.225	NA	NA	NA	161.345	107.667
AAVAASVGLSEGPAGSR.2	NA	164.449	121.494	165.368	NA	NA	164.462	134.777	168.247	NA	NA	145.463	NA	NA	144.634	85.8568	113.504	116.716	153.498	127.111
AAVAGEDGR.2	108.031	111.77	82.4267	94.989	80.2659	107.704	116.976	72.8909	94.7146	80.2782	NA	67.1006	80.8835	92.3773	80.723	NA	NA	NA	NA	NA
AAVATFLQSVQVPEFTPK.2	963.772	837.201	749.017	1068.94	778.719	959.583	837.097	733.001	1068.94	765.096	959.585	937.012	733.002	1068.94	765.096	956.503	918.534	749.051	1067.4	775.835
AAVATFLQSVQVPEFTPK.3	870.693	1168.77	1170.91	1271.11	1124.44	870.721	1168.61	1170.91	1271.06	1123.33	869.159	766.254	1160.52	1236.69	1113.1	870.712	972.165	969.643	1086.37	920.347
AAVAVVPLVSEDK.2	581.579	710.146	711.159	358.782	370.084	361.971	645.003	650.38	358.815	363.645	577.137	570.307	611.632	351.491	296.561	551.314	554.521	569.741	NA	NA
AAVAWANQNR.2	174.288	NA	162.551	124.415	118.087	173.417	NA	162.598	76.1553	179.887	168.35	NA	162.574	72.2678	163.601	NA	136.163	NA	84.829	115.064
AAVAWEAGK.2	267.062	274.042	272.784	NA	NA	331.297	275.117	NA	NA	NA	NA	NA	260.84	NA	NA	NA	NA	NA	NA	NA
AAVAWEAGKPLSIEEIEVAPPK.2	NA	NA	NA	69.8941	NA	NA	66.2915	NA	69.8787	NA	NA	NA	NA	NA	NA	NA	56.2112	NA	NA	NA
AAVAWEAGKPLSIEEIEVAPPK.3	891.623	994.146	850.398	867.957	1067.11	891.623	993.778	461.266	867.958	1064.24	891.623	994.682	593.29	870.278	1064.88	573.175	873.482	502.252	953.43	899.823
AAVAWEAGKPLSIEEIEVAPPK.4	NA	130.524	167.094	166.108	195.954	NA	130.497	167.078	163.798	193.896	NA	130.508	206.256	121.611	184.698	157.607	125.926	125.214	147.243	120.928
AAVDAGFVPNDMQVGQTGK.2	769.532	643.003	793.552	701.311	696.017	768.526	642.135	793.531	701.855	696.006	761.143	642.405	797.267	750.709	685.186	550.851	615.719	726.746	645.663	669.001
AAVDAGFVPNDMQVGQTGK.3	213.963	366.31	347.589	397.225	332.256	257.062	364.721	404.36	395.588	332.229	252.231	348.589	388.913	385.019	449.141	203.972	183.945	243.293	299.581	186.086
AAVEALQSQALHATSQQPLR.3	156.722	98.2621	130.02	164.026	127.155	156.73	66.1128	130.085	164.116	127.106	157.516	86.7208	83.9864	164.097	127.11	156.719	88.4691	104.588	164.059	127.179
AAVEALQSQALHATSQQPLRK.4	NA	NA	NA	31.7058	NA	NA	NA	NA	NA	NA	NA	NA	NA	NA	NA	NA	NA	NA	NA	NA
AAVEDSGTTVETIK.2	NA	NA	86.7828	42.2618	73.1776	NA	NA	86.9771	51.0989	NA	NA	67.9914	49.295	NA	65.9475	72.1343	61.6272	78.6187	69.0498	80.6779
AAVEEGIVLGGGC[CAM]ALLR.2	3654.18	2522.33	3573.17	3781.45	3110.54	3654.18	2522.33	2869.11	3781.45	3110.54	3634.74	2512.95	3573.17	3763.71	3110.11	3602.73	2503.25	3532.76	3390.8	3113.34
AAVEEGIVLGGGC[CAM]ALLR.3	1046.57	1324.3	1222.2	1648.69	967.786	1046.57	1324.3	1222.2	1648.69	967.786	1033.68	1206.52	1213.25	1599.7	1108.13	923.659	1254.14	1093.22	1107.27	1084.47
AAVEELLER.2	304.25	627.328	669.068	690.885	779.352	304.27	627.323	593.027	690.724	779.237	524.491	240.857	495.09	569.328	553.927	NA	329.567	416.467	440.336	401.983
AAVELEEPEDAR.2	366.652	420.874	369.879	562.622	441.033	366.654	430.032	275.847	562.247	442.268	439.516	409.249	273.409	550.807	431.611	430.295	283.93	378.192	462.213	421.462
AAVENLPTFLVELSR.2	4131.67	3872.57	3776.83	3801.95	3332.79	4122.45	3872.58	3777.19	3801.95	3330.51	4111.45	3856.56	3660.2	3693.35	3322.93	3840.5	3634.4	3541.2	3581.64	3106.88
AAVENLPTFLVELSR.3	1634.7	1661.19	1727.56	1722.27	1405.05	1633.8	1661.21	1736.12	1720.98	1402.78	1451.94	1626.74	1727.95	1538.15	1390.76	946.33	1187.97	1051.64	1327.67	1085.99
AAVESLGFILFR.2	993.314	1292.66	1114.83	1207.13	728.04	990.568	1292.68	1114.54	1200.02	728.039	990.568	1155	1220.78	1187.31	829.661	627.14	1133.67	890.111	1101.76	709.481
AAVESLGFILFR.3	27.3498	99.6162	55.8131	31.1252	50.2815	27.3764	99.6697	55.7617	31.1279	50.3086	22.6255	99.7501	NA	63.5843	43.3248	39.549	66.4822	28.7586	35.9857	26.2814
AAVEVFGK.2	149.921	659.95	NA	NA	NA	148.246	NA	NA	NA	NA	113.557	NA	NA	NA	736.158	97.4732	NA	NA	NA	NA
AAVEWFDGK.2	2011.55	2207.06	2405.5	2230.32	2299.22	2011.55	2207.06	2403.2	2230.32	2298.32	2178.93	2173.82	2140.93	2321.9	1744.32	1800.29	1948.29	1880.51	2029.58	1978.56
AAVFEEIDTYER.2	219.674	166.401	225.832	249.984	150.296	217.885	165.478	270.222	249.984	150.189	217.87	155.191	249.831	249.429	150.509	216.305	195.152	247.345	247.778	189.668
AAVFLALEEQEK.2	309.551	320.088	250.753	322.173	325.427	244.301	317.42	286.128	322.173	323.997	238.86	376.76	169.066	184.925	307.786	228.161	362.735	247.514	204.307	286.84
AAVGQEEIQLR.2	224.246	270.668	194.174	308.451	233.983	217.88	270.661	194.203	209.221	233.955	212.816	235.802	208.55	206.837	206.678	157.588	195.405	185.207	207.692	192.45
AAVGQESPGGLEAGNAK.2	99.5193	96.5225	75.9753	86.4672	82.7998	99.5072	92.4761	75.9494	81.6421	82.8801	99.4365	98.0556	81.6361	81.7405	80.34	92.3388	NA	79.6816	71.6642	80.2115
AAVGRPLDK.2	63.1429	NA	69.0443	77.9717	35.3832	51.0864	NA	71.4337	57.36	35.4004	60.7506	45.3168	NA	NA	25.8156	NA	45.8242	37.4011	NA	31.161
AAVHTYGIASVPNQPLK.3	186.71	191.957	163.781	200.279	214.75	170.185	190.297	163.103	199.402	233.844	152.885	175.943	149.224	NA	212.306	174.552	183.536	137.849	204.98	231.55
AAVIAVTR.2	672.614	865.409	859.176	515.291	655.853	672.589	857.51	859.231	594.633	658.444	511.077	714.168	849.691	841.343	763.022	488.544	642.365	595.577	623.341	560.945
AAVIGDVIR.2	2496.32	2687.3	2772.9	2921.97	2841.17	2496.32	2687.3	2772.85	2921.97	2841.17	2457.1	2519.12	2569.08	2649.39	2819.87	1815.59	2009.77	2050.85	2232.72	2112.64
AAVIGPDVFAK.2	NA	NA	230.388	NA	NA	NA	174.503	230.544	NA	NA	NA	NA	152.114	NA	NA	NA	NA	NA	NA	NA
AAVIIMAVEK.2	NA	NA	NA	NA	150.791	NA	NA	NA	NA	150.761	NA	NA	NA	NA	143.589	NA	NA	NA	NA	NA
AAVKYALSVGYR.3	NA	219.279	247.402	116.57	NA	NA	216.663	NA	114.409	NA	NA	168.241	NA	NA	NA	NA	NA	NA	NA	NA
AAVLEAMTAFR.2	NA	NA	79.4397	NA	NA	NA	NA	NA	NA	NA	NA	NA	NA	103.311	NA	NA	NA	NA	NA	NA
AAVLGENGR.2	927.225	724.623	752.756	587.813	824.297	927.083	724.57	752.759	587.804	824.157	808.414	505.094	515.836	657.676	811.215	682.716	655.752	690.748	809.768	706
AAVLLEQER.2	1491.33	1879.36	1851.92	1330.99	1470.01	1491.33	1879.36	1851.92	1330.99	1470.01	1288.66	1676.49	1822.69	1293.82	1453.62	1278.46	1535.51	1542.59	870.606	1258.52
AAVLVQQWVSYADTELIPAAC[CAM]GATLPALGLR.3	314.685	368.903	377.219	345.368	316.196	314.709	368.851	376.559	345.394	336.11	313.111	452.19	449.272	296.267	316.197	444.481	437.276	439.842	453.89	371.536
AAVLVQQWVSYADTELIPAAC[CAM]GATLPALGLR.4	169.304	94.5282	319.671	260.432	159.367	169.316	192.775	93.5327	260.421	159.312	169.306	234.874	269.596	234.214	137.445	161.932	208.243	275.718	177.069	169.634
AAVLYVMDLSEQC[CAM]GHGLR.3	158.782	131.224	152.187	NA	137.882	158.821	NA	146.866	147.726	133.982	169.264	111.289	147.392	NA	NA	176.129	138.652	138.65	95.0561	NA
AAVMATLLFPGR.2	265.078	211.764	278.2	322.466	375.096	265.082	211.107	276.27	322.488	370.247	228.384	248.763	345.066	262.392	350.635	186.212	253.703	151.072	142.417	269.48
AAVMATLLFPGREFK.3	NA	NA	NA	57.086	NA	70.9165	NA	35.9472	57.1778	NA	68.6204	NA	32.5837	61.9468	NA	NA	NA	31.7404	57.1631	NA
AAVMHDILDMMPEGIK.2	77.229	93.553	78.2814	85.0286	79.9357	95.8057	93.5386	77.2798	82.8288	79.7444	NA	65.3507	90.2637	NA	93.1495	NA	62.3648	58.82	63.4366	75.1909
AAVMHDILDMMPEGIK.3	962.524	713.39	923.751	1129	760.8	962.524	713.391	923.766	1128.99	760.833	959.955	709.25	917.517	1126.38	748.524	928.526	496.253	844.015	1014.25	325.161
AAVPDAVGK.2	810.07	880.861	736.597	1018.36	754.474	810.074	869.327	738.667	1021.44	754.477	810.129	795.972	715.22	1020.58	753.593	714.222	750.178	NA	983.135	714.913
AAVPLGGFLC[CAM]NVADK.2	177.689	185.202	168.131	191.383	167.913	177.708	182.866	168.15	146.505	160.096	NA	179.814	NA	144.969	NA	NA	168.194	NA	142.976	NA
AAVPSGASTGIYEALELR.2	29911.3	29223.8	29577.5	29882.5	28173.2	29911.3	29223.8	29577.5	29882.5	28173.2	29911.3	29223.8	29577.5	29875.2	27985.9	29908.5	28984.2	29490.3	29712.4	27985.9
AAVPSGASTGIYEALELR.3	17185.2	19722.5	19295.3	19742.1	17734.2	17185.2	19721.2	19295.3	19742.1	17734.2	17125.9	19625.5	19295.3	19604	17706.8	15777.4	17264.8	15993.9	17694	15981.1
AAVQFLNNAWGIQK.2	347.399	225.343	264.033	323.65	317.265	345.079	227.199	261.355	323.473	317.28	340.629	216.746	249.63	344.103	311.794	231.446	241.878	198.848	275.692	255.169
AAVQVLDDIEK.2	119.645	165.346	120.76	161.548	111.239	107.278	163	120.817	NA	108.938	116.206	155.588	99.8394	154.953	110.102	88.0767	NA	NA	NA	NA
AAVSWLTPAPSK.2	NA	NA	NA	NA	NA	NA	NA	NA	NA	NA	NA	NA	NA	NA	NA	52.8265	NA	NA	NA	NA
AAVTEAVR.2	8969.04	8262.55	NA	NA	7105.19	5852.12	8226.67	8652.38	NA	7085.01	9455.23	10305	12182.7	9239.15	7141.84	298.987	14516	NA	15256.2	13339.2
AAVTSLWSK.2	2433.34	2933.62	2903.47	3092.42	2830.4	2429.21	2933.62	2899.73	3092.42	2830.4	2425.75	2784.13	2859.55	3091.94	2817.61	2161.62	2554.71	2461.36	1925.19	2450.72
AAVVTSPPPTTAPHK.3	122.4	275.026	293.018	236.053	214.463	121.451	275.196	265.003	245.908	194.333	115.662	115.476	267.479	219.782	175.022	189.781	207.914	195.528	145.752	147.921
AAVWEITGAEFSK.2	135.88	225.213	141.688	166.259	134.269	141.497	227.584	188.329	212.463	134.289	246.851	225.715	216.351	235.423	67.8419	235.879	210.785	NA	226.795	217.811
AAVWEVDFPDVAR.2	100.119	NA	153.526	146.034	NA	114.63	NA	NA	89.5271	NA	NA	NA	125.174	98.3276	NA	NA	NA	NA	81.6847	NA
AAVYVLIR.2	162.426	170.878	148.801	224.115	219.079	173.926	170.88	165.249	222.486	216.786	174.116	162.042	162.836	188.631	204.057	174.88	NA	133.266	NA	143.987
AAWEAYLSR.2	418.752	378.992	343.376	360.458	340.378	418.761	379.012	341.728	359.499	340.362	399.858	349.581	327.228	316.522	324.865	327.451	NA	308.108	279.53	226.974
AAWEVDSGR.2	318.776	292.799	394.597	398.134	468.715	318.774	290.554	394.595	398.12	461.688	323.991	277.001	301.718	390.165	462.903	244.536	200.474	236.775	303.91	162.462
AAWGEETDYTPVWC[CAM]MR.2	549.234	358.379	430.601	350.179	534.644	543.181	416.263	430.631	350.174	534.739	540.7	475.914	431.099	342.152	526.954	524.918	464.341	446.364	518.154	546.113
AAWGKVGAHAGEYGAEALERM[Oxi]FLSFPTTK.4	NA	NA	NA	NA	NA	228.375	NA	NA	NA	NA	187.373	NA	NA	NA	NA	NA	NA	NA	NA	NA
AAYAGGLVLDPK.2	69.3709	71.5535	NA	87.0027	NA	74.2883	71.6297	104.59	85.0026	90.8747	81.2335	NA	115.931	NA	NA	NA	NA	NA	NA	NA
AAYDIEVNTR.2	316.38	349.01	394.483	376.911	281.452	314.186	346.607	389.527	220.452	274.381	309.568	198.142	289.509	292.697	304.631	305.504	318.26	342.931	281.848	236.56
AAYEAELGDAR.2	2039.45	2005	2164.42	2422.93	2295.55	2039.45	2251.36	2194.99	2422.93	2295.55	2045.33	2219.87	2139.96	2404.77	2255.94	1401.96	1754.17	1424.37	2003.29	1962.6
AAYEVTR.2	329.477	575.11	431.983	487.114	478.356	329.217	557.552	431.988	487.124	NA	536.972	544.745	422.672	484.496	469.358	393.863	NA	NA	NA	NA
AAYFGIYDTAK.2	1308.92	1463.29	1681.71	1428.65	1459.59	1306.33	1385.83	1681.71	1413.36	1459.59	1306.33	1360.46	1476.77	1351.15	1574.29	848.118	1398.41	1409.14	1502.96	1452.62
AAYFGVYDTAK.2	583.11	564.278	639.499	646.452	693.071	581.237	564.279	641.981	646.458	687.205	583.11	562.125	642.621	655.61	687.728	574.923	588.635	552.085	619.795	648.886
AAYIYFTDFC[CAM]PDNLFNK.2	69.9729	51.6623	NA	NA	47.6895	70.6192	57.2286	NA	NA	33.0908	84.9523	NA	NA	NA	NA	NA	NA	NA	NA	37.4207
AAYIYFTDFC[CAM]PDNLFNK.3	NA	NA	NA	NA	NA	NA	NA	NA	NA	NA	NA	NA	NA	NA	NA	31.5953	NA	NA	NA	NA
AAYIYIR.2	249.052	303.44	319.638	170.083	219.944	242.997	293.711	319.708	170.12	225.531	192.164	257.294	263.562	234.712	195.872	NA	NA	NA	NA	NA
AAYLNMSEDPSHPSMALNTR.3	139.131	130.303	202.404	121.92	131.372	139.125	130.344	202.445	121.996	131.396	134.641	130.303	159.409	118.877	129.986	88.9667	123.377	71.91	115.929	122.799
AAYLQETGK.2	NA	NA	NA	NA	69.1312	NA	NA	59.5829	NA	57.7884	59.5431	NA	NA	70.0138	NA	NA	50.1298	NA	NA	NA
AAYLQETGKPLDETLK.2	276.779	376.375	167.285	237.449	250.624	276.772	374.664	163.348	235.062	250.022	276.772	372.814	158.285	298.388	246.049	318.586	278.908	131.384	88.8434	226.704
AAYLQETGKPLDETLK.3	4849.58	5275.74	5051.65	5342.64	5247.56	4849.58	5275.75	5051.65	5342.64	5247.56	4840.7	5275.73	5043.82	5342.64	5247.56	4813.28	5162.81	5024.72	5301.73	5217.65
AAYLQETGKPLDETLKK.3	NA	NA	NA	26.4788	58.2896	NA	NA	NA	26.7124	58.2534	NA	NA	NA	NA	56.1767	57.7925	17.003	NA	23.9404	57.1582
AAYLQETGKPLDETLKK.4	NA	62.3727	NA	NA	65.5023	73.7825	62.4406	NA	NA	65.4561	68.3349	NA	53.4181	NA	58.6529	68.6006	NA	35.5808	NA	51.4622
AAYLSDPR.2	523.51	447.678	505.773	448.118	487.898	523.494	447.041	488.393	448.521	475.877	525.764	414.668	406.83	286.103	455.576	363.719	258.646	299.063	286.465	286.945
AAYNLVR.2	1607.64	1641.72	1508.54	1466.14	1372.97	1606.89	1596.56	1513.4	1462.23	1372.96	1611.72	1571.19	1514.38	1419.7	1341.1	1306.21	1336.26	1301.82	1215.18	1059.48
AAYNPGQAVPWNAVK.2	514.435	435.313	435.349	484.646	428.992	514.38	435.293	434.599	478.748	348.307	574.556	468.431	416.874	415.157	348.294	509.032	434.039	354.377	362.463	414.793
AAYNPGQAVPWNAVK.3	NA	148.885	120.911	NA	59.6909	NA	148.866	121.335	173.435	108.253	NA	134.176	100.628	171.176	150.511	NA	NA	NA	NA	NA
AAYNVTLLNFMDPQK.2	NA	NA	64.7794	NA	NA	NA	NA	67.1229	NA	NA	NA	NA	NA	NA	NA	NA	NA	NA	NA	NA
AAYPDLENPPLLVTPSQQAK.2	481.605	442.613	310.338	347.879	438.53	420.736	442.559	307.959	347.872	438.49	420.707	390.378	352.376	343.086	375.449	374.023	342.679	289.039	331.482	375.452
AAYPDLENPPLLVTPSQQAK.3	836.645	738.944	429.574	757.028	722.11	832.182	738.944	429.6	757.04	721.321	833.307	736.406	420.511	551.755	688.31	725.423	727.53	365.472	720.132	607.168
[truncated: 65,468 more rows]

## Sheet: K562_SN_protein
Supplementary Data 5. Performance of spectral libraries analyzed in Spectronaut. Identification of a) proteins and b) peptides using modified Pan Human Libraries (PHL), Identification of c) proteins and d) peptides using in-house K562 libraries.
[truncated: 4,447 more rows]

[truncated: 1 more sheets: K562_SN_peptides]
